# Supplementary material for: Proteomic analysis identifies HMGA2 as a novel biomarker of overall survival in papillary renal cell carcinoma
Source: Cancer Med. 2023 Jun 7;12(13):14851–64. doi: 10.1002/cam4.6077 (PMC10358203; doi:10.1002/cam4.6077)
Supplement: Supplementary file 2 — Table S1. [file CAM4-12-14851-s003.xlsx]

## Sheet: Summary
Header line description of table 1			Table 1. MS/MS spectrum database search analysis summary
Total spectrum	Number of spectrum produced by mass spectrometer
Matched spectrum	Number of spectrum matched with alignment protein		Total spectrum	Matched spectrum	Peptides	Unique peptides	Identified proteins	Quantifiable proteins
Peptides	Number of peptides whitch spectrum hit		268810	79952 (29.7%)	43970	42276	6514	5285
Unique peptides	Number of identified peptides that only come form this protein groups
Identified proteins	Number of proteins detected by spectrum search analysis
Quantifiable proteins	Number of proteins quantifiable		Table 2. Differentially expressed protein summary (Filtered with threshold value of expression fold change and P value < 0.05)
Header line description of worksheet "Protein_quant"			Compare group	Regulated type	fold change >1.2	fold change >1.3	fold change >1.5	fold change >2
			PRCC_Ca1/MIX4	up-regulated	497	299	110	17
				down-regulated	632	502	309	100
Protein accession	Protein accession number of database used for search		PRCC_N1/MIX4	up-regulated	741	615	407	113
Protein description	Protein functional description			down-regulated	582	414	200	58
Gene name	Indicates the name of the gene that code for the protein sequence		PRCC_N2/MIX5	up-regulated	656	516	293	76
MW [kDa]	Protein molecular weight ,unit [kDa]			down-regulated	641	425	206	57
Coverage [%]	Percent of identified peptdie sequence covering in protein sequence		PRCC_Ca3/MIX5	up-regulated	611	403	174	45
Peptides	Number of peptides whitch spectrum hit			down-regulated	810	705	477	190
PSMs	Number of spectrum which protein matched		PRCC_N3/MIX5	up-regulated	639	486	267	32
Unique peptides	Number of identified peptides that only come form this protein groups			down-regulated	756	545	253	82
			PRCC_Ca4/MIX5	up-regulated	451	293	139	37
				down-regulated	786	661	444	168
Header line description of worksheet "Peptide_quant"			PRCC_N4/MIX5	up-regulated	718	606	395	95
ID	Identified peptide index number			down-regulated	756	515	243	67
Sequence	Identified peptide amino acid sequence		PRCC_Ca5/MIX5	up-regulated	599	387	140	20
Protein accession	Protein accession number of database used for search			down-regulated	728	579	362	143
Protein description	Protein functional description		PRCC_N5/MIX5	up-regulated	661	546	348	139
Charge	Carried charge of peptide			down-regulated	729	487	224	61
m/z	Mass-to-charge ratio of peptide		PRCC_Ca6/MIX5	up-regulated	442	263	92	15
mass error [ppm]	Parts per million ratio of peptide mass error between the theory and practice			down-regulated	661	520	345	140
PEP	The maximal posterior error probability for peptides		PRCC_N6/MIX5	up-regulated	636	510	303	80
Score	A simple rule to be used to judge whether a result is significant or not			down-regulated	702	475	209	59
Unique [yes/no]	When marked with 'yes', this particular peptide is unique to a single identified protein group		PRCC_Ca/PRCC_N	up-regulated	1737	1350	661	123
				down-regulated	1264	1131	883	501

## Sheet: Protein_quant
Protein information				PRCC_Ca						PRCC_N						PRCC_Ca/PRCC_N
Protein accession	Protein description	Gene name	MW [kDa]	PRCC_Ca1	PRCC_Ca2	PRCC_Ca3	PRCC_Ca4	PRCC_Ca5	PRCC_Ca6	PRCC_N1	PRCC_N2	PRCC_N3	PRCC_N4	PRCC_N5	PRCC_N6	Ratio	P value
P02656	Apolipoprotein C-III OS=Homo sapiens OX=9606 GN=APOC3 PE=1 SV=1	APOC3	10.852	0.382	0.272	0.385	0.265	0.629	0.425	1.24	1.345	0.749	0.877	1.229	0.925	0.37	9.5881e-05
O95741	Copine-6 OS=Homo sapiens OX=9606 GN=CPNE6 PE=1 SV=3	CPNE6	61.99		0.818	0.852	0.982	0.895	0.986		1.125	1.6	1.135	1.169	0.996	0.752	0.0139212
Q9UKU0	Long-chain-fatty-acid--CoA ligase 6 OS=Homo sapiens OX=9606 GN=ACSL6 PE=1 SV=4	ACSL6	77.751		0.814	0.757	0.738	1.014	0.93		1.131	1.129	1.205	1.144	1.168	0.736	0.0072581
Q5ZPR3	CD276 antigen OS=Homo sapiens OX=9606 GN=CD276 PE=1 SV=1	CD276	57.235
P55809	"Succinyl-CoA:3-ketoacid coenzyme A transferase 1, mitochondrial OS=Homo sapiens OX=9606 GN=OXCT1 PE=1 SV=1"	OXCT1	56.157	0.681	0.657	0.756	0.564	0.613	0.742	1.388	2.158	1.737	1.567	1.065	1.029	0.449	0.000104608
P09651	Heterogeneous nuclear ribonucleoprotein A1 OS=Homo sapiens OX=9606 GN=HNRNPA1 PE=1 SV=5	HNRNPA1	38.746	1.146	1.109	1.18	0.926	1.26	1.176	0.623	0.777	0.7	0.721	0.719	0.77	1.577	3.8069e-06
O00214	Galectin-8 OS=Homo sapiens OX=9606 GN=LGALS8 PE=1 SV=4	LGALS8	35.808	0.983						1.35						0.728
Q96EY1	"DnaJ homolog subfamily A member 3, mitochondrial OS=Homo sapiens OX=9606 GN=DNAJA3 PE=1 SV=2"	DNAJA3	52.488	1.072	0.929	0.88	0.992	0.768	1	1.236	1.392	1.317	1.189	1.007	1.266	0.762	0.0020439
P19793	Retinoic acid receptor RXR-alpha OS=Homo sapiens OX=9606 GN=RXRA PE=1 SV=1	RXRA	50.811	0.85						1.245						0.683
O95164	Ubiquitin-like protein 3 OS=Homo sapiens OX=9606 GN=UBL3 PE=1 SV=1	UBL3	13.157	0.917						1.077						0.851
Q8NFU7	Methylcytosine dioxygenase TET1 OS=Homo sapiens OX=9606 GN=TET1 PE=1 SV=2	TET1	235.31		0.482	0.906	0.574	0.817	0.652		2.102	2.09	2.092	1.961	2.18	0.329	0.00060421
A0A0A0MRZ8	Immunoglobulin kappa variable 3D-11 OS=Homo sapiens OX=9606 GN=IGKV3D-11 PE=3 SV=6	IGKV3D-11	12.625	0.646	0.777	0.73	0.747	0.771	0.763	0.894	1.136	1.029	0.758	0.961	0.982	0.77	0.0022033
P80723	Brain acid soluble protein 1 OS=Homo sapiens OX=9606 GN=BASP1 PE=1 SV=2	BASP1	22.693	0.771	0.812	0.406	0.794	0.347	0.777	0.516	0.767	0.537	1.015	0.594	0.608	0.968	0.75866
O60443	Gasdermin-E OS=Homo sapiens OX=9606 GN=GSDME PE=1 SV=2	GSDME	54.554	1.165	1.655	0.742	0.727	0.777	1.634	0.778	0.639	0.611	0.562	0.585	0.577	1.786	0.025755
P27986	Phosphatidylinositol 3-kinase regulatory subunit alpha OS=Homo sapiens OX=9606 GN=PIK3R1 PE=1 SV=2	PIK3R1	83.597	1.132						1.239						0.914
O43865	S-adenosylhomocysteine hydrolase-like protein 1 OS=Homo sapiens OX=9606 GN=AHCYL1 PE=1 SV=2	AHCYL1	58.951	0.93	1.192	1.251	1.166	1.181	1.103	1.013	1.106	1.13	1.142	1.135	1.087	1.032	0.56398
P21980	Protein-glutamine gamma-glutamyltransferase 2 OS=Homo sapiens OX=9606 GN=TGM2 PE=1 SV=2	TGM2	77.328	1.006	0.875	2.429	1.143	0.72	0.582	0.606	0.503	0.549	0.494	0.519	0.522	2.116	0.02628
P05388	60S acidic ribosomal protein P0 OS=Homo sapiens OX=9606 GN=RPLP0 PE=1 SV=1	RPLP0	34.273	0.994	1.07	1.309	1.012	1.174	1.097	0.719	0.676	0.678	0.78	0.746	0.639	1.571	2.6756e-06
O43292	Glycosylphosphatidylinositol anchor attachment 1 protein OS=Homo sapiens OX=9606 GN=GPAA1 PE=1 SV=3	GPAA1	67.622	1.837	1.179	1.242	1.094	1.11	1.318	1.079	0.781	0.949	0.798	0.875	0.982	1.424	0.0043018
Q9Y5R8	Trafficking protein particle complex subunit 1 OS=Homo sapiens OX=9606 GN=TRAPPC1 PE=1 SV=1	TRAPPC1	16.831		0.89	1.137	0.887	0.774	0.883		0.875	0.915	0.921	0.95	1.1	0.96	0.55288
P04150	Glucocorticoid receptor OS=Homo sapiens OX=9606 GN=NR3C1 PE=1 SV=1	NR3C1	85.658	1.028	0.845	0.592	0.825	0.71	0.773	0.835	0.719	0.554	1.065	0.887	0.672	1.009	0.89482
Q9H6Y5	PDZ domain-containing protein MAGIX OS=Homo sapiens OX=9606 GN=MAGIX PE=1 SV=4	MAGIX	35.272		0.82	1.202	1.032	0.965	0.948		1.146	1.114	1.12	1.141	0.992	0.901	0.140362
Q5JTD0	Tight junction-associated protein 1 OS=Homo sapiens OX=9606 GN=TJAP1 PE=1 SV=1	TJAP1	61.82	0.931						0.782						1.191
P41212	Transcription factor ETV6 OS=Homo sapiens OX=9606 GN=ETV6 PE=1 SV=1	ETV6	52.999	1.242	1.252	1.185	1.167	1.658	1.414	1.024	1.03	0.853	0.695	0.81	0.864	1.501	0.00055643
Q9H3S7	Tyrosine-protein phosphatase non-receptor type 23 OS=Homo sapiens OX=9606 GN=PTPN23 PE=1 SV=1	PTPN23	178.97	1.161	1.02	0.952	1.015	0.879	0.887	1.049	0.933	0.995	0.969	0.94	1.004	1.004	0.99494
Q14315	Filamin-C OS=Homo sapiens OX=9606 GN=FLNC PE=1 SV=3	FLNC	291.02	2.123	1.291	0.776	1.42	1.018	1.562	1.157	1.122	1.072	0.952	0.935	1.033	1.306	0.193179
P14868	"Aspartate--tRNA ligase, cytoplasmic OS=Homo sapiens OX=9606 GN=DARS PE=1 SV=2"	DARS	57.136	1.273	1.094	1.165	1.157	1.204	1.038	0.861	0.876	0.898	0.875	0.907	0.909	1.301	0.00036035
P29992	Guanine nucleotide-binding protein subunit alpha-11 OS=Homo sapiens OX=9606 GN=GNA11 PE=1 SV=2	GNA11	42.123	0.877	0.766	0.819	0.666	0.678	0.705	1.31	1.06	1.133	1.239	1.234	1.139	0.634	4.0441e-06
Q9UBN7	Histone deacetylase 6 OS=Homo sapiens OX=9606 GN=HDAC6 PE=1 SV=2	HDAC6	131.42	0.99	1.214	0.882	0.763	0.675	0.746	1.096	1.042	1.034	1.152	1.156	1.113	0.799	0.043063
Q96BW9	"Phosphatidate cytidylyltransferase, mitochondrial OS=Homo sapiens OX=9606 GN=TAMM41 PE=1 SV=2"	TAMM41	51.066		0.941	0.92	0.951	0.912	0.963		1.101	1.137	1.085	1.098	1.117	0.846	6.161e-07
Q08378	Golgin subfamily A member 3 OS=Homo sapiens OX=9606 GN=GOLGA3 PE=1 SV=2	GOLGA3	167.35	1.222	1.164	0.922	0.943	0.986	1	0.828	0.855	0.95	0.813	0.847	0.815	1.221	0.0041204
Q9H1X3	DnaJ homolog subfamily C member 25 OS=Homo sapiens OX=9606 GN=DNAJC25 PE=1 SV=1	DNAJC25	42.403	1.13	0.771	0.755	0.633	0.72	0.711	1.412	1.064	0.905	0.959	1.156	0.985	0.728	0.0112366
Q9BQ04	RNA-binding protein 4B OS=Homo sapiens OX=9606 GN=RBM4B PE=1 SV=1	RBM4B	40.149
Q9H3H5	UDP-N-acetylglucosamine--dolichyl-phosphate N-acetylglucosaminephosphotransferase OS=Homo sapiens OX=9606 GN=DPAGT1 PE=1 SV=2	DPAGT1	46.089	0.845	0.884	1.185	1.002	0.892	1.142	1.008	1.009	0.828	1.068	0.917	0.924	1.034	0.68968
Q15011	Homocysteine-responsive endoplasmic reticulum-resident ubiquitin-like domain member 1 protein OS=Homo sapiens OX=9606 GN=HERPUD1 PE=1 SV=1	HERPUD1	43.719	0.784	0.537	0.975	0.566	1.557	0.894	0.63	1.326	0.871	0.988	1	0.723	0.959	0.69002
Q5RI15	"Cytochrome c oxidase assembly protein COX20, mitochondrial OS=Homo sapiens OX=9606 GN=COX20 PE=1 SV=2"	COX20	13.291	0.72	0.386	0.95	0.894	0.776	0.735	1.876	1.046	0.938	1.04	1.193	0.999	0.629	0.0181639
O95278	Laforin OS=Homo sapiens OX=9606 GN=EPM2A PE=1 SV=2	EPM2A	37.157
Q5TCQ9	"Membrane-associated guanylate kinase, WW and PDZ domain-containing protein 3 OS=Homo sapiens OX=9606 GN=MAGI3 PE=1 SV=3"	MAGI3	162.95
P49327	Fatty acid synthase OS=Homo sapiens OX=9606 GN=FASN PE=1 SV=3	FASN	273.42	1.189	0.979	2.648	1.034	1.024	0.901	0.849	0.781	0.901	0.811	0.913	0.857	1.521	0.093117
Q2TAA5	"GDP-Man:Man(3)GlcNAc(2)-PP-Dol alpha-1,2-mannosyltransferase OS=Homo sapiens OX=9606 GN=ALG11 PE=1 SV=2"	ALG11	55.65		1.173	1.336	1.159	1.154	1.168		1.05	1.018	1.005	0.99	0.968	1.191	0.00051631
O60306	RNA helicase aquarius OS=Homo sapiens OX=9606 GN=AQR PE=1 SV=4	AQR	171.29	1.296	1.03	1.057	1.082	1.218	1.257	0.647	0.937	0.715	0.894	0.78	0.853	1.438	0.00038268
Q9UNA1	Rho GTPase-activating protein 26 OS=Homo sapiens OX=9606 GN=ARHGAP26 PE=1 SV=1	ARHGAP26	92.234		1.231	2.15	1.282	1.257	1.518		1.002	1.066	0.922	0.964	1.073	1.48	0.027256
Q13438	Protein OS-9 OS=Homo sapiens OX=9606 GN=OS9 PE=1 SV=1	OS9	75.561	1.093						1.018						1.074
P21462	fMet-Leu-Phe receptor OS=Homo sapiens OX=9606 GN=FPR1 PE=1 SV=3	FPR1	38.445
Q7Z569	BRCA1-associated protein OS=Homo sapiens OX=9606 GN=BRAP PE=1 SV=2	BRAP	67.304		0.81	0.755	0.765	1.114	1.292		0.659	0.68	0.756	0.85	0.809	1.262	0.115337
Q6P3X3	Tetratricopeptide repeat protein 27 OS=Homo sapiens OX=9606 GN=TTC27 PE=1 SV=1	TTC27	96.631	1.12						0.917						1.221
Q9BVA0	Katanin p80 WD40 repeat-containing subunit B1 OS=Homo sapiens OX=9606 GN=KATNB1 PE=1 SV=1	KATNB1	72.333
Q8NCL4	Polypeptide N-acetylgalactosaminyltransferase 6 OS=Homo sapiens OX=9606 GN=GALNT6 PE=2 SV=2	GALNT6	71.158
Q9H974	Queuine tRNA-ribosyltransferase accessory subunit 2 OS=Homo sapiens OX=9606 GN=QTRT2 PE=1 SV=1	QTRT2	46.712	0.83						2.045						0.406
P50453	Serpin B9 OS=Homo sapiens OX=9606 GN=SERPINB9 PE=1 SV=1	SERPINB9	42.403	1.542	0.906	1.011	1.092	0.931	0.968	0.696	0.677	0.731	0.639	0.622	0.787	1.553	0.00066206
P08123	Collagen alpha-2(I) chain OS=Homo sapiens OX=9606 GN=COL1A2 PE=1 SV=7	COL1A2	129.31	0.57	0.295	0.203	0.404	0.296	0.323	1.395	1.444	0.682	3.991	1.534	1.105	0.206	0.0003184
O95159	Zinc finger protein-like 1 OS=Homo sapiens OX=9606 GN=ZFPL1 PE=1 SV=2	ZFPL1	34.114	0.972	1.231	1.335	1.247	1.12	1.264	0.998	1.482	1.602	1.212	1.466	1.401	0.878	0.175783
Q2VPB7	AP-5 complex subunit beta-1 OS=Homo sapiens OX=9606 GN=AP5B1 PE=1 SV=4	AP5B1	93.948
Q14134	Tripartite motif-containing protein 29 OS=Homo sapiens OX=9606 GN=TRIM29 PE=1 SV=2	TRIM29	65.834		0.497	1.023	5.581	1.078	1.017		1.33	0.749	0.95	0.611	1.063	1.955	0.46418
Q9BQ69	ADP-ribose glycohydrolase MACROD1 OS=Homo sapiens OX=9606 GN=MACROD1 PE=1 SV=2	MACROD1	35.505	0.807	0.608	0.746	0.828	0.699	0.718	1.853	1.186	1.277	1.391	1.404	1.844	0.492	1.69342e-05
P18084	Integrin beta-5 OS=Homo sapiens OX=9606 GN=ITGB5 PE=1 SV=1	ITGB5	88.053		1.065	0.693	1.029	1.033	1.491		0.666	0.465	0.475	0.58	0.715	1.831	0.0041849
Q9H930	Nuclear body protein SP140-like protein OS=Homo sapiens OX=9606 GN=SP140L PE=1 SV=3	SP140L	67.005	0.746						1.638						0.455
Q16181	Septin-7 OS=Homo sapiens OX=9606 GN=SEPTIN7 PE=1 SV=2	SEPTIN7	50.679	1.384	1.16	1.468	1.417	1.097	1.129	0.841	0.818	0.757	0.765	0.694	0.803	1.636	1.50398e-05
Q13144	Translation initiation factor eIF-2B subunit epsilon OS=Homo sapiens OX=9606 GN=EIF2B5 PE=1 SV=3	EIF2B5	80.379	1.009	1.009	0.678	1.028	1.017	1.019	0.992	1.17	0.938	0.929	1.077	1.106	0.927	0.31434
Q8NEE6	Dynein regulatory complex subunit 6 OS=Homo sapiens OX=9606 GN=FBXL13 PE=2 SV=3	FBXL13	83.923
O43583	Density-regulated protein OS=Homo sapiens OX=9606 GN=DENR PE=1 SV=2	DENR	22.092	0.896	1.269	0.856	0.979	0.822	0.996	0.746	0.758	0.706	0.89	0.853	1.191	1.131	0.22924
P0CG08	Golgi pH regulator B OS=Homo sapiens OX=9606 GN=GPR89B PE=1 SV=1	GPR89B	52.916	1.076	0.745	1.333	1.05	1.054	1.206	1.426	1.002	1.122	1.27	1.28	1.256	0.879	0.174177
Q8IV36	Protein HID1 OS=Homo sapiens OX=9606 GN=HID1 PE=1 SV=1	HID1	88.743	0.788	0.896	0.626	0.703	1.743	1.425	0.607	0.496	0.504	1.279	1.003	0.516	1.403	0.179581
P01876	Immunoglobulin heavy constant alpha 1 OS=Homo sapiens OX=9606 GN=IGHA1 PE=1 SV=2	IGHA1	37.654	0.515	0.467	0.336	0.352	0.408	0.251	1.171	0.654	0.58	0.779	0.518	0.684	0.531	0.0026439
O00764	Pyridoxal kinase OS=Homo sapiens OX=9606 GN=PDXK PE=1 SV=1	PDXK	35.102	1.034	1.143	0.941	0.919	0.593	0.991	0.982	1.401	1.158	1.086	0.937	0.923	0.867	0.2093
Q6L8Q7	"2',5'-phosphodiesterase 12 OS=Homo sapiens OX=9606 GN=PDE12 PE=1 SV=2"	PDE12	67.351	1.193	0.907	0.8	0.766	0.864	0.774	1.011	0.824	0.784	0.872	0.765	0.834	1.042	0.68372
O95070	Protein YIF1A OS=Homo sapiens OX=9606 GN=YIF1A PE=1 SV=2	YIF1A	32.011	0.779	1.278	1.064	0.97	1.031	1.348	0.852	1.136	0.76	0.899	1.007	1	1.144	0.2304
Q53HV7	Single-strand selective monofunctional uracil DNA glycosylase OS=Homo sapiens OX=9606 GN=SMUG1 PE=1 SV=2	SMUG1	29.861
Q9Y5Y2	Cytosolic Fe-S cluster assembly factor NUBP2 OS=Homo sapiens OX=9606 GN=NUBP2 PE=1 SV=1	NUBP2	28.825		1.181	1.071	1.317	1.136	1.05		1.284	0.949	1.049	1.119	0.83	1.1	0.25562
P00403	Cytochrome c oxidase subunit 2 OS=Homo sapiens OX=9606 GN=MT-CO2 PE=1 SV=1	MT-CO2	25.565	0.634	0.813	0.637	0.799	0.897	0.808	1.384	1.611	1.404	1.558	1.438	1.344	0.525	8.1058e-07
O75533	Splicing factor 3B subunit 1 OS=Homo sapiens OX=9606 GN=SF3B1 PE=1 SV=3	SF3B1	145.83	1.09	1.117	1.283	1.03	1.208	1.052	0.813	0.873	0.84	0.828	0.876	0.843	1.336	0.00022108
Q969Q0	60S ribosomal protein L36a-like OS=Homo sapiens OX=9606 GN=RPL36AL PE=1 SV=3	RPL36AL	12.469		0.985	1.267	1.089	1.236	1.139		1.13	1	1.16	1.12	1.019	1.053	0.39084
Q63HN8	E3 ubiquitin-protein ligase RNF213 OS=Homo sapiens OX=9606 GN=RNF213 PE=1 SV=3	RNF213	591.4	1.268	1.202	0.938	1.349	1.181	1.324	0.841	0.599	0.657	0.623	0.645	0.702	1.786	1.64708e-05
P84157	Matrix-remodeling-associated protein 7 OS=Homo sapiens OX=9606 GN=MXRA7 PE=1 SV=1	MXRA7	21.466	0.727	1	0.61	0.485	0.985	1.722	0.453	1.315	0.417	0.52	1.973	0.965	0.98	0.8402
P23743	Diacylglycerol kinase alpha OS=Homo sapiens OX=9606 GN=DGKA PE=1 SV=3	DGKA	82.629		1.11	0.733	0.963	0.821	1.061		0.655	0.918	0.72	0.564	0.851	1.264	0.077736
Q08426	Peroxisomal bifunctional enzyme OS=Homo sapiens OX=9606 GN=EHHADH PE=1 SV=3	EHHADH	79.494	0.871	0.788	0.533	0.594	0.628	0.671	2.177	1.374	1.544	1.794	2.034	2.009	0.374	1.323e-06
P09917	Arachidonate 5-lipoxygenase OS=Homo sapiens OX=9606 GN=ALOX5 PE=1 SV=2	ALOX5	77.982	1.162	0.955	0.782	1.605	1.006	1.773	0.698	0.697	0.659	0.497	0.655	0.726	1.852	0.0020227
P00441	Superoxide dismutase [Cu-Zn] OS=Homo sapiens OX=9606 GN=SOD1 PE=1 SV=2	SOD1	15.936	0.569	0.596	0.655	0.488	0.329	0.415	1.096	0.752	0.617	1.04	1.015	0.777	0.576	0.0026754
O60925	Prefoldin subunit 1 OS=Homo sapiens OX=9606 GN=PFDN1 PE=1 SV=2	PFDN1	14.21	1.423	1.027	1.001	1.02	1.082	1.066	1.601	1.055	1.145	1.146	0.872	1.045	0.964	0.79048
P01714	Immunoglobulin lambda variable 3-19 OS=Homo sapiens OX=9606 GN=IGLV3-19 PE=1 SV=2	IGLV3-19	12.042	0.971						1.153						0.842
Q9UII2	"ATPase inhibitor, mitochondrial OS=Homo sapiens OX=9606 GN=ATP5IF1 PE=1 SV=1"	ATP5IF1	12.249	0.695	0.795	0.753	0.59	0.703	0.818	1.361	1.95	1.587	1.696	1.857	1.427	0.441	3.8814e-07
O75306	"NADH dehydrogenase [ubiquinone] iron-sulfur protein 2, mitochondrial OS=Homo sapiens OX=9606 GN=NDUFS2 PE=1 SV=2"	NDUFS2	52.545	0.829	0.937	0.866	0.851	0.955	0.865	1.496	1.426	1.435	1.39	1.341	1.281	0.634	2.8785e-08
O60683	Peroxisome biogenesis factor 10 OS=Homo sapiens OX=9606 GN=PEX10 PE=1 SV=1	PEX10	37.069
Q9H7N4	"Splicing factor, arginine/serine-rich 19 OS=Homo sapiens OX=9606 GN=SCAF1 PE=1 SV=3"	SCAF1	139.27		1.135	1.178	0.939	1.39	1.158		0.825	0.883	0.915	0.879	0.806	1.346	0.0023988
Q9Y2H6	Fibronectin type-III domain-containing protein 3A OS=Homo sapiens OX=9606 GN=FNDC3A PE=1 SV=4	FNDC3A	131.85	1.108	0.944	1.247	1.132	1.13	0.978	0.901	0.771	0.785	0.79	0.838	0.803	1.338	0.000139164
Q9UNM6	26S proteasome non-ATPase regulatory subunit 13 OS=Homo sapiens OX=9606 GN=PSMD13 PE=1 SV=2	PSMD13	42.945	1.177	0.889	1.089	0.976	1.078	0.966	0.946	0.888	0.835	0.912	0.895	0.847	1.16	0.0097553
P09874	Poly [ADP-ribose] polymerase 1 OS=Homo sapiens OX=9606 GN=PARP1 PE=1 SV=4	PARP1	113.08	1.052	1.058	1.117	0.954	1.178	1.154	0.822	0.802	0.722	0.809	0.781	0.731	1.396	3.0278e-06
O15455	Toll-like receptor 3 OS=Homo sapiens OX=9606 GN=TLR3 PE=1 SV=1	TLR3	103.83	0.896	1.223	1.153	1.432	0.85	0.851	0.854	0.868	0.828	0.952	0.668	0.896	1.264	0.057755
Q99832	T-complex protein 1 subunit eta OS=Homo sapiens OX=9606 GN=CCT7 PE=1 SV=2	CCT7	59.366	1.12	0.965	0.966	1.045	0.921	0.987	1.029	0.965	1.068	1.048	1.076	1.008	0.969	0.34578
Q12962	Transcription initiation factor TFIID subunit 10 OS=Homo sapiens OX=9606 GN=TAF10 PE=1 SV=1	TAF10	21.711	0.813	1.013	1.223	1.055	1.12	1.211	0.91	0.882	1.031	0.855	1.2	1.143	1.069	0.45392
P02452	Collagen alpha-1(I) chain OS=Homo sapiens OX=9606 GN=COL1A1 PE=1 SV=5	COL1A1	138.94	0.754	0.346	0.378	0.528	0.47	0.498	1.312	1.824	0.81	4.692	2.007	1.128	0.253	0.00105878
Q15813	Tubulin-specific chaperone E OS=Homo sapiens OX=9606 GN=TBCE PE=1 SV=1	TBCE	59.345	1.045	0.83	0.986	0.718	0.928	0.988	1.165	0.836	0.949	1.042	1.492	1.067	0.839	0.12088
Q99460	26S proteasome non-ATPase regulatory subunit 1 OS=Homo sapiens OX=9606 GN=PSMD1 PE=1 SV=2	PSMD1	105.84	1.101	0.987	1.033	0.99	1.015	0.988	0.977	0.9	0.926	0.951	0.951	0.901	1.091	0.0027601
Q8TBP6	Solute carrier family 25 member 40 OS=Homo sapiens OX=9606 GN=SLC25A40 PE=1 SV=1	SLC25A40	38.124	0.915						1.302						0.703
Q8NHW5	60S acidic ribosomal protein P0-like OS=Homo sapiens OX=9606 GN=RPLP0P6 PE=5 SV=1	RPLP0P6	34.364		0.374	0.403	0.213	1.08	0.312		0.872	0.811	0.761	1.185	0.942	0.521	0.045461
Q14919	Dr1-associated corepressor OS=Homo sapiens OX=9606 GN=DRAP1 PE=1 SV=3	DRAP1	22.35	1.066	1.296	1.302	1.092	1.432	1.161	0.684	0.871	1.191	0.948	1.051	0.921	1.297	0.013484
Q9Y291	"28S ribosomal protein S33, mitochondrial OS=Homo sapiens OX=9606 GN=MRPS33 PE=1 SV=1"	MRPS33	12.629		0.803	0.671	0.779	0.882	1.007		1.017	1.27	1.215	1.24	1.155	0.702	0.00175721
P61247	40S ribosomal protein S3a OS=Homo sapiens OX=9606 GN=RPS3A PE=1 SV=2	RPS3A	29.945	1.103	1.094	1.149	1.075	1.221	1.157	0.794	0.842	0.762	0.837	0.886	0.744	1.398	7.0345e-07
A0A0C4DH31	Immunoglobulin heavy variable 1-18 OS=Homo sapiens OX=9606 GN=IGHV1-18 PE=3 SV=1	IGHV1-18	12.82	0.686	0.525	0.407	0.37	0.466	0.312	0.726	0.677	0.547	0.459	0.544	0.629	0.772	0.060879
Q8N392	Rho GTPase-activating protein 18 OS=Homo sapiens OX=9606 GN=ARHGAP18 PE=1 SV=3	ARHGAP18	74.976	0.818	1.052	0.855	0.979	0.878	0.963	0.87	1.177	1.104	1.242	1.066	0.906	0.871	0.085204
Q96BJ3	"Axin interactor, dorsalization-associated protein OS=Homo sapiens OX=9606 GN=AIDA PE=1 SV=1"	AIDA	35.023	2.02	0.805	1.285	1.104	1.182	0.988	0.911	0.79	0.845	0.922	0.915	0.844	1.413	0.064299
Q99487	"Platelet-activating factor acetylhydrolase 2, cytoplasmic OS=Homo sapiens OX=9606 GN=PAFAH2 PE=1 SV=1"	PAFAH2	44.035	1.451	1.119	0.676	1.156	1.328	1.08	1.371	1.112	0.879	1.185	1.303	1.41	0.938	0.558
Q6ZT12	E3 ubiquitin-protein ligase UBR3 OS=Homo sapiens OX=9606 GN=UBR3 PE=2 SV=2	UBR3	212.43	0.946	1.107	0.819	0.878	1.022	0.885	0.82	1.095	0.993	0.874	0.845	1.03	1	0.99174
Q7Z4Q2	HEAT repeat-containing protein 3 OS=Homo sapiens OX=9606 GN=HEATR3 PE=1 SV=2	HEATR3	74.582	1.166	1.018	1.045	1.046	1.026	1.093	0.999	0.867	0.949	0.77	0.874	0.843	1.206	0.00125668
Q9NTI5	Sister chromatid cohesion protein PDS5 homolog B OS=Homo sapiens OX=9606 GN=PDS5B PE=1 SV=1	PDS5B	164.67	1.083	1.207	1.164	1.223	1.306	1.153	0.921	1.138	1.112	1.031	1.063	1.051	1.13	0.0115171
Q6NUQ4	Transmembrane protein 214 OS=Homo sapiens OX=9606 GN=TMEM214 PE=1 SV=2	TMEM214	77.15		1.22	1.087	1.037	1.044	1.016		0.92	1.231	1.062	1.072	1.06	1.011	0.82348
P49585	Choline-phosphate cytidylyltransferase A OS=Homo sapiens OX=9606 GN=PCYT1A PE=1 SV=2	PCYT1A	41.731	1.292	1.224	1.271	0.957	1.207	1.177	0.721	0.672	0.744	0.722	0.706	0.696	1.673	3.7568e-05
O14981	TATA-binding protein-associated factor 172 OS=Homo sapiens OX=9606 GN=BTAF1 PE=1 SV=2	BTAF1	206.89		0.964	0.814	0.813	0.898	0.796		0.715	0.684	0.588	0.83	0.687	1.223	0.014824
P82675	"28S ribosomal protein S5, mitochondrial OS=Homo sapiens OX=9606 GN=MRPS5 PE=1 SV=2"	MRPS5	48.006	1.028	0.973	0.733	0.812	0.874	1.059	1.159	1.033	1.086	1.003	1.012	1.123	0.854	0.026661
Q13601	KRR1 small subunit processome component homolog OS=Homo sapiens OX=9606 GN=KRR1 PE=1 SV=4	KRR1	43.664	0.927	1.316	1.153	0.942	1.642	1.501	0.611	0.666	0.735	0.664	0.7	0.645	1.86	0.00189939
Q8NC44	Reticulophagy regulator 2 OS=Homo sapiens OX=9606 GN=RETREG2 PE=1 SV=3	RETREG2	57.829	0.584						0.756						0.772
Q13753	Laminin subunit gamma-2 OS=Homo sapiens OX=9606 GN=LAMC2 PE=1 SV=2	LAMC2	130.97		0.519	0.8	0.979	1.237	0.655		0.934	0.69	0.607	0.694	0.905	1.094	0.74358
Q8TBC4	NEDD8-activating enzyme E1 catalytic subunit OS=Homo sapiens OX=9606 GN=UBA3 PE=1 SV=2	UBA3	51.852	1.29	1.092	1.259	1.343	1.41	1.081	0.687	0.861	0.895	0.815	0.795	0.777	1.548	2.0749e-05
Q8TD22	Sideroflexin-5 OS=Homo sapiens OX=9606 GN=SFXN5 PE=1 SV=1	SFXN5	37.124	0.653	0.682	0.762	0.734	0.695	0.838	1.732	1.291	1.097	1.274	1.375	1.217	0.546	4.589e-06
Q9H3K2	Growth hormone-inducible transmembrane protein OS=Homo sapiens OX=9606 GN=GHITM PE=1 SV=2	GHITM	37.205	0.882	0.969	0.736	0.832	0.977	0.926	1.397	1.159	1.047	1.391	1.219	1.11	0.727	0.00065821
Q99952	Tyrosine-protein phosphatase non-receptor type 18 OS=Homo sapiens OX=9606 GN=PTPN18 PE=1 SV=2	PTPN18	50.482	0.622	0.885	0.47	0.56	0.502	1.083	0.459	0.419	0.464	0.426	0.507	0.417	1.531	0.041097
Q7Z392	Trafficking protein particle complex subunit 11 OS=Homo sapiens OX=9606 GN=TRAPPC11 PE=1 SV=2	TRAPPC11	128.88	1.059						0.955						1.109
Q15427	Splicing factor 3B subunit 4 OS=Homo sapiens OX=9606 GN=SF3B4 PE=1 SV=1	SF3B4	44.385	0.971	1.155	1.326	1.033	1.178	1.028	0.476	0.674	0.809	0.801	0.848	0.617	1.584	0.00086348
P42765	"3-ketoacyl-CoA thiolase, mitochondrial OS=Homo sapiens OX=9606 GN=ACAA2 PE=1 SV=2"	ACAA2	41.924	0.683	0.785	0.663	0.681	0.739	0.783	1.514	1.483	1.45	1.812	1.332	1.674	0.468	3.3714e-08
P10415	Apoptosis regulator Bcl-2 OS=Homo sapiens OX=9606 GN=BCL2 PE=1 SV=2	BCL2	26.266	1.347	1.261	1.234	0.817	1.223	1.065	0.969	0.733	0.774	0.531	0.659	0.662	1.605	0.00149832
Q96LJ7	Dehydrogenase/reductase SDR family member 1 OS=Homo sapiens OX=9606 GN=DHRS1 PE=1 SV=1	DHRS1	33.909	1.342	0.982	1.079	1.454	1.281	1.373	1.656	1.125	1.315	1.089	1.066	1.26	1	0.97928
Q12929	Epidermal growth factor receptor kinase substrate 8 OS=Homo sapiens OX=9606 GN=EPS8 PE=1 SV=1	EPS8	91.88	1.209	1.151	1.649	1.189	1.819	1.681	1.145	0.945	0.992	0.868	0.945	0.993	1.477	0.002238
P02748	Complement component C9 OS=Homo sapiens OX=9606 GN=C9 PE=1 SV=2	C9	63.173	0.557	0.453	0.356	0.308	0.585	0.337	1.316	0.993	0.71	0.887	0.893	1.324	0.424	0.000176516
P08048	Zinc finger Y-chromosomal protein OS=Homo sapiens OX=9606 GN=ZFY PE=1 SV=3	ZFY	90.504
P51149	Ras-related protein Rab-7a OS=Homo sapiens OX=9606 GN=RAB7A PE=1 SV=1	RAB7A	23.489	1.068	1.033	0.924	1.013	0.854	0.944	0.989	0.932	0.93	1.005	1.009	0.951	1.003	0.97548
Q6UWP8	Suprabasin OS=Homo sapiens OX=9606 GN=SBSN PE=1 SV=2	SBSN	60.54	1.006	0.753	0.785	0.756	0.837	0.762	1.87	0.896	0.943	1.051	1.136	0.984	0.712	0.025842
Q01995	Transgelin OS=Homo sapiens OX=9606 GN=TAGLN PE=1 SV=4	TAGLN	22.611	0.899	0.607	0.353	0.436	0.397	0.538	1.356	1.382	1.396	2.103	2.128	1.337	0.333	4.4398e-05
O75113	NEDD4-binding protein 1 OS=Homo sapiens OX=9606 GN=N4BP1 PE=1 SV=4	N4BP1	100.38	1.185	1.006	1.035	1.205	1.049	1.027	1.001	0.798	0.996	0.825	0.805	0.821	1.24	0.0024804
Q86TB9	Protein PAT1 homolog 1 OS=Homo sapiens OX=9606 GN=PATL1 PE=1 SV=2	PATL1	86.849		1.238	0.442	0.637	1.176	0.943		0.691	0.716	0.661	0.592	1.354	1.105	0.75854
Q4KMP7	TBC1 domain family member 10B OS=Homo sapiens OX=9606 GN=TBC1D10B PE=1 SV=3	TBC1D10B	87.198	1.028	1.053	0.901	0.637	0.809	0.757	0.548	0.872	0.96	0.975	1.267	0.723	0.97	0.93194
Q96HN2	Adenosylhomocysteinase 3 OS=Homo sapiens OX=9606 GN=AHCYL2 PE=1 SV=1	AHCYL2	66.72	0.812	0.931	0.875	1.08	1.029	0.95	1.09	1.015	1.209	1.109	1.041	0.988	0.88	0.030761
O14802	DNA-directed RNA polymerase III subunit RPC1 OS=Homo sapiens OX=9606 GN=POLR3A PE=1 SV=2	POLR3A	155.64	1.323	1.236	1.401	1.229	1.457	1.361	0.986	1	1.065	1.048	1.089	1.048	1.284	1.72054e-05
P11413	Glucose-6-phosphate 1-dehydrogenase OS=Homo sapiens OX=9606 GN=G6PD PE=1 SV=4	G6PD	59.256	1.153	1.035	0.594	0.81	0.552	0.74	0.642	0.536	0.489	0.568	0.622	0.556	1.431	0.041644
P33241	Lymphocyte-specific protein 1 OS=Homo sapiens OX=9606 GN=LSP1 PE=1 SV=1	LSP1	37.191	1.619	1.251	0.753	1.147	0.798	1.395	0.635	0.523	0.599	0.565	0.511	0.641	2.004	0.0039566
Q9BV20	Methylthioribose-1-phosphate isomerase OS=Homo sapiens OX=9606 GN=MRI1 PE=1 SV=1	MRI1	39.149	0.856	0.855	1.3	1.082	1.115	0.889	0.925	1.194	1.528	1.185	1.414	1.141	0.825	0.08586
Q15437	Protein transport protein Sec23B OS=Homo sapiens OX=9606 GN=SEC23B PE=1 SV=2	SEC23B	86.478	0.746	1.215	0.923	1.178	1.189	1.005	1.019	1.073	0.93	0.862	0.878	0.957	1.094	0.3809
P55036	26S proteasome non-ATPase regulatory subunit 4 OS=Homo sapiens OX=9606 GN=PSMD4 PE=1 SV=1	PSMD4	40.736	1.135	0.969	1.022	0.961	1.067	1.047	0.793	0.795	0.741	0.917	0.969	0.665	1.271	0.0026043
Q53FZ2	"Acyl-coenzyme A synthetase ACSM3, mitochondrial OS=Homo sapiens OX=9606 GN=ACSM3 PE=1 SV=2"	ACSM3	66.152	0.497	0.616	0.472	0.569	0.632	0.557	2.948	1.785	1.697	2.075	1.282	2.01	0.283	6.802e-07
P84243	Histone H3.3 OS=Homo sapiens OX=9606 GN=H3-3A PE=1 SV=2	H3-3A	15.328	0.733	0.752	0.952	0.659	0.753	0.897	0.958	1.233	0.829	0.984	1.392	0.943	0.749	0.0152753
Q53GL7	Protein mono-ADP-ribosyltransferase PARP10 OS=Homo sapiens OX=9606 GN=PARP10 PE=1 SV=2	PARP10	110	1.204	0.905	0.857	1.117	0.963	1.026	0.939	0.929	1.025	0.914	1.019	0.956	1.05	0.46042
Q6SPF0	Atherin OS=Homo sapiens OX=9606 GN=SAMD1 PE=1 SV=1	SAMD1	56.051	1.176						1.156						1.017
Q9Y2W2	WW domain-binding protein 11 OS=Homo sapiens OX=9606 GN=WBP11 PE=1 SV=1	WBP11	69.997	1.139	1.17	1.333	1.174	1.438	1.168	0.909	0.902	0.933	0.855	0.923	0.87	1.376	0.00024095
Q5T0N5	Formin-binding protein 1-like OS=Homo sapiens OX=9606 GN=FNBP1L PE=1 SV=3	FNBP1L	70.065	1.344	1.206	1.565	1.276	1.492	1.204	0.731	1.258	1.159	1.087	1.02	1.092	1.274	0.0181625
Q13424	Alpha-1-syntrophin OS=Homo sapiens OX=9606 GN=SNTA1 PE=1 SV=1	SNTA1	53.895		0.897	1.454	0.498	0.44	0.682		1.067	1.114	0.989	1.46	1.166	0.685	0.106916
Q9UBF2	Coatomer subunit gamma-2 OS=Homo sapiens OX=9606 GN=COPG2 PE=1 SV=1	COPG2	97.621	1.128	1.138	1.231	1.528	1.528	0.948	0.933	0.915	0.924	0.939	0.853	0.845	1.387	0.0105842
O60299	Leucine zipper putative tumor suppressor 3 OS=Homo sapiens OX=9606 GN=LZTS3 PE=2 SV=1	LZTS3	71.79		0.928	1.077	0.885	1.469	1.507		2.008	1.406	1.892	1.559	1.526	0.699	0.021377
O43895	Xaa-Pro aminopeptidase 2 OS=Homo sapiens OX=9606 GN=XPNPEP2 PE=1 SV=3	XPNPEP2	75.624	0.446	0.539	0.622	0.5	0.479	0.524	2.022	1.939	1.587	1.794	2.798	2.076	0.255	1.7293e-08
Q86YA3	Protein ZGRF1 OS=Homo sapiens OX=9606 GN=ZGRF1 PE=1 SV=3	ZGRF1	236.6
P62312	U6 snRNA-associated Sm-like protein LSm6 OS=Homo sapiens OX=9606 GN=LSM6 PE=1 SV=1	LSM6	9.1275	0.983	1.02	1.323	1.264	1.285	1.144	0.707	0.705	0.816	0.735	0.846	0.776	1.531	3.8058e-05
Q9NXF1	Testis-expressed protein 10 OS=Homo sapiens OX=9606 GN=TEX10 PE=1 SV=2	TEX10	105.67	1.232						1.233						0.999
Q9NXW9	Alpha-ketoglutarate-dependent dioxygenase alkB homolog 4 OS=Homo sapiens OX=9606 GN=ALKBH4 PE=1 SV=1	ALKBH4	33.837		0.963	1.371	1.95	1.548	1.413		1.381	1.212	0.832	0.956	1.085	1.325	0.096104
P02765	Alpha-2-HS-glycoprotein OS=Homo sapiens OX=9606 GN=AHSG PE=1 SV=2	AHSG	39.34	0.539	0.672	0.776	0.739	0.965	0.58	0.843	1.308	0.974	0.92	1.036	1.526	0.646	0.0064199
P98196	Probable phospholipid-transporting ATPase IH OS=Homo sapiens OX=9606 GN=ATP11A PE=1 SV=3	ATP11A	129.75	1.135	0.969	0.989	1.084	1.048	1.003	1.124	0.938	1.037	1.058	1.106	0.967	1	0.99384
O43688	Phospholipid phosphatase 2 OS=Homo sapiens OX=9606 GN=PLPP2 PE=1 SV=1	PLPP2	32.573		1.022	1.508	1.892	1.909	1.705		1.132	0.961	1.391	0.951	1.136	1.442	0.030922
P06756	Integrin alpha-V OS=Homo sapiens OX=9606 GN=ITGAV PE=1 SV=2	ITGAV	116.04	0.636	0.827	0.907	0.543	0.46	0.498	0.753	0.73	0.685	0.689	0.659	0.746	0.908	0.31816
Q8NBQ5	Estradiol 17-beta-dehydrogenase 11 OS=Homo sapiens OX=9606 GN=HSD17B11 PE=1 SV=3	HSD17B11	32.935	1.678	1.554	0.733	1.243	1.02	1.155	1.134	0.972	0.847	1.108	1.047	1.076	1.194	0.30504
P55735	Protein SEC13 homolog OS=Homo sapiens OX=9606 GN=SEC13 PE=1 SV=3	SEC13	35.54	1.116	1.161	1.05	1.001	1.165	1.124	1.029	0.913	0.978	0.986	1.038	0.967	1.119	0.0046402
Q16254	Transcription factor E2F4 OS=Homo sapiens OX=9606 GN=E2F4 PE=1 SV=2	E2F4	43.96		0.989	1.186	1.079	1.197	0.981		0.935	1.164	1.066	1.112	1.071	1.016	0.80172
Q9BPX6	"Calcium uptake protein 1, mitochondrial OS=Homo sapiens OX=9606 GN=MICU1 PE=1 SV=1"	MICU1	54.351	1.052	1.301	1	1.424	1.537	1.477	1.002	1.226	1.003	0.842	1.051	0.926	1.288	0.021278
O43852	Calumenin OS=Homo sapiens OX=9606 GN=CALU PE=1 SV=2	CALU	37.106	1.52	1.214	1.08	1.584	1.221	1.27	0.619	0.728	0.786	0.686	0.7	0.772	1.838	2.8828e-06
P53041	Serine/threonine-protein phosphatase 5 OS=Homo sapiens OX=9606 GN=PPP5C PE=1 SV=1	PPP5C	56.878	1.036	1.095	1.191	0.998	0.973	1.04	1.044	1.028	0.944	0.994	0.92	0.994	1.069	0.095698
P35443	Thrombospondin-4 OS=Homo sapiens OX=9606 GN=THBS4 PE=1 SV=2	THBS4	105.87	0.739						2.871						0.257
Q08431	Lactadherin OS=Homo sapiens OX=9606 GN=MFGE8 PE=1 SV=3	MFGE8	43.104	0.798	0.612	0.69	0.512	0.684	0.602	1.954	1.084	0.927	1.35	3.289	1.799	0.375	0.0038246
Q8N806	Putative E3 ubiquitin-protein ligase UBR7 OS=Homo sapiens OX=9606 GN=UBR7 PE=1 SV=2	UBR7	47.998	1.521						0.888						1.713
P04920	Anion exchange protein 2 OS=Homo sapiens OX=9606 GN=SLC4A2 PE=1 SV=4	SLC4A2	137.01	1.423	1.09	0.896	1.246	1.19	0.994	1.266	1.049	0.829	0.792	0.871	1.063	1.165	0.151498
Q92522	Histone H1x OS=Homo sapiens OX=9606 GN=H1FX PE=1 SV=1	H1FX	22.487	1.044	1.522	1.302	1.134	1.138	1.043	0.525	0.714	0.688	0.801	0.799	0.668	1.712	0.000102548
Q9P003	Protein cornichon homolog 4 OS=Homo sapiens OX=9606 GN=CNIH4 PE=1 SV=1	CNIH4	16.093	1.139	0.84	1.038	0.902	1.07	0.905	1.127	0.874	1.227	1.024	1.057	1.135	0.915	0.21672
P51606	N-acylglucosamine 2-epimerase OS=Homo sapiens OX=9606 GN=RENBP PE=1 SV=2	RENBP	48.83	0.615	0.656	0.738	0.806	0.777	0.834	1.65	1.147	1.62	1.562	1.84	1.618	0.469	1.658e-06
Q9ULC4	Malignant T-cell-amplified sequence 1 OS=Homo sapiens OX=9606 GN=MCTS1 PE=1 SV=1	MCTS1	20.555	0.962	1.119	1.131	1.004	1.152	1.186	0.947	0.922	0.865	0.956	0.949	0.927	1.178	0.00146464
P05198	Eukaryotic translation initiation factor 2 subunit 1 OS=Homo sapiens OX=9606 GN=EIF2S1 PE=1 SV=3	EIF2S1	36.112	1.148	1.042	1.044	1.084	1.094	1.037	0.934	0.853	0.867	0.918	0.975	0.895	1.185	6.0909e-05
Q92499	ATP-dependent RNA helicase DDX1 OS=Homo sapiens OX=9606 GN=DDX1 PE=1 SV=2	DDX1	82.431	1.204	1.196	1.476	1.184	1.358	1.258	0.947	1.068	0.965	1.006	1.117	0.982	1.261	0.00039618
P55268	Laminin subunit beta-2 OS=Homo sapiens OX=9606 GN=LAMB2 PE=1 SV=2	LAMB2	195.98	0.618	0.61	0.718	0.66	0.611	0.63	3.237	2.461	1.478	1.245	0.975	1.912	0.34	0.0028444
P41226	Ubiquitin-like modifier-activating enzyme 7 OS=Homo sapiens OX=9606 GN=UBA7 PE=1 SV=2	UBA7	111.69	1.195	0.96	0.73	0.816	0.836	1.058	0.807	0.822	0.764	0.857	0.725	0.737	1.187	0.090764
Q13564	NEDD8-activating enzyme E1 regulatory subunit OS=Homo sapiens OX=9606 GN=NAE1 PE=1 SV=1	NAE1	60.246	1.217	1.132	1.183	1.166	1.155	1.044	0.742	0.93	0.834	0.825	0.89	0.867	1.356	1.6015e-05
Q7Z6K3	Protein prenyltransferase alpha subunit repeat-containing protein 1 OS=Homo sapiens OX=9606 GN=PTAR1 PE=1 SV=2	PTAR1	46.405
P05026	Sodium/potassium-transporting ATPase subunit beta-1 OS=Homo sapiens OX=9606 GN=ATP1B1 PE=1 SV=1	ATP1B1	35.061	0.371	0.522	0.478	0.373	0.415	0.404	2.126	2.946	1.845	2.592	1.516	1.494	0.205	1.1567e-07
Q9C0I1	Myotubularin-related protein 12 OS=Homo sapiens OX=9606 GN=MTMR12 PE=1 SV=2	MTMR12	86.147	1.184	0.941	1.005	1.1	1.164	1.193	1.384	1.147	1.113	1.024	1.009	1.192	0.959	0.53
P05455	Lupus La protein OS=Homo sapiens OX=9606 GN=SSB PE=1 SV=2	SSB	46.836	1.009	1.341	1.323	0.918	1.14	1.007	0.802	0.772	0.809	0.91	0.887	0.797	1.354	0.00166291
P14207	Folate receptor beta OS=Homo sapiens OX=9606 GN=FOLR2 PE=1 SV=4	FOLR2	29.279	0.523						0.618						0.846
Q13017	Rho GTPase-activating protein 5 OS=Homo sapiens OX=9606 GN=ARHGAP5 PE=1 SV=2	ARHGAP5	172.46	1.252						2.013						0.622
O96005	Cleft lip and palate transmembrane protein 1 OS=Homo sapiens OX=9606 GN=CLPTM1 PE=1 SV=1	CLPTM1	76.096	0.714	1.368	0.861	1.178	0.865	0.91	1.411	1.815	2.019	1.567	2.126	1.803	0.549	0.00033709
P18283	Glutathione peroxidase 2 OS=Homo sapiens OX=9606 GN=GPX2 PE=1 SV=3	GPX2	21.954
Q9NXV6	CDKN2A-interacting protein OS=Homo sapiens OX=9606 GN=CDKN2AIP PE=1 SV=3	CDKN2AIP	61.124	0.855	1.346	0.938	0.839	1.131	1.245	0.846	0.835	0.579	0.944	0.754	0.679	1.37	0.0170753
Q14145	Kelch-like ECH-associated protein 1 OS=Homo sapiens OX=9606 GN=KEAP1 PE=1 SV=2	KEAP1	69.666
O94906	Pre-mRNA-processing factor 6 OS=Homo sapiens OX=9606 GN=PRPF6 PE=1 SV=1	PRPF6	106.92	1.262	1.163	1.051	1.077	1.492	1.369	0.782	0.766	0.804	0.791	0.861	0.752	1.559	0.00032235
Q9P0I2	ER membrane protein complex subunit 3 OS=Homo sapiens OX=9606 GN=EMC3 PE=1 SV=3	EMC3	29.952	0.977	1.002	1.232	1.097	1.146	0.963	0.83	1.1	1.229	1.11	1.151	1.1	0.984	0.85494
Q86WJ1	Chromodomain-helicase-DNA-binding protein 1-like OS=Homo sapiens OX=9606 GN=CHD1L PE=1 SV=3	CHD1L	101	1.339						1.007						1.33
P51991	Heterogeneous nuclear ribonucleoprotein A3 OS=Homo sapiens OX=9606 GN=HNRNPA3 PE=1 SV=2	HNRNPA3	39.594	0.918	0.897	1.02	0.797	0.849	0.847	0.702	0.874	0.722	0.793	0.781	0.768	1.148	0.0149427
Q9H1K1	"Iron-sulfur cluster assembly enzyme ISCU, mitochondrial OS=Homo sapiens OX=9606 GN=ISCU PE=1 SV=2"	ISCU	17.999		1.191	0.9	0.751	0.826	1.126		1.088	1.115	1.124	0.972	1.118	0.885	0.21546
Q9H008	Phospholysine phosphohistidine inorganic pyrophosphate phosphatase OS=Homo sapiens OX=9606 GN=LHPP PE=1 SV=2	LHPP	29.165	0.985	0.676	0.822	0.844	0.898	0.798	1.381	1.048	1.036	1.41	1.501	1.146	0.668	0.00076232
Q13546	Receptor-interacting serine/threonine-protein kinase 1 OS=Homo sapiens OX=9606 GN=RIPK1 PE=1 SV=3	RIPK1	75.93	1.241	0.956	0.978	0.92	0.924	0.942	1.1	0.846	0.94	0.916	0.861	0.821	1.087	0.2232
P08195	4F2 cell-surface antigen heavy chain OS=Homo sapiens OX=9606 GN=SLC3A2 PE=1 SV=3	SLC3A2	67.993	0.602	0.671	0.574	0.605	0.59	0.593	2.05	1.136	1.798	2.076	2.484	2.31	0.307	0.000178422
Q6NUN0	"Acyl-coenzyme A synthetase ACSM5, mitochondrial OS=Homo sapiens OX=9606 GN=ACSM5 PE=1 SV=2"	ACSM5	64.759		0.894	0.97	0.99	0.73	1.21		1.392	1.419	1.995	0.655	1.726	0.667	0.12852
P31749	RAC-alpha serine/threonine-protein kinase OS=Homo sapiens OX=9606 GN=AKT1 PE=1 SV=2	AKT1	55.686	1.266	1.141	1.108	1.374	0.965	1.22	0.937	0.904	0.917	0.85	0.888	0.757	1.347	0.00055618
P04217	Alpha-1B-glycoprotein OS=Homo sapiens OX=9606 GN=A1BG PE=1 SV=4	A1BG	54.253	0.693	0.667	0.624	0.593	0.923	0.591	0.868	0.773	0.751	0.623	0.868	1.173	0.809	0.090601
Q9UMX0	Ubiquilin-1 OS=Homo sapiens OX=9606 GN=UBQLN1 PE=1 SV=2	UBQLN1	62.518	1.34	1.356	1.336	1.104	1.11	1.156	1.11	1.166	0.94	1.01	0.889	1.044	1.202	0.0099758
Q9BQI9	Nuclear receptor-interacting protein 2 OS=Homo sapiens OX=9606 GN=NRIP2 PE=1 SV=3	NRIP2	31.33	0.726						1.812						0.401
P43686	26S proteasome regulatory subunit 6B OS=Homo sapiens OX=9606 GN=PSMC4 PE=1 SV=2	PSMC4	47.366	1.017	1.046	1.048	1.045	1.034	1.057	0.996	0.898	0.947	0.924	0.912	0.969	1.106	0.00093877
Q9Y3U8	60S ribosomal protein L36 OS=Homo sapiens OX=9606 GN=RPL36 PE=1 SV=3	RPL36	12.254	1.083	0.959	1.138	1.072	1.075	1.067	0.816	0.757	0.821	0.755	0.821	0.778	1.347	4.983e-07
Q8WVJ2	NudC domain-containing protein 2 OS=Homo sapiens OX=9606 GN=NUDCD2 PE=1 SV=1	NUDCD2	17.676	1.097	0.818	0.871	0.946	0.983	0.816	0.988	1.022	0.986	0.967	0.946	0.914	0.95	0.30084
Q9NUQ2	1-acyl-sn-glycerol-3-phosphate acyltransferase epsilon OS=Homo sapiens OX=9606 GN=AGPAT5 PE=1 SV=3	AGPAT5	42.072	0.935	0.736	0.934	1.025	0.928	1.177	1.161	1.162	1.185	1.24	1.306	1.156	0.795	0.0112024
Q9UGV2	Protein NDRG3 OS=Homo sapiens OX=9606 GN=NDRG3 PE=1 SV=2	NDRG3	41.408	0.99	1.446	0.887	0.785	0.703	1.022	0.55	0.714	0.556	0.603	0.52	0.648	1.624	0.0021641
P63010	AP-2 complex subunit beta OS=Homo sapiens OX=9606 GN=AP2B1 PE=1 SV=1	AP2B1	104.55	0.99	1.092	1.15	1.076	1.005	0.88	0.992	0.967	0.99	1.019	0.888	0.946	1.067	0.178678
Q92878	DNA repair protein RAD50 OS=Homo sapiens OX=9606 GN=RAD50 PE=1 SV=1	RAD50	153.89	1.118	0.914	1.167	1.192	1.186	1.052	0.856	1.019	0.871	0.917	0.789	1.013	1.213	0.0079643
Q9H8G2	Caspase activity and apoptosis inhibitor 1 OS=Homo sapiens OX=9606 GN=CAAP1 PE=1 SV=2	CAAP1	38.367
Q8TAE6	Protein phosphatase 1 regulatory subunit 14C OS=Homo sapiens OX=9606 GN=PPP1R14C PE=1 SV=3	PPP1R14C	17.843	0.855	1.425	2.432	0.85	0.811	0.727	1.126	0.558	0.863	0.578	0.639	0.622	1.619	0.091159
P02549	"Spectrin alpha chain, erythrocytic 1 OS=Homo sapiens OX=9606 GN=SPTA1 PE=1 SV=5"	SPTA1	280.01	0.932	1.576	0.815	0.703	1.136	0.803	1.226	2.525	1.24	0.981	1.189	0.868	0.743	0.191996
Q9H3Z4	DnaJ homolog subfamily C member 5 OS=Homo sapiens OX=9606 GN=DNAJC5 PE=1 SV=1	DNAJC5	22.149		1.282	1.102	1.054	0.9	1.15		0.902	0.693	0.894	0.702	0.72	1.403	0.0035231
P21589	5'-nucleotidase OS=Homo sapiens OX=9606 GN=NT5E PE=1 SV=1	NT5E	63.367	0.622	0.373	1.358	0.855	0.839	0.514	0.784	0.633	0.83	0.6	0.677	0.857	1.041	0.86242
Q17R31	Putative deoxyribonuclease TATDN3 OS=Homo sapiens OX=9606 GN=TATDN3 PE=1 SV=1	TATDN3	30.333		1.042	1.081	1.022	0.957	1.082		1.002	1.256	1.184	1.132	0.92	0.944	0.41222
Q14517	Protocadherin Fat 1 OS=Homo sapiens OX=9606 GN=FAT1 PE=1 SV=2	FAT1	506.27
P04004	Vitronectin OS=Homo sapiens OX=9606 GN=VTN PE=1 SV=1	VTN	54.305	0.523	0.741	0.409	0.414	0.522	0.446	1.23	1.246	0.852	1.059	1.355	1.64	0.414	4.1392e-05
Q9P2B2	Prostaglandin F2 receptor negative regulator OS=Homo sapiens OX=9606 GN=PTGFRN PE=1 SV=2	PTGFRN	98.555	1.679	1.192	1.516	1.617	1.384	1.062	0.696	0.747	0.699	0.704	0.651	0.699	2.014	0.00026482
P31323	cAMP-dependent protein kinase type II-beta regulatory subunit OS=Homo sapiens OX=9606 GN=PRKAR2B PE=1 SV=3	PRKAR2B	46.302	0.684	1.666	1.183	0.525	0.891	0.805	1.158	1.757	1.213	1.18	0.791	1.029	0.807	0.22212
P28074	Proteasome subunit beta type-5 OS=Homo sapiens OX=9606 GN=PSMB5 PE=1 SV=3	PSMB5	28.48	0.699	0.408	0.902	0.617	0.842	0.69	1.424	1.245	1.289	1.224	1.604	1.371	0.51	0.00122076
Q99988	Growth/differentiation factor 15 OS=Homo sapiens OX=9606 GN=GDF15 PE=1 SV=3	GDF15	34.14	1.047						0.859						1.219
O94979	Protein transport protein Sec31A OS=Homo sapiens OX=9606 GN=SEC31A PE=1 SV=3	SEC31A	133.01	1.118	1.066	1.042	1.036	1.131	1.041	1.049	0.916	0.999	0.995	1.046	1.001	1.071	0.021876
Q9UBZ9	DNA repair protein REV1 OS=Homo sapiens OX=9606 GN=REV1 PE=1 SV=1	REV1	138.25		0.448	0.255	0.393	0.586	0.696		1.923	1.681	2.275	2.437	1.833	0.234	4.1176e-05
P38432	Coilin OS=Homo sapiens OX=9606 GN=COIL PE=1 SV=1	COIL	62.608	1.084						1.01						1.073
P12544	Granzyme A OS=Homo sapiens OX=9606 GN=GZMA PE=1 SV=2	GZMA	28.999	0.842						0.644						1.307
Q99700	Ataxin-2 OS=Homo sapiens OX=9606 GN=ATXN2 PE=1 SV=2	ATXN2	140.28	1.354	1.236	1.026	0.822	1.281	1.508	1.026	1.009	1.06	1.056	1.079	0.917	1.176	0.178479
Q9Y336	Sialic acid-binding Ig-like lectin 9 OS=Homo sapiens OX=9606 GN=SIGLEC9 PE=1 SV=2	SIGLEC9	50.081		1.208	1.394	1.727	1.918	1.018		1.436	1.921	1.637	1.536	1.145	0.947	0.6517
Q99549	M-phase phosphoprotein 8 OS=Homo sapiens OX=9606 GN=MPHOSPH8 PE=1 SV=2	MPHOSPH8	97.181		0.908	0.842	0.818	1.089	0.846		1.38	1.334	1.139	1.207	1.303	0.708	0.00052009
Q8N1W1	Rho guanine nucleotide exchange factor 28 OS=Homo sapiens OX=9606 GN=ARHGEF28 PE=1 SV=3	ARHGEF28	191.89	0.922	0.883	1.028	0.891	0.996	1.152	1.352	0.831	0.822	0.978	0.922	0.96	1.001	0.89662
P11217	"Glycogen phosphorylase, muscle form OS=Homo sapiens OX=9606 GN=PYGM PE=1 SV=6"	PYGM	97.091
Q8ND24	RING finger protein 214 OS=Homo sapiens OX=9606 GN=RNF214 PE=1 SV=2	RNF214	77.667		0.869	1.123	0.957	1.135	1.016		0.864	0.961	0.865	0.916	0.769	1.166	0.041981
Q07617	Sperm-associated antigen 1 OS=Homo sapiens OX=9606 GN=SPAG1 PE=1 SV=3	SPAG1	103.64
O60516	Eukaryotic translation initiation factor 4E-binding protein 3 OS=Homo sapiens OX=9606 GN=EIF4EBP3 PE=1 SV=1	EIF4EBP3	10.873		0.794	1.074	0.88	1.125	0.839		1.18	1.106	1.06	1.252	1.262	0.804	0.0191832
Q9Y2J8	Protein-arginine deiminase type-2 OS=Homo sapiens OX=9606 GN=PADI2 PE=1 SV=2	PADI2	75.563	1.272	1.087	0.756	1.314	1.01	1.294	1.005	1.241	1.03	1.164	0.728	0.82	1.124	0.35674
P31151	Protein S100-A7 OS=Homo sapiens OX=9606 GN=S100A7 PE=1 SV=4	S100A7	11.471
Q01831	DNA repair protein complementing XP-C cells OS=Homo sapiens OX=9606 GN=XPC PE=1 SV=4	XPC	105.95	1.336	1.012	0.923	1.052	1.343	1.451	0.651	0.777	0.664	0.849	0.874	0.822	1.535	0.00098353
Q9NWW6	Nicotinamide riboside kinase 1 OS=Homo sapiens OX=9606 GN=NMRK1 PE=1 SV=1	NMRK1	23.193
Q9Y4G2	Pleckstrin homology domain-containing family M member 1 OS=Homo sapiens OX=9606 GN=PLEKHM1 PE=1 SV=3	PLEKHM1	117.44	1	0.908	0.973	1.597	1.143	1.193	1.231	0.802	1.067	0.806	0.827	0.866	1.217	0.1124
Q01968	Inositol polyphosphate 5-phosphatase OCRL OS=Homo sapiens OX=9606 GN=OCRL PE=1 SV=3	OCRL	104.2	1.322	1.555	1.137	0.875	0.983	0.833	0.818	0.827	0.698	0.833	0.668	0.775	1.452	0.0081159
Q9BT17	Mitochondrial ribosome-associated GTPase 1 OS=Homo sapiens OX=9606 GN=MTG1 PE=1 SV=2	MTG1	37.236
Q06124	Tyrosine-protein phosphatase non-receptor type 11 OS=Homo sapiens OX=9606 GN=PTPN11 PE=1 SV=2	PTPN11	68.436	1.02	1.308	0.949	0.801	1.172	1.324	0.896	0.989	0.927	1.061	1.055	0.974	1.114	0.31176
P52564	Dual specificity mitogen-activated protein kinase kinase 6 OS=Homo sapiens OX=9606 GN=MAP2K6 PE=1 SV=1	MAP2K6	37.492	1.1	1.4	1.012	1.242	1.244	1.004	0.681	0.79	0.762	0.85	0.909	0.647	1.509	0.00027967
Q9Y463	Dual specificity tyrosine-phosphorylation-regulated kinase 1B OS=Homo sapiens OX=9606 GN=DYRK1B PE=1 SV=1	DYRK1B	69.197
Q9BZL6	Serine/threonine-protein kinase D2 OS=Homo sapiens OX=9606 GN=PRKD2 PE=1 SV=3	PRKD2	96.721		1.138	1.175	1.077	0.887	1.056		0.916	0.812	0.911	0.874	0.913	1.205	0.0095164
Q4V328	GRIP1-associated protein 1 OS=Homo sapiens OX=9606 GN=GRIPAP1 PE=1 SV=2	GRIPAP1	96.004	1.032	0.977	1.058	1.043	1.118	1.029	1.239	1.025	1.234	0.951	1.061	1.097	0.947	0.29974
P27707	Deoxycytidine kinase OS=Homo sapiens OX=9606 GN=DCK PE=1 SV=1	DCK	30.518	1.146	1.017	0.931	0.925	0.939	1.159	0.516	0.544	0.646	0.619	0.506	0.622	1.772	1.3772e-06
Q92626	Peroxidasin homolog OS=Homo sapiens OX=9606 GN=PXDN PE=1 SV=2	PXDN	165.27	1.079						0.948						1.138
Q10570	Cleavage and polyadenylation specificity factor subunit 1 OS=Homo sapiens OX=9606 GN=CPSF1 PE=1 SV=2	CPSF1	160.88	1.112	0.972	1.162	0.999	1.271	1.117	0.861	0.84	0.975	0.821	0.859	0.822	1.281	0.00046059
O75420	GRB10-interacting GYF protein 1 OS=Homo sapiens OX=9606 GN=GIGYF1 PE=1 SV=2	GIGYF1	114.6
O75116	Rho-associated protein kinase 2 OS=Homo sapiens OX=9606 GN=ROCK2 PE=1 SV=4	ROCK2	160.9	0.924	0.978	0.999	0.925	0.782	0.886	1.01	1.243	0.891	0.912	0.764	0.988	0.946	0.5392
O43175	D-3-phosphoglycerate dehydrogenase OS=Homo sapiens OX=9606 GN=PHGDH PE=1 SV=4	PHGDH	56.65	0.654	0.482	1.258	0.537	0.761	0.712	1.636	1.071	1.285	1.763	1.997	1.374	0.483	0.0010234
Q96PV6	Leukocyte receptor cluster member 8 OS=Homo sapiens OX=9606 GN=LENG8 PE=1 SV=3	LENG8	88.156	0.96						1.002						0.958
P36871	Phosphoglucomutase-1 OS=Homo sapiens OX=9606 GN=PGM1 PE=1 SV=3	PGM1	61.448	1.229	0.93	0.891	1.039	1.012	1.005	0.872	0.914	0.98	1.044	1.019	0.901	1.066	0.2908
Q9UQ35	Serine/arginine repetitive matrix protein 2 OS=Homo sapiens OX=9606 GN=SRRM2 PE=1 SV=2	SRRM2	299.61	1.035	1.082	1.068	1.096	1.364	1.14	0.78	0.863	0.907	0.891	0.92	0.846	1.303	0.00025506
P69891	Hemoglobin subunit gamma-1 OS=Homo sapiens OX=9606 GN=HBG1 PE=1 SV=2	HBG1	16.14	0.678						0.892						0.76
O75569	Interferon-inducible double-stranded RNA-dependent protein kinase activator A OS=Homo sapiens OX=9606 GN=PRKRA PE=1 SV=1	PRKRA	34.404	1.038	1.151	1.231	1.022	0.907	0.86	0.968	0.864	0.919	0.88	0.838	0.861	1.165	0.034258
Q8NE71	ATP-binding cassette sub-family F member 1 OS=Homo sapiens OX=9606 GN=ABCF1 PE=1 SV=2	ABCF1	95.925	1.278	0.98	1.132	1.332	1.375	1.243	0.831	0.936	0.895	0.844	0.89	0.884	1.39	0.0009605
O15379	Histone deacetylase 3 OS=Homo sapiens OX=9606 GN=HDAC3 PE=1 SV=2	HDAC3	48.847	1.268						0.854						1.485
O60496	Docking protein 2 OS=Homo sapiens OX=9606 GN=DOK2 PE=1 SV=2	DOK2	45.378
O60259	Kallikrein-8 OS=Homo sapiens OX=9606 GN=KLK8 PE=1 SV=1	KLK8	28.048
Q7Z6M4	"Transcription termination factor 4, mitochondrial OS=Homo sapiens OX=9606 GN=MTERF4 PE=1 SV=3"	MTERF4	43.957
Q9HBK9	Arsenite methyltransferase OS=Homo sapiens OX=9606 GN=AS3MT PE=1 SV=3	AS3MT	41.747	0.882						1.27						0.694
Q12923	Tyrosine-protein phosphatase non-receptor type 13 OS=Homo sapiens OX=9606 GN=PTPN13 PE=1 SV=2	PTPN13	276.9	1.117	0.754	1.042	1.173	1.183	0.911	1.018	0.924	0.987	0.923	0.926	0.788	1.11	0.26138
Q08209	Serine/threonine-protein phosphatase 2B catalytic subunit alpha isoform OS=Homo sapiens OX=9606 GN=PPP3CA PE=1 SV=1	PPP3CA	58.687
Q53RD9	Fibulin-7 OS=Homo sapiens OX=9606 GN=FBLN7 PE=2 SV=1	FBLN7	47.375
Q8IZ69	tRNA (uracil-5-)-methyltransferase homolog A OS=Homo sapiens OX=9606 GN=TRMT2A PE=1 SV=2	TRMT2A	68.725
Q9Y2S2	Lambda-crystallin homolog OS=Homo sapiens OX=9606 GN=CRYL1 PE=1 SV=3	CRYL1	35.419	0.876	0.755	0.672	0.759	0.705	0.687	1.786	1.383	1.49	1.591	1.69	1.526	0.471	3.6522e-08
Q9UNF1	Melanoma-associated antigen D2 OS=Homo sapiens OX=9606 GN=MAGED2 PE=1 SV=2	MAGED2	64.953	0.815	1.168	0.787	0.726	0.758	0.8	0.786	0.696	0.794	0.743	0.771	0.767	1.109	0.26574
Q6P589	Tumor necrosis factor alpha-induced protein 8-like protein 2 OS=Homo sapiens OX=9606 GN=TNFAIP8L2 PE=1 SV=1	TNFAIP8L2	20.555
Q96SY0	Integrator complex subunit 14 OS=Homo sapiens OX=9606 GN=INTS14 PE=1 SV=2	INTS14	57.47	0.914						0.659						1.387
Q96CW6	Probable RNA polymerase II nuclear localization protein SLC7A6OS OS=Homo sapiens OX=9606 GN=SLC7A6OS PE=1 SV=2	SLC7A6OS	35.027
O95573	Long-chain-fatty-acid--CoA ligase 3 OS=Homo sapiens OX=9606 GN=ACSL3 PE=1 SV=3	ACSL3	80.419	0.699	1.126	0.886	1.021	0.937	0.971	0.771	0.932	0.837	0.93	0.842	0.825	1.098	0.26798
O75367	Core histone macro-H2A.1 OS=Homo sapiens OX=9606 GN=H2AFY PE=1 SV=4	H2AFY	39.617	0.976	1.156	1.616	1.062	1.399	1.158	0.685	0.753	0.792	0.835	0.79	0.769	1.593	0.00134251
P20719	Homeobox protein Hox-A5 OS=Homo sapiens OX=9606 GN=HOXA5 PE=1 SV=2	HOXA5	29.345
P85037	Forkhead box protein K1 OS=Homo sapiens OX=9606 GN=FOXK1 PE=1 SV=1	FOXK1	75.456	1.134	1.311	1.026	1.091	1.663	1.444	0.691	0.72	0.733	0.58	0.707	0.673	1.869	2.1815e-05
P51946	Cyclin-H OS=Homo sapiens OX=9606 GN=CCNH PE=1 SV=1	CCNH	37.643	1.485						0.949						1.565
Q5T013	Putative hydroxypyruvate isomerase OS=Homo sapiens OX=9606 GN=HYI PE=1 SV=2	HYI	30.405	1.135	0.762	0.756	0.937	0.427	1.134	0.924	0.837	0.861	1.305	0.873	0.816	0.917	0.47512
O00602	Ficolin-1 OS=Homo sapiens OX=9606 GN=FCN1 PE=1 SV=2	FCN1	35.078
Q9UG01	Intraflagellar transport protein 172 homolog OS=Homo sapiens OX=9606 GN=IFT172 PE=1 SV=2	IFT172	197.57	1.083						1.097						0.987
Q9H0R3	Transmembrane protein 222 OS=Homo sapiens OX=9606 GN=TMEM222 PE=1 SV=2	TMEM222	23.23
P51610	Host cell factor 1 OS=Homo sapiens OX=9606 GN=HCFC1 PE=1 SV=2	HCFC1	208.73	1.108	1.01	1.007	0.988	0.859	0.975	0.859	0.962	0.984	0.959	0.886	0.973	1.058	0.20892
O75369	Filamin-B OS=Homo sapiens OX=9606 GN=FLNB PE=1 SV=2	FLNB	278.16	1.008	0.989	1.091	0.895	0.821	0.824	0.942	1.231	1.066	1.07	0.957	1.007	0.897	0.105745
Q96IV0	Peptide-N(4)-(N-acetyl-beta-glucosaminyl)asparagine amidase OS=Homo sapiens OX=9606 GN=NGLY1 PE=1 SV=1	NGLY1	74.389	1.041						0.982						1.06
P98095	Fibulin-2 OS=Homo sapiens OX=9606 GN=FBLN2 PE=1 SV=2	FBLN2	126.57	0.905						1.049						0.863
P62256	Ubiquitin-conjugating enzyme E2 H OS=Homo sapiens OX=9606 GN=UBE2H PE=1 SV=1	UBE2H	20.655	1.121	1.03	0.862	1.07	1.164	1.142	0.928	0.854	0.863	0.947	0.787	0.887	1.213	0.0047192
O94855	Protein transport protein Sec24D OS=Homo sapiens OX=9606 GN=SEC24D PE=1 SV=2	SEC24D	113.01	1.043	1.334	0.62	0.842	0.708	1.112	0.91	0.543	0.396	0.598	0.56	0.384	1.669	0.0138989
P11021	Endoplasmic reticulum chaperone BiP OS=Homo sapiens OX=9606 GN=HSPA5 PE=1 SV=2	HSPA5	72.332	1.121	0.883	1.141	1.132	0.937	0.964	0.832	0.896	0.881	0.877	0.863	0.876	1.182	0.0182424
Q96BY9	Store-operated calcium entry-associated regulatory factor OS=Homo sapiens OX=9606 GN=SARAF PE=1 SV=1	SARAF	36.975
Q96CP2	FLYWCH family member 2 OS=Homo sapiens OX=9606 GN=FLYWCH2 PE=1 SV=1	FLYWCH2	14.563
P01833	Polymeric immunoglobulin receptor OS=Homo sapiens OX=9606 GN=PIGR PE=1 SV=4	PIGR	83.283	0.6	0.991	0.598	1.204	1.744	1.267	0.801	0.535	0.455	0.554	0.406	0.609	1.906	0.0141366
Q96AC1	Fermitin family homolog 2 OS=Homo sapiens OX=9606 GN=FERMT2 PE=1 SV=1	FERMT2	77.86	1.192	0.984	1.315	0.993	0.951	0.909	1.799	1.451	1.354	1.463	1.547	1.312	0.711	0.0009586
P16219	"Short-chain specific acyl-CoA dehydrogenase, mitochondrial OS=Homo sapiens OX=9606 GN=ACADS PE=1 SV=1"	ACADS	44.297	0.642	1.007	0.704	0.675	0.822	0.989	1.496	1.535	1.447	1.621	1.547	1.433	0.533	0.00053983
Q6ZN28	Metastasis-associated in colon cancer protein 1 OS=Homo sapiens OX=9606 GN=MACC1 PE=1 SV=2	MACC1	96.638
Q9HB40	Retinoid-inducible serine carboxypeptidase OS=Homo sapiens OX=9606 GN=SCPEP1 PE=1 SV=1	SCPEP1	50.83	0.742	0.745	0.684	1.1	0.936	0.964	1.29	1.448	1.074	1.554	1.572	1.165	0.638	0.00105789
O60240	Perilipin-1 OS=Homo sapiens OX=9606 GN=PLIN1 PE=1 SV=2	PLIN1	55.99	0.193	0.512	0.393	0.5	0.576	0.78	0.173	0.961	0.799	1.044	5.966	0.933	0.299	0.164475
Q92598	Heat shock protein 105 kDa OS=Homo sapiens OX=9606 GN=HSPH1 PE=1 SV=1	HSPH1	96.864	1.085	1.372	1.152	1.074	1.11	1.07	0.854	0.834	0.788	0.949	0.891	0.866	1.324	0.000136194
Q13485	Mothers against decapentaplegic homolog 4 OS=Homo sapiens OX=9606 GN=SMAD4 PE=1 SV=1	SMAD4	60.438		1.238	1.19	1.13	1.161	0.972		0.849	0.864	0.889	0.857	0.965	1.286	0.00077631
P13051	Uracil-DNA glycosylase OS=Homo sapiens OX=9606 GN=UNG PE=1 SV=2	UNG	34.645
Q9NRD5	PRKCA-binding protein OS=Homo sapiens OX=9606 GN=PICK1 PE=1 SV=2	PICK1	46.6		1.263	1.226	1.223	1.375	1.292		1.138	1.001	0.838	1.044	1.001	1.27	0.002075
P60981	Destrin OS=Homo sapiens OX=9606 GN=DSTN PE=1 SV=3	DSTN	18.506	1	0.943	1.573	0.998	0.742	0.996	1.236	1.185	1.084	1.139	1.057	1.119	0.917	0.32378
P55157	Microsomal triglyceride transfer protein large subunit OS=Homo sapiens OX=9606 GN=MTTP PE=1 SV=1	MTTP	99.35	0.827	0.598	0.479	0.562	0.572	0.649	1.649	1.6	1.684	2.345	2.27	1.912	0.322	2.6576e-07
Q86YS6	Ras-related protein Rab-43 OS=Homo sapiens OX=9606 GN=RAB43 PE=1 SV=1	RAB43	23.339		0.912	0.985	0.868	0.761	0.889		0.789	0.997	0.83	0.786	0.832	1.043	0.50438
Q9UM07	Protein-arginine deiminase type-4 OS=Homo sapiens OX=9606 GN=PADI4 PE=1 SV=2	PADI4	74.078		0.877	0.629	0.841	0.718	0.952		1.018	1.085	1.005	0.872	0.97	0.812	0.030237
Q9H0C2	ADP/ATP translocase 4 OS=Homo sapiens OX=9606 GN=SLC25A31 PE=2 SV=1	SLC25A31	35.021
Q99956	Dual specificity protein phosphatase 9 OS=Homo sapiens OX=9606 GN=DUSP9 PE=1 SV=1	DUSP9	41.867		0.404	0.651	0.489	0.521	0.529		2.144	2.278	1.797	1.31	1.377	0.291	1.94608e-05
Q86X76	Deaminated glutathione amidase OS=Homo sapiens OX=9606 GN=NIT1 PE=1 SV=2	NIT1	35.896	0.965	0.791	0.952	0.792	0.756	0.882	1.457	1.224	1.162	1.306	1.402	1.355	0.65	1.66509e-05
O95772	STARD3 N-terminal-like protein OS=Homo sapiens OX=9606 GN=STARD3NL PE=1 SV=1	STARD3NL	26.654
P29536	Leiomodin-1 OS=Homo sapiens OX=9606 GN=LMOD1 PE=1 SV=3	LMOD1	67.029
Q7RTM1	Proton channel OTOP1 OS=Homo sapiens OX=9606 GN=OTOP1 PE=2 SV=1	OTOP1	67.353		0.795	1.166	1.145	0.882	1.155		1.331	1.259	1.302	1.179	1.441	0.79	0.02214
P40967	Melanocyte protein PMEL OS=Homo sapiens OX=9606 GN=PMEL PE=1 SV=2	PMEL	70.254
Q9NZJ7	Mitochondrial carrier homolog 1 OS=Homo sapiens OX=9606 GN=MTCH1 PE=1 SV=1	MTCH1	41.544	0.816	0.997	0.978	0.734	0.991	0.921	1.214	1.507	1.031	1.077	1.183	1.065	0.768	0.006576
P46934	E3 ubiquitin-protein ligase NEDD4 OS=Homo sapiens OX=9606 GN=NEDD4 PE=1 SV=4	NEDD4	149.11
P78362	SRSF protein kinase 2 OS=Homo sapiens OX=9606 GN=SRPK2 PE=1 SV=3	SRPK2	77.526		1.023	0.984	1.279	1.489	1.328		0.725	1.024	0.996	1.063	0.903	1.295	0.040939
Q9BYD2	"39S ribosomal protein L9, mitochondrial OS=Homo sapiens OX=9606 GN=MRPL9 PE=1 SV=2"	MRPL9	30.243	0.846	1.033	0.824	0.847	0.934	1.176	1.172	1.092	1.039	1.009	1.113	1.041	0.875	0.045637
Q9BXF6	Rab11 family-interacting protein 5 OS=Homo sapiens OX=9606 GN=RAB11FIP5 PE=1 SV=1	RAB11FIP5	70.414	0.784	1.028	0.786	0.755	0.802	0.784	1.282	1.1	1.309	1.174	1.338	1.121	0.674	4.1251e-05
Q68CK6	"Acyl-coenzyme A synthetase ACSM2B, mitochondrial OS=Homo sapiens OX=9606 GN=ACSM2B PE=1 SV=2"	ACSM2B	64.271	0.495	0.636	0.554	0.603	0.643	0.564	2.051	1.5	1.364	2.144	1.742	2.117	0.32	8.0589e-08
P48728	"Aminomethyltransferase, mitochondrial OS=Homo sapiens OX=9606 GN=AMT PE=1 SV=1"	AMT	43.946	0.963	0.489	0.762	0.715	0.961	0.875	1.361	1.645	1.636	1.592	1.508	1.421	0.52	0.00159875
Q96HD1	Protein disulfide isomerase CRELD1 OS=Homo sapiens OX=9606 GN=CRELD1 PE=1 SV=3	CRELD1	45.439	1.401	1.267	1.39	1.169	1.34	1.24	0.8	1.157	0.938	1.152	1.229	1.178	1.21	0.023301
Q96AB3	Isochorismatase domain-containing protein 2 OS=Homo sapiens OX=9606 GN=ISOC2 PE=1 SV=1	ISOC2	22.337	0.586	1.017	0.598	0.735	0.881	0.792	1.375	1.152	1.046	1.329	1.4	1.269	0.609	0.00045523
Q8IYD1	Eukaryotic peptide chain release factor GTP-binding subunit ERF3B OS=Homo sapiens OX=9606 GN=GSPT2 PE=1 SV=2	GSPT2	68.882	0.951						0.983						0.967
O43504	Ragulator complex protein LAMTOR5 OS=Homo sapiens OX=9606 GN=LAMTOR5 PE=1 SV=1	LAMTOR5	9.6138	1.092	1.055	1.28	1.085	1.057	1.067	1.096	1.035	1.172	1.257	1.306	1.166	0.944	0.24296
Q04837	"Single-stranded DNA-binding protein, mitochondrial OS=Homo sapiens OX=9606 GN=SSBP1 PE=1 SV=1"	SSBP1	17.259	0.819	0.826	0.629	0.942	0.948	1.014	1.009	1.25	0.871	0.922	0.814	0.871	0.903	0.2955
O43493	Trans-Golgi network integral membrane protein 2 OS=Homo sapiens OX=9606 GN=TGOLN2 PE=1 SV=4	TGOLN2	45.879		0.653	0.843	0.755	1.07	0.871		1.115	1.157	0.976	0.871	0.901	0.835	0.095939
Q8NE62	"Choline dehydrogenase, mitochondrial OS=Homo sapiens OX=9606 GN=CHDH PE=1 SV=2"	CHDH	65.358	0.74	1.046	0.505	0.811	1.139	1.074	1.668	1.505	1.638	2.075	2.164	1.904	0.485	0.00029985
Q8TAK5	GA-binding protein subunit beta-2 OS=Homo sapiens OX=9606 GN=GABPB2 PE=1 SV=1	GABPB2	48.649
A6NJ78	Probable methyltransferase-like protein 15 OS=Homo sapiens OX=9606 GN=METTL15 PE=1 SV=1	METTL15	46.121
Q9HAC7	Succinate--hydroxymethylglutarate CoA-transferase OS=Homo sapiens OX=9606 GN=SUGCT PE=1 SV=2	SUGCT	48.461	0.678	0.941	0.633	0.632	0.848	0.96	1.858	1.798	2.188	2.204	1.999	2.308	0.38	3.6102e-07
Q96CC6	Inactive rhomboid protein 1 OS=Homo sapiens OX=9606 GN=RHBDF1 PE=1 SV=2	RHBDF1	97.4	1.576	1.313	1.26	1.706	1.054	1.77	1.015	1.169	1.078	1.056	0.91	1.121	1.367	0.0074448
P01266	Thyroglobulin OS=Homo sapiens OX=9606 GN=TG PE=1 SV=5	TG	304.79	0.808						0.862						0.937
Q8NEY4	V-type proton ATPase subunit C 2 OS=Homo sapiens OX=9606 GN=ATP6V1C2 PE=1 SV=2	ATP6V1C2	48.758		1.033	0.523	0.6	0.676	0.671		1.196	0.977	1.327	1.289	0.995	0.606	0.0040435
P31641	Sodium- and chloride-dependent taurine transporter OS=Homo sapiens OX=9606 GN=SLC6A6 PE=1 SV=2	SLC6A6	69.829		0.579	0.711	0.679	0.783	0.757		1.406	1.173	1.197	1.73	1.16	0.526	0.000137307
P03915	NADH-ubiquinone oxidoreductase chain 5 OS=Homo sapiens OX=9606 GN=MT-ND5 PE=1 SV=2	MT-ND5	67.026		0.67	0.338	0.655	0.725	0.593		2.13	1.329	2.099	2.257	1.374	0.324	0.00023526
Q9UGU0	Transcription factor 20 OS=Homo sapiens OX=9606 GN=TCF20 PE=1 SV=3	TCF20	211.77		1.08	1.22	1.229	1.579	1.185		1.133	1.11	1.132	1.32	0.99	1.107	0.24632
Q9NR09	Baculoviral IAP repeat-containing protein 6 OS=Homo sapiens OX=9606 GN=BIRC6 PE=1 SV=2	BIRC6	530.25	1.087	1.195	1.026	1.066	1.006	0.89	1	1.094	1.01	0.832	0.841	0.844	1.115	0.106201
O15260	Surfeit locus protein 4 OS=Homo sapiens OX=9606 GN=SURF4 PE=1 SV=3	SURF4	30.394	1.079	1.037	0.927	1.024	1.055	0.981	1.355	0.893	1.18	0.955	1.236	1.155	0.901	0.21482
Q9H0R1	AP-5 complex subunit mu-1 OS=Homo sapiens OX=9606 GN=AP5M1 PE=1 SV=2	AP5M1	54.766
O94808	Glutamine--fructose-6-phosphate aminotransferase [isomerizing] 2 OS=Homo sapiens OX=9606 GN=GFPT2 PE=1 SV=3	GFPT2	76.93
Q96FZ7	Charged multivesicular body protein 6 OS=Homo sapiens OX=9606 GN=CHMP6 PE=1 SV=3	CHMP6	23.485	1.215						0.852						1.426
Q9UF12	Hydroxyproline dehydrogenase OS=Homo sapiens OX=9606 GN=PRODH2 PE=1 SV=1	PRODH2	58.87	0.567	0.694	0.565	0.728	0.719	0.714	1.485	1.421	1.976	2.084	2.253	2.486	0.341	6.9974e-07
P05783	"Keratin, type I cytoskeletal 18 OS=Homo sapiens OX=9606 GN=KRT18 PE=1 SV=2"	KRT18	48.057	1.064	1.242	2.079	1.744	1.731	2.138	1.07	1.165	1.107	0.997	1.01	1.129	1.543	0.0185565
Q5JVS0	Intracellular hyaluronan-binding protein 4 OS=Homo sapiens OX=9606 GN=HABP4 PE=1 SV=1	HABP4	45.785	0.412	0.9	0.564	0.477	0.645	0.779	1.042	1.17	0.867	1.044	1.42	1.248	0.556	0.00135744
Q8NES3	"Beta-1,3-N-acetylglucosaminyltransferase lunatic fringe OS=Homo sapiens OX=9606 GN=LFNG PE=1 SV=2"	LFNG	41.773
Q9HCS7	Pre-mRNA-splicing factor SYF1 OS=Homo sapiens OX=9606 GN=XAB2 PE=1 SV=2	XAB2	100.01	1.44	0.869	0.972	1.042	1.126	0.967	0.977	0.932	0.982	1.133	1.146	1.322	0.988	0.84702
Q9H6R4	Nucleolar protein 6 OS=Homo sapiens OX=9606 GN=NOL6 PE=1 SV=2	NOL6	127.59	1.276						0.963						1.325
P84090	Enhancer of rudimentary homolog OS=Homo sapiens OX=9606 GN=ERH PE=1 SV=1	ERH	12.259	1.046	0.924	1.625	1.274	1.156	1.163	0.887	0.983	0.797	0.824	0.787	0.907	1.386	0.0043594
Q8IUR0	Trafficking protein particle complex subunit 5 OS=Homo sapiens OX=9606 GN=TRAPPC5 PE=1 SV=1	TRAPPC5	20.783	0.943	1.21	1.218	1.108	1.103	0.95	1.167	1.02	1.445	1.114	1.236	1.099	0.922	0.26392
P47985	"Cytochrome b-c1 complex subunit Rieske, mitochondrial OS=Homo sapiens OX=9606 GN=UQCRFS1 PE=1 SV=2"	UQCRFS1	29.668	0.65	0.808	0.672	0.668	0.752	0.725	1.755	1.718	1.472	1.597	1.521	1.299	0.457	3.8531e-08
P15374	Ubiquitin carboxyl-terminal hydrolase isozyme L3 OS=Homo sapiens OX=9606 GN=UCHL3 PE=1 SV=1	UCHL3	26.182	0.978	1.082	0.842	0.95	0.868	1.18	1.146	0.941	0.956	1.217	1.183	1.224	0.885	0.117575
Q9UKV8	Protein argonaute-2 OS=Homo sapiens OX=9606 GN=AGO2 PE=1 SV=3	AGO2	97.207	0.998	1.278	1.292	1.172	1.112	1.02	0.752	0.989	0.928	0.931	0.859	0.869	1.29	0.00161919
Q9Y385	Ubiquitin-conjugating enzyme E2 J1 OS=Homo sapiens OX=9606 GN=UBE2J1 PE=1 SV=2	UBE2J1	35.198
Q6ZMV8	Putative zinc finger protein 730 OS=Homo sapiens OX=9606 GN=ZNF730 PE=2 SV=1	ZNF730	59.039
P51812	Ribosomal protein S6 kinase alpha-3 OS=Homo sapiens OX=9606 GN=RPS6KA3 PE=1 SV=1	RPS6KA3	83.735	0.93	1.094	0.92	1.109	0.986	1.068	1.105	0.788	0.906	0.984	1.004	1.001	1.055	0.35474
P55072	Transitional endoplasmic reticulum ATPase OS=Homo sapiens OX=9606 GN=VCP PE=1 SV=4	VCP	89.321	1.139	1.124	0.969	0.969	0.915	1.091	1.024	0.968	1.015	0.972	1.033	1.048	1.024	0.61992
P40306	Proteasome subunit beta type-10 OS=Homo sapiens OX=9606 GN=PSMB10 PE=1 SV=1	PSMB10	28.936	0.878	0.662	0.523	0.974	0.86	0.842	0.543	0.455	0.477	0.547	0.484	0.476	1.589	0.0041241
Q9BPY3	Protein FAM118B OS=Homo sapiens OX=9606 GN=FAM118B PE=1 SV=1	FAM118B	39.499
Q99829	Copine-1 OS=Homo sapiens OX=9606 GN=CPNE1 PE=1 SV=1	CPNE1	59.058	1.472	1.56	0.884	0.922	0.703	0.908	0.795	1.102	0.774	0.849	0.84	0.78	1.255	0.199016
Q99805	Transmembrane 9 superfamily member 2 OS=Homo sapiens OX=9606 GN=TM9SF2 PE=1 SV=1	TM9SF2	75.775	1.072	1.075	1.071	1.351	1.057	0.889	0.977	0.964	0.818	1.104	0.937	0.972	1.129	0.110416
Q9NYU2	UDP-glucose:glycoprotein glucosyltransferase 1 OS=Homo sapiens OX=9606 GN=UGGT1 PE=1 SV=3	UGGT1	177.19	1.081	1.104	1.18	1.23	1.051	1.042	1.009	0.846	0.84	0.866	0.819	0.818	1.287	0.000135207
Q9NRN5	Olfactomedin-like protein 3 OS=Homo sapiens OX=9606 GN=OLFML3 PE=2 SV=1	OLFML3	46.01	0.531	0.628	0.916	0.605	0.603	0.582	1.758	2.391	1.614	1.591	1.201	2.299	0.356	1.69315e-05
P31949	Protein S100-A11 OS=Homo sapiens OX=9606 GN=S100A11 PE=1 SV=2	S100A11	11.74	1.037	0.997	1.128	0.998	0.836	1.102	0.546	0.493	0.405	0.399	0.402	0.443	2.269	1.4284e-07
Q9Y471	Inactive cytidine monophosphate-N-acetylneuraminic acid hydroxylase OS=Homo sapiens OX=9606 GN=CMAHP PE=1 SV=4	CMAHP	58.379
Q9Y285	Phenylalanine--tRNA ligase alpha subunit OS=Homo sapiens OX=9606 GN=FARSA PE=1 SV=3	FARSA	57.563	1.02	1.027	0.761	0.648	0.802	0.857	1.237	0.844	0.943	1.207	0.843	1.039	0.837	0.103765
Q9HC36	"rRNA methyltransferase 3, mitochondrial OS=Homo sapiens OX=9606 GN=MRM3 PE=1 SV=2"	MRM3	47.019	1.093	1.153	0.929	1.042	1.082	1.165	1.331	1.175	1.111	1.388	1.205	1.332	0.857	0.0104783
Q6P597	Kinesin light chain 3 OS=Homo sapiens OX=9606 GN=KLC3 PE=1 SV=2	KLC3	55.364
P61764	Syntaxin-binding protein 1 OS=Homo sapiens OX=9606 GN=STXBP1 PE=1 SV=1	STXBP1	67.568	0.946	1.064	1.054	0.87	0.819	0.845	1.161	1.265	1.055	1.086	1.045	1.146	0.828	0.0057174
O75592	E3 ubiquitin-protein ligase MYCBP2 OS=Homo sapiens OX=9606 GN=MYCBP2 PE=1 SV=4	MYCBP2	513.63	1.476	0.888	1.327	1.195	1.114	1.259	0.954	0.857	0.933	0.961	0.957	1.225	1.233	0.039915
Q9BZC7	ATP-binding cassette sub-family A member 2 OS=Homo sapiens OX=9606 GN=ABCA2 PE=1 SV=4	ABCA2	269.83	0.781						1.034						0.755
Q7Z7N9	Transmembrane protein 179B OS=Homo sapiens OX=9606 GN=TMEM179B PE=1 SV=1	TMEM179B	23.55	1.543	0.433	0.76	1.031	1.214	0.893	1.058	0.934	0.623	0.682	0.804	0.646	1.237	0.44246
Q96GX9	Methylthioribulose-1-phosphate dehydratase OS=Homo sapiens OX=9606 GN=APIP PE=1 SV=1	APIP	27.125	1.046	0.771	0.915	0.711	0.905	0.929	1.069	0.994	0.793	0.747	0.905	0.845	0.986	0.85864
P33527	Multidrug resistance-associated protein 1 OS=Homo sapiens OX=9606 GN=ABCC1 PE=1 SV=3	ABCC1	171.59	1.557	1.257	1.295	1.079	1.258	1.173	1.534	0.809	1.247	1.091	1.054	1.079	1.118	0.24156
Q9NZU1	Leucine-rich repeat transmembrane protein FLRT1 OS=Homo sapiens OX=9606 GN=FLRT1 PE=1 SV=3	FLRT1	71.358
P08648	Integrin alpha-5 OS=Homo sapiens OX=9606 GN=ITGA5 PE=1 SV=2	ITGA5	114.54	0.676	0.826	0.696	0.798	0.747	0.904	0.628	1.117	0.993	0.921	0.904	0.859	0.857	0.143159
Q13227	G protein pathway suppressor 2 OS=Homo sapiens OX=9606 GN=GPS2 PE=1 SV=3	GPS2	36.688
Q70J99	Protein unc-13 homolog D OS=Homo sapiens OX=9606 GN=UNC13D PE=1 SV=1	UNC13D	123.28
Q6UX04	Spliceosome-associated protein CWC27 homolog OS=Homo sapiens OX=9606 GN=CWC27 PE=1 SV=1	CWC27	53.846
Q13231	Chitotriosidase-1 OS=Homo sapiens OX=9606 GN=CHIT1 PE=1 SV=1	CHIT1	51.681
P62136	Serine/threonine-protein phosphatase PP1-alpha catalytic subunit OS=Homo sapiens OX=9606 GN=PPP1CA PE=1 SV=1	PPP1CA	37.512	1.09	0.742	1.007	1.01	0.998	0.99	0.97	1.166	0.969	1.061	0.867	1.152	0.944	0.42746
Q92925	SWI/SNF-related matrix-associated actin-dependent regulator of chromatin subfamily D member 2 OS=Homo sapiens OX=9606 GN=SMARCD2 PE=1 SV=3	SMARCD2	58.92	1.178	1.103	1.485	1.249	1.24	1.049	1.18	1.148	1.074	0.953	0.98	1.007	1.152	0.04658
Q7L014	Probable ATP-dependent RNA helicase DDX46 OS=Homo sapiens OX=9606 GN=DDX46 PE=1 SV=2	DDX46	117.36	1.085	1.157	1.107	1.023	1.27	1.026	0.957	0.839	0.868	0.844	0.864	0.886	1.268	0.000117257
P18440	Arylamine N-acetyltransferase 1 OS=Homo sapiens OX=9606 GN=NAT1 PE=1 SV=2	NAT1	33.898		1.014	0.831	0.962	0.933	0.886		0.801	0.914	1.027	1.193	1.008	0.936	0.4436
Q9UK53	Inhibitor of growth protein 1 OS=Homo sapiens OX=9606 GN=ING1 PE=1 SV=2	ING1	46.737
Q13243	Serine/arginine-rich splicing factor 5 OS=Homo sapiens OX=9606 GN=SRSF5 PE=1 SV=1	SRSF5	31.263	0.745						0.514						1.449
P08034	Gap junction beta-1 protein OS=Homo sapiens OX=9606 GN=GJB1 PE=1 SV=1	GJB1	32.024
Q9UNL2	Translocon-associated protein subunit gamma OS=Homo sapiens OX=9606 GN=SSR3 PE=1 SV=1	SSR3	21.08	0.799	0.923	0.843	0.952	1.09	0.994	0.483	0.605	0.617	0.766	0.724	0.576	1.485	0.00060294
Q8WUM4	Programmed cell death 6-interacting protein OS=Homo sapiens OX=9606 GN=PDCD6IP PE=1 SV=1	PDCD6IP	96.022	1.185	1.075	1.114	1.13	1.06	0.93	0.969	0.966	0.929	0.999	0.947	0.909	1.136	0.0065615
Q7Z5M5	Transmembrane channel-like protein 3 OS=Homo sapiens OX=9606 GN=TMC3 PE=2 SV=3	TMC3	125.68	0.83	0.941	0.689	0.572	0.628		1.185	0.534	0.612	0.588	0.819	0.546	1.025	0.75588
Q13480	GRB2-associated-binding protein 1 OS=Homo sapiens OX=9606 GN=GAB1 PE=1 SV=2	GAB1	76.615
Q92759	General transcription factor IIH subunit 4 OS=Homo sapiens OX=9606 GN=GTF2H4 PE=1 SV=1	GTF2H4	52.186	0.95						0.976						0.973
O95428	Papilin OS=Homo sapiens OX=9606 GN=PAPLN PE=2 SV=4	PAPLN	137.7	0.906	0.605	1.142	0.803	0.71	0.548	1.678	1.316	0.678	0.751	0.664	0.907	0.786	0.3033
Q8WWM7	Ataxin-2-like protein OS=Homo sapiens OX=9606 GN=ATXN2L PE=1 SV=2	ATXN2L	113.37	1.282	1.311	1.144	1.189	1.243	1.323	0.744	0.788	0.731	0.711	0.817	0.782	1.638	1.2395e-08
Q9NYB9	Abl interactor 2 OS=Homo sapiens OX=9606 GN=ABI2 PE=1 SV=1	ABI2	55.663	0.87	1.258	0.794	0.693	0.81	0.603	0.801	0.735	0.642	0.8	0.752	0.602	1.161	0.28398
Q15397	Pumilio homolog 3 OS=Homo sapiens OX=9606 GN=PUM3 PE=1 SV=3	PUM3	73.584	1.025	1.355	0.975	0.961	1.269	1.217	1.082	0.771	0.714	0.694	0.67	0.888	1.411	0.0044847
Q9UP95	Solute carrier family 12 member 4 OS=Homo sapiens OX=9606 GN=SLC12A4 PE=1 SV=2	SLC12A4	120.65	1.139						1.371						0.831
Q99969	Retinoic acid receptor responder protein 2 OS=Homo sapiens OX=9606 GN=RARRES2 PE=1 SV=1	RARRES2	18.617	0.979						0.968						1.011
A0A087WW87	Immunoglobulin kappa variable 2-40 OS=Homo sapiens OX=9606 GN=IGKV2-40 PE=3 SV=2	IGKV2-40	13.31
O60524	Nuclear export mediator factor NEMF OS=Homo sapiens OX=9606 GN=NEMF PE=1 SV=4	NEMF	122.95	1.429	0.912	1.057	1.183	1.095	1.065	1.131	0.844	0.835	0.853	0.862	0.884	1.246	0.0183154
Q96BZ4	Phospholipase D4 OS=Homo sapiens OX=9606 GN=PLD4 PE=2 SV=2	PLD4	55.626
O94916	Nuclear factor of activated T-cells 5 OS=Homo sapiens OX=9606 GN=NFAT5 PE=1 SV=1	NFAT5	165.76		0.472	0.405	0.509	0.482	0.383		0.44	0.467	0.367	0.522	0.55	0.96	0.687
Q9BX66	Sorbin and SH3 domain-containing protein 1 OS=Homo sapiens OX=9606 GN=SORBS1 PE=1 SV=3	SORBS1	142.51	0.971	0.945	0.842	0.951	0.81	0.736	1.328	0.97	1.034	1.015	0.88	0.91	0.856	0.07146
Q96A58	Ras-related and estrogen-regulated growth inhibitor OS=Homo sapiens OX=9606 GN=RERG PE=1 SV=1	RERG	22.608		0.921	1.052	0.68	1.178	1.589		0.793	0.894	0.745	0.82	0.913	1.301	0.191143
Q03013	Glutathione S-transferase Mu 4 OS=Homo sapiens OX=9606 GN=GSTM4 PE=1 SV=3	GSTM4	25.561
Q7LBR1	Charged multivesicular body protein 1b OS=Homo sapiens OX=9606 GN=CHMP1B PE=1 SV=1	CHMP1B	22.109	1.032	1.197	1.188	1.008	1.029	0.952	1.224	1.043	0.899	1.065	0.753	0.895	1.09	0.2616
Q3V6T2	Girdin OS=Homo sapiens OX=9606 GN=CCDC88A PE=1 SV=2	CCDC88A	216.04	0.954						0.821						1.162
P13762	"HLA class II histocompatibility antigen, DR beta 4 chain OS=Homo sapiens OX=9606 GN=HLA-DRB4 PE=1 SV=2"	HLA-DRB4	29.941	2.085						0.882						2.364
P04792	Heat shock protein beta-1 OS=Homo sapiens OX=9606 GN=HSPB1 PE=1 SV=2	HSPB1	22.782	1.143	1.767	0.789	1.274	0.905	0.962	0.788	0.765	0.738	0.708	0.815	0.758	1.496	0.027316
P0DOX2	Immunoglobulin alpha-2 heavy chain OS=Homo sapiens OX=9606 PE=1 SV=2	---	48.934	0.67	0.606	0.71	0.596	0.572	0.644	0.89	0.634	0.761	0.631	0.499	1.386	0.791	0.27784
Q9NPA8	Transcription and mRNA export factor ENY2 OS=Homo sapiens OX=9606 GN=ENY2 PE=1 SV=1	ENY2	11.528	0.858						1.08						0.794
Q9Y2D5	A-kinase anchor protein 2 OS=Homo sapiens OX=9606 GN=AKAP2 PE=1 SV=3	AKAP2	94.659	1.089	0.953	0.584	0.512	0.607	0.813	0.959	0.886	0.978	0.985	1.139	1.016	0.764	0.062716
Q13951	Core-binding factor subunit beta OS=Homo sapiens OX=9606 GN=CBFB PE=1 SV=2	CBFB	21.508	0.989						0.692						1.429
P55795	Heterogeneous nuclear ribonucleoprotein H2 OS=Homo sapiens OX=9606 GN=HNRNPH2 PE=1 SV=1	HNRNPH2	49.263	1.071	1.104	1.008	0.907	1.043	0.99	0.953	0.786	0.808	0.79	0.794	0.869	1.225	0.0006997
O14732	Inositol monophosphatase 2 OS=Homo sapiens OX=9606 GN=IMPA2 PE=1 SV=1	IMPA2	31.321	1.35	1.598	0.988	1.287	1.516	1.169	1.164	0.811	1.117	1.008	1.139	1.056	1.256	0.033037
Q58FF3	Putative endoplasmin-like protein OS=Homo sapiens OX=9606 GN=HSP90B2P PE=5 SV=1	HSP90B2P	45.858
P48454	Serine/threonine-protein phosphatase 2B catalytic subunit gamma isoform OS=Homo sapiens OX=9606 GN=PPP3CC PE=1 SV=3	PPP3CC	58.129
Q96FW1	Ubiquitin thioesterase OTUB1 OS=Homo sapiens OX=9606 GN=OTUB1 PE=1 SV=2	OTUB1	31.284	1.127	0.9	1.258	1.028	1.142	1.002	0.946	0.929	0.946	0.912	0.912	0.86	1.173	0.027456
Q8TDY2	RB1-inducible coiled-coil protein 1 OS=Homo sapiens OX=9606 GN=RB1CC1 PE=1 SV=3	RB1CC1	183.09		0.56	0.381	0.569	0.491	0.839		0.709	0.505	0.769	0.593	0.76	0.851	0.26454
Q14814	Myocyte-specific enhancer factor 2D OS=Homo sapiens OX=9606 GN=MEF2D PE=1 SV=1	MEF2D	55.937
Q15276	Rab GTPase-binding effector protein 1 OS=Homo sapiens OX=9606 GN=RABEP1 PE=1 SV=2	RABEP1	99.289	1.175	1.106	0.834	1.106	1.084	1.127	0.975	0.793	0.932	0.805	0.892	0.891	1.216	0.0094969
P02760	Protein AMBP OS=Homo sapiens OX=9606 GN=AMBP PE=1 SV=1	AMBP	38.999	0.586	0.402	0.473	0.465	0.524	0.446	1.33	1.093	0.895	1.458	1.191	1.034	0.414	9.6869e-07
Q96DC8	"Enoyl-CoA hydratase domain-containing protein 3, mitochondrial OS=Homo sapiens OX=9606 GN=ECHDC3 PE=1 SV=2"	ECHDC3	32.633	0.561	0.425	0.523	0.472	0.514	0.694	1.708	1.254	1.796	1.879	1.959	2.213	0.295	1.7879e-07
Q5SNT2	Transmembrane protein 201 OS=Homo sapiens OX=9606 GN=TMEM201 PE=1 SV=1	TMEM201	72.235		0.886	1.793	1.182	1.234	0.979		1.281	1.003	1.056	1.079	1.134	1.094	0.6392
Q9Y2K7	Lysine-specific demethylase 2A OS=Homo sapiens OX=9606 GN=KDM2A PE=1 SV=3	KDM2A	132.79
P41218	Myeloid cell nuclear differentiation antigen OS=Homo sapiens OX=9606 GN=MNDA PE=1 SV=1	MNDA	45.836	1.108	1.504	0.528	0.995	0.696	1.399	0.445	0.581	0.51	0.515	0.501	0.585	1.986	0.0145598
P36578	60S ribosomal protein L4 OS=Homo sapiens OX=9606 GN=RPL4 PE=1 SV=5	RPL4	47.697	1.237	1.262	1.328	1.318	1.297	1.238	0.76	0.858	0.843	0.938	0.873	0.77	1.523	1.3295e-07
Q96DP5	"Methionyl-tRNA formyltransferase, mitochondrial OS=Homo sapiens OX=9606 GN=MTFMT PE=1 SV=2"	MTFMT	43.832		1.234	0.673	0.922	0.961	1.143		1.153	1.442	1.417	1.257	1.388	0.741	0.023222
Q14653	Interferon regulatory factor 3 OS=Homo sapiens OX=9606 GN=IRF3 PE=1 SV=1	IRF3	47.219	0.921	0.632	1.156	0.943	0.758	0.786	0.606	0.621	0.701	0.527	0.663	0.601	1.397	0.0067975
Q5VU92	DDB1- and CUL4-associated factor 12-like protein 1 OS=Homo sapiens OX=9606 GN=DCAF12L1 PE=1 SV=1	DCAF12L1	51.201		0.939	0.497	1.833	1.812	1.192		0.884	0.778	1.534	1.157	0.969	1.179	0.74866
Q6ZT62	Bargin OS=Homo sapiens OX=9606 GN=BARGIN PE=1 SV=2	BARGIN	73.599
Q9P0J7	E3 ubiquitin-protein ligase KCMF1 OS=Homo sapiens OX=9606 GN=KCMF1 PE=1 SV=2	KCMF1	41.945	0.892	0.919	0.93	0.923	0.981	0.759	0.602	0.96	0.79	0.694	0.911	0.891	1.115	0.178538
P51817	cAMP-dependent protein kinase catalytic subunit PRKX OS=Homo sapiens OX=9606 GN=PRKX PE=1 SV=1	PRKX	40.895
Q8WYP3	Ras and Rab interactor 2 OS=Homo sapiens OX=9606 GN=RIN2 PE=1 SV=1	RIN2	100.16	1.399	1.317	1.249	1.637	1.236	1.389	1.008	0.82	0.685	0.699	0.744	0.971	1.67	6.3707e-05
Q9BRX8	Peroxiredoxin-like 2A OS=Homo sapiens OX=9606 GN=PRXL2A PE=1 SV=3	PRXL2A	25.764	0.862	0.695	0.832	0.932	0.835	0.772	1.515	1.394	1.152	1.51	1.3	1.245	0.607	4.6733e-06
O15016	Tripartite motif-containing protein 66 OS=Homo sapiens OX=9606 GN=TRIM66 PE=1 SV=4	TRIM66	134.66		1.028	1.479	1.173	1.026	1.074		0.617	0.583	0.629	0.739	0.777	1.728	0.00026455
Q9Y6A9	Signal peptidase complex subunit 1 OS=Homo sapiens OX=9606 GN=SPCS1 PE=1 SV=5	SPCS1	18.298	1.007						0.808						1.246
P34059	N-acetylgalactosamine-6-sulfatase OS=Homo sapiens OX=9606 GN=GALNS PE=1 SV=1	GALNS	58.025	1.379	1.056	1.198	1.36	1.804	1.133	0.723	0.922	0.964	1.016	1.469	0.788	1.348	0.035299
P25787	Proteasome subunit alpha type-2 OS=Homo sapiens OX=9606 GN=PSMA2 PE=1 SV=2	PSMA2	25.898	1.03	1.027	1.129	1.197	1.154	0.978	0.897	1.006	1.057	1.101	1.015	0.963	1.079	0.115119
Q05084	Islet cell autoantigen 1 OS=Homo sapiens OX=9606 GN=ICA1 PE=1 SV=2	ICA1	54.644
Q8TDW0	Volume-regulated anion channel subunit LRRC8C OS=Homo sapiens OX=9606 GN=LRRC8C PE=1 SV=2	LRRC8C	92.448
O43837	"Isocitrate dehydrogenase [NAD] subunit beta, mitochondrial OS=Homo sapiens OX=9606 GN=IDH3B PE=1 SV=2"	IDH3B	42.183	0.756	1.364	0.851	0.937	1.007	1.01	1.248	1.162	1.13	1.105	1.045	1.117	0.87	0.12894
O95396	Adenylyltransferase and sulfurtransferase MOCS3 OS=Homo sapiens OX=9606 GN=MOCS3 PE=1 SV=1	MOCS3	49.669	0.806						0.775						1.04
P63241	Eukaryotic translation initiation factor 5A-1 OS=Homo sapiens OX=9606 GN=EIF5A PE=1 SV=2	EIF5A	16.832	1.208	1.163	1.3	1.054	1.23	1.087	0.739	0.732	0.794	0.825	0.842	0.774	1.496	7.049e-07
P50851	Lipopolysaccharide-responsive and beige-like anchor protein OS=Homo sapiens OX=9606 GN=LRBA PE=1 SV=4	LRBA	319.1	0.858	1.363	1.206	1.184	1.186	1.031	1.065	1.259	1.188	1.125	1.03	1.035	1.019	0.8826
Q2M385	Macrophage-expressed gene 1 protein OS=Homo sapiens OX=9606 GN=MPEG1 PE=1 SV=1	MPEG1	78.586
P54289	Voltage-dependent calcium channel subunit alpha-2/delta-1 OS=Homo sapiens OX=9606 GN=CACNA2D1 PE=1 SV=3	CACNA2D1	124.57	0.627	0.368	0.352	0.267	0.436	0.764	1.222	1.47	1.139	0.946	1.897	1.823	0.331	0.000161252
Q9BQK8	Phosphatidate phosphatase LPIN3 OS=Homo sapiens OX=9606 GN=LPIN3 PE=1 SV=3	LPIN3	93.613
Q92870	Amyloid-beta A4 precursor protein-binding family B member 2 OS=Homo sapiens OX=9606 GN=APBB2 PE=1 SV=3	APBB2	83.373		0.931	1.081	1.093	1.254	1.144		0.874	1.171	0.853	0.891	0.855	1.185	0.055979
Q5THR3	EF-hand calcium-binding domain-containing protein 6 OS=Homo sapiens OX=9606 GN=EFCAB6 PE=1 SV=1	EFCAB6	172.93
Q86YH6	Decaprenyl-diphosphate synthase subunit 2 OS=Homo sapiens OX=9606 GN=PDSS2 PE=1 SV=2	PDSS2	44.128	0.891	1.023	0.65	0.615	1.089	1.123	1.714	1.55	1.912	1.514	1.336	2.531	0.511	0.00072354
Q12888	TP53-binding protein 1 OS=Homo sapiens OX=9606 GN=TP53BP1 PE=1 SV=2	TP53BP1	213.57	0.988	1.433	0.851	0.777	1.11	1.036	0.665	0.831	0.822	0.885	0.893	0.757	1.277	0.042362
Q9H492	Microtubule-associated proteins 1A/1B light chain 3A OS=Homo sapiens OX=9606 GN=MAP1LC3A PE=1 SV=2	MAP1LC3A	14.272
Q717R9	Cystin-1 OS=Homo sapiens OX=9606 GN=CYS1 PE=1 SV=1	CYS1	16.393	0.795	0.75	1.106	0.963	0.799	0.747	1.33	0.98	1.069	1.067	0.822	1.118	0.808	0.041458
Q9Y2I1	Nischarin OS=Homo sapiens OX=9606 GN=NISCH PE=1 SV=3	NISCH	166.63
A0A1B0GTU1	Zinc finger CCCH domain-containing protein 11B OS=Homo sapiens OX=9606 GN=ZC3H11B PE=4 SV=1	ZC3H11B	88.936	1.006						0.909						1.107
Q9NUQ6	SPATS2-like protein OS=Homo sapiens OX=9606 GN=SPATS2L PE=1 SV=2	SPATS2L	61.728	1.454	1.839	1.389	1.372	1.253	1.216	0.69	0.658	0.703	0.652	0.73	0.647	2.089	2.2885e-05
O43182	Rho GTPase-activating protein 6 OS=Homo sapiens OX=9606 GN=ARHGAP6 PE=1 SV=3	ARHGAP6	105.95	0.695	0.556	0.625	0.528	0.76	0.84	0.676	1.087	0.873	0.675	0.914	0.729	0.808	0.078165
P07360	Complement component C8 gamma chain OS=Homo sapiens OX=9606 GN=C8G PE=1 SV=3	C8G	22.277	0.635	0.59	0.459	0.439	0.53	0.55	0.986	0.799	0.788	0.866	1.018	1.064	0.58	3.9752e-05
O95816	BAG family molecular chaperone regulator 2 OS=Homo sapiens OX=9606 GN=BAG2 PE=1 SV=1	BAG2	23.772	0.679	0.871	0.487	0.531	0.875	0.719	1.03	0.957	0.872	0.771	0.862	0.863	0.777	0.030338
P53667	LIM domain kinase 1 OS=Homo sapiens OX=9606 GN=LIMK1 PE=1 SV=3	LIMK1	72.584
Q9UNN5	FAS-associated factor 1 OS=Homo sapiens OX=9606 GN=FAF1 PE=1 SV=2	FAF1	73.953	1.178	1.058	1.676	1.184	1.428	1.196	0.725	0.917	1.133	0.768	0.942	1.035	1.399	0.0062646
Q04323	UBX domain-containing protein 1 OS=Homo sapiens OX=9606 GN=UBXN1 PE=1 SV=2	UBXN1	33.325	1.124	0.841	1.104	1	0.971	1.089	0.875	0.865	0.932	0.912	0.957	0.955	1.115	0.05396
P09488	Glutathione S-transferase Mu 1 OS=Homo sapiens OX=9606 GN=GSTM1 PE=1 SV=3	GSTM1	25.712
Q96F85	CB1 cannabinoid receptor-interacting protein 1 OS=Homo sapiens OX=9606 GN=CNRIP1 PE=1 SV=1	CNRIP1	18.648	0.732	0.947	1.048	1.024	0.819	0.91	1.008	0.867	1.2	1.037	0.949	0.95	0.912	0.21448
O43395	U4/U6 small nuclear ribonucleoprotein Prp3 OS=Homo sapiens OX=9606 GN=PRPF3 PE=1 SV=2	PRPF3	77.528	1.376	0.919	1.169	1.031	1.233	1.188	0.569	0.871	0.846	0.88	0.843	0.892	1.411	0.003442
Q6PK04	Coiled-coil domain-containing protein 137 OS=Homo sapiens OX=9606 GN=CCDC137 PE=1 SV=1	CCDC137	33.231
Q96GS6	Alpha/beta hydrolase domain-containing protein 17A OS=Homo sapiens OX=9606 GN=ABHD17A PE=1 SV=1	ABHD17A	33.989		1.995	1.238	1.855	1.879	1.072		1.612	2.192	2.31	1.67	1.747	0.843	0.23126
Q9NX74	tRNA-dihydrouridine(20) synthase [NAD(P)+]-like OS=Homo sapiens OX=9606 GN=DUS2 PE=1 SV=1	DUS2	55.05
Q8IUZ5	5-phosphohydroxy-L-lysine phospho-lyase OS=Homo sapiens OX=9606 GN=PHYKPL PE=1 SV=1	PHYKPL	49.71	0.687	0.662	0.881	0.846	0.782	0.803	0.846	1.016	1.047	0.952	1.071	1.201	0.76	0.0021567
Q00978	Interferon regulatory factor 9 OS=Homo sapiens OX=9606 GN=IRF9 PE=1 SV=1	IRF9	43.696	1.259	0.853		1.91	1.523	0.998	0.833		0.947	1.033	1.283		1.278	0.27306
P56557	Transmembrane protein 50B OS=Homo sapiens OX=9606 GN=TMEM50B PE=1 SV=2	TMEM50B	17.936
Q6UX06	Olfactomedin-4 OS=Homo sapiens OX=9606 GN=OLFM4 PE=1 SV=1	OLFM4	57.279
P13866	Sodium/glucose cotransporter 1 OS=Homo sapiens OX=9606 GN=SLC5A1 PE=1 SV=1	SLC5A1	73.497		0.597	0.582	0.684	0.707	0.638		2.819	1.495	1.442	0.972	1.266	0.401	0.0091171
Q9ULX3	RNA-binding protein NOB1 OS=Homo sapiens OX=9606 GN=NOB1 PE=1 SV=1	NOB1	46.674	1.327	1.329	1.29	1.266	1.108	0.904	1.245	0.952	1.181	0.961	1.179	1.188	1.077	0.38674
Q9P2W7	Galactosylgalactosylxylosylprotein 3-beta-glucuronosyltransferase 1 OS=Homo sapiens OX=9606 GN=B3GAT1 PE=1 SV=2	B3GAT1	38.256
P45983	Mitogen-activated protein kinase 8 OS=Homo sapiens OX=9606 GN=MAPK8 PE=1 SV=2	MAPK8	48.295
Q7Z6E9	E3 ubiquitin-protein ligase RBBP6 OS=Homo sapiens OX=9606 GN=RBBP6 PE=1 SV=1	RBBP6	201.56		0.733	0.943	0.69	1.065	0.907		0.955	0.81	0.755	0.983	1.099	0.943	0.56814
Q9UI12	V-type proton ATPase subunit H OS=Homo sapiens OX=9606 GN=ATP6V1H PE=1 SV=1	ATP6V1H	55.882	0.67	0.847	0.618	0.729	0.685	0.694	1.651	1.102	1.28	1.629	2.043	1.328	0.47	2.17e-05
O60869	Endothelial differentiation-related factor 1 OS=Homo sapiens OX=9606 GN=EDF1 PE=1 SV=1	EDF1	16.368	1.029	1.145	1.21	1.053	1.061	1.097	0.801	0.862	0.934	0.749	0.841	0.873	1.303	5.6629e-05
Q9BVJ7	Dual specificity protein phosphatase 23 OS=Homo sapiens OX=9606 GN=DUSP23 PE=1 SV=1	DUSP23	16.588	0.858	1.037	1.264	1.26	1.504	1.096	0.885	0.968	1.072	0.97	1.012	1.005	1.187	0.107063
Q92688	Acidic leucine-rich nuclear phosphoprotein 32 family member B OS=Homo sapiens OX=9606 GN=ANP32B PE=1 SV=1	ANP32B	28.787	1.316	1.394	1.508	1.414	1.527	1.268	0.558	0.686	0.69	0.633	0.653	0.648	2.179	3.1164e-09
Q3KQV9	UDP-N-acetylhexosamine pyrophosphorylase-like protein 1 OS=Homo sapiens OX=9606 GN=UAP1L1 PE=1 SV=2	UAP1L1	57.03	0.793	0.596	0.448	0.689	0.891	0.994	1.56	0.917	1.196	1.622	1.98	1.371	0.51	0.00180452
P49023	Paxillin OS=Homo sapiens OX=9606 GN=PXN PE=1 SV=3	PXN	64.505	0.833	0.939	0.876	0.84	0.956	0.93	1.091	1.249	1.168	1.195	1.471	0.984	0.751	0.00090103
P23588	Eukaryotic translation initiation factor 4B OS=Homo sapiens OX=9606 GN=EIF4B PE=1 SV=2	EIF4B	69.15	0.827	0.844	0.69	0.698	1.06	0.925	0.818	0.811	0.64	0.734	0.784	0.678	1.13	0.176543
O14773	Tripeptidyl-peptidase 1 OS=Homo sapiens OX=9606 GN=TPP1 PE=1 SV=2	TPP1	61.247	1.225	1.169	0.665	1.431	1.13	1.41	0.779	0.848	0.893	0.936	1.118	0.872	1.291	0.092137
Q9BW27	Nuclear pore complex protein Nup85 OS=Homo sapiens OX=9606 GN=NUP85 PE=1 SV=1	NUP85	75.019		1.183	1.426	1.061	1.527	1.613		1.148	0.87	0.896	0.951	0.68	1.498	0.0079209
P00846	ATP synthase subunit a OS=Homo sapiens OX=9606 GN=MT-ATP6 PE=1 SV=1	MT-ATP6	24.817	0.661						1.869						0.354
Q7Z417	Nuclear fragile X mental retardation-interacting protein 2 OS=Homo sapiens OX=9606 GN=NUFIP2 PE=1 SV=1	NUFIP2	76.12	0.923	1.415	1.254	1.199	1.603	1.406	0.568	0.825	0.8	0.797	0.897	0.783	1.67	0.00050249
P61077	Ubiquitin-conjugating enzyme E2 D3 OS=Homo sapiens OX=9606 GN=UBE2D3 PE=1 SV=1	UBE2D3	16.687	1.339	1.129	0.805	1.026	0.921	0.943	1.101	1.04	0.815	0.964	0.873	0.979	1.068	0.51676
P35237	Serpin B6 OS=Homo sapiens OX=9606 GN=SERPINB6 PE=1 SV=3	SERPINB6	42.621	1.017	0.994	0.941	1.173	0.875	0.999	1.225	0.916	1.07	1.207	1.166	1.102	0.897	0.098036
Q86SQ0	Pleckstrin homology-like domain family B member 2 OS=Homo sapiens OX=9606 GN=PHLDB2 PE=1 SV=2	PHLDB2	142.16	1.464	1.428	1.384	1.193	1.043	0.973	1.049	0.995	0.944	0.913	0.735	0.919	1.347	0.0070203
Q9Y5G1	Protocadherin gamma-B3 OS=Homo sapiens OX=9606 GN=PCDHGB3 PE=1 SV=4	PCDHGB3	101.2
P32322	"Pyrroline-5-carboxylate reductase 1, mitochondrial OS=Homo sapiens OX=9606 GN=PYCR1 PE=1 SV=2"	PYCR1	33.36
Q9BQ95	"Evolutionarily conserved signaling intermediate in Toll pathway, mitochondrial OS=Homo sapiens OX=9606 GN=ECSIT PE=1 SV=1"	ECSIT	49.148		1.44	1.047	1.249	1.322	1.66		1.446	1.636	1.424	2.004	1.803	0.808	0.063522
Q9ULV4	Coronin-1C OS=Homo sapiens OX=9606 GN=CORO1C PE=1 SV=1	CORO1C	53.248	1.024	1.514	0.711	1.004	0.995	1.267	0.882	0.782	0.734	0.735	0.803	0.839	1.364	0.046136
Q96RQ1	Endoplasmic reticulum-Golgi intermediate compartment protein 2 OS=Homo sapiens OX=9606 GN=ERGIC2 PE=1 SV=2	ERGIC2	42.548
Q01459	Di-N-acetylchitobiase OS=Homo sapiens OX=9606 GN=CTBS PE=1 SV=1	CTBS	43.759	0.708	0.539	0.73	0.804	0.721	0.773	1	1.028	1.136	1.092	2.075	1.068	0.578	0.0021357
Q15012	Lysosomal-associated transmembrane protein 4A OS=Homo sapiens OX=9606 GN=LAPTM4A PE=1 SV=1	LAPTM4A	26.8
Q9HCG7	Non-lysosomal glucosylceramidase OS=Homo sapiens OX=9606 GN=GBA2 PE=1 SV=2	GBA2	104.65		0.864	1.263	1.104	0.941	1.04		1.165	1.368	1.123	1.125	1.177	0.875	0.099019
P20674	"Cytochrome c oxidase subunit 5A, mitochondrial OS=Homo sapiens OX=9606 GN=COX5A PE=1 SV=2"	COX5A	16.762	0.691	0.803	0.612	0.788	0.807	0.724	1.282	1.392	1.258	1.518	1.226	1.083	0.57	2.8403e-06
O14832	"Phytanoyl-CoA dioxygenase, peroxisomal OS=Homo sapiens OX=9606 GN=PHYH PE=1 SV=1"	PHYH	38.538	0.764	0.643	0.73	0.872	0.881	0.768	2.031	1.608	1.656	1.992	2.438	2.15	0.392	2.0558e-07
Q8NHS4	Clathrin heavy chain linker domain-containing protein 1 OS=Homo sapiens OX=9606 GN=CLHC1 PE=1 SV=3	CLHC1	67.249		1.91	3.359	2.069	1.108	0.942		3.22	1.383	0.826	1.069	1.43	1.184	0.59242
P57721	Poly(rC)-binding protein 3 OS=Homo sapiens OX=9606 GN=PCBP3 PE=2 SV=2	PCBP3	39.465	1.492						1.569						0.951
Q9Y608	Leucine-rich repeat flightless-interacting protein 2 OS=Homo sapiens OX=9606 GN=LRRFIP2 PE=1 SV=1	LRRFIP2	82.17	1.423	1.377	1.324	1.513	1.328	1.63	0.706	0.998	0.925	1.007	0.812	0.952	1.592	3.5565e-05
Q53LP3	Ankyrin repeat domain-containing protein SOWAHC OS=Homo sapiens OX=9606 GN=SOWAHC PE=1 SV=1	SOWAHC	55.671	0.613	0.863	1.08	0.892	0.884	0.74	1.199	0.919	0.92	0.826	0.815	1.153	0.87	0.19662
O75150	E3 ubiquitin-protein ligase BRE1B OS=Homo sapiens OX=9606 GN=RNF40 PE=1 SV=5	RNF40	113.68	1.126	1.012	1.198	1.14	1.183	1.117	0.965	0.917	1.029	0.998	0.95	1.133	1.131	0.0098829
O43143	Pre-mRNA-splicing factor ATP-dependent RNA helicase DHX15 OS=Homo sapiens OX=9606 GN=DHX15 PE=1 SV=2	DHX15	90.932	1.371	1.187	1.521	1.255	1.536	1.316	0.849	0.922	0.908	0.825	0.906	0.912	1.538	1.6094e-06
Q8IWC1	MAP7 domain-containing protein 3 OS=Homo sapiens OX=9606 GN=MAP7D3 PE=1 SV=2	MAP7D3	98.428
Q8IZM8	Zinc finger protein 654 OS=Homo sapiens OX=9606 GN=ZNF654 PE=2 SV=3	ZNF654	65.854
Q96BR1	Serine/threonine-protein kinase Sgk3 OS=Homo sapiens OX=9606 GN=SGK3 PE=1 SV=1	SGK3	57.107
Q6NYC1	Bifunctional arginine demethylase and lysyl-hydroxylase JMJD6 OS=Homo sapiens OX=9606 GN=JMJD6 PE=1 SV=1	JMJD6	46.461
P07358	Complement component C8 beta chain OS=Homo sapiens OX=9606 GN=C8B PE=1 SV=3	C8B	67.046	0.648						1.063						0.61
Q92506	Estradiol 17-beta-dehydrogenase 8 OS=Homo sapiens OX=9606 GN=HSD17B8 PE=1 SV=2	HSD17B8	26.973	0.705	0.91	0.557	0.6	0.642	0.714	1.506	1.574	1.538	1.523	1.731	1.422	0.444	3.356e-07
Q7L523	Ras-related GTP-binding protein A OS=Homo sapiens OX=9606 GN=RRAGA PE=1 SV=1	RRAGA	36.566	1.115	1.117	1.076	1.463	1.196	1.261	1.325	1.08	0.907	1.124	1.15	1.147	1.074	0.3183
Q9NZU0	Leucine-rich repeat transmembrane protein FLRT3 OS=Homo sapiens OX=9606 GN=FLRT3 PE=1 SV=1	FLRT3	73.003	1.193	1.187	1.07	0.948	1.13	1.518	0.805	0.898	0.764	0.834	0.948	0.947	1.356	0.002303
Q99575	Ribonucleases P/MRP protein subunit POP1 OS=Homo sapiens OX=9606 GN=POP1 PE=1 SV=2	POP1	114.71
O75506	Heat shock factor-binding protein 1 OS=Homo sapiens OX=9606 GN=HSBP1 PE=1 SV=1	HSBP1	8.5435	1.171	0.867	0.931	0.877	0.872	0.755	0.956	0.932	1.009	0.868	0.829	0.976	0.983	0.72168
Q15345	Leucine-rich repeat-containing protein 41 OS=Homo sapiens OX=9606 GN=LRRC41 PE=1 SV=3	LRRC41	88.649
O14841	5-oxoprolinase OS=Homo sapiens OX=9606 GN=OPLAH PE=1 SV=3	OPLAH	137.46	1.082	1.046	0.912	0.957	0.998	0.928	1.286	1.142	1.38	1.257	1.273	1.186	0.787	0.000101111
Q16082	Heat shock protein beta-2 OS=Homo sapiens OX=9606 GN=HSPB2 PE=1 SV=2	HSPB2	20.232
Q13228	Methanethiol oxidase OS=Homo sapiens OX=9606 GN=SELENBP1 PE=1 SV=2	SELENBP1	52.39	0.63	0.601	0.674	0.573	0.765	0.641	1.806	1.682	1.753	1.985	2.429	1.663	0.343	1.8494e-08
Q9C0E2	Exportin-4 OS=Homo sapiens OX=9606 GN=XPO4 PE=1 SV=2	XPO4	130.14	1.039	0.877	1.035	0.866	1.122	1.039	0.964	1.007	1.003	0.837	0.985	0.954	1.04	0.49432
Q9Y4L1	Hypoxia up-regulated protein 1 OS=Homo sapiens OX=9606 GN=HYOU1 PE=1 SV=1	HYOU1	111.33	1.061	0.758	1.103	0.913	0.868	0.921	0.874	0.888	0.864	0.877	0.828	0.876	1.08	0.27464
O95169	"NADH dehydrogenase [ubiquinone] 1 beta subcomplex subunit 8, mitochondrial OS=Homo sapiens OX=9606 GN=NDUFB8 PE=1 SV=1"	NDUFB8	21.766	0.671	0.746	0.613	0.665	0.692	0.656	1.263	1.812	1.32	1.566	1.227	1.274	0.478	4.3568e-07
Q969N2	GPI transamidase component PIG-T OS=Homo sapiens OX=9606 GN=PIGT PE=1 SV=1	PIGT	65.699	1.75	1.299	1.245	1.162	1.048	1.472	1.042	1.014	0.887	0.872	0.773	0.778	1.486	0.00153926
Q6ZRH7	Cation channel sperm-associated protein subunit gamma OS=Homo sapiens OX=9606 GN=CATSPERG PE=2 SV=3	CATSPERG	133.03
P15151	Poliovirus receptor OS=Homo sapiens OX=9606 GN=PVR PE=1 SV=2	PVR	45.302
P78540	"Arginase-2, mitochondrial OS=Homo sapiens OX=9606 GN=ARG2 PE=1 SV=1"	ARG2	38.577		0.589	0.598	0.64	0.64	0.608		1.737	1.479	1.352	0.954	0.875	0.481	0.0060816
O75563	Src kinase-associated phosphoprotein 2 OS=Homo sapiens OX=9606 GN=SKAP2 PE=1 SV=1	SKAP2	41.216
Q9NRY2	SOSS complex subunit C OS=Homo sapiens OX=9606 GN=INIP PE=1 SV=1	INIP	11.425	1.057	0.798	0.951	0.75	0.986	0.982	1.022	1.008	0.747	0.928	0.71	0.644	1.092	0.34522
Q14152	Eukaryotic translation initiation factor 3 subunit A OS=Homo sapiens OX=9606 GN=EIF3A PE=1 SV=1	EIF3A	166.57	1.236	1.099	1.079	1.062	1.113	1.105	0.926	0.83	0.752	0.815	0.84	0.802	1.348	3.5844e-06
Q9UL12	"Sarcosine dehydrogenase, mitochondrial OS=Homo sapiens OX=9606 GN=SARDH PE=1 SV=1"	SARDH	101.04	0.525	0.594	0.677	0.705	0.641	0.791	2.053	1.346	1.715	1.784	1.49	2.049	0.377	4.0217e-07
P15289	Arylsulfatase A OS=Homo sapiens OX=9606 GN=ARSA PE=1 SV=3	ARSA	53.588	1.471	0.842	1.302	1.222	1.119	1.044	1.09	0.783	0.969	0.99	1.103	0.944	1.191	0.108039
Q00653	Nuclear factor NF-kappa-B p100 subunit OS=Homo sapiens OX=9606 GN=NFKB2 PE=1 SV=4	NFKB2	96.748	0.897	0.969	1.039	1.217	0.916	0.951	0.899	0.737	0.827	0.744	0.656	0.9	1.257	0.0073576
Q9Y618	Nuclear receptor corepressor 2 OS=Homo sapiens OX=9606 GN=NCOR2 PE=1 SV=3	NCOR2	273.65	0.979	1.147	1.082	1.026	1.577	1.115	0.731	0.836	0.941	0.759	0.917	0.79	1.392	0.0025031
Q9NRY6	Phospholipid scramblase 3 OS=Homo sapiens OX=9606 GN=PLSCR3 PE=1 SV=2	PLSCR3	31.648	0.904	0.573	0.871	0.703	0.734	0.906	0.843	0.924	0.74	0.708	0.796	1.103	0.917	0.39534
P63279	SUMO-conjugating enzyme UBC9 OS=Homo sapiens OX=9606 GN=UBE2I PE=1 SV=1	UBE2I	18.007	1.13	1.215	1.389	1.141	0.878	0.925	0.789	0.578	0.537	0.641	0.509	0.627	1.814	9.5808e-05
Q96EL2	"28S ribosomal protein S24, mitochondrial OS=Homo sapiens OX=9606 GN=MRPS24 PE=1 SV=1"	MRPS24	19.015		0.789	0.873	0.898	0.984	1.035		1.296	1.392	1.096	1.227	1.533	0.7	0.00134373
P98164	Low-density lipoprotein receptor-related protein 2 OS=Homo sapiens OX=9606 GN=LRP2 PE=1 SV=3	LRP2	521.95	0.794	0.814	0.505	0.667	0.787	0.739	1.752	1.425	1.682	1.51	2.157	1.805	0.417	1.5883e-06
Q13206	Probable ATP-dependent RNA helicase DDX10 OS=Homo sapiens OX=9606 GN=DDX10 PE=1 SV=2	DDX10	100.89	1.185						0.672						1.763
Q9BQ70	Transcription factor 25 OS=Homo sapiens OX=9606 GN=TCF25 PE=1 SV=1	TCF25	76.666		1.03	1.044	0.989	0.978	0.811		0.831	0.835	0.881	0.806	0.74	1.185	0.0142606
P55210	Caspase-7 OS=Homo sapiens OX=9606 GN=CASP7 PE=1 SV=1	CASP7	34.276	1.266						1.297						0.976
P62701	"40S ribosomal protein S4, X isoform OS=Homo sapiens OX=9606 GN=RPS4X PE=1 SV=2"	RPS4X	29.597	1.152	0.903	1.043	0.92	0.997	0.992	0.691	0.773	0.847	0.716	0.908	0.785	1.273	0.00134362
P00387	NADH-cytochrome b5 reductase 3 OS=Homo sapiens OX=9606 GN=CYB5R3 PE=1 SV=3	CYB5R3	34.234	1.361	1.104	1.388	1.095	1.024	1.115	1.215	1.045	1.034	0.988	1.06	1.056	1.108	0.128743
P55055	Oxysterols receptor LXR-beta OS=Homo sapiens OX=9606 GN=NR1H2 PE=1 SV=2	NR1H2	50.973
Q8TB40	(Lyso)-N-acylphosphatidylethanolamine lipase OS=Homo sapiens OX=9606 GN=ABHD4 PE=2 SV=1	ABHD4	38.794
Q5T0F9	Coiled-coil and C2 domain-containing protein 1B OS=Homo sapiens OX=9606 GN=CC2D1B PE=1 SV=1	CC2D1B	94.223
P50238	Cysteine-rich protein 1 OS=Homo sapiens OX=9606 GN=CRIP1 PE=1 SV=3	CRIP1	8.5328	0.322	0.825	1.624	3.396	1.667	2.922	0.744	0.576	0.474	1.01	1.106	0.592	2.389	0.113822
P16104	Histone H2AX OS=Homo sapiens OX=9606 GN=H2AFX PE=1 SV=2	H2AFX	15.144	0.754	1.21	0.873	0.546	1.051	1.169	0.368	0.614	0.338	0.686	0.639	0.416	1.83	0.0064608
Q96SB3	Neurabin-2 OS=Homo sapiens OX=9606 GN=PPP1R9B PE=1 SV=3	PPP1R9B	89.333	1.124	0.893	1.42	1.44	1.539	1.197	0.969	1.186	0.947	0.827	0.935	1.058	1.286	0.031821
Q96GC9	Vacuole membrane protein 1 OS=Homo sapiens OX=9606 GN=VMP1 PE=1 SV=1	VMP1	46.237
Q7L3T8	"Probable proline--tRNA ligase, mitochondrial OS=Homo sapiens OX=9606 GN=PARS2 PE=1 SV=1"	PARS2	53.262	1.268						1.495						0.848
P08708	40S ribosomal protein S17 OS=Homo sapiens OX=9606 GN=RPS17 PE=1 SV=2	RPS17	15.55	0.997	0.906	0.989	0.872	0.973	0.928	0.725	0.698	0.684	0.772	0.857	0.679	1.283	0.000155934
Q8IWE5	Pleckstrin homology domain-containing family M member 2 OS=Homo sapiens OX=9606 GN=PLEKHM2 PE=1 SV=2	PLEKHM2	112.78
Q9P2X0	Dolichol-phosphate mannosyltransferase subunit 3 OS=Homo sapiens OX=9606 GN=DPM3 PE=1 SV=2	DPM3	10.094	1.293	0.951	1.094	0.944	0.964	1.124	0.954	0.96	0.799	0.87	1.045	0.969	1.138	0.076095
P43250	G protein-coupled receptor kinase 6 OS=Homo sapiens OX=9606 GN=GRK6 PE=1 SV=2	GRK6	65.99	1.173						1.135						1.033
P07339	Cathepsin D OS=Homo sapiens OX=9606 GN=CTSD PE=1 SV=1	CTSD	44.552	1.53	1.669	0.818	2.214	1.063	1.766	0.685	0.764	0.649	0.749	0.775	0.734	2.08	0.0063612
Q9HAJ7	Histone deacetylase complex subunit SAP30L OS=Homo sapiens OX=9606 GN=SAP30L PE=1 SV=1	SAP30L	20.876
P17655	Calpain-2 catalytic subunit OS=Homo sapiens OX=9606 GN=CAPN2 PE=1 SV=6	CAPN2	79.994	1.023	0.915	1.036	1.201	0.872	0.938	0.996	1.041	0.904	0.993	0.82	0.952	1.049	0.4574
P04839	Cytochrome b-245 heavy chain OS=Homo sapiens OX=9606 GN=CYBB PE=1 SV=2	CYBB	65.335	1.256	1.1	0.593	1.122	0.907	1.468	0.754	0.548	0.311	0.518	0.529	0.422	2.091	0.00192005
Q5VZ66	Janus kinase and microtubule-interacting protein 3 OS=Homo sapiens OX=9606 GN=JAKMIP3 PE=2 SV=2	JAKMIP3	98.528
P17213	Bactericidal permeability-increasing protein OS=Homo sapiens OX=9606 GN=BPI PE=1 SV=4	BPI	53.899	0.693	2.253	0.316	1.905	0.548	1.559	0.252	0.651	0.262	0.2	0.235	0.257	3.917	0.0071612
Q9P016	Thymocyte nuclear protein 1 OS=Homo sapiens OX=9606 GN=THYN1 PE=1 SV=1	THYN1	25.697	0.912	0.952	1.259	0.692	1.227	1.085	0.574	0.581	0.771	0.792	0.791	0.747	1.44	0.0093811
Q15102	Platelet-activating factor acetylhydrolase IB subunit gamma OS=Homo sapiens OX=9606 GN=PAFAH1B3 PE=1 SV=1	PAFAH1B3	25.734	1.326	1.092	1.16	1.316	1.171	1.037	0.807	1.054	0.816	0.852	0.894	0.78	1.365	0.00039821
Q9UHI7	Solute carrier family 23 member 1 OS=Homo sapiens OX=9606 GN=SLC23A1 PE=1 SV=3	SLC23A1	64.83	0.662	0.464	0.613	0.539	0.561	0.492	2.03	2.209	1.627	1.808	1.728	1.704	0.3	6.2395e-09
Q96AY3	Peptidyl-prolyl cis-trans isomerase FKBP10 OS=Homo sapiens OX=9606 GN=FKBP10 PE=1 SV=1	FKBP10	64.244	0.87	1.288	1.679	0.222	0.379	0.225	0.72	0.344	0.299	0.236	0.255	0.32	2.145	0.2065
Q6ZXV5	Protein O-mannosyl-transferase TMTC3 OS=Homo sapiens OX=9606 GN=TMTC3 PE=1 SV=2	TMTC3	104.01	1.153	1.139	1.216	1.02	1.104	1.198	0.905	1.017	1.05	0.919	1.068	0.922	1.161	0.003697
Q14566	DNA replication licensing factor MCM6 OS=Homo sapiens OX=9606 GN=MCM6 PE=1 SV=1	MCM6	92.888	1.293	0.672	1.116	0.86	0.923	0.945	0.765	0.53	0.702	0.639	0.608	0.606	1.509	0.0036443
P21246	Pleiotrophin OS=Homo sapiens OX=9606 GN=PTN PE=1 SV=1	PTN	18.942		0.544	0.663	0.725	2.638	1.307		1.66	0.978	0.889	0.98	1.384	0.998	0.632
Q9GZP9	Derlin-2 OS=Homo sapiens OX=9606 GN=DERL2 PE=1 SV=1	DERL2	27.567	1.056	1.06	1.052	1.07	1.107	1.205	0.846	0.862	1.117	1.061	0.941	0.91	1.142	0.022339
Q16625	Occludin OS=Homo sapiens OX=9606 GN=OCLN PE=1 SV=1	OCLN	59.143	1.193	1.135	1.195	1.67	1.322	1.009	1.166	1.412	1.051	0.993	0.863	0.984	1.163	0.155779
Q13085	Acetyl-CoA carboxylase 1 OS=Homo sapiens OX=9606 GN=ACACA PE=1 SV=2	ACACA	265.55	1.104	1.09	0.823	1.18	1.104	0.963	0.938	0.785	0.963	0.756	0.812	0.828	1.233	0.0114552
Q7RTZ1	Ovochymase-2 OS=Homo sapiens OX=9606 GN=OVCH2 PE=3 SV=2	OVCH2	62.641
Q13442	28 kDa heat- and acid-stable phosphoprotein OS=Homo sapiens OX=9606 GN=PDAP1 PE=1 SV=1	PDAP1	20.63	1.338	1.294	0.994	1.147	1.417	1.416	0.895	0.801	0.781	0.87	0.925	0.817	1.495	9.5749e-05
Q9H254	"Spectrin beta chain, non-erythrocytic 4 OS=Homo sapiens OX=9606 GN=SPTBN4 PE=1 SV=2"	SPTBN4	288.98	0.984						1.246						0.79
Q9HBL7	Plasminogen receptor (KT) OS=Homo sapiens OX=9606 GN=PLGRKT PE=1 SV=1	PLGRKT	17.201	0.796	0.92	1.238	0.867	0.87	0.718	1.173	1.333	1.314	1.198	1.062	1.042	0.759	0.0078575
Q8N684	Cleavage and polyadenylation specificity factor subunit 7 OS=Homo sapiens OX=9606 GN=CPSF7 PE=1 SV=1	CPSF7	52.049	1.134	0.819	1.247	1.084	1.373	1.185	0.838	0.981	0.939	0.915	0.953	0.839	1.252	0.0192365
A0A024RBG1	Diphosphoinositol polyphosphate phosphohydrolase NUDT4B OS=Homo sapiens OX=9606 GN=NUDT4B PE=3 SV=1	NUDT4B	20.434	1.161	1.161	0.897	1.126	1.308	1.096	1.001	1.431	1.464	1.198	1.042	1.131	0.929	0.41852
Q86YQ8	Copine-8 OS=Homo sapiens OX=9606 GN=CPNE8 PE=1 SV=2	CPNE8	63.107
Q2M3D2	Exocyst complex component 3-like protein 2 OS=Homo sapiens OX=9606 GN=EXOC3L2 PE=2 SV=1	EXOC3L2	45.858
Q7Z6I8	UPF0461 protein C5orf24 OS=Homo sapiens OX=9606 GN=C5orf24 PE=1 SV=1	C5orf24	20.132
Q96AD5	Patatin-like phospholipase domain-containing protein 2 OS=Homo sapiens OX=9606 GN=PNPLA2 PE=1 SV=1	PNPLA2	55.315	1.165						1.061						1.098
Q8WVN8	Ubiquitin-conjugating enzyme E2 Q2 OS=Homo sapiens OX=9606 GN=UBE2Q2 PE=1 SV=1	UBE2Q2	42.818
Q14444	Caprin-1 OS=Homo sapiens OX=9606 GN=CAPRIN1 PE=1 SV=2	CAPRIN1	78.365	1.268	1.026	1.057	1.084	1.152	1.141	0.656	0.853	0.772	0.845	0.876	0.778	1.408	7.6105e-05
P01709	Immunoglobulin lambda variable 2-8 OS=Homo sapiens OX=9606 GN=IGLV2-8 PE=1 SV=2	IGLV2-8	12.382
Q6PL24	Protein TMED8 OS=Homo sapiens OX=9606 GN=TMED8 PE=1 SV=1	TMED8	35.74		0.668	1.116	1.109	0.974	1.373		1.012	0.987	1.387	0.955	0.931	0.994	0.88094
Q08945	FACT complex subunit SSRP1 OS=Homo sapiens OX=9606 GN=SSRP1 PE=1 SV=1	SSRP1	81.074	1.399	1.236	1.401	1.524	1.965	1.684	0.86	0.998	1.114	0.98	0.917	0.937	1.586	0.000136435
Q00688	Peptidyl-prolyl cis-trans isomerase FKBP3 OS=Homo sapiens OX=9606 GN=FKBP3 PE=1 SV=1	FKBP3	25.177	1.328	1.02	1.132	1.11	1.176	1.22	0.88	1.041	0.76	0.997	1.03	0.984	1.227	0.0071648
P30711	Glutathione S-transferase theta-1 OS=Homo sapiens OX=9606 GN=GSTT1 PE=1 SV=4	GSTT1	27.335	1.051	0.975	0.552	0.563	0.644	1.536	2.366	2.333	0.622	0.567	0.737	4.023	0.5	0.23272
Q05D32	CTD small phosphatase-like protein 2 OS=Homo sapiens OX=9606 GN=CTDSPL2 PE=1 SV=2	CTDSPL2	52.998		1.334	1.258	1.233	1.67	1.331		0.849	1.028	0.899	0.88	0.927	1.489	0.00024379
P15882	N-chimaerin OS=Homo sapiens OX=9606 GN=CHN1 PE=1 SV=3	CHN1	53.172
Q8IUG5	Unconventional myosin-XVIIIb OS=Homo sapiens OX=9606 GN=MYO18B PE=1 SV=2	MYO18B	285.21
Q9H0M4	Zinc finger CW-type PWWP domain protein 1 OS=Homo sapiens OX=9606 GN=ZCWPW1 PE=1 SV=2	ZCWPW1	72.006	1.448						5.384						0.269
Q13432	Protein unc-119 homolog A OS=Homo sapiens OX=9606 GN=UNC119 PE=1 SV=1	UNC119	26.962
P00519	Tyrosine-protein kinase ABL1 OS=Homo sapiens OX=9606 GN=ABL1 PE=1 SV=4	ABL1	122.87
Q9Y6N1	"Cytochrome c oxidase assembly protein COX11, mitochondrial OS=Homo sapiens OX=9606 GN=COX11 PE=1 SV=3"	COX11	31.43	1.088						1.222						0.89
A6NLP5	Tetratricopeptide repeat protein 36 OS=Homo sapiens OX=9606 GN=TTC36 PE=1 SV=1	TTC36	20.896
Q7Z333	Probable helicase senataxin OS=Homo sapiens OX=9606 GN=SETX PE=1 SV=4	SETX	302.88
Q9H3F6	BTB/POZ domain-containing adapter for CUL3-mediated RhoA degradation protein 3 OS=Homo sapiens OX=9606 GN=KCTD10 PE=1 SV=1	KCTD10	35.432
P55854	Small ubiquitin-related modifier 3 OS=Homo sapiens OX=9606 GN=SUMO3 PE=1 SV=2	SUMO3	11.637	1.162	0.908	1.254	0.898	0.865	1.066	0.663	1.011	0.762	1.073	0.718	0.687	1.252	0.050881
Q99536	Synaptic vesicle membrane protein VAT-1 homolog OS=Homo sapiens OX=9606 GN=VAT1 PE=1 SV=2	VAT1	41.92	1.187	1.163	1.126	1.239	1.354	1.504	0.843	0.767	0.927	0.854	0.887	0.842	1.479	1.98195e-05
O60603	Toll-like receptor 2 OS=Homo sapiens OX=9606 GN=TLR2 PE=1 SV=1	TLR2	89.837
Q12788	Transducin beta-like protein 3 OS=Homo sapiens OX=9606 GN=TBL3 PE=1 SV=2	TBL3	89.034	1.077	1.534	1.096	1.276	1.402	1.352	1.472	0.948	1.059	1.001	0.998	1.129	1.171	0.092517
P60006	Anaphase-promoting complex subunit 15 OS=Homo sapiens OX=9606 GN=ANAPC15 PE=1 SV=1	ANAPC15	14.281	1.044	0.987	1.012	0.78	1.5	1.187	0.961	0.903	1.656	0.933	1.209	1.268	0.939	0.6646
O00743	Serine/threonine-protein phosphatase 6 catalytic subunit OS=Homo sapiens OX=9606 GN=PPP6C PE=1 SV=1	PPP6C	35.144	1.147	1.012	1.244	1.052	1.078	1.139	0.91	0.896	0.901	0.82	0.946	0.922	1.237	0.000159013
O43314	Inositol hexakisphosphate and diphosphoinositol-pentakisphosphate kinase 2 OS=Homo sapiens OX=9606 GN=PPIP5K2 PE=1 SV=3	PPIP5K2	140.41	1.176	1.127	0.856	0.86	0.795	1.076	1.677	0.489	0.644	1.006	0.571	0.536	1.196	0.23272
P0C870	Bifunctional peptidase and (3S)-lysyl hydroxylase JMJD7 OS=Homo sapiens OX=9606 GN=JMJD7 PE=1 SV=1	JMJD7	35.932		0.877	1.218	1.24	0.888	0.721		2.215	0.518	1.452	0.832	0.579	0.883	0.97114
Q9H892	Tetratricopeptide repeat protein 12 OS=Homo sapiens OX=9606 GN=TTC12 PE=1 SV=2	TTC12	78.755		0.753	0.635	0.663	0.663	0.859		0.664	0.571	0.571	0.567	0.536	1.228	0.0156025
Q86WR0	Coiled-coil domain-containing protein 25 OS=Homo sapiens OX=9606 GN=CCDC25 PE=1 SV=2	CCDC25	24.479
Q69YN4	Protein virilizer homolog OS=Homo sapiens OX=9606 GN=VIRMA PE=1 SV=2	VIRMA	202.02		0.783	0.842	0.686	1.311	1.301		1.181	0.827	0.761	0.993	1.124	1.008	0.92938
P49137	MAP kinase-activated protein kinase 2 OS=Homo sapiens OX=9606 GN=MAPKAPK2 PE=1 SV=1	MAPKAPK2	45.567		0.86	1.057	0.98	1.048	1.125		1.029	0.951	0.822	0.818	0.97	1.105	0.164003
O43715	TP53-regulated inhibitor of apoptosis 1 OS=Homo sapiens OX=9606 GN=TRIAP1 PE=1 SV=1	TRIAP1	8.7858		0.885	0.621	0.751	0.908	1.134		1.267	0.979	1.005	0.935	1.142	0.807	0.082504
Q8WXH0	Nesprin-2 OS=Homo sapiens OX=9606 GN=SYNE2 PE=1 SV=3	SYNE2	796.43	1.377	1.258	1.534	1.611	1.381	1.168	0.891	0.965	0.974	0.888	0.816	0.931	1.524	2.0417e-05
Q6VN20	Ran-binding protein 10 OS=Homo sapiens OX=9606 GN=RANBP10 PE=1 SV=1	RANBP10	67.256	1.404	1.381	1.163	1.324	1.039	1.213	0.867	1.07	0.961	0.84	0.886	1.212	1.289	0.0063225
Q9Y314	Nitric oxide synthase-interacting protein OS=Homo sapiens OX=9606 GN=NOSIP PE=1 SV=1	NOSIP	33.172	1.131	0.729	0.696	0.813	0.8	0.927	1.022	2.047	0.912	1.609	1.491	1.575	0.589	0.0055596
Q16555	Dihydropyrimidinase-related protein 2 OS=Homo sapiens OX=9606 GN=DPYSL2 PE=1 SV=1	DPYSL2	62.293	0.947	1.103	1.123	1.095	0.871	1.028	0.798	0.988	0.899	0.915	0.797	0.866	1.172	0.0146977
O00299	Chloride intracellular channel protein 1 OS=Homo sapiens OX=9606 GN=CLIC1 PE=1 SV=4	CLIC1	26.922	1.231	0.992	1.041	1.241	1.233	1.169	0.81	0.805	0.742	0.845	0.917	0.814	1.4	4.1733e-05
Q96GI7	Protein FAM89A OS=Homo sapiens OX=9606 GN=FAM89A PE=1 SV=1	FAM89A	19.569
Q9Y305	"Acyl-coenzyme A thioesterase 9, mitochondrial OS=Homo sapiens OX=9606 GN=ACOT9 PE=1 SV=2"	ACOT9	49.901	0.823	1.145	1.188	1.064	0.873	1.023	0.861	1.046	0.93	0.88	0.813	0.916	1.123	0.143445
Q9HAU4	E3 ubiquitin-protein ligase SMURF2 OS=Homo sapiens OX=9606 GN=SMURF2 PE=1 SV=1	SMURF2	86.195
Q7RTS9	Dymeclin OS=Homo sapiens OX=9606 GN=DYM PE=1 SV=1	DYM	75.935
Q9P2G1	Ankyrin repeat and IBR domain-containing protein 1 OS=Homo sapiens OX=9606 GN=ANKIB1 PE=1 SV=3	ANKIB1	122
O43251	RNA binding protein fox-1 homolog 2 OS=Homo sapiens OX=9606 GN=RBFOX2 PE=1 SV=3	RBFOX2	41.373	1.055	0.946	1.217	0.869	0.979	1.014	1.157	0.921	1.187	1.141	1.002	1.02	0.946	0.37806
Q96H79	Zinc finger CCCH-type antiviral protein 1-like OS=Homo sapiens OX=9606 GN=ZC3HAV1L PE=1 SV=2	ZC3HAV1L	32.962	1.185						1.043						1.136
Q9HBI1	Beta-parvin OS=Homo sapiens OX=9606 GN=PARVB PE=1 SV=1	PARVB	41.714
Q9H7D7	WD repeat-containing protein 26 OS=Homo sapiens OX=9606 GN=WDR26 PE=1 SV=3	WDR26	72.123		0.998	1.057	0.813	0.946	0.976		0.686	0.62	0.661	0.835	0.807	1.327	0.0043181
Q8N8Y2	V-type proton ATPase subunit d 2 OS=Homo sapiens OX=9606 GN=ATP6V0D2 PE=2 SV=1	ATP6V0D2	40.426				0.84				2.072	3.272	2.155	1.819	0.769	0.416
A6NHL2	Tubulin alpha chain-like 3 OS=Homo sapiens OX=9606 GN=TUBAL3 PE=1 SV=2	TUBAL3	49.908	1.291	0.865	1.051	0.973	0.98	1.396	1.09	0.976	0.976	1.029	0.93	1.042	1.085	0.42158
Q9Y3E5	"Peptidyl-tRNA hydrolase 2, mitochondrial OS=Homo sapiens OX=9606 GN=PTRH2 PE=1 SV=1"	PTRH2	19.193	0.935	0.843	1.006	0.919	1.297	0.896	1.144	0.789	0.732	0.781	0.869	0.744	1.165	0.123076
Q9UF56	F-box/LRR-repeat protein 17 OS=Homo sapiens OX=9606 GN=FBXL17 PE=1 SV=3	FBXL17	75.694
P68400	Casein kinase II subunit alpha OS=Homo sapiens OX=9606 GN=CSNK2A1 PE=1 SV=1	CSNK2A1	45.143	1.234	1.07	1.058	1.014	1.106	1.042	0.916	0.888	0.919	0.85	0.934	0.815	1.226	0.000198632
P0C2Y1	Putative neuroblastoma breakpoint family member 7 OS=Homo sapiens OX=9606 GN=NBPF7 PE=5 SV=1	NBPF7	48.09
Q92843	Bcl-2-like protein 2 OS=Homo sapiens OX=9606 GN=BCL2L2 PE=1 SV=2	BCL2L2	20.746
O00487	26S proteasome non-ATPase regulatory subunit 14 OS=Homo sapiens OX=9606 GN=PSMD14 PE=1 SV=1	PSMD14	34.577	1.084	1.018	1.093	1.012	1.111	0.931	0.87	0.839	0.928	0.857	0.943	0.85	1.182	0.00058036
Q9C0E8	Endoplasmic reticulum junction formation protein lunapark OS=Homo sapiens OX=9606 GN=LNPK PE=1 SV=2	LNPK	47.739	1.105	1.337	1.087	1.253	1.093	1.188	1.099	1.12	1.05	1.027	0.933	1.011	1.132	0.0186563
P08237	"ATP-dependent 6-phosphofructokinase, muscle type OS=Homo sapiens OX=9606 GN=PFKM PE=1 SV=2"	PFKM	85.182	0.932	1.517	0.935	0.736	0.981	0.94	1.253	1.147	1.173	1.041	1.065	1.041	0.899	0.24992
Q99614	Tetratricopeptide repeat protein 1 OS=Homo sapiens OX=9606 GN=TTC1 PE=1 SV=1	TTC1	33.526	0.91	0.739	1.135	0.883	0.886	0.879	0.776	0.9	0.878	0.815	0.935	0.898	1.044	0.56596
P0CG12	Decreased expression in renal and prostate cancer protein OS=Homo sapiens OX=9606 GN=DERPC PE=1 SV=1	DERPC	51.391	1.014						0.838						1.21
P63272	Transcription elongation factor SPT4 OS=Homo sapiens OX=9606 GN=SUPT4H1 PE=1 SV=1	SUPT4H1	13.193
P46783	40S ribosomal protein S10 OS=Homo sapiens OX=9606 GN=RPS10 PE=1 SV=1	RPS10	18.898	0.946	0.805	1.076	0.811	1.042	0.963	0.728	0.66	0.753	0.642	0.873	0.765	1.276	0.0048598
P23527	Histone H2B type 1-O OS=Homo sapiens OX=9606 GN=HIST1H2BO PE=1 SV=3	HIST1H2BO	13.906
O95857	Tetraspanin-13 OS=Homo sapiens OX=9606 GN=TSPAN13 PE=2 SV=1	TSPAN13	22.147
Q9Y5K6	CD2-associated protein OS=Homo sapiens OX=9606 GN=CD2AP PE=1 SV=1	CD2AP	71.45	0.997	0.928	1.003	0.981	1.046	1.035	0.948	1.077	0.991	0.98	0.921	1.045	1.005	0.85986
Q05315	Galectin-10 OS=Homo sapiens OX=9606 GN=CLC PE=1 SV=3	CLC	16.453
Q9NZA1	Chloride intracellular channel protein 5 OS=Homo sapiens OX=9606 GN=CLIC5 PE=1 SV=3	CLIC5	46.502	0.625						2.541						0.246
Q9NVN3	Synembryn-B OS=Homo sapiens OX=9606 GN=RIC8B PE=1 SV=2	RIC8B	58.824
Q12772	Sterol regulatory element-binding protein 2 OS=Homo sapiens OX=9606 GN=SREBF2 PE=1 SV=2	SREBF2	123.69
P10114	Ras-related protein Rap-2a OS=Homo sapiens OX=9606 GN=RAP2A PE=1 SV=1	RAP2A	20.615		0.772	0.822	1.005	0.747	0.744		0.798	1.37	1.349	1.138	1.48	0.667	0.0137751
Q6ZSZ5	Rho guanine nucleotide exchange factor 18 OS=Homo sapiens OX=9606 GN=ARHGEF18 PE=1 SV=4	ARHGEF18	151.64	1.521						1.172						1.298
Q13363	C-terminal-binding protein 1 OS=Homo sapiens OX=9606 GN=CTBP1 PE=1 SV=2	CTBP1	47.535		1.272	1.219	1.038	1.215	1.292		0.981	0.845	0.955	1.003	0.847	1.303	0.00112057
P07910	Heterogeneous nuclear ribonucleoproteins C1/C2 OS=Homo sapiens OX=9606 GN=HNRNPC PE=1 SV=4	HNRNPC	33.67	1.108	1.063	1.361	1.184	1.376	1.157	0.715	0.854	0.688	0.799	0.875	0.732	1.555	2.1496e-05
Q9BTY7	Protein HGH1 homolog OS=Homo sapiens OX=9606 GN=HGH1 PE=1 SV=1	HGH1	42.129
O75131	Copine-3 OS=Homo sapiens OX=9606 GN=CPNE3 PE=1 SV=1	CPNE3	60.13	1.15	1.215	1.2	1.096	0.95	1.004	1.146	1.111	1.099	1.033	1.032	1.072	1.019	0.73512
Q92567	Protein FAM168A OS=Homo sapiens OX=9606 GN=FAM168A PE=1 SV=2	FAM168A	26.184
Q9GZU2	Paternally-expressed gene 3 protein OS=Homo sapiens OX=9606 GN=PEG3 PE=1 SV=1	PEG3	180.83	1.095						0.842						1.3
O95985	DNA topoisomerase 3-beta-1 OS=Homo sapiens OX=9606 GN=TOP3B PE=1 SV=1	TOP3B	96.661
Q8IXQ3	Uncharacterized protein C9orf40 OS=Homo sapiens OX=9606 GN=C9orf40 PE=1 SV=1	C9orf40	21.063	0.545	0.739	0.649	0.533	0.852	0.73	0.736	1.145	0.925	0.756	0.978	0.782	0.761	0.02422
Q8IVF7	Formin-like protein 3 OS=Homo sapiens OX=9606 GN=FMNL3 PE=1 SV=3	FMNL3	117.21
O43301	Heat shock 70 kDa protein 12A OS=Homo sapiens OX=9606 GN=HSPA12A PE=1 SV=2	HSPA12A	74.977	0.566	0.725	0.824	0.451	0.277	0.42	1.298	1.012	1.298	1.553	1.602	1.303	0.405	0.00028054
P45381	Aspartoacylase OS=Homo sapiens OX=9606 GN=ASPA PE=1 SV=1	ASPA	35.735	0.488	0.468	0.369	0.361	0.77	0.724	1.962	1.724	1.753	2.362	2.411	2.04	0.26	1.1818e-06
Q969M7	NEDD8-conjugating enzyme UBE2F OS=Homo sapiens OX=9606 GN=UBE2F PE=1 SV=1	UBE2F	21.077
Q9HC21	Mitochondrial thiamine pyrophosphate carrier OS=Homo sapiens OX=9606 GN=SLC25A19 PE=1 SV=1	SLC25A19	35.511		0.893	0.715	0.769	0.95	1.111		1.375	0.98	1.108	0.966	0.864	0.838	0.152883
Q6ZS17	Rho family-interacting cell polarization regulator 1 OS=Homo sapiens OX=9606 GN=RIPOR1 PE=1 SV=1	RIPOR1	132.31	0.823	0.726	0.734	0.61	0.441	0.705	0.959	0.622	0.887	0.806	0.632	0.771	0.864	0.21418
O94919	Endonuclease domain-containing 1 protein OS=Homo sapiens OX=9606 GN=ENDOD1 PE=1 SV=2	ENDOD1	55.016	1.124	0.972	1.661	1.471	1.271	0.997	0.945	0.846	0.775	0.783	0.779	0.842	1.508	0.0055023
Q8WV60	"Pentatricopeptide repeat-containing protein 2, mitochondrial OS=Homo sapiens OX=9606 GN=PTCD2 PE=1 SV=3"	PTCD2	43.967
P59665	Neutrophil defensin 1 OS=Homo sapiens OX=9606 GN=DEFA1 PE=1 SV=1	DEFA1	10.201	1.82	1.575	0.45	0.959	0.567	2.64	0.449	0.88	0.572	0.639	0.515	0.712	2.127	0.095359
Q8N201	Integrator complex subunit 1 OS=Homo sapiens OX=9606 GN=INTS1 PE=1 SV=2	INTS1	244.29	1.123	1.217	1.469	1.188	1.788	1.423	0.862	1.025	0.935	0.927	0.908	0.932	1.469	0.0024164
Q9P2E3	NFX1-type zinc finger-containing protein 1 OS=Homo sapiens OX=9606 GN=ZNFX1 PE=2 SV=2	ZNFX1	220.22
P28799	Progranulin OS=Homo sapiens OX=9606 GN=GRN PE=1 SV=2	GRN	63.544	1.422	1.185	1.198	1.375	0.98	1.195	0.892	0.557	0.527	0.771	0.635	0.74	1.784	0.00013974
Q99490	"Arf-GAP with GTPase, ANK repeat and PH domain-containing protein 2 OS=Homo sapiens OX=9606 GN=AGAP2 PE=1 SV=2"	AGAP2	124.67
Q9BYX4	Interferon-induced helicase C domain-containing protein 1 OS=Homo sapiens OX=9606 GN=IFIH1 PE=1 SV=3	IFIH1	116.69
Q8IVT2	Mitotic interactor and substrate of PLK1 OS=Homo sapiens OX=9606 GN=MISP PE=1 SV=1	MISP	75.356	0.682	1.264	0.872	1.277	1.645	1.556	1.098	1.027	1.351	1.147	1.201	1.053	1.061	0.9083
Q13310	Polyadenylate-binding protein 4 OS=Homo sapiens OX=9606 GN=PABPC4 PE=1 SV=1	PABPC4	70.782	1.191	1.084	1.038	1.142	1.244	1.098	0.914	0.924	0.832	0.867	0.924	0.856	1.278	2.0419e-05
Q8IUH3	RNA-binding protein 45 OS=Homo sapiens OX=9606 GN=RBM45 PE=1 SV=1	RBM45	53.502
P50226	Sulfotransferase 1A2 OS=Homo sapiens OX=9606 GN=SULT1A2 PE=1 SV=2	SULT1A2	34.309
Q8TC71	Mitochondria-eating protein OS=Homo sapiens OX=9606 GN=SPATA18 PE=1 SV=1	SPATA18	61.108
Q9NSA0	Solute carrier family 22 member 11 OS=Homo sapiens OX=9606 GN=SLC22A11 PE=1 SV=1	SLC22A11	59.971
P05164	Myeloperoxidase OS=Homo sapiens OX=9606 GN=MPO PE=1 SV=1	MPO	83.868	0.854	1.47	0.398	0.766	0.708	1.227	0.495	0.555	0.381	0.385	0.443	0.483	1.978	0.021321
O95248	Myotubularin-related protein 5 OS=Homo sapiens OX=9606 GN=SBF1 PE=1 SV=4	SBF1	208.44	1.177	1.218	0.825	1.139	1.184	1.091	1.095	0.989	0.926	0.824	0.888	1.025	1.154	0.082343
Q5T653	"39S ribosomal protein L2, mitochondrial OS=Homo sapiens OX=9606 GN=MRPL2 PE=1 SV=2"	MRPL2	33.3		0.799	0.813	0.928	0.86	0.978		1.069	1.137	1.259	1.144	1.24	0.749	0.00034322
Q96FL8	Multidrug and toxin extrusion protein 1 OS=Homo sapiens OX=9606 GN=SLC47A1 PE=1 SV=1	SLC47A1	61.921		0.78	0.614	0.663	1.238	0.904		1.157	1.579	1.558	2.111	1.356	0.541	0.0043418
Q8NAV1	Pre-mRNA-splicing factor 38A OS=Homo sapiens OX=9606 GN=PRPF38A PE=1 SV=1	PRPF38A	37.476		1.129	1.492	1.135	1.237	1.139		0.995	1.069	0.901	0.988	1.017	1.234	0.0090153
O95445	Apolipoprotein M OS=Homo sapiens OX=9606 GN=APOM PE=1 SV=2	APOM	21.253
O14786	Neuropilin-1 OS=Homo sapiens OX=9606 GN=NRP1 PE=1 SV=3	NRP1	103.13	0.876	0.888	0.912	1.08	1.053	0.878	0.895	1.007	1.137	0.898	0.953	1.087	0.951	0.40014
Q9HC52	Chromobox protein homolog 8 OS=Homo sapiens OX=9606 GN=CBX8 PE=1 SV=3	CBX8	43.395	1.002	0.825	0.928	0.823	1.27	1.036	1.191	1.163	0.782	0.889	0.839	1.039	0.997	0.98614
Q8N2H3	Pyridine nucleotide-disulfide oxidoreductase domain-containing protein 2 OS=Homo sapiens OX=9606 GN=PYROXD2 PE=1 SV=2	PYROXD2	63.067
Q96CM3	Mitochondrial RNA pseudouridine synthase RPUSD4 OS=Homo sapiens OX=9606 GN=RPUSD4 PE=1 SV=1	RPUSD4	42.205		0.725	0.671	0.738	0.738	0.888		1.191	0.859	1.057	0.939	1.205	0.716	0.0034784
Q96AX1	Vacuolar protein sorting-associated protein 33A OS=Homo sapiens OX=9606 GN=VPS33A PE=1 SV=1	VPS33A	67.61	1.222	1.089	1.134	1.173	1.142	1.124	0.798	0.905	0.98	1.006	1.007	1.08	1.192	0.0081772
O95140	Mitofusin-2 OS=Homo sapiens OX=9606 GN=MFN2 PE=1 SV=3	MFN2	86.401	0.995	1.213	1.044	1.022	1.124	1.125	1.326	1.335	1.24	1.249	1.245	1.192	0.86	0.00145718
Q15005	Signal peptidase complex subunit 2 OS=Homo sapiens OX=9606 GN=SPCS2 PE=1 SV=3	SPCS2	25.003	0.662	0.573	0.747	0.679	0.83	0.714	0.904	0.689	0.706	0.634	0.699	0.776	0.954	0.52508
Q9BRX9	WD repeat domain-containing protein 83 OS=Homo sapiens OX=9606 GN=WDR83 PE=1 SV=1	WDR83	34.342
Q96NB3	Zinc finger protein 830 OS=Homo sapiens OX=9606 GN=ZNF830 PE=1 SV=2	ZNF830	41.998
Q5EBM0	"UMP-CMP kinase 2, mitochondrial OS=Homo sapiens OX=9606 GN=CMPK2 PE=1 SV=3"	CMPK2	49.447		1.045	1.001	0.972	1.2	1.016		1.145	1.476	1.148	1.328	1.45	0.799	0.0101774
O14578	Citron Rho-interacting kinase OS=Homo sapiens OX=9606 GN=CIT PE=1 SV=2	CIT	231.43
P55196	Afadin OS=Homo sapiens OX=9606 GN=AFDN PE=1 SV=3	AFDN	206.8	1.196	0.922	1.356	1.297	1.375	1.209	1.08	1.171	1.15	1.123	1.027	1.056	1.113	0.1672
Q4G148	Glucoside xylosyltransferase 1 OS=Homo sapiens OX=9606 GN=GXYLT1 PE=1 SV=2	GXYLT1	50.566
Q9C035	Tripartite motif-containing protein 5 OS=Homo sapiens OX=9606 GN=TRIM5 PE=1 SV=1	TRIM5	56.338		0.6	0.869	0.871	1.391	1.094		1.103	0.924	0.849	0.946	0.858	1.031	0.98306
Q9UGT4	Sushi domain-containing protein 2 OS=Homo sapiens OX=9606 GN=SUSD2 PE=1 SV=1	SUSD2	90.207	0.29	0.602	0.452	0.607	0.839	0.534	1.916	1.348	1.286	1.398	1.748	1.399	0.365	6.2152e-05
Q13393	Phospholipase D1 OS=Homo sapiens OX=9606 GN=PLD1 PE=1 SV=1	PLD1	124.18
Q9BTK6	PAXIP1-associated glutamate-rich protein 1 OS=Homo sapiens OX=9606 GN=PAGR1 PE=1 SV=1	PAGR1	27.716
Q8IWB1	"Inositol 1,4,5-trisphosphate receptor-interacting protein OS=Homo sapiens OX=9606 GN=ITPRIP PE=1 SV=1"	ITPRIP	62.059	0.718						1.097						0.655
A8MT70	Zinc finger B-box domain-containing protein 1 OS=Homo sapiens OX=9606 GN=ZBBX PE=2 SV=3	ZBBX	91.425
Q6PJG2	ELM2 and SANT domain-containing protein 1 OS=Homo sapiens OX=9606 GN=ELMSAN1 PE=1 SV=2	ELMSAN1	114.99
Q9BTE1	Dynactin subunit 5 OS=Homo sapiens OX=9606 GN=DCTN5 PE=1 SV=1	DCTN5	20.126	1.065	1.235	1.086	1.014	0.736	0.911	0.811	0.76	0.827	0.912	0.807	0.726	1.249	0.023324
P15954	"Cytochrome c oxidase subunit 7C, mitochondrial OS=Homo sapiens OX=9606 GN=COX7C PE=1 SV=1"	COX7C	7.2454	0.721	0.845	0.709	0.736	0.97	0.836	1.127	1.845	0.884	1.358	1.455	1.222	0.61	0.00184018
Q8NER5	Activin receptor type-1C OS=Homo sapiens OX=9606 GN=ACVR1C PE=1 SV=1	ACVR1C	54.87
Q13506	NGFI-A-binding protein 1 OS=Homo sapiens OX=9606 GN=NAB1 PE=1 SV=2	NAB1	54.401	0.866						1.119						0.774
A8K0S8	Putative homeobox protein Meis3-like 2 OS=Homo sapiens OX=9606 GN=MEIS3P2 PE=2 SV=1	MEIS3P2	39.219	0.787						2.452						0.321
Q53EU6	Glycerol-3-phosphate acyltransferase 3 OS=Homo sapiens OX=9606 GN=GPAT3 PE=1 SV=2	GPAT3	48.705
A6NEL2	Ankyrin repeat domain-containing protein SOWAHB OS=Homo sapiens OX=9606 GN=SOWAHB PE=1 SV=1	SOWAHB	85.741
Q6P4A7	Sideroflexin-4 OS=Homo sapiens OX=9606 GN=SFXN4 PE=1 SV=1	SFXN4	37.998
Q9H6X2	Anthrax toxin receptor 1 OS=Homo sapiens OX=9606 GN=ANTXR1 PE=1 SV=2	ANTXR1	62.788		1.674	2.217	1.132	1.016	1.159		0.736	0.802	0.639	0.817	0.844	1.875	0.0050837
Q13416	Origin recognition complex subunit 2 OS=Homo sapiens OX=9606 GN=ORC2 PE=1 SV=2	ORC2	65.971
O60565	Gremlin-1 OS=Homo sapiens OX=9606 GN=GREM1 PE=1 SV=1	GREM1	20.697
Q92604	Acyl-CoA:lysophosphatidylglycerol acyltransferase 1 OS=Homo sapiens OX=9606 GN=LPGAT1 PE=1 SV=1	LPGAT1	43.089
Q6EMB2	Tubulin polyglutamylase TTLL5 OS=Homo sapiens OX=9606 GN=TTLL5 PE=1 SV=3	TTLL5	143.58
Q5SZL2	Centrosomal protein of 85 kDa-like OS=Homo sapiens OX=9606 GN=CEP85L PE=1 SV=1	CEP85L	91.807	1.561						1.222						1.277
Q99848	Probable rRNA-processing protein EBP2 OS=Homo sapiens OX=9606 GN=EBNA1BP2 PE=1 SV=2	EBNA1BP2	34.852	0.926						0.766						1.209
Q8TD43	Transient receptor potential cation channel subfamily M member 4 OS=Homo sapiens OX=9606 GN=TRPM4 PE=1 SV=1	TRPM4	134.3
Q9ULJ6	Zinc finger MIZ domain-containing protein 1 OS=Homo sapiens OX=9606 GN=ZMIZ1 PE=1 SV=3	ZMIZ1	115.48
Q9P266	Junctional protein associated with coronary artery disease OS=Homo sapiens OX=9606 GN=JCAD PE=1 SV=3	JCAD	148.35	1.231						1.002						1.229
Q16514	Transcription initiation factor TFIID subunit 12 OS=Homo sapiens OX=9606 GN=TAF12 PE=1 SV=1	TAF12	17.924
Q96F15	GTPase IMAP family member 5 OS=Homo sapiens OX=9606 GN=GIMAP5 PE=1 SV=1	GIMAP5	34.846	0.783						0.994						0.788
Q8IV63	Inactive serine/threonine-protein kinase VRK3 OS=Homo sapiens OX=9606 GN=VRK3 PE=1 SV=2	VRK3	52.881		0.687	0.618	1.088	0.939	0.892		1.087	1.217	1.123	1.05	1.227	0.741	0.042056
Q9Y5M8	Signal recognition particle receptor subunit beta OS=Homo sapiens OX=9606 GN=SRPRB PE=1 SV=3	SRPRB	29.702	1.492	0.92	1.174	1.19	1.11	1.26	0.747	0.846	0.78	0.801	0.758	0.838	1.498	0.00113736
Q9NV06	DDB1- and CUL4-associated factor 13 OS=Homo sapiens OX=9606 GN=DCAF13 PE=1 SV=2	DCAF13	51.402		1.587	0.956	0.732	0.979	1.021		0.841	1.292	0.998	1.039	0.685	1.087	0.66938
Q96CB8	Integrator complex subunit 12 OS=Homo sapiens OX=9606 GN=INTS12 PE=1 SV=1	INTS12	48.807		1.218	1.113	1.019	1.273	1.232		0.965	0.814	0.872	0.836	0.832	1.356	0.00033529
Q96N66	Lysophospholipid acyltransferase 7 OS=Homo sapiens OX=9606 GN=MBOAT7 PE=1 SV=2	MBOAT7	52.764	1.175	1.303	1.618	1.24	1.216	1.238	0.733	0.838	0.773	0.894	0.889	0.759	1.594	1.64308e-05
Q9Y689	ADP-ribosylation factor-like protein 5A OS=Homo sapiens OX=9606 GN=ARL5A PE=1 SV=1	ARL5A	20.728
Q96M95	Coiled-coil domain-containing protein 42 OS=Homo sapiens OX=9606 GN=CCDC42 PE=1 SV=2	CCDC42	38.019
Q9Y3B8	"Oligoribonuclease, mitochondrial OS=Homo sapiens OX=9606 GN=REXO2 PE=1 SV=3"	REXO2	26.832		0.737	0.824	0.769	0.614	0.615		1.386	1.149	1.053	1.288	1.335	0.573	0.000100158
P07585	Decorin OS=Homo sapiens OX=9606 GN=DCN PE=1 SV=1	DCN	39.746	0.918	0.688	0.669	0.618	0.621	0.699	1.808	2.314	1.46	1.597	1.244	1.824	0.411	4.0471e-06
Q96AG4	Leucine-rich repeat-containing protein 59 OS=Homo sapiens OX=9606 GN=LRRC59 PE=1 SV=1	LRRC59	34.93	1.285	1.088	1.249	0.956	1.124	1.178	0.721	0.6	0.676	0.752	0.731	0.66	1.662	1.7721e-06
Q16880	2-hydroxyacylsphingosine 1-beta-galactosyltransferase OS=Homo sapiens OX=9606 GN=UGT8 PE=2 SV=2	UGT8	61.437
A6NEE1	Pleckstrin homology domain-containing family D member 1 OS=Homo sapiens OX=9606 GN=PLEKHD1 PE=2 SV=3	PLEKHD1	59.203
Q9BV79	"Enoyl-[acyl-carrier-protein] reductase, mitochondrial OS=Homo sapiens OX=9606 GN=MECR PE=1 SV=2"	MECR	40.461	0.807	0.818	0.83	0.753	0.743	0.824	1.357	0.931	0.986	0.875	1.041	0.924	0.781	0.016756
Q8NCA5	Protein FAM98A OS=Homo sapiens OX=9606 GN=FAM98A PE=1 SV=2	FAM98A	55.272	1.074	1.161	0.705	1.054	0.896	0.892	1.139	0.9	1.028	0.934	0.914	0.98	0.981	0.73036
Q6PJI9	GATOR complex protein WDR59 OS=Homo sapiens OX=9606 GN=WDR59 PE=1 SV=2	WDR59	109.79		1.064	1.165	1.391	1.436	1.356		1.215	1.038	0.863	1.219	0.955	1.212	0.059363
Q5VW36	Focadhesin OS=Homo sapiens OX=9606 GN=FOCAD PE=1 SV=1	FOCAD	200.07	1.251						0.848						1.475
Q15545	Transcription initiation factor TFIID subunit 7 OS=Homo sapiens OX=9606 GN=TAF7 PE=1 SV=1	TAF7	40.259	1.134	1.311	1.2	1.232	1.399	1.304	0.773	0.963	1.129	0.997	0.845	1.024	1.323	0.001196
P61088	Ubiquitin-conjugating enzyme E2 N OS=Homo sapiens OX=9606 GN=UBE2N PE=1 SV=1	UBE2N	17.138	0.925	1.085	1.459	0.868	1.102	1.173	0.843	0.823	0.881	0.908	0.944	0.777	1.277	0.0160824
P52926	High mobility group protein HMGI-C OS=Homo sapiens OX=9606 GN=HMGA2 PE=1 SV=1	HMGA2	11.832		0.856	1.074	0.898	7.111	1.074		0.371	0.333	0.281	0.481	0.409	5.874	0.029355
Q16643	Drebrin OS=Homo sapiens OX=9606 GN=DBN1 PE=1 SV=4	DBN1	71.428	1.167	1.096	0.771	0.835	0.86	0.969	1.005	1.117	0.878	0.943	0.881	0.916	0.993	0.84994
Q96TA1	Protein Niban 2 OS=Homo sapiens OX=9606 GN=NIBAN2 PE=1 SV=3	NIBAN2	84.137	1.205	1.187	1.32	1.292	1.074	0.945	0.858	0.914	0.914	0.821	0.734	0.849	1.38	0.00038424
Q8TAT6	Nuclear protein localization protein 4 homolog OS=Homo sapiens OX=9606 GN=NPLOC4 PE=1 SV=3	NPLOC4	68.119	1.135	1.124	1.04	1.1	1.234	1.099	1.032	0.936	1.011	0.917	1.092	1.121	1.102	0.033778
Q8NDX5	Polyhomeotic-like protein 3 OS=Homo sapiens OX=9606 GN=PHC3 PE=1 SV=1	PHC3	106.16	0.913						0.855						1.068
Q9NRG0	Chromatin accessibility complex protein 1 OS=Homo sapiens OX=9606 GN=CHRAC1 PE=1 SV=1	CHRAC1	14.71
Q9Y5W9	Sorting nexin-11 OS=Homo sapiens OX=9606 GN=SNX11 PE=1 SV=2	SNX11	30.433
Q96MA6	Adenylate kinase 8 OS=Homo sapiens OX=9606 GN=AK8 PE=1 SV=1	AK8	54.925
P28300	Protein-lysine 6-oxidase OS=Homo sapiens OX=9606 GN=LOX PE=1 SV=2	LOX	46.944	0.544						0.549						0.991
Q9NVS9	Pyridoxine-5'-phosphate oxidase OS=Homo sapiens OX=9606 GN=PNPO PE=1 SV=1	PNPO	29.988	1.043	0.89	1.095	0.917	0.941	0.931	0.982	0.973	1.178	1.14	1.077	1.062	0.907	0.058358
Q96EB1	Elongator complex protein 4 OS=Homo sapiens OX=9606 GN=ELP4 PE=1 SV=2	ELP4	46.587	1.088	0.718	0.915	0.773	0.931	1.038	1.188	1.007	0.969	0.817	1.184	1.207	0.857	0.121738
P00740	Coagulation factor IX OS=Homo sapiens OX=9606 GN=F9 PE=1 SV=2	F9	51.778	0.622	0.612	0.83	0.521	0.622	0.557	2.059	2.447	1.309	1.532	0.971	1.933	0.367	8.1554e-05
Q9Y2P8	RNA 3'-terminal phosphate cyclase-like protein OS=Homo sapiens OX=9606 GN=RCL1 PE=1 SV=3	RCL1	40.842
Q8N183	NADH dehydrogenase [ubiquinone] 1 alpha subcomplex assembly factor 2 OS=Homo sapiens OX=9606 GN=NDUFAF2 PE=1 SV=1	NDUFAF2	19.856	0.838	0.664	0.827	0.757	0.839	0.671	1.077	1.141	0.968	1.196	1.235	1.121	0.682	5.5052e-05
P51636	Caveolin-2 OS=Homo sapiens OX=9606 GN=CAV2 PE=1 SV=2	CAV2	18.291	0.706	1.27	0.302	0.258	0.337	0.361	0.485	0.563	0.376	0.317	0.4	0.317	1.316	0.66216
P51116	Fragile X mental retardation syndrome-related protein 2 OS=Homo sapiens OX=9606 GN=FXR2 PE=1 SV=2	FXR2	74.222	1.297	1.003	1.297	1.166	1.251	1.073	0.852	0.897	0.85	0.88	0.724	0.832	1.408	8.167e-05
P30876	DNA-directed RNA polymerase II subunit RPB2 OS=Homo sapiens OX=9606 GN=POLR2B PE=1 SV=1	POLR2B	133.9	1.214	1.188	1.27	1.158	1.298	1.239	1.047	0.944	0.927	0.763	0.834	0.808	1.384	0.00063521
Q9NZL9	Methionine adenosyltransferase 2 subunit beta OS=Homo sapiens OX=9606 GN=MAT2B PE=1 SV=1	MAT2B	37.551	1.147	0.933	1.061	0.94	1.07	1.046	1.069	0.771	0.966	1.006	1.109	1.002	1.046	0.44484
Q8N5K1	CDGSH iron-sulfur domain-containing protein 2 OS=Homo sapiens OX=9606 GN=CISD2 PE=1 SV=1	CISD2	15.278	0.873	0.997	1.425	1.278	1.027	0.959	1.116	0.924	0.759	0.876	0.999	0.93	1.17	0.137341
Q8TAA9	Vang-like protein 1 OS=Homo sapiens OX=9606 GN=VANGL1 PE=1 SV=1	VANGL1	59.974
Q96EC8	Protein YIPF6 OS=Homo sapiens OX=9606 GN=YIPF6 PE=1 SV=2	YIPF6	26.256	1.105	1.579	1.387	0.953	0.973	0.876	0.829	1.129	0.851	0.822	0.813	0.888	1.289	0.051903
Q00013	55 kDa erythrocyte membrane protein OS=Homo sapiens OX=9606 GN=MPP1 PE=1 SV=2	MPP1	52.296	0.609	1.128	0.774	0.96	0.895	0.885	1.083	0.974	1.126	1.129	1.057	1.054	0.818	0.056459
P28838	Cytosol aminopeptidase OS=Homo sapiens OX=9606 GN=LAP3 PE=1 SV=3	LAP3	56.166	0.831	0.907	0.724	0.805	0.721	0.83	1.249	1.002	1.126	1.312	1.342	1.295	0.658	3.6028e-05
Q8N4X5	Actin filament-associated protein 1-like 2 OS=Homo sapiens OX=9606 GN=AFAP1L2 PE=1 SV=1	AFAP1L2	91.299	0.697	0.591	0.783	0.798	0.733	0.708	1.204	1.666	1.413	1.222	1.063	1.357	0.544	1.71051e-05
P41227	N-alpha-acetyltransferase 10 OS=Homo sapiens OX=9606 GN=NAA10 PE=1 SV=1	NAA10	26.458	1.153	1.371	0.893	0.837	1.329	1.214	0.838	0.82	0.645	0.644	0.627	0.752	1.571	0.00127989
O00142	"Thymidine kinase 2, mitochondrial OS=Homo sapiens OX=9606 GN=TK2 PE=1 SV=4"	TK2	31.004	0.76	0.777	0.571	0.687	0.607	0.759	1	0.665	0.755	0.71	0.601	0.704	0.938	0.52826
O15091	Mitochondrial ribonuclease P catalytic subunit OS=Homo sapiens OX=9606 GN=PRORP PE=1 SV=2	PRORP	67.315
Q9Y5T5	Ubiquitin carboxyl-terminal hydrolase 16 OS=Homo sapiens OX=9606 GN=USP16 PE=1 SV=1	USP16	93.569		1.159	0.765	0.991	0.752	0.979		1.074	0.961	1.28	1.339	1.206	0.793	0.048419
P57678	Gem-associated protein 4 OS=Homo sapiens OX=9606 GN=GEMIN4 PE=1 SV=2	GEMIN4	120.04	1.075	0.882	0.906	0.878	0.906	0.924	0.834	0.721	0.66	0.619	0.611	0.682	1.35	0.00030015
Q8N5M4	Tetratricopeptide repeat protein 9C OS=Homo sapiens OX=9606 GN=TTC9C PE=1 SV=1	TTC9C	20.012	0.859						0.883						0.973
Q9UN19	Dual adapter for phosphotyrosine and 3-phosphotyrosine and 3-phosphoinositide OS=Homo sapiens OX=9606 GN=DAPP1 PE=1 SV=1	DAPP1	32.193
Q9Y221	60S ribosome subunit biogenesis protein NIP7 homolog OS=Homo sapiens OX=9606 GN=NIP7 PE=1 SV=1	NIP7	20.462
Q9BSU1	UPF0183 protein C16orf70 OS=Homo sapiens OX=9606 GN=C16orf70 PE=1 SV=1	C16orf70	47.524
O43678	NADH dehydrogenase [ubiquinone] 1 alpha subcomplex subunit 2 OS=Homo sapiens OX=9606 GN=NDUFA2 PE=1 SV=3	NDUFA2	10.921	0.632	0.775	0.626	0.631	0.68	0.653	1.25	1.434	1.173	1.413	1.325	1.053	0.523	3.2002e-07
Q9BVL4	"Protein adenylyltransferase SelO, mitochondrial OS=Homo sapiens OX=9606 GN=SELENOO PE=1 SV=3"	SELENOO	73.488	0.779	0.895	0.777	0.803	0.916	0.871	1.608	1.23	1.279	1.348	1.432	1.413	0.607	6.5775e-07
Q9BRG1	Vacuolar protein-sorting-associated protein 25 OS=Homo sapiens OX=9606 GN=VPS25 PE=1 SV=1	VPS25	20.747	1.127	1.439	1.241	1.226	0.99	1.075	0.787	0.859	1.085	1.101	1.013	0.916	1.232	0.021035
Q8IZ81	ELMO domain-containing protein 2 OS=Homo sapiens OX=9606 GN=ELMOD2 PE=1 SV=1	ELMOD2	34.96		1.601	1.249	1.57	1.533	1.504		0.975	0.817	0.875	0.903	0.861	1.683	1.5262e-05
Q712K3	Ubiquitin-conjugating enzyme E2 R2 OS=Homo sapiens OX=9606 GN=UBE2R2 PE=1 SV=1	UBE2R2	27.166	1.107	0.896	0.867	0.945	1.142	1.352	0.699	1.095	0.797	1.182	0.896	0.738	1.167	0.179665
Q15654	Thyroid receptor-interacting protein 6 OS=Homo sapiens OX=9606 GN=TRIP6 PE=1 SV=3	TRIP6	50.287	1.256	0.775	0.922	1.296	1.101	1.092	1.214	1.238	1.062	1.152	1.077	1.263	0.919	0.27984
Q5TBA9	Protein furry homolog OS=Homo sapiens OX=9606 GN=FRY PE=1 SV=1	FRY	338.87	1.371	1.097	1.976	1.75	1.269	1.07	0.641	1.289	1.523	1.484	1.478	1.241	1.115	0.49048
P41247	Patatin-like phospholipase domain-containing protein 4 OS=Homo sapiens OX=9606 GN=PNPLA4 PE=2 SV=3	PNPLA4	27.98
Q5JS37	NHL repeat-containing protein 3 OS=Homo sapiens OX=9606 GN=NHLRC3 PE=2 SV=1	NHLRC3	38.282
Q7Z4H8	Protein O-glucosyltransferase 3 OS=Homo sapiens OX=9606 GN=POGLUT3 PE=1 SV=2	POGLUT3	58.572	0.944						0.853						1.107
P07711	Cathepsin L1 OS=Homo sapiens OX=9606 GN=CTSL PE=1 SV=2	CTSL	37.564	0.897	1.049	1.056	1.258	1.055	1.149	1.295	0.853	1.097	1.489	1.205	1.11	0.917	0.40476
Q99569	Plakophilin-4 OS=Homo sapiens OX=9606 GN=PKP4 PE=1 SV=2	PKP4	131.87	1.003	1.03	1.15	1.097	1.326	0.932	1.149	1.142	1.149	1.071	0.998	1.035	0.999	0.91934
P38606	V-type proton ATPase catalytic subunit A OS=Homo sapiens OX=9606 GN=ATP6V1A PE=1 SV=2	ATP6V1A	68.303	0.706	0.833	0.632	0.766	0.723	0.734	1.432	1.068	1.317	1.679	1.857	1.441	0.5	1.70529e-05
O75317	Ubiquitin carboxyl-terminal hydrolase 12 OS=Homo sapiens OX=9606 GN=USP12 PE=1 SV=2	USP12	42.857
Q9UJX4	Anaphase-promoting complex subunit 5 OS=Homo sapiens OX=9606 GN=ANAPC5 PE=1 SV=2	ANAPC5	85.076
Q92466	DNA damage-binding protein 2 OS=Homo sapiens OX=9606 GN=DDB2 PE=1 SV=1	DDB2	47.863	1.339	0.743	0.95	1.59	1.158	1.713	0.327	0.387	0.408	0.402	0.361	0.465	3.189	1.51009e-05
Q02153	Guanylate cyclase soluble subunit beta-1 OS=Homo sapiens OX=9606 GN=GUCY1B1 PE=1 SV=1	GUCY1B1	70.514	1.494	1.615	1.551	1.09	1.224	0.963	0.673	0.886	0.809	0.797	0.578	0.741	1.77	0.00034471
O43795	Unconventional myosin-Ib OS=Homo sapiens OX=9606 GN=MYO1B PE=1 SV=3	MYO1B	131.98	1.149	0.802	0.865	0.799	0.856	0.734	1.188	1.119	1.002	1.03	0.843	1.014	0.84	0.046902
Q5HYJ3	Protein FAM76B OS=Homo sapiens OX=9606 GN=FAM76B PE=1 SV=3	FAM76B	38.708
Q5XUX0	F-box only protein 31 OS=Homo sapiens OX=9606 GN=FBXO31 PE=1 SV=2	FBXO31	60.663
Q8WUD1	Ras-related protein Rab-2B OS=Homo sapiens OX=9606 GN=RAB2B PE=1 SV=1	RAB2B	24.214
Q5VZE5	"N-alpha-acetyltransferase 35, NatC auxiliary subunit OS=Homo sapiens OX=9606 GN=NAA35 PE=1 SV=1"	NAA35	83.638
Q7L1V2	Vacuolar fusion protein MON1 homolog B OS=Homo sapiens OX=9606 GN=MON1B PE=1 SV=1	MON1B	59.217	0.946	0.992	0.721	1.128	1.196	1.074	0.919	0.649	0.647	0.667	0.807	0.658	1.393	0.0061366
Q15599	Na(+)/H(+) exchange regulatory cofactor NHE-RF2 OS=Homo sapiens OX=9606 GN=SLC9A3R2 PE=1 SV=2	SLC9A3R2	37.413	0.549	0.684	0.826	0.832	0.82	0.802	2.112	1.631	2.114	1.622	1.425	1.734	0.424	1.7315e-06
O95989	Diphosphoinositol polyphosphate phosphohydrolase 1 OS=Homo sapiens OX=9606 GN=NUDT3 PE=1 SV=1	NUDT3	19.471	0.82	0.88	0.842	0.795	0.828	1.012	1.203	0.979	0.788	0.92	0.811	0.811	0.939	0.48248
Q9H0A8	COMM domain-containing protein 4 OS=Homo sapiens OX=9606 GN=COMMD4 PE=1 SV=1	COMMD4	21.764	1.076	0.985	1	0.998	0.935	0.888	1.107	1.062	1.273	1.095	1.27	1.114	0.85	0.0031782
Q99755	Phosphatidylinositol 4-phosphate 5-kinase type-1 alpha OS=Homo sapiens OX=9606 GN=PIP5K1A PE=1 SV=1	PIP5K1A	62.633	0.903	0.8	0.92	1.071	1.278	1.235	1.267	2.526	1.273	1.192	1.345	2.151	0.636	0.019484
P68363	Tubulin alpha-1B chain OS=Homo sapiens OX=9606 GN=TUBA1B PE=1 SV=1	TUBA1B	50.151
P40429	60S ribosomal protein L13a OS=Homo sapiens OX=9606 GN=RPL13A PE=1 SV=2	RPL13A	23.577	1.112	1.099	1.348	1.125	1.17	1.152	0.809	0.899	0.855	0.842	0.854	0.836	1.375	1.4323e-06
Q7Z5N4	Protein sidekick-1 OS=Homo sapiens OX=9606 GN=SDK1 PE=2 SV=3	SDK1	242.11
P05121	Plasminogen activator inhibitor 1 OS=Homo sapiens OX=9606 GN=SERPINE1 PE=1 SV=1	SERPINE1	45.059
P06733	Alpha-enolase OS=Homo sapiens OX=9606 GN=ENO1 PE=1 SV=2	ENO1	47.168	1.299	1.009	1.156	1.17	1.355	1.144	0.874	0.971	0.914	0.98	0.973	0.825	1.288	0.00063527
Q14005	Pro-interleukin-16 OS=Homo sapiens OX=9606 GN=IL16 PE=1 SV=4	IL16	141.75	1.118	1.035	0.645	0.985	0.766	1.078	0.767	0.666	0.878	0.876	0.764	0.821	1.179	0.161156
O75629	Protein CREG1 OS=Homo sapiens OX=9606 GN=CREG1 PE=1 SV=1	CREG1	24.074
Q9H799	Ciliogenesis and planar polarity effector 1 OS=Homo sapiens OX=9606 GN=CPLANE1 PE=1 SV=4	CPLANE1	361.74
Q6YHU6	Thyroid adenoma-associated protein OS=Homo sapiens OX=9606 GN=THADA PE=1 SV=1	THADA	219.6		0.788	1.042	0.725	0.796	0.646		0.771	0.851	1.091	1.145	0.867	0.846	0.16362
Q96CG3	TRAF-interacting protein with FHA domain-containing protein A OS=Homo sapiens OX=9606 GN=TIFA PE=1 SV=1	TIFA	21.445
Q8N1F8	Serine/threonine-protein kinase 11-interacting protein OS=Homo sapiens OX=9606 GN=STK11IP PE=1 SV=4	STK11IP	120.26
Q15366	Poly(rC)-binding protein 2 OS=Homo sapiens OX=9606 GN=PCBP2 PE=1 SV=1	PCBP2	38.58	1.187	1.089	1.2	1.035	1.263	1.254	0.857	0.67	0.655	0.746	0.617	0.582	1.703	4.7135e-06
O94901	SUN domain-containing protein 1 OS=Homo sapiens OX=9606 GN=SUN1 PE=1 SV=3	SUN1	90.063	1.126	1.118	1.405	2.063	1.422	1.5	0.959	1.086	1.132	0.915	1.09	1.066	1.382	0.020955
O60508	Pre-mRNA-processing factor 17 OS=Homo sapiens OX=9606 GN=CDC40 PE=1 SV=1	CDC40	65.521	1.206						0.806						1.496
P55061	Bax inhibitor 1 OS=Homo sapiens OX=9606 GN=TMBIM6 PE=1 SV=2	TMBIM6	26.537
Q9Y4P3	Transducin beta-like protein 2 OS=Homo sapiens OX=9606 GN=TBL2 PE=1 SV=1	TBL2	49.797	0.981	1.069	0.936	1.168	1.206	1.104	0.721	0.791	0.841	0.679	0.662	0.734	1.46	4.0568e-05
P09960	Leukotriene A-4 hydrolase OS=Homo sapiens OX=9606 GN=LTA4H PE=1 SV=2	LTA4H	69.284	0.972	1.188	0.977	0.938	1.073	1.291	0.98	0.909	0.977	1.005	0.968	0.882	1.126	0.071924
P80303	Nucleobindin-2 OS=Homo sapiens OX=9606 GN=NUCB2 PE=1 SV=3	NUCB2	50.222	0.778	0.649	0.766	0.798	0.663	0.79	0.639	0.618	0.493	0.649	0.629	0.501	1.259	0.004485
P82921	"28S ribosomal protein S21, mitochondrial OS=Homo sapiens OX=9606 GN=MRPS21 PE=1 SV=3"	MRPS21	10.688	0.901						1.109						0.812
O43913	Origin recognition complex subunit 5 OS=Homo sapiens OX=9606 GN=ORC5 PE=1 SV=1	ORC5	50.282	1.324	1.176	0.938	1.062	0.917	1.014	0.947	0.893	1.339	0.921	1.032	1.191	1.017	0.82592
P07199	Major centromere autoantigen B OS=Homo sapiens OX=9606 GN=CENPB PE=1 SV=2	CENPB	65.171
P26572	"Alpha-1,3-mannosyl-glycoprotein 2-beta-N-acetylglucosaminyltransferase OS=Homo sapiens OX=9606 GN=MGAT1 PE=1 SV=2"	MGAT1	50.878	0.98						1.103						0.888
P49662	Caspase-4 OS=Homo sapiens OX=9606 GN=CASP4 PE=1 SV=1	CASP4	43.262	1.118	1.011	0.878	1.133	1.047	1.127	0.753	0.737	0.77	0.676	0.726	0.783	1.42	1.8476e-05
Q56VL3	OCIA domain-containing protein 2 OS=Homo sapiens OX=9606 GN=OCIAD2 PE=1 SV=1	OCIAD2	16.953	1.328	1.615	1.148	0.992	1.422	1.333	1.274	1.08	1.311	1.164	1.295	1.238	1.065	0.49936
Q96SU4	Oxysterol-binding protein-related protein 9 OS=Homo sapiens OX=9606 GN=OSBPL9 PE=1 SV=2	OSBPL9	83.184	1.655	0.996	1.193	1.174	0.947	1.12	1.035	0.997	1.079	0.862	0.966	0.922	1.209	0.070641
Q6NXS1	Protein phosphatase inhibitor 2 family member B OS=Homo sapiens OX=9606 GN=PPP1R2B PE=1 SV=2	PPP1R2B	23.106
P02787	Serotransferrin OS=Homo sapiens OX=9606 GN=TF PE=1 SV=3	TF	77.063	0.707	0.662	0.625	0.706	0.9	0.581	0.826	0.773	0.633	0.657	0.738	1.034	0.897	0.29466
P10909	Clusterin OS=Homo sapiens OX=9606 GN=CLU PE=1 SV=1	CLU	52.494	0.76	0.632	0.966	0.882	1.271	0.701	1.019	0.918	0.804	0.95	0.831	1.104	0.926	0.4108
Q8N4T8	Carbonyl reductase family member 4 OS=Homo sapiens OX=9606 GN=CBR4 PE=1 SV=3	CBR4	25.301	0.779	0.867	0.631	0.598	0.593	0.723	1.701	1.67	1.447	1.673	1.614	1.429	0.44	1.8294e-07
P23284	Peptidyl-prolyl cis-trans isomerase B OS=Homo sapiens OX=9606 GN=PPIB PE=1 SV=2	PPIB	23.742	1.239	1.057	1.467	0.997	0.992	0.95	0.933	0.94	0.818	0.843	0.814	0.843	1.291	0.0074584
Q14558	Phosphoribosyl pyrophosphate synthase-associated protein 1 OS=Homo sapiens OX=9606 GN=PRPSAP1 PE=1 SV=2	PRPSAP1	39.393	0.93	0.906	0.698	0.739	0.907	0.702	1.099	1.141	1.129	0.954	1.509	1.642	0.653	0.0022032
O95503	Chromobox protein homolog 6 OS=Homo sapiens OX=9606 GN=CBX6 PE=1 SV=1	CBX6	43.898	1.631	2.142	1.588	1.45	1.611	1.37	0.962	1.12	0.82	0.547	0.602	0.77	2.031	0.000198334
Q9NQ94	APOBEC1 complementation factor OS=Homo sapiens OX=9606 GN=A1CF PE=1 SV=1	A1CF	65.202	0.477	0.369	0.412	0.401	0.693	0.962	2.266	1.165	1.498	1.477	1.804	2.119	0.321	8.0616e-05
Q9H8M1	"Coenzyme Q-binding protein COQ10 homolog B, mitochondrial OS=Homo sapiens OX=9606 GN=COQ10B PE=2 SV=1"	COQ10B	27.07	0.895	1.301	0.732	0.805	0.918	0.931	1.417	1.494	1.242	1.252	1.232	1.215	0.711	0.0022648
Q969Z0	FAST kinase domain-containing protein 4 OS=Homo sapiens OX=9606 GN=TBRG4 PE=1 SV=1	TBRG4	70.737
P53794	Sodium/myo-inositol cotransporter OS=Homo sapiens OX=9606 GN=SLC5A3 PE=1 SV=2	SLC5A3	79.693		0.469	0.969	0.709	0.619	0.566		1.383	0.921	0.918	1.024	1.199	0.612	0.0080389
Q5JUR7	Testis-expressed protein 30 OS=Homo sapiens OX=9606 GN=TEX30 PE=2 SV=1	TEX30	25.585
A6NK58	"Putative lipoyltransferase 2, mitochondrial OS=Homo sapiens OX=9606 GN=LIPT2 PE=1 SV=1"	LIPT2	25.195
Q9NWT1	p21-activated protein kinase-interacting protein 1 OS=Homo sapiens OX=9606 GN=PAK1IP1 PE=1 SV=2	PAK1IP1	43.963
Q9UI36	Dachshund homolog 1 OS=Homo sapiens OX=9606 GN=DACH1 PE=1 SV=4	DACH1	78.561
P49756	RNA-binding protein 25 OS=Homo sapiens OX=9606 GN=RBM25 PE=1 SV=3	RBM25	100.18	1.062	1.084	1.227	1.109	1.174	1.126	0.695	0.905	0.876	0.875	0.881	0.861	1.332	8.0537e-05
Q4U2R6	"39S ribosomal protein L51, mitochondrial OS=Homo sapiens OX=9606 GN=MRPL51 PE=1 SV=1"	MRPL51	15.095
Q14314	Fibroleukin OS=Homo sapiens OX=9606 GN=FGL2 PE=1 SV=1	FGL2	50.228
P51911	Calponin-1 OS=Homo sapiens OX=9606 GN=CNN1 PE=1 SV=2	CNN1	33.17	0.86	0.67	0.519	0.493	0.406	0.537	2.086	2.022	1.798	2.256	2.391	1.432	0.291	1.1886e-06
P46952	"3-hydroxyanthranilate 3,4-dioxygenase OS=Homo sapiens OX=9606 GN=HAAO PE=1 SV=2"	HAAO	32.556	0.762	0.903	1.056	0.866	1.045	0.982	1.374	1.175	1.604	1.408	1.277	1.577	0.667	0.000196272
Q9BYG3	MKI67 FHA domain-interacting nucleolar phosphoprotein OS=Homo sapiens OX=9606 GN=NIFK PE=1 SV=1	NIFK	34.222	1.045						0.87						1.201
Q8N726	Tumor suppressor ARF OS=Homo sapiens OX=9606 GN=CDKN2A PE=1 SV=2	CDKN2A	13.903
Q9NUV9	GTPase IMAP family member 4 OS=Homo sapiens OX=9606 GN=GIMAP4 PE=1 SV=1	GIMAP4	37.533	0.906	1.202	0.785	0.789	0.77	1.097	1.232	0.878	0.935	0.864	0.769	0.699	1.032	0.7782
Q96IU4	Protein ABHD14B OS=Homo sapiens OX=9606 GN=ABHD14B PE=1 SV=1	ABHD14B	22.345	0.944	1.043	0.94	0.888	0.764	0.782	1.276	1.039	1.039	1.296	1.299	1.061	0.765	0.0026837
A0A140G945	Alpha-crystallin A2 chain OS=Homo sapiens OX=9606 GN=CRYAA2 PE=1 SV=1	CRYAA2	19.909	0.64	0.513	0.366	0.408	0.453	0.528	2.002	1.22	1.404	2.146	2.465	2.559	0.247	1.5378e-06
P13716	Delta-aminolevulinic acid dehydratase OS=Homo sapiens OX=9606 GN=ALAD PE=1 SV=1	ALAD	36.294	0.627	0.761	0.671	0.656	0.621	0.598	1.557	1.353	1.674	1.74	1.784	1.662	0.403	5.3779e-09
P0DP03	Immunoglobulin heavy variable 3-30-5 OS=Homo sapiens OX=9606 GN=IGHV3-30-5 PE=3 SV=1	IGHV3-30-5	12.947	0.408	0.386	0.307	0.393	0.392	0.289	0.515	0.513	0.476	0.4	0.52	0.377	0.777	0.0124445
O75487	Glypican-4 OS=Homo sapiens OX=9606 GN=GPC4 PE=1 SV=4	GPC4	62.411	1.533	0.915	1.01	2.121	1.148	1.126	1.293	0.897	0.961	0.985	0.931	1.122	1.269	0.173355
A0A075B6I9	Immunoglobulin lambda variable 7-46 OS=Homo sapiens OX=9606 GN=IGLV7-46 PE=3 SV=4	IGLV7-46	12.468	0.59						1.148						0.514
Q29974	"HLA class II histocompatibility antigen, DRB1-16 beta chain OS=Homo sapiens OX=9606 GN=HLA-DRB1 PE=1 SV=1"	HLA-DRB1	30.03
O15265	Ataxin-7 OS=Homo sapiens OX=9606 GN=ATXN7 PE=1 SV=1	ATXN7	95.45
P05166	"Propionyl-CoA carboxylase beta chain, mitochondrial OS=Homo sapiens OX=9606 GN=PCCB PE=1 SV=3"	PCCB	58.215	0.676	0.654	0.565	0.541	0.551	0.685	1.75	1.492	1.666	1.899	1.76	1.715	0.357	2.0389e-09
Q5BKU9	Oxidoreductase-like domain-containing protein 1 OS=Homo sapiens OX=9606 GN=OXLD1 PE=2 SV=1	OXLD1	15.855
O14602	"Eukaryotic translation initiation factor 1A, Y-chromosomal OS=Homo sapiens OX=9606 GN=EIF1AY PE=1 SV=4"	EIF1AY	16.442
Q86WG5	Myotubularin-related protein 13 OS=Homo sapiens OX=9606 GN=SBF2 PE=1 SV=1	SBF2	208.46	1.189	1.075	1.171	1.136	1.184	0.972	1.214	0.814	0.993	0.985	1.047	0.883	1.133	0.071784
Q12981	Vesicle transport protein SEC20 OS=Homo sapiens OX=9606 GN=BNIP1 PE=1 SV=3	BNIP1	26.132		0.923	0.959	1.043	0.986	1.049		1.128	1.072	1.033	0.997	1.11	0.929	0.057703
O75439	Mitochondrial-processing peptidase subunit beta OS=Homo sapiens OX=9606 GN=PMPCB PE=1 SV=2	PMPCB	54.366	1.055	1.099	0.832	0.895	1.158	1.219	1.261	1.309	1.21	1.294	1.201	1.27	0.829	0.026363
P10451	Osteopontin OS=Homo sapiens OX=9606 GN=SPP1 PE=1 SV=1	SPP1	35.422	0.848						1.096						0.774
Q14320	Protein FAM50A OS=Homo sapiens OX=9606 GN=FAM50A PE=1 SV=2	FAM50A	40.241	1.201	1.056	1.25	1.054	1.308	1.187	0.639	0.794	0.705	0.785	0.718	0.851	1.571	4.7648e-06
Q86SE8	Nucleoplasmin-2 OS=Homo sapiens OX=9606 GN=NPM2 PE=1 SV=1	NPM2	24.152
A0AVT1	Ubiquitin-like modifier-activating enzyme 6 OS=Homo sapiens OX=9606 GN=UBA6 PE=1 SV=1	UBA6	117.97	1.056	1.347	0.933	1.094	1.171	1.141	0.807	0.908	0.989	0.918	0.904	0.868	1.25	0.0031442
O95684	FGFR1 oncogene partner OS=Homo sapiens OX=9606 GN=FGFR1OP PE=1 SV=1	FGFR1OP	43.064
O95551	Tyrosyl-DNA phosphodiesterase 2 OS=Homo sapiens OX=9606 GN=TDP2 PE=1 SV=1	TDP2	40.929
Q86UA1	Pre-mRNA-processing factor 39 OS=Homo sapiens OX=9606 GN=PRPF39 PE=1 SV=3	PRPF39	78.429		1.138	1.171	1.086	1.115	0.893		0.944	0.706	0.757	0.811	0.766	1.356	0.0021441
P02686	Myelin basic protein OS=Homo sapiens OX=9606 GN=MBP PE=1 SV=3	MBP	33.117		0.768	0.467	0.649	0.9	1.051		0.651	0.633	0.614	0.981	0.778	1.049	0.87774
Q6PI48	"Aspartate--tRNA ligase, mitochondrial OS=Homo sapiens OX=9606 GN=DARS2 PE=1 SV=1"	DARS2	73.562	0.772	1.02	0.651	0.743	0.938	1.115	1.577	1.361	1.348	1.426	1.424	1.352	0.617	0.0023796
Q9H7L9	Sin3 histone deacetylase corepressor complex component SDS3 OS=Homo sapiens OX=9606 GN=SUDS3 PE=1 SV=2	SUDS3	38.136
Q14624	Inter-alpha-trypsin inhibitor heavy chain H4 OS=Homo sapiens OX=9606 GN=ITIH4 PE=1 SV=4	ITIH4	103.36	0.673	0.468	0.383	0.324	0.628	0.536	1.051	0.972	0.718	0.628	0.827	0.884	0.593	0.0031425
P98179	RNA-binding protein 3 OS=Homo sapiens OX=9606 GN=RBM3 PE=1 SV=1	RBM3	17.17	0.807	1.237	0.845	0.689	0.991	0.854	0.625	0.531	0.522	0.51	0.657	0.642	1.555	0.00103722
O15439	Multidrug resistance-associated protein 4 OS=Homo sapiens OX=9606 GN=ABCC4 PE=1 SV=3	ABCC4	149.52	1.093	1.54	1.481	1.197	1.316	1.157	0.95	0.981	0.895	1.053	1.103	0.938	1.315	0.0020039
Q9NX63	MICOS complex subunit MIC19 OS=Homo sapiens OX=9606 GN=CHCHD3 PE=1 SV=1	CHCHD3	26.152	0.704	1.005	0.757	0.739	0.942	0.989	1.314	1.375	1.214	1.388	1.278	1.285	0.654	0.00147834
Q9HAS0	Protein Njmu-R1 OS=Homo sapiens OX=9606 GN=C17orf75 PE=1 SV=2	C17orf75	44.621	1.145	0.959	0.958	1.011	1.202	1.039	1.103	1.002	0.892	0.833	0.944	0.8	1.133	0.067577
Q13137	Calcium-binding and coiled-coil domain-containing protein 2 OS=Homo sapiens OX=9606 GN=CALCOCO2 PE=1 SV=1	CALCOCO2	52.253
P22694	cAMP-dependent protein kinase catalytic subunit beta OS=Homo sapiens OX=9606 GN=PRKACB PE=1 SV=2	PRKACB	40.622		0.92	0.865	0.875	1.024	1.039		1.378	0.988	1.15	1.24	1.268	0.784	0.0077555
P41219	Peripherin OS=Homo sapiens OX=9606 GN=PRPH PE=1 SV=2	PRPH	53.65
Q9UI09	NADH dehydrogenase [ubiquinone] 1 alpha subcomplex subunit 12 OS=Homo sapiens OX=9606 GN=NDUFA12 PE=1 SV=1	NDUFA12	17.114	0.779	0.707	0.597	0.634	0.785	0.687	1.193	1.553	1.216	1.447	1.497	1.173	0.519	1.1807e-06
Q7KZN9	Cytochrome c oxidase assembly protein COX15 homolog OS=Homo sapiens OX=9606 GN=COX15 PE=1 SV=1	COX15	46.03
Q9HCE1	Helicase MOV-10 OS=Homo sapiens OX=9606 GN=MOV10 PE=1 SV=2	MOV10	113.67	1.127	0.835	0.917	1.008	1.105	1.038	1.255	1.039	1.168	1.078	1.188	1.158	0.876	0.031521
Q9P0Z9	Peroxisomal sarcosine oxidase OS=Homo sapiens OX=9606 GN=PIPOX PE=1 SV=2	PIPOX	44.065	0.38	0.581	0.544	0.632	0.563	0.488	2.555	1.468	2.384	2.113	2.96	2.729	0.224	1.7217e-07
P49326	Dimethylaniline monooxygenase [N-oxide-forming] 5 OS=Homo sapiens OX=9606 GN=FMO5 PE=1 SV=2	FMO5	60.22		0.601	0.73	0.665	0.745	0.691		2.076	1.93	1.627	1.487	1.554	0.396	8.9136e-07
P82970	High mobility group nucleosome-binding domain-containing protein 5 OS=Homo sapiens OX=9606 GN=HMGN5 PE=1 SV=1	HMGN5	31.524		1.134	0.542	0.558	1.182	0.853		1.051	0.525	0.963	1.282	0.8	0.924	0.69704
O95696	Bromodomain-containing protein 1 OS=Homo sapiens OX=9606 GN=BRD1 PE=1 SV=1	BRD1	119.52
Q6UWE0	E3 ubiquitin-protein ligase LRSAM1 OS=Homo sapiens OX=9606 GN=LRSAM1 PE=1 SV=1	LRSAM1	83.593
P79483	"HLA class II histocompatibility antigen, DR beta 3 chain OS=Homo sapiens OX=9606 GN=HLA-DRB3 PE=1 SV=1"	HLA-DRB3	29.962
P05556	Integrin beta-1 OS=Homo sapiens OX=9606 GN=ITGB1 PE=1 SV=2	ITGB1	88.414	0.927	1.047	1.295	1.117	0.981	0.893	1.203	1.054	0.899	0.883	0.722	0.922	1.102	0.28666
Q96QZ7	"Membrane-associated guanylate kinase, WW and PDZ domain-containing protein 1 OS=Homo sapiens OX=9606 GN=MAGI1 PE=1 SV=3"	MAGI1	164.58		1.145	1.195	1.428	1.139	0.959		1.752	1.193	1.332	1.217	1.085	0.892	0.32462
Q4G0F5	Vacuolar protein sorting-associated protein 26B OS=Homo sapiens OX=9606 GN=VPS26B PE=1 SV=2	VPS26B	39.154	0.94	0.814	1.006	0.907	0.992	0.861	0.944	0.913	0.918	0.955	0.883	0.917	0.998	0.9076
Q16647	Prostacyclin synthase OS=Homo sapiens OX=9606 GN=PTGIS PE=1 SV=1	PTGIS	57.103	1.457	0.953	1.364	0.739	0.822	1.018	0.975	1.137	1.198	1.649	1.45	0.973	0.861	0.27694
Q8N8I0	Sterile alpha motif domain-containing protein 12 OS=Homo sapiens OX=9606 GN=SAMD12 PE=2 SV=2	SAMD12	22.906
Q969Y2	"tRNA modification GTPase GTPBP3, mitochondrial OS=Homo sapiens OX=9606 GN=GTPBP3 PE=1 SV=2"	GTPBP3	52.058
O75648	Mitochondrial tRNA-specific 2-thiouridylase 1 OS=Homo sapiens OX=9606 GN=TRMU PE=1 SV=2	TRMU	47.744
O60318	Germinal-center associated nuclear protein OS=Homo sapiens OX=9606 GN=MCM3AP PE=1 SV=2	MCM3AP	218.4
Q02880	DNA topoisomerase 2-beta OS=Homo sapiens OX=9606 GN=TOP2B PE=1 SV=3	TOP2B	183.26	1.336	1.269	1.579	1.162	1.529	1.164	0.772	0.871	0.862	0.794	0.758	0.736	1.677	3.779e-06
O60885	Bromodomain-containing protein 4 OS=Homo sapiens OX=9606 GN=BRD4 PE=1 SV=2	BRD4	152.22	0.867	1.431	1.338	1.225	1.476	1.233	0.644	0.833	0.787	1.046	0.713	0.714	1.598	0.0012032
O43896	Kinesin-like protein KIF1C OS=Homo sapiens OX=9606 GN=KIF1C PE=1 SV=3	KIF1C	122.95	1.03	1.07	1.428	1.241	1.213	1.104	0.977	0.929	0.816	0.832	0.874	0.888	1.333	0.00050341
P48739	Phosphatidylinositol transfer protein beta isoform OS=Homo sapiens OX=9606 GN=PITPNB PE=1 SV=2	PITPNB	31.54	1.269	1.225	1.007	1.105	1.01	1.098	0.992	0.903	0.827	0.859	0.804	0.924	1.265	0.00092274
Q9P0P0	E3 ubiquitin-protein ligase RNF181 OS=Homo sapiens OX=9606 GN=RNF181 PE=1 SV=1	RNF181	17.909
Q9UGJ0	5'-AMP-activated protein kinase subunit gamma-2 OS=Homo sapiens OX=9606 GN=PRKAG2 PE=1 SV=1	PRKAG2	63.065
O95954	Formimidoyltransferase-cyclodeaminase OS=Homo sapiens OX=9606 GN=FTCD PE=1 SV=2	FTCD	58.926	0.372	0.432	0.466	0.49	0.442	0.675	1.854	1.209	1.694	2.447	2.704	1.77	0.246	1.0344e-06
P55263	Adenosine kinase OS=Homo sapiens OX=9606 GN=ADK PE=1 SV=2	ADK	40.545	1.305	0.98	1.113	1.061	1.451	1.274	0.833	0.991	0.838	0.961	1.061	0.82	1.305	0.0055647
Q8TEA8	D-aminoacyl-tRNA deacylase 1 OS=Homo sapiens OX=9606 GN=DTD1 PE=1 SV=2	DTD1	23.423	0.964	1.075	0.86	0.664	0.646	0.838	0.653	0.558	0.596	0.559	0.601	0.545	1.437	0.007041
P49721	Proteasome subunit beta type-2 OS=Homo sapiens OX=9606 GN=PSMB2 PE=1 SV=1	PSMB2	22.836	1.086	0.792	1.085	0.999	1.015	0.943	0.86	0.958	0.968	0.935	1.009	0.966	1.039	0.53222
Q9BX69	Caspase recruitment domain-containing protein 6 OS=Homo sapiens OX=9606 GN=CARD6 PE=1 SV=2	CARD6	116.47
P30405	"Peptidyl-prolyl cis-trans isomerase F, mitochondrial OS=Homo sapiens OX=9606 GN=PPIF PE=1 SV=1"	PPIF	22.04	0.684	1.198	0.495	0.466	0.827	0.887	1.251	1.527	1.316	1.39	1.264	1.08	0.582	0.0089395
P13861	cAMP-dependent protein kinase type II-alpha regulatory subunit OS=Homo sapiens OX=9606 GN=PRKAR2A PE=1 SV=2	PRKAR2A	45.518	1.093	0.839	1.024	0.875	0.886	0.887	1.019	0.983	1.023	1.002	1.024	0.967	0.931	0.143338
Q92481	Transcription factor AP-2-beta OS=Homo sapiens OX=9606 GN=TFAP2B PE=1 SV=2	TFAP2B	50.473
Q9UKG9	Peroxisomal carnitine O-octanoyltransferase OS=Homo sapiens OX=9606 GN=CROT PE=1 SV=2	CROT	70.178	0.714	0.85	0.587	0.992	0.8	1.015	1.355	0.679	0.944	0.651	1.046	1.094	0.859	0.36896
Q12830	Nucleosome-remodeling factor subunit BPTF OS=Homo sapiens OX=9606 GN=BPTF PE=1 SV=3	BPTF	338.26
Q9NX55	Huntingtin-interacting protein K OS=Homo sapiens OX=9606 GN=HYPK PE=1 SV=2	HYPK	14.665		1.418	1.287	1.38	1.179	1.094		1.192	0.905	1.033	0.836	0.951	1.293	0.0101172
O00231	26S proteasome non-ATPase regulatory subunit 11 OS=Homo sapiens OX=9606 GN=PSMD11 PE=1 SV=3	PSMD11	47.463	1.171	1.091	1.203	1.061	1.22	1.067	0.927	0.81	0.858	0.971	1.028	0.763	1.272	0.00093837
P13995	"Bifunctional methylenetetrahydrofolate dehydrogenase/cyclohydrolase, mitochondrial OS=Homo sapiens OX=9606 GN=MTHFD2 PE=1 SV=2"	MTHFD2	37.895
A2RTX5	"Threonine--tRNA ligase 2, cytoplasmic OS=Homo sapiens OX=9606 GN=TARSL2 PE=1 SV=1"	TARSL2	92.644	1.552	1.554	1.676	1.214	1.263	1.018	1.412	1.112	1.292	1.179	1.122	1.087	1.149	0.175565
Q9BT43	DNA-directed RNA polymerase III subunit RPC7-like OS=Homo sapiens OX=9606 GN=POLR3GL PE=1 SV=1	POLR3GL	25.334
Q7Z404	Transmembrane channel-like protein 4 OS=Homo sapiens OX=9606 GN=TMC4 PE=2 SV=3	TMC4	79.207	1.412	0.621	1.102	1.513	1.083	0.881	1.546	1.281	0.888	1.19	0.956	1.154	0.943	0.60264
Q8TF74	WAS/WASL-interacting protein family member 2 OS=Homo sapiens OX=9606 GN=WIPF2 PE=1 SV=1	WIPF2	46.288	1.151	1.049	1.108	0.921	1.178	1.147	0.926	1.007	1.058	0.966	1.071	1.063	1.076	0.139796
Q9GZN8	UPF0687 protein C20orf27 OS=Homo sapiens OX=9606 GN=C20orf27 PE=1 SV=3	C20orf27	19.291
Q13523	Serine/threonine-protein kinase PRP4 homolog OS=Homo sapiens OX=9606 GN=PRPF4B PE=1 SV=3	PRPF4B	116.99	1.198	1.243	1.167	1.059	1.484	1.236	1.112	1.042	0.967	0.935	0.841	0.982	1.257	0.003443
Q9Y5X3	Sorting nexin-5 OS=Homo sapiens OX=9606 GN=SNX5 PE=1 SV=1	SNX5	46.816	0.925	1.068	1.073	0.991	0.941	0.979	1.318	1.173	1.275	1.297	1.304	1.281	0.782	1.55297e-05
A6NDR6	Putative homeobox protein Meis3-like 1 OS=Homo sapiens OX=9606 GN=MEIS3P1 PE=5 SV=2	MEIS3P1	30.204
Q8TB36	Ganglioside-induced differentiation-associated protein 1 OS=Homo sapiens OX=9606 GN=GDAP1 PE=1 SV=3	GDAP1	41.345	1.057	0.675	0.866	0.686	0.776	0.881	1.472	1.152	1.101	1.209	1.068	1.174	0.689	0.00106213
P49736	DNA replication licensing factor MCM2 OS=Homo sapiens OX=9606 GN=MCM2 PE=1 SV=4	MCM2	101.89	0.984	0.547	1.505	0.797	0.893	0.75	0.488	0.426	0.541	0.511	0.465	0.545	1.84	0.010576
Q16778	Histone H2B type 2-E OS=Homo sapiens OX=9606 GN=HIST2H2BE PE=1 SV=3	HIST2H2BE	13.92
P22415	Upstream stimulatory factor 1 OS=Homo sapiens OX=9606 GN=USF1 PE=1 SV=1	USF1	33.538		1.01	1.189	1.035	1.369	1.124		0.945	1.015	1.122	0.98	0.983	1.135	0.083156
O15247	Chloride intracellular channel protein 2 OS=Homo sapiens OX=9606 GN=CLIC2 PE=1 SV=3	CLIC2	28.356	0.946	1.159	0.563	0.938	0.956	0.954	1.284	1.135	1.625	0.884	0.944	1.046	0.797	0.121538
O75530	Polycomb protein EED OS=Homo sapiens OX=9606 GN=EED PE=1 SV=2	EED	50.197
P61916	NPC intracellular cholesterol transporter 2 OS=Homo sapiens OX=9606 GN=NPC2 PE=1 SV=1	NPC2	16.57	1.128	0.769	0.736	0.984	0.895	0.883	1.92	0.808	1.118	1.384	1.486	1.491	0.657	0.0162991
Q68DA7	Formin-1 OS=Homo sapiens OX=9606 GN=FMN1 PE=1 SV=3	FMN1	157.58
Q9BS92	Protein NipSnap homolog 3B OS=Homo sapiens OX=9606 GN=NIPSNAP3B PE=2 SV=1	NIPSNAP3B	28.313
Q93045	Stathmin-2 OS=Homo sapiens OX=9606 GN=STMN2 PE=1 SV=3	STMN2	20.828		0.951	1.666	1.14	1.469	1.348		0.771	0.662	0.724	0.557	0.679	1.938	0.0004191
Q9NZN5	Rho guanine nucleotide exchange factor 12 OS=Homo sapiens OX=9606 GN=ARHGEF12 PE=1 SV=1	ARHGEF12	173.23	1.153	0.862	1.27	0.914	1.009	0.785	1.17	0.884	0.944	1.051	0.949	0.875	1.02	0.89606
Q86VB7	Scavenger receptor cysteine-rich type 1 protein M130 OS=Homo sapiens OX=9606 GN=CD163 PE=1 SV=2	CD163	125.45	0.784	0.492	0.557	1.078	0.595	1.227	0.728	0.598	0.584	0.802	0.829	0.743	1.105	0.76834
Q8TF65	PDZ domain-containing protein GIPC2 OS=Homo sapiens OX=9606 GN=GIPC2 PE=1 SV=1	GIPC2	34.354	0.69	0.367	0.879	0.843	2.128	0.84	1.59	0.916	1.534	1.929	2.302	1.278	0.602	0.045479
Q99496	E3 ubiquitin-protein ligase RING2 OS=Homo sapiens OX=9606 GN=RNF2 PE=1 SV=1	RNF2	37.655
Q4V9L6	Transmembrane protein 119 OS=Homo sapiens OX=9606 GN=TMEM119 PE=1 SV=1	TMEM119	29.203
P49902	Cytosolic purine 5'-nucleotidase OS=Homo sapiens OX=9606 GN=NT5C2 PE=1 SV=1	NT5C2	64.969	1.014	1.312	0.997	0.969	0.87	0.755	0.989	0.76	0.817	0.682	0.646	0.768	1.269	0.036263
Q9Y2I8	WD repeat-containing protein 37 OS=Homo sapiens OX=9606 GN=WDR37 PE=1 SV=2	WDR37	54.665	1.005	0.917	1.001	0.951	1.067	1.016	0.97	0.886	1.005	0.995	0.96	0.946	1.034	0.2733
P63167	"Dynein light chain 1, cytoplasmic OS=Homo sapiens OX=9606 GN=DYNLL1 PE=1 SV=1"	DYNLL1	10.366	0.943	0.977	0.887	0.953	0.807	0.846	0.984	0.713	0.438	0.829	0.581	0.615	1.301	0.058122
P30038	"Delta-1-pyrroline-5-carboxylate dehydrogenase, mitochondrial OS=Homo sapiens OX=9606 GN=ALDH4A1 PE=1 SV=3"	ALDH4A1	61.719	0.526	0.488	0.544	0.494	0.575	0.649	1.97	1.324	1.656	2.245	2.454	2.22	0.276	1.1923e-07
P40227	T-complex protein 1 subunit zeta OS=Homo sapiens OX=9606 GN=CCT6A PE=1 SV=3	CCT6A	58.024	1.078	0.986	0.965	1.09	0.921	1.004	1.004	0.993	1.065	0.931	1.038	0.993	1.003	0.94202
O43681	ATPase ASNA1 OS=Homo sapiens OX=9606 GN=ASNA1 PE=1 SV=2	ASNA1	38.792	1.036	1.048	1.268	0.911	0.892	0.864	1.065	0.899	1.096	0.929	1.046	0.973	1.002	0.94948
Q6P1M3	LLGL scribble cell polarity complex component 2 OS=Homo sapiens OX=9606 GN=LLGL2 PE=1 SV=2	LLGL2	113.45	0.952	1.125	1.212	1.464	1.035	1.119	1.177	1.451	1.35	1.288	1.207	1.191	0.901	0.140584
Q6UY14	ADAMTS-like protein 4 OS=Homo sapiens OX=9606 GN=ADAMTSL4 PE=1 SV=2	ADAMTSL4	116.54	0.627	0.177	0.162	0.197	0.314	0.319	0.591	0.24	0.216	0.314	0.267	0.249	0.957	0.709
O60684	Importin subunit alpha-7 OS=Homo sapiens OX=9606 GN=KPNA6 PE=1 SV=1	KPNA6	60.029	1.074	0.944	1.205	1.195	1.228	1.269	0.81	0.966	1.073	1.112	1.111	0.992	1.14	0.07612
Q9H1A7	DNA-directed RNA polymerase II subunit RPB11-b2 OS=Homo sapiens OX=9606 GN=POLR2J3 PE=3 SV=1	POLR2J3	13.092
Q8NBM8	Prenylcysteine oxidase-like OS=Homo sapiens OX=9606 GN=PCYOX1L PE=1 SV=2	PCYOX1L	54.646
P50613	Cyclin-dependent kinase 7 OS=Homo sapiens OX=9606 GN=CDK7 PE=1 SV=1	CDK7	39.038		1.079	1.082	1.232	1.16	1.061		1.125	1.413	0.947	1.283	1.086	0.959	0.66142
Q9Y256	CAAX prenyl protease 2 OS=Homo sapiens OX=9606 GN=RCE1 PE=1 SV=1	RCE1	35.832
O60504	Vinexin OS=Homo sapiens OX=9606 GN=SORBS3 PE=1 SV=2	SORBS3	75.34	0.787	0.948	1.188	0.894	0.723	0.86	1.562	1.416	1.216	1.144	1.045	1.313	0.702	0.0029831
O95497	Pantetheinase OS=Homo sapiens OX=9606 GN=VNN1 PE=1 SV=2	VNN1	57.011	0.619	2.585	0.243	0.302	0.214	0.21	1.666	0.924	0.672	1.131	2.371	0.988	0.538	0.039438
P49005	DNA polymerase delta subunit 2 OS=Homo sapiens OX=9606 GN=POLD2 PE=1 SV=1	POLD2	51.289
O00116	"Alkyldihydroxyacetonephosphate synthase, peroxisomal OS=Homo sapiens OX=9606 GN=AGPS PE=1 SV=1"	AGPS	72.911	1.383	1.771	1.015	1.387	1.017	1.062	0.78	0.869	0.827	0.794	0.856	0.899	1.519	0.0085379
O95295	SNARE-associated protein Snapin OS=Homo sapiens OX=9606 GN=SNAPIN PE=1 SV=1	SNAPIN	14.874	0.978	1.012	1.08	1.004	0.96	0.936	1.147	0.812	0.863	0.846	0.827	0.845	1.118	0.064143
Q8IZF2	Adhesion G protein-coupled receptor F5 OS=Homo sapiens OX=9606 GN=ADGRF5 PE=1 SV=3	ADGRF5	149.46
Q13557	Calcium/calmodulin-dependent protein kinase type II subunit delta OS=Homo sapiens OX=9606 GN=CAMK2D PE=1 SV=3	CAMK2D	56.369	1.268	1.541	1.363	1.264	1.143	1.179	0.866	0.838	0.855	0.887	0.869	0.914	1.484	0.00036136
Q9UL03	Integrator complex subunit 6 OS=Homo sapiens OX=9606 GN=INTS6 PE=1 SV=1	INTS6	100.39
Q2NL82	Pre-rRNA-processing protein TSR1 homolog OS=Homo sapiens OX=9606 GN=TSR1 PE=1 SV=1	TSR1	91.809		1.455	0.968	1.137	1.341	1.312		0.763	0.84	0.737	0.824	0.784	1.574	0.00037882
Q6IC98	GRAM domain-containing protein 4 OS=Homo sapiens OX=9606 GN=GRAMD4 PE=1 SV=1	GRAMD4	66.407		1.255	1.134	1.315	1.157	1.08		1.053	1.17	0.962	1.055	1.081	1.117	0.049259
Q8WVV9	Heterogeneous nuclear ribonucleoprotein L-like OS=Homo sapiens OX=9606 GN=HNRNPLL PE=1 SV=1	HNRNPLL	60.082	1.105	1.056	1.051	0.905	1.113	1.067	0.964	0.933	0.885	1.016	0.934	0.917	1.115	0.0142763
Q8N8S7	Protein enabled homolog OS=Homo sapiens OX=9606 GN=ENAH PE=1 SV=2	ENAH	66.509	1.354	1.007	1.16	0.883	1.225	0.984	0.754	0.919	0.819	0.98	0.938	0.922	1.24	0.020824
Q13277	Syntaxin-3 OS=Homo sapiens OX=9606 GN=STX3 PE=1 SV=3	STX3	33.155	1.086	0.802	0.827	0.943	0.825	0.877	1.413	1.058	1.355	1.336	1.44	1.285	0.68	0.000141739
P47736	Rap1 GTPase-activating protein 1 OS=Homo sapiens OX=9606 GN=RAP1GAP PE=1 SV=2	RAP1GAP	73.361	0.81	0.784	1.046	0.695	0.682	0.664	3.201	1.797	1.53	1.407	0.961	1.258	0.461	0.0027161
Q07002	Cyclin-dependent kinase 18 OS=Homo sapiens OX=9606 GN=CDK18 PE=1 SV=4	CDK18	54.424	1.151	1.242	1.078	0.884	0.722	1.151	0.991	0.891	1.351	0.948	1.092	1.067	0.982	0.81056
A7E2V4	Zinc finger SWIM domain-containing protein 8 OS=Homo sapiens OX=9606 GN=ZSWIM8 PE=1 SV=1	ZSWIM8	197.3
A0A0A0MT36	Immunoglobulin kappa variable 6D-21 OS=Homo sapiens OX=9606 GN=IGKV6D-21 PE=3 SV=1	IGKV6D-21	12.34	0.646						0.971						0.665
B0I1T2	Unconventional myosin-Ig OS=Homo sapiens OX=9606 GN=MYO1G PE=1 SV=2	MYO1G	116.44	0.864						0.358						2.413
P30408	Transmembrane 4 L6 family member 1 OS=Homo sapiens OX=9606 GN=TM4SF1 PE=1 SV=1	TM4SF1	21.632	0.594						0.992						0.599
Q5TA45	Integrator complex subunit 11 OS=Homo sapiens OX=9606 GN=INTS11 PE=1 SV=2	INTS11	67.662	1.212	1.503	1.012	1.292	1.558	1.378	0.789	0.825	0.871	1.343	1.064	0.88	1.378	0.010219
Q9Y6N9	Harmonin OS=Homo sapiens OX=9606 GN=USH1C PE=1 SV=3	USH1C	62.21	0.909	0.85	0.899	0.982	1.015	1.095	1.269	1.212	1.2	1.165	1.229	1.186	0.792	0.0010001
Q9ULF5	Zinc transporter ZIP10 OS=Homo sapiens OX=9606 GN=SLC39A10 PE=1 SV=2	SLC39A10	94.131
Q8WUY1	Protein THEM6 OS=Homo sapiens OX=9606 GN=THEM6 PE=1 SV=2	THEM6	23.865	0.929	0.974	1.093	0.867	0.857	0.789	1.5	1.245	1.047	1.217	1.304	1.142	0.739	0.00127912
Q8N9T8	Protein KRI1 homolog OS=Homo sapiens OX=9606 GN=KRI1 PE=1 SV=3	KRI1	82.597	0.919						0.731						1.257
Q5VTU8	"ATP synthase subunit epsilon-like protein, mitochondrial OS=Homo sapiens OX=9606 GN=ATP5F1EP2 PE=1 SV=1"	ATP5F1EP2	5.8068	0.569	0.863	0.678	0.651	0.626	0.744	1.748	1.723	1.546	1.651	1.437	1.37	0.436	1.9605e-07
Q70HW3	S-adenosylmethionine mitochondrial carrier protein OS=Homo sapiens OX=9606 GN=SLC25A26 PE=1 SV=2	SLC25A26	29.353
Q86UE4	Protein LYRIC OS=Homo sapiens OX=9606 GN=MTDH PE=1 SV=2	MTDH	63.836	0.962	1.081	1.056	1.016	1.074	1.122	0.924	0.847	0.791	0.97	1.035	0.849	1.165	0.0070983
Q8TAF3	WD repeat-containing protein 48 OS=Homo sapiens OX=9606 GN=WDR48 PE=1 SV=1	WDR48	76.21
Q14690	Protein RRP5 homolog OS=Homo sapiens OX=9606 GN=PDCD11 PE=1 SV=3	PDCD11	208.7
Q15287	RNA-binding protein with serine-rich domain 1 OS=Homo sapiens OX=9606 GN=RNPS1 PE=1 SV=1	RNPS1	34.208	0.969	1.09	1.23	1.132	1.237	1.231	0.711	1.056	1.158	0.971	1.031	1.069	1.149	0.09794
P02778	C-X-C motif chemokine 10 OS=Homo sapiens OX=9606 GN=CXCL10 PE=1 SV=2	CXCL10	10.881
Q16627	C-C motif chemokine 14 OS=Homo sapiens OX=9606 GN=CCL14 PE=1 SV=1	CCL14	10.678		0.588	0.672	0.62	0.747	0.727		1.411	0.783	0.894	1.146	1.141	0.624	0.0038223
P02675	Fibrinogen beta chain OS=Homo sapiens OX=9606 GN=FGB PE=1 SV=2	FGB	55.928	0.822	1.271	0.491	0.566	0.734	0.473	0.839	2.539	0.757	0.643	0.637	0.78	0.703	0.32476
Q92523	"Carnitine O-palmitoyltransferase 1, muscle isoform OS=Homo sapiens OX=9606 GN=CPT1B PE=1 SV=2"	CPT1B	87.8
P52888	Thimet oligopeptidase OS=Homo sapiens OX=9606 GN=THOP1 PE=1 SV=2	THOP1	78.839	1.413	1.07	1.139	1.166	1.271	1.09	0.889	0.718	0.768	0.767	0.848	0.827	1.484	2.2409e-05
Q96A26	Protein FAM162A OS=Homo sapiens OX=9606 GN=FAM162A PE=1 SV=2	FAM162A	17.342	0.686	0.816	0.773	0.656	0.814	0.744	1.273	1.529	1.343	1.706	1.464	1.227	0.526	6.2856e-07
P11678	Eosinophil peroxidase OS=Homo sapiens OX=9606 GN=EPX PE=1 SV=2	EPX	81.04	0.561	0.309	0.147	0.586	0.263	0.231	0.467	0.406	0.243	0.347	0.48	0.611	0.821	0.30578
P48634	Protein PRRC2A OS=Homo sapiens OX=9606 GN=PRRC2A PE=1 SV=3	PRRC2A	228.86	0.937	0.967	1.097	1.128	1.194	1.243	1.113	1.238	1.268	1.163	1.197	1.266	0.906	0.070962
Q15042	Rab3 GTPase-activating protein catalytic subunit OS=Homo sapiens OX=9606 GN=RAB3GAP1 PE=1 SV=3	RAB3GAP1	110.52	1.247	1.048	1.065	1.16	1.097	1.09	1.143	0.928	0.985	0.894	1.036	1.042	1.113	0.035985
Q13283	Ras GTPase-activating protein-binding protein 1 OS=Homo sapiens OX=9606 GN=G3BP1 PE=1 SV=1	G3BP1	52.164	1.083	1.061	1.056	1.058	1.087	0.989	0.741	0.839	0.947	0.899	0.855	0.878	1.228	0.00020392
Q6ZSC3	RNA-binding protein 43 OS=Homo sapiens OX=9606 GN=RBM43 PE=2 SV=1	RBM43	40.666
Q9H9Q2	COP9 signalosome complex subunit 7b OS=Homo sapiens OX=9606 GN=COPS7B PE=1 SV=1	COPS7B	29.622		1.206	1.038	1.058	1.302	1.072		1.301	1.462	1.02	1.08	0.996	0.969	0.78666
P62851	40S ribosomal protein S25 OS=Homo sapiens OX=9606 GN=RPS25 PE=1 SV=1	RPS25	13.742	1.147	1.081	1.239	1.19	1.23	1.11	0.821	0.759	0.802	0.837	0.854	0.718	1.46	3.7901e-07
P54922	[Protein ADP-ribosylarginine] hydrolase OS=Homo sapiens OX=9606 GN=ADPRH PE=1 SV=1	ADPRH	39.506		0.881	0.88	0.967	0.932	1.026		0.874	0.976	0.959	0.852	0.961	1.014	0.745
Q9BUB7	"Transmembrane protein 70, mitochondrial OS=Homo sapiens OX=9606 GN=TMEM70 PE=1 SV=2"	TMEM70	28.969
A0AVF1	Intraflagellar transport protein 56 OS=Homo sapiens OX=9606 GN=TTC26 PE=2 SV=1	TTC26	64.177	2.133	1.211	0.787	1.05	1.249	1.237	1.809	1.074	1.756	1.336	1.564	1.229	0.874	0.325
O15270	Serine palmitoyltransferase 2 OS=Homo sapiens OX=9606 GN=SPTLC2 PE=1 SV=1	SPTLC2	62.924	1.136	1.154	1.262	1.258	1.113	1.287	0.859	1.125	0.985	0.928	0.917	0.906	1.26	0.00049585
O43157	Plexin-B1 OS=Homo sapiens OX=9606 GN=PLXNB1 PE=1 SV=3	PLXNB1	232.3	1.357	3.702	1.097	1.147	0.895	1.054	1.318	0.855	1.236	0.681	0.868	1.028	1.546	0.192557
P51153	Ras-related protein Rab-13 OS=Homo sapiens OX=9606 GN=RAB13 PE=1 SV=1	RAB13	22.774	1.007	0.876	1.219	0.948	1.051	0.907	0.921	1.038	1.024	1.003	0.983	0.995	1.007	0.97092
Q9H6K5	Proline-rich protein 36 OS=Homo sapiens OX=9606 GN=PRR36 PE=1 SV=2	PRR36	132.75
Q8IXH7	Negative elongation factor C/D OS=Homo sapiens OX=9606 GN=NELFCD PE=1 SV=2	NELFCD	66.246	1.725	1.379	1.645	1.384	1.44	1.344	0.847	0.855	0.874	0.733	0.785	0.701	1.86	3.2925e-07
Q86X29	Lipolysis-stimulated lipoprotein receptor OS=Homo sapiens OX=9606 GN=LSR PE=1 SV=4	LSR	71.438	1.1						1.348						0.816
Q9Y371	Endophilin-B1 OS=Homo sapiens OX=9606 GN=SH3GLB1 PE=1 SV=1	SH3GLB1	40.796	1.068	1.253	1.081	1.161	1.077	1.208	0.802	0.926	0.858	0.848	0.792	0.815	1.358	3.7103e-06
Q07666	"KH domain-containing, RNA-binding, signal transduction-associated protein 1 OS=Homo sapiens OX=9606 GN=KHDRBS1 PE=1 SV=1"	KHDRBS1	48.227	1.347	1.054	1.315	1.072	1.493	1.205	0.844	0.901	0.827	0.808	0.916	0.792	1.471	9.6916e-05
P20138	Myeloid cell surface antigen CD33 OS=Homo sapiens OX=9606 GN=CD33 PE=1 SV=2	CD33	39.825
Q5EBL8	PDZ domain-containing protein 11 OS=Homo sapiens OX=9606 GN=PDZD11 PE=1 SV=2	PDZD11	16.131	0.946	1.274	1.046	1.032	1.218	1.107	1.221	1.122	1.079	1.109	1.088	1.09	0.987	0.73344
Q9H7H0	"Methyltransferase-like protein 17, mitochondrial OS=Homo sapiens OX=9606 GN=METTL17 PE=1 SV=1"	METTL17	50.733
P53621	Coatomer subunit alpha OS=Homo sapiens OX=9606 GN=COPA PE=1 SV=2	COPA	138.34	1.113	1.123	1.239	1.119	1.108	1.012	0.933	0.982	0.977	0.894	0.983	0.961	1.172	0.00041625
Q8IZL2	Mastermind-like protein 2 OS=Homo sapiens OX=9606 GN=MAML2 PE=1 SV=2	MAML2	125.2
O76003	Glutaredoxin-3 OS=Homo sapiens OX=9606 GN=GLRX3 PE=1 SV=2	GLRX3	37.432	1.15	1.084	0.937	0.942	0.985	0.828	0.653	0.612	0.636	0.693	0.677	0.668	1.504	1.64129e-05
Q8IYL2	Probable tRNA (uracil-O(2)-)-methyltransferase OS=Homo sapiens OX=9606 GN=TRMT44 PE=1 SV=2	TRMT44	84.628
Q9ULS5	Transmembrane and coiled-coil domain protein 3 OS=Homo sapiens OX=9606 GN=TMCC3 PE=1 SV=3	TMCC3	53.784
P09429	High mobility group protein B1 OS=Homo sapiens OX=9606 GN=HMGB1 PE=1 SV=3	HMGB1	24.893	1.215	1.623	1.717	1.321	1.379	1.326	1.019	1.009	0.692	1.091	0.913	0.898	1.526	0.00054355
P35914	"Hydroxymethylglutaryl-CoA lyase, mitochondrial OS=Homo sapiens OX=9606 GN=HMGCL PE=1 SV=2"	HMGCL	34.36	0.666	0.727	0.613	0.717	0.809	0.929	1.84	1.564	1.691	1.871	1.796	1.928	0.417	6.6623e-08
O60493	Sorting nexin-3 OS=Homo sapiens OX=9606 GN=SNX3 PE=1 SV=3	SNX3	18.762	0.887	1.052	0.907	0.959	0.994	0.963	0.897	0.907	0.966	0.969	1.148	1.012	0.977	0.63658
O75832	26S proteasome non-ATPase regulatory subunit 10 OS=Homo sapiens OX=9606 GN=PSMD10 PE=1 SV=1	PSMD10	24.428	1.14	1.067	1.181	0.916	1.026	0.982	0.822	0.667	0.72	0.704	0.745	0.657	1.463	2.0927e-05
Q5SVS4	Kidney mitochondrial carrier protein 1 OS=Homo sapiens OX=9606 GN=SLC25A30 PE=1 SV=1	SLC25A30	32.474
Q9NTK5	Obg-like ATPase 1 OS=Homo sapiens OX=9606 GN=OLA1 PE=1 SV=2	OLA1	44.743	0.9	1.069	1.094	0.865	0.993	0.914	0.958	0.894	1	1.014	0.934	0.853	1.032	0.54998
Q76N32	Centrosomal protein of 68 kDa OS=Homo sapiens OX=9606 GN=CEP68 PE=1 SV=2	CEP68	81.101
Q9NX18	"Succinate dehydrogenase assembly factor 2, mitochondrial OS=Homo sapiens OX=9606 GN=SDHAF2 PE=1 SV=1"	SDHAF2	19.599	0.973	0.957	0.433	0.523	0.485	0.711	0.918	0.667	0.669	0.805	0.664	0.765	0.91	0.3858
Q9H9H4	Vacuolar protein sorting-associated protein 37B OS=Homo sapiens OX=9606 GN=VPS37B PE=1 SV=1	VPS37B	31.307	0.746	1.028	0.799	0.92	1.03	1.036	0.719	0.804	0.938	1.182	0.86	0.908	1.027	0.74082
Q16620	BDNF/NT-3 growth factors receptor OS=Homo sapiens OX=9606 GN=NTRK2 PE=1 SV=1	NTRK2	91.998		1.853	1.131	1.836	1.841	0.909		1.295	1.404	0.648	1.251	0.809	1.4	0.152822
Q8WTX7	Cytosolic arginine sensor for mTORC1 subunit 1 OS=Homo sapiens OX=9606 GN=CASTOR1 PE=1 SV=1	CASTOR1	36.275		0.753	0.888	0.695	0.579	0.625		1.724	1.799	1.573	1.688	1.344	0.436	1.74389e-05
P50502	Hsc70-interacting protein OS=Homo sapiens OX=9606 GN=ST13 PE=1 SV=2	ST13	41.331	1.164	1.363	1.277	0.909	0.91	0.951	1.225	1.163	1.145	1.175	1.214	1.132	0.932	0.31406
Q9NUW8	Tyrosyl-DNA phosphodiesterase 1 OS=Homo sapiens OX=9606 GN=TDP1 PE=1 SV=2	TDP1	68.42		1.035	0.951	0.94	1.028	1.038		0.95	1.097	0.888	0.837	0.997	1.047	0.36906
Q7L775	EPM2A-interacting protein 1 OS=Homo sapiens OX=9606 GN=EPM2AIP1 PE=1 SV=1	EPM2AIP1	70.369		0.903	0.99	1.005	1.024	1.074		0.839	0.832	0.831	0.872	0.923	1.163	0.002584
Q9Y5K8	V-type proton ATPase subunit D OS=Homo sapiens OX=9606 GN=ATP6V1D PE=1 SV=1	ATP6V1D	28.262	0.866	0.785	0.762	0.848	0.903	0.729	1.615	1.05	1.444	1.458	1.773	1.396	0.56	3.58e-05
Q96J87	CUGBP Elav-like family member 6 OS=Homo sapiens OX=9606 GN=CELF6 PE=1 SV=1	CELF6	50.476
Q8NB16	Mixed lineage kinase domain-like protein OS=Homo sapiens OX=9606 GN=MLKL PE=1 SV=1	MLKL	54.478	1.004						0.638						1.574
Q02318	"Sterol 26-hydroxylase, mitochondrial OS=Homo sapiens OX=9606 GN=CYP27A1 PE=1 SV=1"	CYP27A1	60.234	1.073	1.125	0.864	1.186	0.909	1.097	1.527	1.333	1.581	1.554	1.318	1.621	0.7	0.00020054
O43752	Syntaxin-6 OS=Homo sapiens OX=9606 GN=STX6 PE=1 SV=1	STX6	29.176	1.197	0.695	1.038	0.892	0.878	1.171	0.85	1.302	0.811	0.934	0.935	0.822	1.038	0.76232
Q9NP79	Vacuolar protein sorting-associated protein VTA1 homolog OS=Homo sapiens OX=9606 GN=VTA1 PE=1 SV=1	VTA1	33.879	1.172	0.912	1.05	1.015	0.984	0.981	1.054	1.076	1.029	0.972	1.039	1.033	0.986	0.65696
P61604	"10 kDa heat shock protein, mitochondrial OS=Homo sapiens OX=9606 GN=HSPE1 PE=1 SV=2"	HSPE1	10.932	0.694	0.978	0.502	0.605	0.699	0.68	1.368	1.093	1.15	1.259	1.323	1.22	0.561	9.908e-05
P02647	Apolipoprotein A-I OS=Homo sapiens OX=9606 GN=APOA1 PE=1 SV=1	APOA1	30.777	0.457	0.418	0.371	0.335	0.556	0.399	0.972	0.977	0.814	0.852	0.871	1.263	0.441	3.4865e-06
Q8TCX1	Cytoplasmic dynein 2 light intermediate chain 1 OS=Homo sapiens OX=9606 GN=DYNC2LI1 PE=1 SV=1	DYNC2LI1	39.624
P07948	Tyrosine-protein kinase Lyn OS=Homo sapiens OX=9606 GN=LYN PE=1 SV=3	LYN	58.573	0.993	1.053	0.721	1.207	1.057	1.253	0.71	0.61	0.749	0.582	0.364	0.864	1.62	0.006524
Q5BJH7	Protein YIF1B OS=Homo sapiens OX=9606 GN=YIF1B PE=1 SV=1	YIF1B	34.435		0.984	1.01	1.113	1.147	0.925		1.207	1.498	1.45	1.267	1.481	0.75	0.00133673
Q13164	Mitogen-activated protein kinase 7 OS=Homo sapiens OX=9606 GN=MAPK7 PE=1 SV=2	MAPK7	88.385
Q9Y3C1	Nucleolar protein 16 OS=Homo sapiens OX=9606 GN=NOP16 PE=1 SV=2	NOP16	21.188	0.901						0.716						1.258
Q6PI78	Transmembrane protein 65 OS=Homo sapiens OX=9606 GN=TMEM65 PE=1 SV=2	TMEM65	25.498		1.113	0.853	0.968	0.898	1.116		1.085	1.149	0.954	1.005	1.141	0.928	0.26648
Q5HYK3	"2-methoxy-6-polyprenyl-1,4-benzoquinol methylase, mitochondrial OS=Homo sapiens OX=9606 GN=COQ5 PE=1 SV=2"	COQ5	37.14	1.02	0.921	0.681	0.808	0.694	0.794	1.397	1.395	1.075	1.259	1.088	1.16	0.667	0.00045903
P28066	Proteasome subunit alpha type-5 OS=Homo sapiens OX=9606 GN=PSMA5 PE=1 SV=3	PSMA5	26.411	1.13	0.92	1.047	1.033	1.075	0.874	0.903	0.928	0.903	0.876	1.031	0.801	1.117	0.061861
Q96BK5	PIN2/TERF1-interacting telomerase inhibitor 1 OS=Homo sapiens OX=9606 GN=PINX1 PE=1 SV=2	PINX1	37.034
O43293	Death-associated protein kinase 3 OS=Homo sapiens OX=9606 GN=DAPK3 PE=1 SV=1	DAPK3	52.535
Q9NQC7	Ubiquitin carboxyl-terminal hydrolase CYLD OS=Homo sapiens OX=9606 GN=CYLD PE=1 SV=1	CYLD	107.31
Q9UBI6	Guanine nucleotide-binding protein G(I)/G(S)/G(O) subunit gamma-12 OS=Homo sapiens OX=9606 GN=GNG12 PE=1 SV=3	GNG12	8.0061	0.981	0.48	0.579	0.53	0.597	0.719	1.083	1.116	1.012	1.176	1.278	1	0.583	0.0022608
Q16401	26S proteasome non-ATPase regulatory subunit 5 OS=Homo sapiens OX=9606 GN=PSMD5 PE=1 SV=3	PSMD5	56.195	0.978	0.983	1.221	1.069	1.194	1.1	1.044	0.933	0.945	1.028	1.072	1.052	1.078	0.140265
P51784	Ubiquitin carboxyl-terminal hydrolase 11 OS=Homo sapiens OX=9606 GN=USP11 PE=1 SV=3	USP11	109.82	1.043	0.961	1.953	1.044	1.078	0.986	0.585	0.74	0.934	0.886	0.803	0.795	1.49	0.0152185
P53004	Biliverdin reductase A OS=Homo sapiens OX=9606 GN=BLVRA PE=1 SV=2	BLVRA	33.428	1.085	1.302	1.147	1.578	1.299	1.263	0.868	0.753	0.813	0.758	0.722	0.779	1.635	4.5573e-06
Q9Y2S6	Translation machinery-associated protein 7 OS=Homo sapiens OX=9606 GN=TMA7 PE=1 SV=1	TMA7	7.0662	0.995	0.764	0.722	0.666	0.711	0.574	0.618	0.511	0.57	0.504	0.588	0.512	1.342	0.0062813
Q86TG7	Retrotransposon-derived protein PEG10 OS=Homo sapiens OX=9606 GN=PEG10 PE=1 SV=2	PEG10	80.172
Q15651	High mobility group nucleosome-binding domain-containing protein 3 OS=Homo sapiens OX=9606 GN=HMGN3 PE=1 SV=2	HMGN3	10.666	0.492						0.55						0.895
Q13423	"NAD(P) transhydrogenase, mitochondrial OS=Homo sapiens OX=9606 GN=NNT PE=1 SV=3"	NNT	113.89	0.766	1.15	0.759	0.802	0.985	0.918	1.31	1.52	1.191	1.265	1.184	1.134	0.708	0.00127779
Q9ULG1	Chromatin-remodeling ATPase INO80 OS=Homo sapiens OX=9606 GN=INO80 PE=1 SV=2	INO80	176.75
Q7Z422	SUZ domain-containing protein 1 OS=Homo sapiens OX=9606 GN=SZRD1 PE=1 SV=1	SZRD1	16.997	1.149	0.843	1.146	0.841	1.257	1.056	1.027	1.102	1.031	1.214	1.299	1.003	0.942	0.43412
Q6UW68	Transmembrane protein 205 OS=Homo sapiens OX=9606 GN=TMEM205 PE=1 SV=1	TMEM205	21.198	0.914	1.04	1.183	1.074	1.034	1.066	0.961	1.109	0.962	0.937	1.015	1.137	1.031	0.53476
Q9Y2D4	Exocyst complex component 6B OS=Homo sapiens OX=9606 GN=EXOC6B PE=1 SV=3	EXOC6B	94.2	1.224	1.572	1.387	1.314	1.251	1.27	0.948	0.907	1.032	0.921	0.904	0.831	1.447	1.78012e-05
P47755	F-actin-capping protein subunit alpha-2 OS=Homo sapiens OX=9606 GN=CAPZA2 PE=1 SV=3	CAPZA2	32.949	1.165	1.111	1.107	1.029	1.031	1.046	1.055	0.982	0.957	1.051	1.145	0.949	1.057	0.146582
Q9H227	Cytosolic beta-glucosidase OS=Homo sapiens OX=9606 GN=GBA3 PE=1 SV=2	GBA3	53.695
O75192	Peroxisomal membrane protein 11A OS=Homo sapiens OX=9606 GN=PEX11A PE=1 SV=1	PEX11A	28.353		0.846	2.335	1.161	0.665	0.528		0.455	0.502	0.456	0.501	0.554	2.243	0.063257
Q96S59	Ran-binding protein 9 OS=Homo sapiens OX=9606 GN=RANBP9 PE=1 SV=1	RANBP9	77.846
P55010	Eukaryotic translation initiation factor 5 OS=Homo sapiens OX=9606 GN=EIF5 PE=1 SV=2	EIF5	49.222	1.028	0.868	1.313	1.134	1.15	1.141	0.909	0.764	0.889	1.024	0.94	0.99	1.203	0.028038
A0A0C4DH32	Immunoglobulin heavy variable 3-20 OS=Homo sapiens OX=9606 GN=IGHV3-20 PE=3 SV=2	IGHV3-20	12.673
Q9UJA9	Ectonucleotide pyrophosphatase/phosphodiesterase family member 5 OS=Homo sapiens OX=9606 GN=ENPP5 PE=1 SV=1	ENPP5	54.665
Q16527	Cysteine and glycine-rich protein 2 OS=Homo sapiens OX=9606 GN=CSRP2 PE=1 SV=3	CSRP2	20.954	0.436	0.869	0.464	0.469	0.459	0.63	0.913	0.995	0.971	1.393	1.121	1.272	0.499	0.00024484
Q6YP21	Kynurenine--oxoglutarate transaminase 3 OS=Homo sapiens OX=9606 GN=KYAT3 PE=1 SV=1	KYAT3	51.4		0.671	0.859	0.945	0.953	0.905		1.505	1.374	1.582	1.704	1.523	0.564	4.4525e-05
Q9H5X1	Cytosolic iron-sulfur assembly component 2A OS=Homo sapiens OX=9606 GN=CIAO2A PE=1 SV=1	CIAO2A	18.355	0.899	1.194	0.86	1.026	1.063	1.08	0.807	0.743	0.941	0.928	0.914	0.939	1.161	0.044664
Q9UBP4	Dickkopf-related protein 3 OS=Homo sapiens OX=9606 GN=DKK3 PE=1 SV=2	DKK3	38.39
Q2M3M2	Sodium/glucose cotransporter 4 OS=Homo sapiens OX=9606 GN=SLC5A9 PE=1 SV=2	SLC5A9	74.072	0.422	0.457	0.506	0.465	0.577	0.58	2.597	1.553	1.706	1.573	1.698	1.827	0.275	4.3283e-08
Q9NR77	Peroxisomal membrane protein 2 OS=Homo sapiens OX=9606 GN=PXMP2 PE=1 SV=3	PXMP2	22.252	0.855	1.208	0.721	0.922	0.92	1.236	1.636	1.442	1.681	1.621	2.203	1.798	0.565	0.00021529
O43707	Alpha-actinin-4 OS=Homo sapiens OX=9606 GN=ACTN4 PE=1 SV=2	ACTN4	104.85	0.839	0.889	0.913	0.915	0.695	0.762	1.297	1.191	1.266	1.447	1.286	1.429	0.633	3.911e-06
O43692	Peptidase inhibitor 15 OS=Homo sapiens OX=9606 GN=PI15 PE=1 SV=1	PI15	29.065
P49842	Serine/threonine-protein kinase 19 OS=Homo sapiens OX=9606 GN=STK19 PE=1 SV=2	STK19	40.915
Q13573	SNW domain-containing protein 1 OS=Homo sapiens OX=9606 GN=SNW1 PE=1 SV=1	SNW1	61.494	1.087	1.063	1.087	1.011	1.593	1.453	0.668	0.942	0.998	1.058	0.976	0.901	1.316	0.02496
P28482	Mitogen-activated protein kinase 1 OS=Homo sapiens OX=9606 GN=MAPK1 PE=1 SV=3	MAPK1	41.389	1.026	0.957	1.138	1.023	1.045	1.136	0.975	1.016	1.136	0.986	1.003	1.073	1.022	0.57042
P06703	Protein S100-A6 OS=Homo sapiens OX=9606 GN=S100A6 PE=1 SV=1	S100A6	10.18	0.731	0.847	1.581	1.741	1.007	0.883	0.74	0.777	0.715	0.738	0.692	0.545	1.614	0.031178
Q3MJ13	WD repeat-containing protein 72 OS=Homo sapiens OX=9606 GN=WDR72 PE=2 SV=2	WDR72	123.42
Q5W111	SPRY domain-containing protein 7 OS=Homo sapiens OX=9606 GN=SPRYD7 PE=1 SV=2	SPRYD7	21.666	1.148						1.01						1.137
P48506	Glutamate--cysteine ligase catalytic subunit OS=Homo sapiens OX=9606 GN=GCLC PE=1 SV=2	GCLC	72.765	1.362	1.001	1.582	1.576	1.201	1.08	1.199	1.346	1.372	1.175	1.398	1.234	1.01	0.9726
P46778	60S ribosomal protein L21 OS=Homo sapiens OX=9606 GN=RPL21 PE=1 SV=2	RPL21	18.565	1.055	1.059	1.189	1.029	1.073	1.11	0.667	0.732	0.734	0.788	0.829	0.819	1.426	2.1159e-06
Q92769	Histone deacetylase 2 OS=Homo sapiens OX=9606 GN=HDAC2 PE=1 SV=2	HDAC2	55.364	0.945	0.937	1.179	0.974	1.675	1.56	0.698	0.719	0.544	0.835	0.829	0.773	1.653	0.0030612
Q6Y7W6	GRB10-interacting GYF protein 2 OS=Homo sapiens OX=9606 GN=GIGYF2 PE=1 SV=1	GIGYF2	150.07	1.015	1.242	1.113	1.014	1.081	0.876	0.831	0.851	0.723	0.728	0.742	0.728	1.378	0.00021802
P22314	Ubiquitin-like modifier-activating enzyme 1 OS=Homo sapiens OX=9606 GN=UBA1 PE=1 SV=3	UBA1	117.85	0.864	1.182	1.106	0.813	0.813	0.774	0.941	0.883	0.966	0.966	1	0.803	0.999	0.87984
O60437	Periplakin OS=Homo sapiens OX=9606 GN=PPL PE=1 SV=4	PPL	204.74	0.778	1.123	2.499	2.762	1.233	0.932	0.7	1.09	0.857	0.808	0.729	0.831	1.86	0.070038
Q9Y2W1	Thyroid hormone receptor-associated protein 3 OS=Homo sapiens OX=9606 GN=THRAP3 PE=1 SV=2	THRAP3	108.66	1.183	1.152	1.233	1.139	1.318	1.206	0.717	1.004	0.867	0.922	0.895	0.926	1.356	0.000123139
P19801	Amiloride-sensitive amine oxidase [copper-containing] OS=Homo sapiens OX=9606 GN=AOC1 PE=1 SV=4	AOC1	85.377	0.479	0.439	0.514	0.707	0.645	0.659	1.986	1.756	2.876	1.428	1.668	2.345	0.286	1.2273e-06
Q9BX70	BTB/POZ domain-containing protein 2 OS=Homo sapiens OX=9606 GN=BTBD2 PE=1 SV=1	BTBD2	55.931
O75716	Serine/threonine-protein kinase 16 OS=Homo sapiens OX=9606 GN=STK16 PE=1 SV=4	STK16	34.656
Q8TEQ0	Sorting nexin-29 OS=Homo sapiens OX=9606 GN=SNX29 PE=1 SV=3	SNX29	91.253	0.93	1.429	1.195	1.258	1.37	1.063	1.295	0.945	1.154	1.02	0.991	1.1	1.114	0.23228
P50750	Cyclin-dependent kinase 9 OS=Homo sapiens OX=9606 GN=CDK9 PE=1 SV=3	CDK9	42.777	0.892	1.283	0.829	0.837	1.779	1.505	0.383	0.644	0.424	0.59	0.786	0.472	2.16	0.00152385
P18858	DNA ligase 1 OS=Homo sapiens OX=9606 GN=LIG1 PE=1 SV=1	LIG1	101.73	1.452						1.138						1.276
O75822	Eukaryotic translation initiation factor 3 subunit J OS=Homo sapiens OX=9606 GN=EIF3J PE=1 SV=2	EIF3J	29.062	1.283	1.129	1.359	1.23	1.364	1.155	0.922	0.805	1.029	0.903	0.996	0.891	1.356	8.4266e-05
O75298	Reticulon-2 OS=Homo sapiens OX=9606 GN=RTN2 PE=1 SV=1	RTN2	59.263
Q9NYQ8	Protocadherin Fat 2 OS=Homo sapiens OX=9606 GN=FAT2 PE=1 SV=2	FAT2	479.31
Q9UBX1	Cathepsin F OS=Homo sapiens OX=9606 GN=CTSF PE=1 SV=1	CTSF	53.365		0.687	0.696	1.765	0.967	0.887		0.843	0.922	0.565	0.436	1.046	1.312	0.31022
Q9UKT8	F-box/WD repeat-containing protein 2 OS=Homo sapiens OX=9606 GN=FBXW2 PE=1 SV=2	FBXW2	51.511
P16885	"1-phosphatidylinositol 4,5-bisphosphate phosphodiesterase gamma-2 OS=Homo sapiens OX=9606 GN=PLCG2 PE=1 SV=4"	PLCG2	147.87	0.561	0.631	0.671	0.685	0.616	0.727	1.048	1.112	1.104	1.206	1.324	1.088	0.565	2.8035e-07
Q9BTA9	WW domain-containing adapter protein with coiled-coil OS=Homo sapiens OX=9606 GN=WAC PE=1 SV=3	WAC	70.723
P02766	Transthyretin OS=Homo sapiens OX=9606 GN=TTR PE=1 SV=1	TTR	15.887	0.59	0.594	0.612	0.546	0.739	0.691	1.501	0.971	0.845	1.511	1.511	1.351	0.491	0.000121134
Q9H5V8	CUB domain-containing protein 1 OS=Homo sapiens OX=9606 GN=CDCP1 PE=1 SV=3	CDCP1	92.931
A0A0J9YX35	Immunoglobulin heavy variable 3-64D OS=Homo sapiens OX=9606 GN=IGHV3-64D PE=3 SV=1	IGHV3-64D	12.822
O14957	Cytochrome b-c1 complex subunit 10 OS=Homo sapiens OX=9606 GN=UQCR11 PE=1 SV=1	UQCR11	6.5696	0.842	0.704	0.42	0.421	0.444	0.763	2.638	2.381	0.796	1.639	1.685	1.327	0.343	0.00082041
A4D1U4	DENN domain-containing protein 11 OS=Homo sapiens OX=9606 GN=DENND11 PE=1 SV=1	DENND11	51.445		0.782	0.716	1.014	1.387	1.361		0.958	2.346	0.749	0.932	0.811	0.908	0.89306
P23634	Plasma membrane calcium-transporting ATPase 4 OS=Homo sapiens OX=9606 GN=ATP2B4 PE=1 SV=2	ATP2B4	137.92	1.098	1.198	1.264	1.455	1.129	1.047	0.965	0.852	0.872	0.81	0.832	0.724	1.423	0.00020209
Q3B726	DNA-directed RNA polymerase I subunit RPA43 OS=Homo sapiens OX=9606 GN=TWISTNB PE=1 SV=1	TWISTNB	37.432
Q6STE5	SWI/SNF-related matrix-associated actin-dependent regulator of chromatin subfamily D member 3 OS=Homo sapiens OX=9606 GN=SMARCD3 PE=1 SV=1	SMARCD3	55.015		1.242	1.198	1.31	1.007	1.094		1.003	1.103	1.485	0.845	1.218	1.035	0.66204
P10073	Zinc finger and SCAN domain-containing protein 22 OS=Homo sapiens OX=9606 GN=ZSCAN22 PE=1 SV=2	ZSCAN22	54.56
P15848	Arylsulfatase B OS=Homo sapiens OX=9606 GN=ARSB PE=1 SV=1	ARSB	59.687	1.048	1.054	1.012	0.787	0.927	0.611	1.258	1	1.243	1.427	1.411	1.117	0.729	0.0105962
Q7L2Z9	Centromere protein Q OS=Homo sapiens OX=9606 GN=CENPQ PE=1 SV=1	CENPQ	30.595
Q9H1C3	Glycosyltransferase 8 domain-containing protein 2 OS=Homo sapiens OX=9606 GN=GLT8D2 PE=2 SV=1	GLT8D2	40.026
Q8TDB6	E3 ubiquitin-protein ligase DTX3L OS=Homo sapiens OX=9606 GN=DTX3L PE=1 SV=1	DTX3L	83.553	1.182	2.29	1.23	3.068	2.062	2.669	0.775	1.988	1.938	1.676	2.38	2.965	1.066	0.76162
Q5VTR2	E3 ubiquitin-protein ligase BRE1A OS=Homo sapiens OX=9606 GN=RNF20 PE=1 SV=2	RNF20	113.66	1.21	1.17	0.908	0.738	1.165	1.239	0.766	0.938	0.624	0.651	0.613	0.514	1.566	0.0037392
P00973	2'-5'-oligoadenylate synthase 1 OS=Homo sapiens OX=9606 GN=OAS1 PE=1 SV=4	OAS1	46.028	0.644	0.554	1.984	0.861	1.524	2.22	0.859	0.571	1.019	0.611	0.961	1.359	1.447	0.34558
P05204	Non-histone chromosomal protein HMG-17 OS=Homo sapiens OX=9606 GN=HMGN2 PE=1 SV=3	HMGN2	9.3926	0.523	0.868	0.93	1.004	1.506	1.601	0.391	0.991	0.838	1.102	1.224	0.719	1.222	0.42694
Q3BBV2	Putative neuroblastoma breakpoint family member 8 OS=Homo sapiens OX=9606 GN=NBPF8 PE=5 SV=1	NBPF8	99.214
Q9P287	BRCA2 and CDKN1A-interacting protein OS=Homo sapiens OX=9606 GN=BCCIP PE=1 SV=1	BCCIP	35.979
Q8TED9	Actin filament-associated protein 1-like 1 OS=Homo sapiens OX=9606 GN=AFAP1L1 PE=1 SV=2	AFAP1L1	86.431
P12259	Coagulation factor V OS=Homo sapiens OX=9606 GN=F5 PE=1 SV=4	F5	251.7	0.603	0.701	1.62	0.823	0.654	0.695	2.88	4.087	0.977	0.515	1.015	2.033	0.443	0.094824
Q9H4M9	EH domain-containing protein 1 OS=Homo sapiens OX=9606 GN=EHD1 PE=1 SV=2	EHD1	60.626	0.71	0.659	0.785	0.718	0.749	0.691	1.309	1.239	1.241	1.178	1.188	1.181	0.588	3.5481e-09
Q96SI9	Spermatid perinuclear RNA-binding protein OS=Homo sapiens OX=9606 GN=STRBP PE=1 SV=1	STRBP	73.652	1.246	1.506	1.289	1.081	1.4	1.225	0.99	0.919	0.977	1.03	0.946	0.824	1.362	0.00029699
Q8WXF7	Atlastin-1 OS=Homo sapiens OX=9606 GN=ATL1 PE=1 SV=1	ATL1	63.543	1.202						1.075						1.118
Q96AG3	Solute carrier family 25 member 46 OS=Homo sapiens OX=9606 GN=SLC25A46 PE=1 SV=1	SLC25A46	46.173	1.113	1.024	0.909	0.903	0.918	0.869	1.348	1.108	1.308	1.143	1.295	1.106	0.785	0.00107818
P18031	Tyrosine-protein phosphatase non-receptor type 1 OS=Homo sapiens OX=9606 GN=PTPN1 PE=1 SV=1	PTPN1	49.966	1.583	1.258	0.858	0.96	0.86	1.045	0.932	0.616	0.687	0.622	0.654	0.694	1.561	0.0040783
Q6ZRV2	Protein FAM83H OS=Homo sapiens OX=9606 GN=FAM83H PE=1 SV=3	FAM83H	127.12		0.974	1.295	1.139	0.883	1.032		0.885	0.959	1.257	0.764	0.879	1.122	0.28582
P30153	Serine/threonine-protein phosphatase 2A 65 kDa regulatory subunit A alpha isoform OS=Homo sapiens OX=9606 GN=PPP2R1A PE=1 SV=4	PPP2R1A	65.308	1.342	1.095	1.048	1.088	1.034	0.977	1.074	0.927	1.007	1.045	1.057	1.01	1.076	0.193135
P10606	"Cytochrome c oxidase subunit 5B, mitochondrial OS=Homo sapiens OX=9606 GN=COX5B PE=1 SV=2"	COX5B	13.696	0.591	0.84	0.649	0.654	0.685	0.67	1.281	1.44	1.379	1.65	1.396	1.196	0.49	3.512e-07
P50440	"Glycine amidinotransferase, mitochondrial OS=Homo sapiens OX=9606 GN=GATM PE=1 SV=1"	GATM	48.455	0.481	0.476	0.435	0.539	0.621	0.649	2.582	1.412	1.707	2.632	2.56	2.476	0.239	2.8824e-07
P35749	Myosin-11 OS=Homo sapiens OX=9606 GN=MYH11 PE=1 SV=3	MYH11	227.34	0.859	0.606	0.545	0.587	0.576	0.614	3.882	2.919	2.152	1.701	1.346	1.99	0.271	2.0822e-05
Q8IXM6	Nurim OS=Homo sapiens OX=9606 GN=NRM PE=1 SV=1	NRM	29.379	1.097	1.049	1.378	1.735	1.39	1.341	0.831	0.751	0.908	0.745	0.856	0.827	1.625	0.000159192
Q9GZV1	Ankyrin repeat domain-containing protein 2 OS=Homo sapiens OX=9606 GN=ANKRD2 PE=1 SV=3	ANKRD2	39.859
Q8TF64	PDZ domain-containing protein GIPC3 OS=Homo sapiens OX=9606 GN=GIPC3 PE=1 SV=1	GIPC3	33.981
Q13190	Syntaxin-5 OS=Homo sapiens OX=9606 GN=STX5 PE=1 SV=2	STX5	39.672	1.103	0.984	1.113	1.167	1.043	1.049	0.875	0.895	0.991	0.926	0.937	0.912	1.167	0.0004621
O94829	Importin-13 OS=Homo sapiens OX=9606 GN=IPO13 PE=1 SV=3	IPO13	108.19
Q96PU5	E3 ubiquitin-protein ligase NEDD4-like OS=Homo sapiens OX=9606 GN=NEDD4L PE=1 SV=2	NEDD4L	111.93	1.088	0.996	0.877	0.977	1.047	0.965	1.181	1.222	1.124	1.064	1.135	1.16	0.864	0.0021376
Q14166	Tubulin--tyrosine ligase-like protein 12 OS=Homo sapiens OX=9606 GN=TTLL12 PE=1 SV=2	TTLL12	74.403	1.155	1.122	1.171	1.317	1.157	1.146	0.748	0.862	0.863	0.926	0.878	0.977	1.345	4.1785e-05
Q9Y4W6	AFG3-like protein 2 OS=Homo sapiens OX=9606 GN=AFG3L2 PE=1 SV=2	AFG3L2	88.583	0.718	1.265	0.734	0.733	0.823	0.95	1.394	1.462	1.224	1.317	1.239	1.203	0.666	0.0043413
Q08AF3	Schlafen family member 5 OS=Homo sapiens OX=9606 GN=SLFN5 PE=1 SV=1	SLFN5	101.05	1.387	1.189	1.327	1.749	1.657	1.497	0.855	0.951	0.904	0.872	0.918	0.981	1.607	0.00029636
P57735	Ras-related protein Rab-25 OS=Homo sapiens OX=9606 GN=RAB25 PE=1 SV=2	RAB25	23.495		0.64	1.772	1.446	1.635	0.592		1.09	1.115	1.09	0.889	0.963	1.182	0.79524
O75170	Serine/threonine-protein phosphatase 6 regulatory subunit 2 OS=Homo sapiens OX=9606 GN=PPP6R2 PE=1 SV=2	PPP6R2	104.94	1.1	1.092	1.119	1.233	1.202	1.164	0.97	1.029	1.174	1.07	1.168	1.057	1.068	0.094119
P50151	Guanine nucleotide-binding protein G(I)/G(S)/G(O) subunit gamma-10 OS=Homo sapiens OX=9606 GN=GNG10 PE=1 SV=1	GNG10	7.2053		0.891	1.164	1.085	0.971	0.992		1.169	0.949	0.697	1.072	1.278	0.988	0.96918
Q53H96	Pyrroline-5-carboxylate reductase 3 OS=Homo sapiens OX=9606 GN=PYCR3 PE=1 SV=3	PYCR3	28.663	1.009	1.03	1.17	1.059	1.011	0.917	1	1.047	1.181	1.08	1.072	1.047	0.964	0.35878
Q06481	Amyloid-like protein 2 OS=Homo sapiens OX=9606 GN=APLP2 PE=1 SV=2	APLP2	86.955
O15075	Serine/threonine-protein kinase DCLK1 OS=Homo sapiens OX=9606 GN=DCLK1 PE=1 SV=2	DCLK1	82.223	0.471	2.102	0.654	0.808	0.588	0.728	0.361	0.74	0.737	0.701	0.737	0.726	1.337	0.46362
P37235	Hippocalcin-like protein 1 OS=Homo sapiens OX=9606 GN=HPCAL1 PE=1 SV=3	HPCAL1	22.313	0.945	0.84	0.991	0.889	0.767	0.877	1.132	1.007	1.07	1.086	1.136	0.993	0.826	0.00126099
P17342	Atrial natriuretic peptide receptor 3 OS=Homo sapiens OX=9606 GN=NPR3 PE=1 SV=2	NPR3	59.807	2.216						0.99						2.238
O43615	Mitochondrial import inner membrane translocase subunit TIM44 OS=Homo sapiens OX=9606 GN=TIMM44 PE=1 SV=2	TIMM44	51.355	1.049	1.103	0.931	0.894	1.086	1.184	1.213	1.15	1.166	1.244	1.252	1.167	0.869	0.0199998
Q9H8M9	Protein eva-1 homolog A OS=Homo sapiens OX=9606 GN=EVA1A PE=1 SV=1	EVA1A	17.469	0.984	1.13	2.422	1.331	1.008	0.724	0.948	1.258	1.129	1.139	1.121	0.961	1.159	0.67504
Q86TX2	Acyl-coenzyme A thioesterase 1 OS=Homo sapiens OX=9606 GN=ACOT1 PE=1 SV=1	ACOT1	46.277	0.677	0.618	0.487	0.593	0.66	0.631	1.843	1.741	1.368	2.118	1.647	1.739	0.351	3.9115e-08
P06727	Apolipoprotein A-IV OS=Homo sapiens OX=9606 GN=APOA4 PE=1 SV=3	APOA4	45.398	0.67	0.453	0.6	0.54	0.7	0.683	1.925	1.981	1.2	1.745	2.005	1.378	0.356	1.7201e-06
Q9NQ84	G-protein coupled receptor family C group 5 member C OS=Homo sapiens OX=9606 GN=GPRC5C PE=1 SV=2	GPRC5C	48.193	0.751	0.55	1.281	0.841	0.759	0.685	1.507	1.269	1.323	1.507	1.37	1.426	0.579	0.0044448
Q9BYG5	Partitioning defective 6 homolog beta OS=Homo sapiens OX=9606 GN=PARD6B PE=1 SV=1	PARD6B	41.182
Q96E09	Protein FAM122A OS=Homo sapiens OX=9606 GN=FAM122A PE=1 SV=1	FAM122A	30.529
P16452	Erythrocyte membrane protein band 4.2 OS=Homo sapiens OX=9606 GN=EPB42 PE=1 SV=3	EPB42	77.008	0.882	1.395	0.703	0.656	1.092	0.634	1.347	2.264	1.165	0.858	0.994	0.822	0.72	0.155003
O75061	Putative tyrosine-protein phosphatase auxilin OS=Homo sapiens OX=9606 GN=DNAJC6 PE=1 SV=3	DNAJC6	99.995
Q9H081	Protein MIS12 homolog OS=Homo sapiens OX=9606 GN=MIS12 PE=1 SV=1	MIS12	24.14
Q9UPZ6	Thrombospondin type-1 domain-containing protein 7A OS=Homo sapiens OX=9606 GN=THSD7A PE=1 SV=4	THSD7A	185.36	0.482	0.761	2.289	1.04	0.62	0.651	3.486	2.86	2.052	1.785	0.937	1.706	0.456	0.0156447
Q96GQ5	RUS1 family protein C16orf58 OS=Homo sapiens OX=9606 GN=C16orf58 PE=1 SV=2	C16orf58	51.017	1.097	1.274	1.251	1.346	0.691	0.827	0.965	0.852	0.825	0.795	0.842	0.699	1.303	0.068957
Q15554	Telomeric repeat-binding factor 2 OS=Homo sapiens OX=9606 GN=TERF2 PE=1 SV=3	TERF2	59.593	1.379	1.323	1.875	0.806	1.947	1.414	0.914	1.191	1.104		1.848		1.153	0.50894
P59780	AP-3 complex subunit sigma-2 OS=Homo sapiens OX=9606 GN=AP3S2 PE=2 SV=1	AP3S2	22.017		0.981	1.219	0.854	1.181	1.088		1.049	1.107	1.103	1.382	1.036	0.938	0.4454
P29083	General transcription factor IIE subunit 1 OS=Homo sapiens OX=9606 GN=GTF2E1 PE=1 SV=2	GTF2E1	49.452	1.447	1.755	1.218	1.429	1.391	1.515	0.871	0.777	0.532	0.812	0.779	0.839	1.899	2.1985e-05
Q9NNW5	WD repeat-containing protein 6 OS=Homo sapiens OX=9606 GN=WDR6 PE=1 SV=1	WDR6	121.72	0.802						1.472						0.545
P62826	GTP-binding nuclear protein Ran OS=Homo sapiens OX=9606 GN=RAN PE=1 SV=3	RAN	24.423	1.134	1.045	1.267	0.992	1.29	1.148	0.762	0.835	0.805	0.821	0.801	0.756	1.438	1.61912e-05
P20711	Aromatic-L-amino-acid decarboxylase OS=Homo sapiens OX=9606 GN=DDC PE=1 SV=2	DDC	53.926	0.6	0.49	0.545	0.484	0.673	0.547	2.089	1.547	1.855	1.799	2.352	2.05	0.286	9.1253e-09
O15258	Protein RER1 OS=Homo sapiens OX=9606 GN=RER1 PE=1 SV=1	RER1	22.958	1.492	1.388	1.703	1.69	1.589	1.855	1.395	1.757	1.464	1.965	1.71	1.337	1.009	0.85176
Q8IYN2	Transcription elongation factor A protein-like 8 OS=Homo sapiens OX=9606 GN=TCEAL8 PE=3 SV=1	TCEAL8	13.616		0.512	0.764	0.655	0.606	0.688		3.282	1.069	0.679	0.861	5.198	0.291	0.085263
Q9UI26	Importin-11 OS=Homo sapiens OX=9606 GN=IPO11 PE=1 SV=1	IPO11	112.53	1.17	0.876	1.285	1.257	1.264	1.095	0.823	0.874	1.071	0.942	1.019	0.868	1.241	0.0152178
P18085	ADP-ribosylation factor 4 OS=Homo sapiens OX=9606 GN=ARF4 PE=1 SV=3	ARF4	20.511	1.167	0.916	0.739	0.782	0.762	0.836	0.811	0.766	0.671	0.749	0.769	0.763	1.149	0.135782
Q9NYB0	Telomeric repeat-binding factor 2-interacting protein 1 OS=Homo sapiens OX=9606 GN=TERF2IP PE=1 SV=1	TERF2IP	44.259	1.131						1.2						0.943
Q13683	Integrin alpha-7 OS=Homo sapiens OX=9606 GN=ITGA7 PE=1 SV=3	ITGA7	128.95
Q86WA6	Valacyclovir hydrolase OS=Homo sapiens OX=9606 GN=BPHL PE=1 SV=1	BPHL	32.542	0.614	0.627	0.544	0.594	0.701	0.822	1.916	1.724	1.994	1.809	1.977	2.42	0.33	2.1789e-08
Q8N138	ORM1-like protein 3 OS=Homo sapiens OX=9606 GN=ORMDL3 PE=1 SV=1	ORMDL3	17.494			0.717		0.541			0.885	1.093	0.957	0.802	1	0.664	0.0158383
Q15075	Early endosome antigen 1 OS=Homo sapiens OX=9606 GN=EEA1 PE=1 SV=2	EEA1	162.46	1.024	1.37	0.801	0.883	0.833	0.917	0.875	0.812	0.804	0.751	0.756	0.785	1.218	0.080839
P50454	Serpin H1 OS=Homo sapiens OX=9606 GN=SERPINH1 PE=1 SV=2	SERPINH1	46.44	1.619	0.942	1.405	1.186	1.103	1.15	0.879	0.762	0.877	0.856	0.722	0.881	1.488	0.00112309
Q587I9	Vesicle transport protein SFT2C OS=Homo sapiens OX=9606 GN=SFT2D3 PE=2 SV=1	SFT2D3	21.789
O60507	Protein-tyrosine sulfotransferase 1 OS=Homo sapiens OX=9606 GN=TPST1 PE=1 SV=1	TPST1	42.188
Q9UH99	SUN domain-containing protein 2 OS=Homo sapiens OX=9606 GN=SUN2 PE=1 SV=3	SUN2	80.31	1.27	1.213	1.141	1.058	1.189	1.198	1.027	1.166	0.856	0.929	1.006	1.205	1.142	0.041103
Q8WTT2	Nucleolar complex protein 3 homolog OS=Homo sapiens OX=9606 GN=NOC3L PE=1 SV=1	NOC3L	92.547
Q92599	Septin-8 OS=Homo sapiens OX=9606 GN=SEPTIN8 PE=1 SV=4	SEPTIN8	55.756	1.254	1.066	0.838	0.973	1.122	1.098	0.844	0.737	0.765	0.744	0.637	0.766	1.414	0.00048341
Q2TB90	Hexokinase HKDC1 OS=Homo sapiens OX=9606 GN=HKDC1 PE=1 SV=3	HKDC1	102.54	0.994	1.565	0.499	0.548	0.97	1.074	1.136	0.851	1.037	0.789	0.999	1.113	0.954	0.56382
Q8N357	Solute carrier family 35 member F6 OS=Homo sapiens OX=9606 GN=SLC35F6 PE=1 SV=1	SLC35F6	40.214
Q9HBH1	"Peptide deformylase, mitochondrial OS=Homo sapiens OX=9606 GN=PDF PE=1 SV=1"	PDF	27.013		1.755	1.05	1.16	1.401	1.21		1.38	1.375	1.409	1.275	1.185	0.993	0.82462
Q4J6C6	Prolyl endopeptidase-like OS=Homo sapiens OX=9606 GN=PREPL PE=1 SV=1	PREPL	83.926	1.219						1.193						1.022
Q13232	Nucleoside diphosphate kinase 3 OS=Homo sapiens OX=9606 GN=NME3 PE=1 SV=2	NME3	19.015	1.182	0.916	1.035	1.116	0.951	1.195	1.094	1.167	1.361	1.327	1.284	1.365	0.842	0.0142555
Q495W5	"Alpha-(1,3)-fucosyltransferase 11 OS=Homo sapiens OX=9606 GN=FUT11 PE=1 SV=1"	FUT11	55.815
Q8TBE9	N-acylneuraminate-9-phosphatase OS=Homo sapiens OX=9606 GN=NANP PE=1 SV=1	NANP	27.813
P53355	Death-associated protein kinase 1 OS=Homo sapiens OX=9606 GN=DAPK1 PE=1 SV=6	DAPK1	160.04		0.875	0.673	1.806	1.19	1.255		1.093	1.138	1.101	1.094	1.23	1.025	0.86916
C4AMC7	Putative WAS protein family homolog 3 OS=Homo sapiens OX=9606 GN=WASH3P PE=1 SV=2	WASH3P	49.994	1.12	0.974	0.731	0.856	1.053	0.924	1.032	0.918	1.008	1.153	1.254	1.174	0.865	0.0865
Q9UKA4	A-kinase anchor protein 11 OS=Homo sapiens OX=9606 GN=AKAP11 PE=1 SV=1	AKAP11	210.51
Q6SZW1	Sterile alpha and TIR motif-containing protein 1 OS=Homo sapiens OX=9606 GN=SARM1 PE=1 SV=1	SARM1	79.387	0.952	1.077	1.204	0.411	0.867	0.636	0.896	0.749	0.725	0.679	0.646	0.677	1.177	0.54318
P30740	Leukocyte elastase inhibitor OS=Homo sapiens OX=9606 GN=SERPINB1 PE=1 SV=1	SERPINB1	42.741	1.333	1.077	1.343	1.929	1.302	1.412	0.794	0.653	0.714	0.7	0.725	0.771	1.927	0.00023771
Q8N2U0	Transmembrane protein 256 OS=Homo sapiens OX=9606 GN=TMEM256 PE=3 SV=1	TMEM256	11.741	0.422						1.913						0.221
Q6ZMH5	Zinc transporter ZIP5 OS=Homo sapiens OX=9606 GN=SLC39A5 PE=1 SV=3	SLC39A5	56.46		0.78	1.104	0.954	1.071	1.057		1.301	1.328	1.994	1.356	2.28	0.601	0.0066005
Q9UQ53	"Alpha-1,3-mannosyl-glycoprotein 4-beta-N-acetylglucosaminyltransferase B OS=Homo sapiens OX=9606 GN=MGAT4B PE=1 SV=1"	MGAT4B	63.198	1.198						1.01						1.186
Q8IVE3	Pleckstrin homology domain-containing family H member 2 OS=Homo sapiens OX=9606 GN=PLEKHH2 PE=1 SV=2	PLEKHH2	168.23	1.107	1.705	0.768	0.781	0.949	1.421	0.51	0.52	0.438	0.609	0.599	0.573	2.072	0.00063948
Q15070	Mitochondrial inner membrane protein OXA1L OS=Homo sapiens OX=9606 GN=OXA1L PE=1 SV=3	OXA1L	48.547	1.334	0.79	0.708	0.762	1.219	1.138	1.554	1.074	0.859	1.096	1.095	1.041	0.886	0.34164
O00584	Ribonuclease T2 OS=Homo sapiens OX=9606 GN=RNASET2 PE=1 SV=2	RNASET2	29.48	2.853	0.702	0.617	2.519	1.289	1.061	1.225	0.823	0.977	1.254	1.489	1.048	1.326	0.64666
Q9BUF5	Tubulin beta-6 chain OS=Homo sapiens OX=9606 GN=TUBB6 PE=1 SV=1	TUBB6	49.857	1.111	0.939	1.194	1.269	0.854	1.018	0.608	0.663	0.763	0.693	0.659	0.638	1.587	5.9739e-05
Q9Y2H5	Pleckstrin homology domain-containing family A member 6 OS=Homo sapiens OX=9606 GN=PLEKHA6 PE=1 SV=4	PLEKHA6	117.13	1.16	0.957	1.162	0.961	1.133	0.964	1.052	1.494	1.566	1.424	1.254	1.429	0.771	0.0052558
Q9NVR2	Integrator complex subunit 10 OS=Homo sapiens OX=9606 GN=INTS10 PE=1 SV=2	INTS10	82.235	0.874	1.155	1.147	1.025	1.242	1.23	0.734	0.913	0.926	0.978	0.932	0.882	1.244	0.0102824
Q9NPB8	Glycerophosphocholine phosphodiesterase GPCPD1 OS=Homo sapiens OX=9606 GN=GPCPD1 PE=1 SV=2	GPCPD1	76.034
A6NIH7	Protein unc-119 homolog B OS=Homo sapiens OX=9606 GN=UNC119B PE=1 SV=1	UNC119B	28.136		0.994	0.954	0.841	1.007	0.772		0.845	1.004	0.94	0.851	0.735	1.044	0.57344
O95163	Elongator complex protein 1 OS=Homo sapiens OX=9606 GN=ELP1 PE=1 SV=3	ELP1	150.25	1.189	0.99	1.147	0.966	0.949	1.073	0.984	0.901	1.093	1.061	1.097	1.08	1.016	0.77902
P26006	Integrin alpha-3 OS=Homo sapiens OX=9606 GN=ITGA3 PE=1 SV=5	ITGA3	116.61	0.948	1.139	1.736	1.342	1.023	0.838	0.893	0.759	0.684	0.639	0.617	0.727	1.627	0.0031399
Q9BVT8	Transmembrane and ubiquitin-like domain-containing protein 1 OS=Homo sapiens OX=9606 GN=TMUB1 PE=1 SV=1	TMUB1	26.261	1.087	0.75	0.982	1.158	1.055	1.004	0.805	0.966	0.963	0.804	0.83	0.882	1.15	0.088596
Q96JB2	Conserved oligomeric Golgi complex subunit 3 OS=Homo sapiens OX=9606 GN=COG3 PE=1 SV=3	COG3	94.095	0.943	0.739	0.874	0.755	0.834	0.886	0.798	0.677	0.708	0.738	0.754	0.952	1.087	0.198563
Q08999	Retinoblastoma-like protein 2 OS=Homo sapiens OX=9606 GN=RBL2 PE=1 SV=3	RBL2	128.37
Q8N3F0	Maturin OS=Homo sapiens OX=9606 GN=MTURN PE=1 SV=2	MTURN	14.925
Q7Z7G8	Vacuolar protein sorting-associated protein 13B OS=Homo sapiens OX=9606 GN=VPS13B PE=1 SV=2	VPS13B	448.66
Q9NPI1	Bromodomain-containing protein 7 OS=Homo sapiens OX=9606 GN=BRD7 PE=1 SV=1	BRD7	74.138
Q9UKE5	TRAF2 and NCK-interacting protein kinase OS=Homo sapiens OX=9606 GN=TNIK PE=1 SV=1	TNIK	154.94
Q9H6R3	"Acyl-CoA synthetase short-chain family member 3, mitochondrial OS=Homo sapiens OX=9606 GN=ACSS3 PE=1 SV=1"	ACSS3	74.777	0.852	1.229	0.562	0.495	0.629	0.723	1.838	1.338	1.472	1.489	1.195	1.517	0.507	0.00060196
Q05BQ5	MBT domain-containing protein 1 OS=Homo sapiens OX=9606 GN=MBTD1 PE=1 SV=2	MBTD1	70.547
P32971	Tumor necrosis factor ligand superfamily member 8 OS=Homo sapiens OX=9606 GN=TNFSF8 PE=2 SV=1	TNFSF8	26.017	0.854						0.94						0.909
P53384	Cytosolic Fe-S cluster assembly factor NUBP1 OS=Homo sapiens OX=9606 GN=NUBP1 PE=1 SV=2	NUBP1	34.534	1.379	0.975	1.128	1.142	1.071	1.098	0.899	0.685	0.766	0.78	0.873	0.78	1.42	0.00020153
Q9UJ41	Rab5 GDP/GTP exchange factor OS=Homo sapiens OX=9606 GN=RABGEF1 PE=1 SV=3	RABGEF1	56.89	1.206	0.743	0.722	0.762	0.762	0.802	0.854	1.486	1.681	1.656	1.561	1.837	0.551	0.00165691
Q9NRY5	Protein FAM114A2 OS=Homo sapiens OX=9606 GN=FAM114A2 PE=1 SV=4	FAM114A2	55.468	1.14	0.998	1.127	0.95	0.918	1.053	0.888	1.104	1.053	1.03	1.042	0.938	1.022	0.68122
P53680	AP-2 complex subunit sigma OS=Homo sapiens OX=9606 GN=AP2S1 PE=1 SV=2	AP2S1	17.018	1.037						1.32						0.786
P07998	Ribonuclease pancreatic OS=Homo sapiens OX=9606 GN=RNASE1 PE=1 SV=4	RNASE1	17.644		0.342	0.333	0.317	0.302	0.384		1.374	0.871	1.938	1.438	1.362	0.24	0.00047965
Q9BX97	Plasmalemma vesicle-associated protein OS=Homo sapiens OX=9606 GN=PLVAP PE=1 SV=1	PLVAP	50.594	0.836	0.591	0.794	0.637	0.545	0.631	2.595	1.975	1.66	1.521	0.807	1.583	0.398	0.00047823
Q9NPL8	"Complex I assembly factor TIMMDC1, mitochondrial OS=Homo sapiens OX=9606 GN=TIMMDC1 PE=1 SV=2"	TIMMDC1	32.177		0.678	0.773	0.818	0.74	0.957		0.802	0.956	1.047	1.04	1.236	0.781	0.027378
Q15637	Splicing factor 1 OS=Homo sapiens OX=9606 GN=SF1 PE=1 SV=4	SF1	68.329	1.125	1.274	0.935	1.091	1.229	1.368	0.756	0.968	0.724	0.917	0.832	0.861	1.388	0.00101979
P56545	C-terminal-binding protein 2 OS=Homo sapiens OX=9606 GN=CTBP2 PE=1 SV=1	CTBP2	48.944	0.941	0.967	1.038	1.037	0.991	1.075	1.227	0.891	1.062	0.988	0.748	0.937	1.033	0.56834
Q16576	Histone-binding protein RBBP7 OS=Homo sapiens OX=9606 GN=RBBP7 PE=1 SV=1	RBBP7	47.82	1.036	1.042	1.073	1.034	1.026	1.016	1.147	0.903	0.92	0.765	0.809	0.899	1.144	0.055338
P46459	Vesicle-fusing ATPase OS=Homo sapiens OX=9606 GN=NSF PE=1 SV=3	NSF	82.593	1.322	1.09	1.189	1.284	1.123	1.127	0.894	0.823	0.856	0.781	0.803	0.819	1.434	1.2051e-06
Q9NQZ2	Something about silencing protein 10 OS=Homo sapiens OX=9606 GN=UTP3 PE=1 SV=1	UTP3	54.557
P53367	Arfaptin-1 OS=Homo sapiens OX=9606 GN=ARFIP1 PE=1 SV=2	ARFIP1	41.738	1.049	1.646	1.187	1.344	1.29	1.242	2.243	0.91	0.93	0.903	0.853	0.852	1.159	0.23422
P53814	Smoothelin OS=Homo sapiens OX=9606 GN=SMTN PE=1 SV=7	SMTN	99.058	0.555	0.627	0.443	0.487	0.699	0.744	2.244	2.517	1.807	1.82	2.633	1.563	0.283	4.5592e-07
Q5T4S7	E3 ubiquitin-protein ligase UBR4 OS=Homo sapiens OX=9606 GN=UBR4 PE=1 SV=1	UBR4	573.83	1.022	1.086	1.118	1.047	1.06	0.979	0.964	0.991	0.898	0.856	0.915	0.84	1.155	0.00121666
Q14114	Low-density lipoprotein receptor-related protein 8 OS=Homo sapiens OX=9606 GN=LRP8 PE=1 SV=4	LRP8	105.63
P25786	Proteasome subunit alpha type-1 OS=Homo sapiens OX=9606 GN=PSMA1 PE=1 SV=1	PSMA1	29.555	1.008	0.913	1.094	1.042	1.008	1.018	0.866	0.948	0.935	1.056	1.171	0.945	1.027	0.55606
Q6NZI2	Caveolae-associated protein 1 OS=Homo sapiens OX=9606 GN=CAVIN1 PE=1 SV=1	CAVIN1	43.476	0.771	0.894	0.321	0.382	0.431	0.392	0.816	0.766	0.607	0.56	0.533	0.509	0.842	0.24566
Q9Y4X5	E3 ubiquitin-protein ligase ARIH1 OS=Homo sapiens OX=9606 GN=ARIH1 PE=1 SV=2	ARIH1	64.117	1.408	1.52	0.999	1.164	1.12	1.404	0.934	0.758	0.619	0.806	0.77	0.925	1.583	0.00051749
Q7L2E3	ATP-dependent RNA helicase DHX30 OS=Homo sapiens OX=9606 GN=DHX30 PE=1 SV=1	DHX30	133.94	1.339	1.121	0.97	1.022	1.018	1.166	0.947	0.912	0.953	0.896	0.854	0.907	1.213	0.0101049
Q6P4I2	WD repeat-containing protein 73 OS=Homo sapiens OX=9606 GN=WDR73 PE=1 SV=1	WDR73	41.685	0.571	0.552	0.734	0.672	1.1	1.086	2.368	1.648	1.298	1.67	1.95	2.269	0.421	0.000197117
Q8TDP1	Ribonuclease H2 subunit C OS=Homo sapiens OX=9606 GN=RNASEH2C PE=1 SV=1	RNASEH2C	17.84		1.073	0.979	0.786	0.987	1.021		0.991	0.968	0.882	1.053	1.092	0.972	0.64308
Q15124	Phosphoglucomutase-like protein 5 OS=Homo sapiens OX=9606 GN=PGM5 PE=1 SV=2	PGM5	62.224	0.847	0.738	1.361	0.762	0.82	0.806	1.729	1.484	1.582	1.422	1.356	1.346	0.598	0.00033861
Q9NVD7	Alpha-parvin OS=Homo sapiens OX=9606 GN=PARVA PE=1 SV=1	PARVA	42.243	0.963	0.891	1.139	0.728	0.733	0.774	1.383	1.128	0.929	1.091	1.022	1.085	0.788	0.021904
P13611	Versican core protein OS=Homo sapiens OX=9606 GN=VCAN PE=1 SV=3	VCAN	372.82	0.551	0.149	0.242	0.137	0.183	0.152	0.494	0.149	0.117	0.126	0.162	0.119	1.212	0.5049
Q66GS9	Centrosomal protein of 135 kDa OS=Homo sapiens OX=9606 GN=CEP135 PE=1 SV=2	CEP135	133.49
Q9NPI9	Inward rectifier potassium channel 16 OS=Homo sapiens OX=9606 GN=KCNJ16 PE=1 SV=1	KCNJ16	47.948
Q01850	Cerebellar degeneration-related protein 2 OS=Homo sapiens OX=9606 GN=CDR2 PE=1 SV=2	CDR2	51.855
P12111	Collagen alpha-3(VI) chain OS=Homo sapiens OX=9606 GN=COL6A3 PE=1 SV=5	COL6A3	343.67	0.94	0.547	0.568	0.603	0.493	0.533	2.871	2.876	1.969	1.254	0.998	2.189	0.303	0.00020097
P07437	Tubulin beta chain OS=Homo sapiens OX=9606 GN=TUBB PE=1 SV=2	TUBB	49.67	1.352	0.995	0.895	0.952	0.777	0.933	0.601	0.659	0.573	0.591	0.504	0.588	1.679	0.000116914
Q6FI81	Anamorsin OS=Homo sapiens OX=9606 GN=CIAPIN1 PE=1 SV=2	CIAPIN1	33.582	1.598	1.43	0.981	1.266	1.079	1.067	0.85	0.973	0.711	0.761	0.761	0.845	1.514	0.00113775
Q86UT6	NLR family member X1 OS=Homo sapiens OX=9606 GN=NLRX1 PE=1 SV=1	NLRX1	107.61	1.138	1.075	0.884	0.998	1.268	1.175	1.198	0.775	1.324	1.034	0.874	0.597	1.127	0.28646
Q9Y6Y0	Influenza virus NS1A-binding protein OS=Homo sapiens OX=9606 GN=IVNS1ABP PE=1 SV=3	IVNS1ABP	71.729	1.358						1.224						1.109
P50552	Vasodilator-stimulated phosphoprotein OS=Homo sapiens OX=9606 GN=VASP PE=1 SV=3	VASP	39.829	0.881	0.954	1.017	0.883	1.123	1.006	0.999	1.133	0.865	0.826	0.81	1.083	1.026	0.67136
Q16610	Extracellular matrix protein 1 OS=Homo sapiens OX=9606 GN=ECM1 PE=1 SV=2	ECM1	60.673
P0DOY2	Immunoglobulin lambda constant 2 OS=Homo sapiens OX=9606 GN=IGLC2 PE=1 SV=1	IGLC2	11.293	0.292						0.318						0.918
Q9P2E5	Chondroitin sulfate glucuronyltransferase OS=Homo sapiens OX=9606 GN=CHPF2 PE=2 SV=2	CHPF2	85.947
Q9H0B6	Kinesin light chain 2 OS=Homo sapiens OX=9606 GN=KLC2 PE=1 SV=1	KLC2	68.934	0.898	0.902	0.983	0.902	1.012	0.966	0.689	0.991	0.801	0.745	0.907	0.902	1.125	0.064742
P01889	"HLA class I histocompatibility antigen, B alpha chain OS=Homo sapiens OX=9606 GN=HLA-B PE=1 SV=3"	HLA-B	40.46	1.219	0.965	0.796	0.945	0.492	1.069	0.569	0.637	0.595	0.653	0.383	0.759	1.526	0.030215
O75368	SH3 domain-binding glutamic acid-rich-like protein OS=Homo sapiens OX=9606 GN=SH3BGRL PE=1 SV=1	SH3BGRL	12.774	0.861	1.065	1.048	0.912	0.707	0.864	0.826	0.817	0.773	0.98	0.97	0.755	1.066	0.45536
Q8N3V7	Synaptopodin OS=Homo sapiens OX=9606 GN=SYNPO PE=1 SV=2	SYNPO	99.462	0.764	0.682	0.421	0.433	0.443	0.465	1.555	1.309	1.918	1.495	1.192	1.355	0.364	4.8454e-06
P62330	ADP-ribosylation factor 6 OS=Homo sapiens OX=9606 GN=ARF6 PE=1 SV=2	ARF6	20.082	1.272	0.999	1.61	1.635	1.138	1.038	0.953	0.987	0.888	1.012	0.857	0.972	1.357	0.025524
O15344	E3 ubiquitin-protein ligase Midline-1 OS=Homo sapiens OX=9606 GN=MID1 PE=1 SV=1	MID1	75.25	1.375	1.109	1.587	0.716	1.019	1.287	0.775	0.699	0.657	0.587	0.609	0.849	1.699	0.0026222
Q14202	Zinc finger MYM-type protein 3 OS=Homo sapiens OX=9606 GN=ZMYM3 PE=1 SV=2	ZMYM3	152.38
Q9Y4K3	TNF receptor-associated factor 6 OS=Homo sapiens OX=9606 GN=TRAF6 PE=1 SV=1	TRAF6	59.573
Q7Z434	Mitochondrial antiviral-signaling protein OS=Homo sapiens OX=9606 GN=MAVS PE=1 SV=2	MAVS	56.527	0.972	1.221	0.93	0.887	1.112	1.217	0.865	1.05	1.121	1.017	1.031	1.13	1.02	0.82594
Q13621	Solute carrier family 12 member 1 OS=Homo sapiens OX=9606 GN=SLC12A1 PE=1 SV=2	SLC12A1	121.45	0.364	0.383	0.49	0.395	0.421	0.395	1.765	2.239	1.863	1.662	1.141	1.298	0.246	8.7269e-08
P12081	"Histidine--tRNA ligase, cytoplasmic OS=Homo sapiens OX=9606 GN=HARS PE=1 SV=2"	HARS	57.41	1.174	1.04	1.105	0.946	1.132	0.94	0.906	0.809	0.967	0.934	0.909	0.75	1.201	0.0075035
Q12893	Transmembrane protein 115 OS=Homo sapiens OX=9606 GN=TMEM115 PE=1 SV=1	TMEM115	38.197
Q8NET6	Carbohydrate sulfotransferase 13 OS=Homo sapiens OX=9606 GN=CHST13 PE=1 SV=1	CHST13	38.919
Q9UI14	Prenylated Rab acceptor protein 1 OS=Homo sapiens OX=9606 GN=RABAC1 PE=1 SV=1	RABAC1	20.648
A8MVU1	Putative neutrophil cytosol factor 1C OS=Homo sapiens OX=9606 GN=NCF1C PE=5 SV=1	NCF1C	41.85
Q96KN4	Protein LRATD1 OS=Homo sapiens OX=9606 GN=LRATD1 PE=1 SV=2	LRATD1	32.491
P42575	Caspase-2 OS=Homo sapiens OX=9606 GN=CASP2 PE=1 SV=2	CASP2	50.685
Q9BRP4	Proteasomal ATPase-associated factor 1 OS=Homo sapiens OX=9606 GN=PAAF1 PE=1 SV=2	PAAF1	42.19
Q86WZ0	HEAT repeat-containing protein 4 OS=Homo sapiens OX=9606 GN=HEATR4 PE=2 SV=2	HEATR4	117.17	1.084						1.655						0.655
P40937	Replication factor C subunit 5 OS=Homo sapiens OX=9606 GN=RFC5 PE=1 SV=1	RFC5	38.496
O15234	Protein CASC3 OS=Homo sapiens OX=9606 GN=CASC3 PE=1 SV=2	CASC3	76.277	1.33	1.025	0.937	1.027	0.907	0.861	0.683	0.743	0.632	0.587	0.562	0.682	1.565	0.000164552
Q5H9R7	Serine/threonine-protein phosphatase 6 regulatory subunit 3 OS=Homo sapiens OX=9606 GN=PPP6R3 PE=1 SV=2	PPP6R3	97.668	1.545	1.075	1.24	1.442	1.312	1.249	0.861	0.812	0.919	0.798	0.867	0.698	1.587	3.6767e-05
Q9NPH5	NADPH oxidase 4 OS=Homo sapiens OX=9606 GN=NOX4 PE=1 SV=2	NOX4	66.931
O75147	Obscurin-like protein 1 OS=Homo sapiens OX=9606 GN=OBSL1 PE=1 SV=4	OBSL1	206.94
Q969T3	Sorting nexin-21 OS=Homo sapiens OX=9606 GN=SNX21 PE=2 SV=1	SNX21	41.365
Q8NFG4	Folliculin OS=Homo sapiens OX=9606 GN=FLCN PE=1 SV=1	FLCN	64.473
Q7Z2K6	Endoplasmic reticulum metallopeptidase 1 OS=Homo sapiens OX=9606 GN=ERMP1 PE=1 SV=2	ERMP1	100.23	0.846	0.858	3.71	1.072	0.772	0.753	1.037	1.16	1.056	1.031	0.914	0.992	1.294	0.82826
Q9HCJ3	Ribonucleoprotein PTB-binding 2 OS=Homo sapiens OX=9606 GN=RAVER2 PE=1 SV=2	RAVER2	74.338
Q9H000	Probable E3 ubiquitin-protein ligase makorin-2 OS=Homo sapiens OX=9606 GN=MKRN2 PE=1 SV=2	MKRN2	46.94
Q16540	"39S ribosomal protein L23, mitochondrial OS=Homo sapiens OX=9606 GN=MRPL23 PE=1 SV=1"	MRPL23	17.781	1.199	0.897	0.546	0.62	0.926	0.989	1.173	1.434	0.93	0.778	1.304	1.11	0.769	0.09856
Q9Y4F3	Meiosis regulator and mRNA stability factor 1 OS=Homo sapiens OX=9606 GN=MARF1 PE=1 SV=6	MARF1	192.86
Q9HCE0	Ectopic P granules protein 5 homolog OS=Homo sapiens OX=9606 GN=EPG5 PE=1 SV=2	EPG5	292.48
P82912	"28S ribosomal protein S11, mitochondrial OS=Homo sapiens OX=9606 GN=MRPS11 PE=1 SV=2"	MRPS11	20.616	1.131	0.909	0.818	1	0.903	1.039	1.127	1.12	1.195	1.295	1.428	1.329	0.774	0.00190385
Q6N043	Zinc finger protein 280D OS=Homo sapiens OX=9606 GN=ZNF280D PE=1 SV=3	ZNF280D	109.28
Q9UKV5	E3 ubiquitin-protein ligase AMFR OS=Homo sapiens OX=9606 GN=AMFR PE=1 SV=2	AMFR	72.995
Q9Y342	Plasmolipin OS=Homo sapiens OX=9606 GN=PLLP PE=1 SV=1	PLLP	19.986	0.855	1.082	0.904	1.011	1.035	1.031	1.099	1.115	1.127	1.22	1.002	0.958	0.908	0.087819
Q9Y6W5	Wiskott-Aldrich syndrome protein family member 2 OS=Homo sapiens OX=9606 GN=WASF2 PE=1 SV=3	WASF2	54.283	1.069	1.081	0.85	1.044	0.957	1.004	0.946	0.955	1	0.939	0.944	0.838	1.068	0.175795
Q8NHV4	Protein NEDD1 OS=Homo sapiens OX=9606 GN=NEDD1 PE=1 SV=1	NEDD1	71.965	0.766						0.526						1.456
P04085	Platelet-derived growth factor subunit A OS=Homo sapiens OX=9606 GN=PDGFA PE=1 SV=1	PDGFA	24.043		1.001	3.444	3.418	1.39	0.966		0.682	0.792	0.576	0.701	0.613	3.038	0.030256
Q12849	G-rich sequence factor 1 OS=Homo sapiens OX=9606 GN=GRSF1 PE=1 SV=3	GRSF1	53.126	1.272	1.08	0.756	0.86	0.753	1.139	1.221	1.034	0.969	0.991	0.893	1.168	0.934	0.43754
P84022	Mothers against decapentaplegic homolog 3 OS=Homo sapiens OX=9606 GN=SMAD3 PE=1 SV=1	SMAD3	48.08	1.754	1.117	1.094	1.007	1.113	0.875	0.632	0.858	1.298	0.98	0.674	0.752	1.34	0.0658
O95429	BAG family molecular chaperone regulator 4 OS=Homo sapiens OX=9606 GN=BAG4 PE=1 SV=1	BAG4	49.593	1.002	0.891	0.778	0.966	1.265	1.316	0.838	1.278	1.218	0.948	1.065	1.057	0.971	0.733
B7ZAP0	"Rab GTPase-activating protein 1-like, isoform 10 OS=Homo sapiens OX=9606 GN=RABGAP1L PE=1 SV=1"	RABGAP1L	29.038
P19256	Lymphocyte function-associated antigen 3 OS=Homo sapiens OX=9606 GN=CD58 PE=1 SV=1	CD58	28.147
Q9NWV4	CXXC motif containing zinc binding protein OS=Homo sapiens OX=9606 GN=CZIB PE=1 SV=1	CZIB	18.048	1.129	0.824	0.927	0.977	0.886	1.07	1.083	0.953	0.929	1.026	0.959	0.833	1.005	0.9651
Q8WYP5	Protein ELYS OS=Homo sapiens OX=9606 GN=AHCTF1 PE=1 SV=3	AHCTF1	252.5	1.337	1.098	1.041	1.132	1.172	1.185	1.094	0.965	1.15	0.863	1.258	1.243	1.06	0.38186
Q02252	"Methylmalonate-semialdehyde dehydrogenase [acylating], mitochondrial OS=Homo sapiens OX=9606 GN=ALDH6A1 PE=1 SV=2"	ALDH6A1	57.839	0.475	0.473	0.532	0.485	0.551	0.507	2.078	1.697	1.788	2.156	2.053	2.071	0.255	2.858e-11
Q5TB80	Centrosomal protein of 162 kDa OS=Homo sapiens OX=9606 GN=CEP162 PE=1 SV=2	CEP162	161.94		0.467	0.469	0.461	0.484	0.207		2.039	2.586	2.623	2.637	1.442	0.184	2.4275e-05
P11137	Microtubule-associated protein 2 OS=Homo sapiens OX=9606 GN=MAP2 PE=1 SV=4	MAP2	199.52	0.781	1.476	1.013	0.655	0.612	0.792	0.647	0.851	0.761	0.629	0.654	0.696	1.257	0.2287
O43866	CD5 antigen-like OS=Homo sapiens OX=9606 GN=CD5L PE=1 SV=1	CD5L	38.087	0.58	0.676	0.575	0.553	0.691	0.568	1.42	1.244	1.116	0.892	0.957	1.267	0.528	1.90056e-05
Q13242	Serine/arginine-rich splicing factor 9 OS=Homo sapiens OX=9606 GN=SRSF9 PE=1 SV=1	SRSF9	25.542	0.828	1.076	1.431	0.921	1.565	1.2	0.797	0.856	0.709	0.717	0.764	0.77	1.522	0.0128615
Q8IXL6	Extracellular serine/threonine protein kinase FAM20C OS=Homo sapiens OX=9606 GN=FAM20C PE=1 SV=2	FAM20C	66.234
P33778	Histone H2B type 1-B OS=Homo sapiens OX=9606 GN=HIST1H2BB PE=1 SV=2	HIST1H2BB	13.95
Q9NPA0	ER membrane protein complex subunit 7 OS=Homo sapiens OX=9606 GN=EMC7 PE=1 SV=1	EMC7	26.47	1.114	0.96	1.33	1.149	0.993	0.908	1.085	0.984	0.934	0.938	0.935	0.938	1.11	0.147521
Q75QN2	Integrator complex subunit 8 OS=Homo sapiens OX=9606 GN=INTS8 PE=1 SV=1	INTS8	113.09		1.023	1.463	1.326	1.543	1.174		1.267	1.286	0.957	1.041	0.999	1.176	0.138605
O43353	Receptor-interacting serine/threonine-protein kinase 2 OS=Homo sapiens OX=9606 GN=RIPK2 PE=1 SV=2	RIPK2	61.194
Q9BZK7	F-box-like/WD repeat-containing protein TBL1XR1 OS=Homo sapiens OX=9606 GN=TBL1XR1 PE=1 SV=1	TBL1XR1	55.594	1.523	0.91	1.151	1.01	1.202	1.114	1.081	0.83	0.814	0.671	0.707	0.835	1.399	0.0067988
Q86Y39	NADH dehydrogenase [ubiquinone] 1 alpha subcomplex subunit 11 OS=Homo sapiens OX=9606 GN=NDUFA11 PE=1 SV=3	NDUFA11	14.852	0.763	0.648	0.643	0.602	0.697	0.781	1.92	2.32	1.657	2.009	1.868	1.811	0.357	6.9272e-09
Q96I45	Transmembrane protein 141 OS=Homo sapiens OX=9606 GN=TMEM141 PE=1 SV=1	TMEM141	11.875
Q9Y4C8	Probable RNA-binding protein 19 OS=Homo sapiens OX=9606 GN=RBM19 PE=1 SV=3	RBM19	107.33		1.929	0.76	1.14	2.2	2.141		0.766	0.735	0.793	0.713	0.783	2.156	0.030257
Q96LI5	CCR4-NOT transcription complex subunit 6-like OS=Homo sapiens OX=9606 GN=CNOT6L PE=1 SV=2	CNOT6L	63.001
Q5T4F4	Protrudin OS=Homo sapiens OX=9606 GN=ZFYVE27 PE=1 SV=1	ZFYVE27	45.843	1.359	1.197	1.183	1.097	1.06	1.288	1.146	0.987	0.768	0.919	1.025	0.972	1.235	0.0089783
Q9Y5U9	Immediate early response 3-interacting protein 1 OS=Homo sapiens OX=9606 GN=IER3IP1 PE=1 SV=1	IER3IP1	8.9687		1.152	0.986	1.158	1.106	1.096		1.132	1.141	1.068	1.099	1.092	0.994	0.81678
Q0VGL1	Ragulator complex protein LAMTOR4 OS=Homo sapiens OX=9606 GN=LAMTOR4 PE=1 SV=1	LAMTOR4	10.741	1.214	0.893	1.128	1.037	1.06	1.006	1.393	1.059	1.246	1.008	1.23	1.235	0.884	0.087718
P84098	60S ribosomal protein L19 OS=Homo sapiens OX=9606 GN=RPL19 PE=1 SV=1	RPL19	23.466	1.225	1.123	0.92	1.029	1.106	1.096	0.785	0.814	0.691	0.773	0.813	0.743	1.407	2.3729e-05
O75817	Ribonuclease P protein subunit p20 OS=Homo sapiens OX=9606 GN=POP7 PE=1 SV=2	POP7	15.651	0.98						0.725						1.352
O00213	Amyloid-beta A4 precursor protein-binding family B member 1 OS=Homo sapiens OX=9606 GN=APBB1 PE=1 SV=2	APBB1	77.243	1.208						0.989						1.221
Q9BYT8	"Neurolysin, mitochondrial OS=Homo sapiens OX=9606 GN=NLN PE=1 SV=1"	NLN	80.651	0.955	1.114	0.887	1.095	0.946	0.853	0.858	0.79	1.037	1.078	0.957	0.868	1.047	0.49516
P14317	Hematopoietic lineage cell-specific protein OS=Homo sapiens OX=9606 GN=HCLS1 PE=1 SV=3	HCLS1	54.013	0.829	0.968	0.68	0.967	0.767	1.346	0.663	0.617	0.694	0.731	0.648	0.79	1.341	0.02534
Q9Y6J0	Calcineurin-binding protein cabin-1 OS=Homo sapiens OX=9606 GN=CABIN1 PE=1 SV=1	CABIN1	246.35
O15067	Phosphoribosylformylglycinamidine synthase OS=Homo sapiens OX=9606 GN=PFAS PE=1 SV=4	PFAS	144.73	1.343	1.152	1.705	1.154	1.339	1.242	0.861	0.923	0.935	0.792	0.971	0.825	1.495	0.00016106
O00476	Sodium-dependent phosphate transport protein 4 OS=Homo sapiens OX=9606 GN=SLC17A3 PE=1 SV=2	SLC17A3	46.106	0.438	0.295	0.398	0.341	0.383	0.307	1.999	1.161	2.337	2.001	2.386	0.986	0.199	1.344e-06
Q9UQ16	Dynamin-3 OS=Homo sapiens OX=9606 GN=DNM3 PE=1 SV=4	DNM3	97.745		1.08	1.151	1.01	1.14	1.238		1.184	1.602	1.456	1.344	1.63	0.779	0.0069442
Q9UKK6	NTF2-related export protein 1 OS=Homo sapiens OX=9606 GN=NXT1 PE=1 SV=1	NXT1	15.847	1.303						0.849						1.535
P62318	Small nuclear ribonucleoprotein Sm D3 OS=Homo sapiens OX=9606 GN=SNRPD3 PE=1 SV=1	SNRPD3	13.916	0.935	1.067	1.369	0.983	1.255	0.999	0.73	0.745	0.785	0.696	0.71	0.731	1.503	0.00156086
Q9UNI6	Dual specificity protein phosphatase 12 OS=Homo sapiens OX=9606 GN=DUSP12 PE=1 SV=1	DUSP12	37.687
O43766	"Lipoyl synthase, mitochondrial OS=Homo sapiens OX=9606 GN=LIAS PE=1 SV=3"	LIAS	41.911		1.148	1.148	0.99	1.25	1.095		1.23	1.732	1.466	1.431	1.189	0.799	0.022763
Q9NV58	E3 ubiquitin-protein ligase RNF19A OS=Homo sapiens OX=9606 GN=RNF19A PE=1 SV=3	RNF19A	90.695	1.086						0.649						1.673
O95613	Pericentrin OS=Homo sapiens OX=9606 GN=PCNT PE=1 SV=4	PCNT	378.03
P25815	Protein S100-P OS=Homo sapiens OX=9606 GN=S100P PE=1 SV=2	S100P	10.4	1.57	1.017	0.234	1.113	0.378	0.738	0.3	0.378	0.2	0.262	0.26	0.236	3.087	0.025957
Q86WX3	Active regulator of SIRT1 OS=Homo sapiens OX=9606 GN=RPS19BP1 PE=1 SV=1	RPS19BP1	15.434
Q96BW1	Uracil phosphoribosyltransferase homolog OS=Homo sapiens OX=9606 GN=UPRT PE=1 SV=1	UPRT	33.786
Q8N668	COMM domain-containing protein 1 OS=Homo sapiens OX=9606 GN=COMMD1 PE=1 SV=1	COMMD1	21.178
Q8N1G2	Cap-specific mRNA (nucleoside-2'-O-)-methyltransferase 1 OS=Homo sapiens OX=9606 GN=CMTR1 PE=1 SV=1	CMTR1	95.32	1.11	1.063	1.211	1.114	1.475	1.274	1.092	1.107	0.966	0.928	0.897	0.896	1.231	0.0083215
Q7L7V1	Putative pre-mRNA-splicing factor ATP-dependent RNA helicase DHX32 OS=Homo sapiens OX=9606 GN=DHX32 PE=1 SV=1	DHX32	84.418
Q9UHB6	LIM domain and actin-binding protein 1 OS=Homo sapiens OX=9606 GN=LIMA1 PE=1 SV=1	LIMA1	85.225	0.929	0.886	0.825	0.853	0.858	0.93	0.991	1.277	0.861	0.93	0.849	1.008	0.893	0.152284
Q15019	Septin-2 OS=Homo sapiens OX=9606 GN=SEPTIN2 PE=1 SV=1	SEPTIN2	41.487	1.371	1.185	1.382	1.373	1.131	1.133	0.88	0.922	0.923	0.766	0.78	0.868	1.474	2.2177e-05
Q9NYY8	"FAST kinase domain-containing protein 2, mitochondrial OS=Homo sapiens OX=9606 GN=FASTKD2 PE=1 SV=1"	FASTKD2	81.462
Q9BWF3	RNA-binding protein 4 OS=Homo sapiens OX=9606 GN=RBM4 PE=1 SV=1	RBM4	40.313	1.266	1.027	1.244	1.128	1.259	1.139	0.827	0.969	0.741	0.832	0.841	0.945	1.37	0.000124034
Q63HM1	Kynurenine formamidase OS=Homo sapiens OX=9606 GN=AFMID PE=2 SV=2	AFMID	33.991	0.612	0.543	0.421	0.621	0.264	0.484	1.498	1.411	1.699	2.349	1.706	1.469	0.291	4.1906e-06
Q8IWS0	PHD finger protein 6 OS=Homo sapiens OX=9606 GN=PHF6 PE=1 SV=1	PHF6	41.29	1.146						1.162						0.986
Q96DF8	Splicing factor ESS-2 homolog OS=Homo sapiens OX=9606 GN=ESS2 PE=1 SV=1	ESS2	52.567
P35270	Sepiapterin reductase OS=Homo sapiens OX=9606 GN=SPR PE=1 SV=1	SPR	28.048	0.783	1.21	0.691	0.899	0.958	0.911	1.084	0.804	0.91	0.971	0.945	0.873	0.976	0.69544
O00505	Importin subunit alpha-4 OS=Homo sapiens OX=9606 GN=KPNA3 PE=1 SV=2	KPNA3	57.81	1.137	1.149	0.799	1.03	1.062	1.281	0.871	0.801	0.734	0.54	0.851	0.598	1.469	0.003644
Q8IVF4	"Dynein heavy chain 10, axonemal OS=Homo sapiens OX=9606 GN=DNAH10 PE=1 SV=4"	DNAH10	514.83
Q6P6C2	RNA demethylase ALKBH5 OS=Homo sapiens OX=9606 GN=ALKBH5 PE=1 SV=2	ALKBH5	44.255	0.971	0.957	0.986	0.956	0.924	1.248	0.903	0.816	0.576	1.033	0.703	0.599	1.305	0.022064
Q9BYD1	"39S ribosomal protein L13, mitochondrial OS=Homo sapiens OX=9606 GN=MRPL13 PE=1 SV=1"	MRPL13	20.692	1.153	0.858	0.647	0.861	0.868	1.119	1.211	1.122	0.902	1.231	1.04	1.141	0.828	0.067659
P07858	Cathepsin B OS=Homo sapiens OX=9606 GN=CTSB PE=1 SV=3	CTSB	37.821	1.353	1.213	1.456	1.769	1.135	1.153	1.029	0.746	0.839	1.055	1.21	1.096	1.352	0.0135979
Q96BY7	Autophagy-related protein 2 homolog B OS=Homo sapiens OX=9606 GN=ATG2B PE=1 SV=5	ATG2B	232.76
Q8N1T3	Unconventional myosin-Ih OS=Homo sapiens OX=9606 GN=MYO1H PE=1 SV=2	MYO1H	119.04
P52565	Rho GDP-dissociation inhibitor 1 OS=Homo sapiens OX=9606 GN=ARHGDIA PE=1 SV=3	ARHGDIA	23.207	1.13	1.054	1.306	1.331	0.958	1.129	0.701	0.691	0.661	0.896	0.789	0.745	1.541	8.3974e-05
A6ND36	Protein FAM83G OS=Homo sapiens OX=9606 GN=FAM83G PE=1 SV=2	FAM83G	90.834
Q9NZ01	Very-long-chain enoyl-CoA reductase OS=Homo sapiens OX=9606 GN=TECR PE=1 SV=1	TECR	36.034	1.238	0.783	1.274	1.058	1.068	1.074	1.189	1.265	0.941	0.98	0.981	1.183	0.993	0.89442
Q9H0C8	Integrin-linked kinase-associated serine/threonine phosphatase 2C OS=Homo sapiens OX=9606 GN=ILKAP PE=1 SV=1	ILKAP	42.906	1.076	1.388	1.262	1.116	1.282	1.112	0.806	0.987	1.016	0.78	0.839	0.777	1.39	0.00041501
Q14451	Growth factor receptor-bound protein 7 OS=Homo sapiens OX=9606 GN=GRB7 PE=1 SV=2	GRB7	59.68	1.447	1.317	1.92	1.57	1.196	1.075	0.97	0.953	1.001	0.919	0.858	0.81	1.547	0.00088468
P21281	"V-type proton ATPase subunit B, brain isoform OS=Homo sapiens OX=9606 GN=ATP6V1B2 PE=1 SV=3"	ATP6V1B2	56.5	0.779	0.991	0.7	0.879	0.835	0.815	1.244	1.042	1.191	1.378	1.488	1.242	0.659	0.00012402
Q9NQ66	"1-phosphatidylinositol 4,5-bisphosphate phosphodiesterase beta-1 OS=Homo sapiens OX=9606 GN=PLCB1 PE=1 SV=1"	PLCB1	138.57	1.004	0.756	1.398	0.955	0.768	0.584	1.2	1.326	1.455	1.408	0.828	1.439	0.714	0.038918
Q9NZJ4	Sacsin OS=Homo sapiens OX=9606 GN=SACS PE=1 SV=2	SACS	521.12
Q9HBR0	Putative sodium-coupled neutral amino acid transporter 10 OS=Homo sapiens OX=9606 GN=SLC38A10 PE=1 SV=2	SLC38A10	119.76		0.902	1.247	1.107	1.102	1.082		0.901	1.16	0.998	1.166	1.026	1.036	0.63864
P28331	"NADH-ubiquinone oxidoreductase 75 kDa subunit, mitochondrial OS=Homo sapiens OX=9606 GN=NDUFS1 PE=1 SV=3"	NDUFS1	79.467	0.784	0.894	0.695	0.721	0.759	0.729	1.344	1.633	1.35	1.522	1.439	1.251	0.537	1.9759e-07
Q9BZF1	Oxysterol-binding protein-related protein 8 OS=Homo sapiens OX=9606 GN=OSBPL8 PE=1 SV=3	OSBPL8	101.19	1.005	1.097	1.072	1.033	1.18	1.039	1.199	1.058	0.983	1.047	0.98	1.026	1.021	0.57834
P20226	TATA-box-binding protein OS=Homo sapiens OX=9606 GN=TBP PE=1 SV=2	TBP	37.698		1.025	0.989	1.002	1.314	1.225		1.124	1.012	1.103	0.967	1.054	1.056	0.46832
Q9Y696	Chloride intracellular channel protein 4 OS=Homo sapiens OX=9606 GN=CLIC4 PE=1 SV=4	CLIC4	28.772	1.333	0.827	1.469	1.152	1.23	1.051	1.238	1.034	1.081	1.272	1.209	1.17	1.008	0.95334
O15321	Transmembrane 9 superfamily member 1 OS=Homo sapiens OX=9606 GN=TM9SF1 PE=2 SV=2	TM9SF1	68.86
Q6DT37	Serine/threonine-protein kinase MRCK gamma OS=Homo sapiens OX=9606 GN=CDC42BPG PE=1 SV=2	CDC42BPG	172.46		1.089	1.755	2.375	1.4	1.282		0.819	0.882	0.795	0.821	0.828	1.906	0.0112357
P47897	Glutamine--tRNA ligase OS=Homo sapiens OX=9606 GN=QARS PE=1 SV=1	QARS	87.798	1.335	1.16	1.219	1.123	1.126	1.038	0.989	0.958	1.081	0.964	1.018	0.974	1.17	0.0028621
Q96A57	Transmembrane protein 230 OS=Homo sapiens OX=9606 GN=TMEM230 PE=1 SV=1	TMEM230	13.188	1.256	1.14	0.961	0.797	0.878	1.364	0.831	0.643	0.757	0.683	0.745	0.667	1.479	0.0026169
Q96GD0	Pyridoxal phosphate phosphatase OS=Homo sapiens OX=9606 GN=PDXP PE=1 SV=2	PDXP	31.698	1.118	0.911	1.182	1.016	1.098	0.953	1.234	1.022	1.37	1.109	1.272	1.038	0.891	0.103315
Q5EBL4	RILP-like protein 1 OS=Homo sapiens OX=9606 GN=RILPL1 PE=1 SV=1	RILPL1	47.107		0.919	1.816	1.039	1.17	1.095		0.957	0.889	0.845	0.928	0.818	1.361	0.078963
P08519	Apolipoprotein(a) OS=Homo sapiens OX=9606 GN=LPA PE=1 SV=1	LPA	501.31	0.638	0.538	0.347	0.263	0.506	0.468	1.452	0.851	1.381	1.036	0.721	0.974	0.43	0.00058145
O75165	DnaJ homolog subfamily C member 13 OS=Homo sapiens OX=9606 GN=DNAJC13 PE=1 SV=5	DNAJC13	254.41	1.263	1.08	0.873	0.939	0.98	1.02	0.875	0.934	0.969	0.916	1.038	0.989	1.076	0.26778
Q8WUX9	Charged multivesicular body protein 7 OS=Homo sapiens OX=9606 GN=CHMP7 PE=1 SV=1	CHMP7	50.91		0.959	1.317	1.264	1.093	1.265		1.019	0.868	0.935	1.041	1.008	1.211	0.025418
O95999	B-cell lymphoma/leukemia 10 OS=Homo sapiens OX=9606 GN=BCL10 PE=1 SV=1	BCL10	26.251	1.014	1.209	1.2	1.255	1.341	0.979	0.98	0.77	0.963	0.809	0.795	0.803	1.367	0.0008774
P11182	"Lipoamide acyltransferase component of branched-chain alpha-keto acid dehydrogenase complex, mitochondrial OS=Homo sapiens OX=9606 GN=DBT PE=1 SV=3"	DBT	53.486	0.675	0.779	0.757	0.754	0.792	0.863	1.784	1.742	1.704	1.673	1.402	1.634	0.465	9.4741e-09
P62269	40S ribosomal protein S18 OS=Homo sapiens OX=9606 GN=RPS18 PE=1 SV=3	RPS18	17.718	1.112	1.115	1.289	1.104	1.167	1.122	0.711	0.854	0.861	0.917	0.85	0.807	1.382	1.93108e-05
P07237	Protein disulfide-isomerase OS=Homo sapiens OX=9606 GN=P4HB PE=1 SV=3	P4HB	57.116	1.575	1.096	1.266	1.344	1.101	1.126	0.74	0.66	0.631	0.707	0.671	0.705	1.825	1.3597e-06
Q9BZE2	tRNA pseudouridine(38/39) synthase OS=Homo sapiens OX=9606 GN=PUS3 PE=1 SV=3	PUS3	55.647
P61106	Ras-related protein Rab-14 OS=Homo sapiens OX=9606 GN=RAB14 PE=1 SV=4	RAB14	23.897	1.061	1.024	1.085	1.04	1.182	1.058	0.972	0.914	0.86	0.913	0.916	0.87	1.185	0.000102694
P09012	U1 small nuclear ribonucleoprotein A OS=Homo sapiens OX=9606 GN=SNRPA PE=1 SV=3	SNRPA	31.279	1.119	1.035	1.297	1.118	1.214	1.163	0.714	0.91	1.025	0.848	0.926	0.983	1.285	0.00195771
Q9NWS0	PIH1 domain-containing protein 1 OS=Homo sapiens OX=9606 GN=PIH1D1 PE=1 SV=1	PIH1D1	32.363	1.24	0.995	1.099	1.049	1.243	1.134	1	0.805	0.987	0.839	0.982	1.069	1.19	0.0130018
P27708	CAD protein OS=Homo sapiens OX=9606 GN=CAD PE=1 SV=3	CAD	242.98	1.281	0.839	1.316	0.998	0.997	1.056	0.813	0.679	0.695	0.631	0.708	0.641	1.557	0.00025746
Q9NVX2	Notchless protein homolog 1 OS=Homo sapiens OX=9606 GN=NLE1 PE=1 SV=4	NLE1	53.32	1.442	1.082	1.143	0.948	1.208	1.121	0.69	0.809	1.063	0.822	0.782	0.821	1.392	0.002097
P50213	"Isocitrate dehydrogenase [NAD] subunit alpha, mitochondrial OS=Homo sapiens OX=9606 GN=IDH3A PE=1 SV=1"	IDH3A	39.591	0.741	1.464	0.925	0.914	0.996	1.042	1.159	1.209	1.282	1.179	1.084	1.161	0.86	0.127896
Q9Y3Z3	Deoxynucleoside triphosphate triphosphohydrolase SAMHD1 OS=Homo sapiens OX=9606 GN=SAMHD1 PE=1 SV=2	SAMHD1	72.2	1.171	1.21	0.705	1.005	0.888	1.568	0.643	0.481	0.513	0.525	0.533	0.622	1.974	0.00031954
Q9H967	WD repeat-containing protein 76 OS=Homo sapiens OX=9606 GN=WDR76 PE=1 SV=2	WDR76	69.768		1.241	1.666	1.497	1.214	1.347		1.047	0.966	1.125	0.849	0.991	1.399	0.0022571
Q86Y82	Syntaxin-12 OS=Homo sapiens OX=9606 GN=STX12 PE=1 SV=1	STX12	31.642	0.842	1.005	1.129	1.127	1.231	1.183	0.949	1.104	0.952	0.959	1.007	0.992	1.093	0.20794
Q8TE02	Elongator complex protein 5 OS=Homo sapiens OX=9606 GN=ELP5 PE=1 SV=2	ELP5	34.841	0.847						1.284						0.66
Q9UBQ0	Vacuolar protein sorting-associated protein 29 OS=Homo sapiens OX=9606 GN=VPS29 PE=1 SV=1	VPS29	20.505	0.979	1.016	0.855	0.939	1.028	0.899	1.001	0.874	0.95	0.858	0.984	0.854	1.035	0.4222
Q92854	Semaphorin-4D OS=Homo sapiens OX=9606 GN=SEMA4D PE=1 SV=1	SEMA4D	96.149
Q5VZF2	Muscleblind-like protein 2 OS=Homo sapiens OX=9606 GN=MBNL2 PE=1 SV=2	MBNL2	40.517		1.229	1.537	1.394	1.234	1.194		1.035	1.119	0.96	0.903	0.951	1.326	0.00170366
Q8WXD5	Gem-associated protein 6 OS=Homo sapiens OX=9606 GN=GEMIN6 PE=1 SV=1	GEMIN6	18.824
P69892	Hemoglobin subunit gamma-2 OS=Homo sapiens OX=9606 GN=HBG2 PE=1 SV=2	HBG2	16.126		1.527	0.689	0.693	0.689	0.509		2.019	1.305	1.164	0.785	0.607	0.698	0.2447
Q9BXJ7	Protein amnionless OS=Homo sapiens OX=9606 GN=AMN PE=1 SV=2	AMN	47.754	0.592	0.833	0.573	0.735	0.751	0.675	1.964	1.295	1.608	1.523	2.101	1.413	0.42	2.3339e-06
P08253	72 kDa type IV collagenase OS=Homo sapiens OX=9606 GN=MMP2 PE=1 SV=2	MMP2	73.881	0.479						0.888						0.539
O43169	Cytochrome b5 type B OS=Homo sapiens OX=9606 GN=CYB5B PE=1 SV=3	CYB5B	16.694	1.386	1.006	0.885	0.952	0.812	0.89	1.204	1.049	0.927	1.113	0.82	0.882	0.989	0.86176
Q15758	Neutral amino acid transporter B(0) OS=Homo sapiens OX=9606 GN=SLC1A5 PE=1 SV=2	SLC1A5	56.598	0.72	0.483	0.598	0.595	0.898	0.896	1.156	1.22	1.402	1.599	1.561	1.095	0.522	0.00025604
Q9H6W3	Ribosomal oxygenase 1 OS=Homo sapiens OX=9606 GN=RIOX1 PE=1 SV=2	RIOX1	71.085
Q53S33	BolA-like protein 3 OS=Homo sapiens OX=9606 GN=BOLA3 PE=1 SV=1	BOLA3	12.114	0.696						1.998						0.348
Q05707	Collagen alpha-1(XIV) chain OS=Homo sapiens OX=9606 GN=COL14A1 PE=1 SV=3	COL14A1	193.51	0.8	0.564	0.579	0.555	0.568	0.665	3.032	3.233	1.937	1.048	1.098	2.689	0.286	0.0028556
A0A087WSY6	Immunoglobulin kappa variable 3D-15 OS=Homo sapiens OX=9606 GN=IGKV3D-15 PE=3 SV=6	IGKV3D-15	12.534	0.702						0.723						0.971
Q13488	V-type proton ATPase 116 kDa subunit a isoform 3 OS=Homo sapiens OX=9606 GN=TCIRG1 PE=1 SV=3	TCIRG1	92.967	1.046	0.885	0.712	1.116	0.828	0.893	0.907	0.837	0.752	0.687	0.666	0.692	1.207	0.051724
P0DOY3	Immunoglobulin lambda constant 3 OS=Homo sapiens OX=9606 GN=IGLC3 PE=1 SV=1	IGLC3	11.265		0.372	0.215	0.288	0.398	0.259		0.473	0.429	0.427	0.507	0.487	0.659	0.021019
Q9H9A6	Leucine-rich repeat-containing protein 40 OS=Homo sapiens OX=9606 GN=LRRC40 PE=1 SV=1	LRRC40	68.249		0.997	1.174	1.001	1.054	1.078		0.991	1.132	1.019	1.083	1.049	1.006	0.89896
P60709	"Actin, cytoplasmic 1 OS=Homo sapiens OX=9606 GN=ACTB PE=1 SV=1"	ACTB	41.736	0.988	1.316	0.821	1.138	1.008	1.001	0.601	0.738	0.731	0.701	0.684	0.556	1.564	0.00024138
Q9NR33	DNA polymerase epsilon subunit 4 OS=Homo sapiens OX=9606 GN=POLE4 PE=1 SV=2	POLE4	12.209
Q8TDM0	Breast carcinoma-amplified sequence 4 OS=Homo sapiens OX=9606 GN=BCAS4 PE=1 SV=1	BCAS4	22.758
Q9ULJ8	Neurabin-1 OS=Homo sapiens OX=9606 GN=PPP1R9A PE=1 SV=2	PPP1R9A	123.34	1.4	1.212	1.195	1.41	1.685	1.62	0.678	1.095	0.925	0.905	0.813	0.935	1.593	0.00033529
Q04637	Eukaryotic translation initiation factor 4 gamma 1 OS=Homo sapiens OX=9606 GN=EIF4G1 PE=1 SV=4	EIF4G1	175.49	1.329	1.179	1.067	1.036	1.09	1.063	0.841	0.861	0.838	0.838	0.892	0.837	1.324	0.0009049
O76082	Solute carrier family 22 member 5 OS=Homo sapiens OX=9606 GN=SLC22A5 PE=1 SV=1	SLC22A5	62.751	0.501	0.519	0.501	0.584	0.557	0.681	1.853	1.283	1.628	1.952	2.464	2.104	0.296	1.9915e-07
Q9NVE5	Ubiquitin carboxyl-terminal hydrolase 40 OS=Homo sapiens OX=9606 GN=USP40 PE=1 SV=3	USP40	140.13
Q9Y496	Kinesin-like protein KIF3A OS=Homo sapiens OX=9606 GN=KIF3A PE=1 SV=4	KIF3A	80.04	1.035						0.979						1.057
Q92625	Ankyrin repeat and SAM domain-containing protein 1A OS=Homo sapiens OX=9606 GN=ANKS1A PE=1 SV=4	ANKS1A	123.11
P24593	Insulin-like growth factor-binding protein 5 OS=Homo sapiens OX=9606 GN=IGFBP5 PE=1 SV=1	IGFBP5	30.57	0.832						1.312						0.634
Q9UKM7	"Endoplasmic reticulum mannosyl-oligosaccharide 1,2-alpha-mannosidase OS=Homo sapiens OX=9606 GN=MAN1B1 PE=1 SV=2"	MAN1B1	79.579	1.153						1.017						1.134
Q92934	Bcl2-associated agonist of cell death OS=Homo sapiens OX=9606 GN=BAD PE=1 SV=3	BAD	18.392	0.892	0.631	0.917	0.517	1.075	0.706	0.851	1.109	0.775	0.796	1.217	0.99	0.826	0.154023
Q9UJA5	tRNA (adenine(58)-N(1))-methyltransferase non-catalytic subunit TRM6 OS=Homo sapiens OX=9606 GN=TRMT6 PE=1 SV=1	TRMT6	55.799	0.997	0.934	1.057	0.941	0.967	1.005	1.264	0.869	1.264	1.046	0.883	1.028	0.929	0.4035
Q15814	Tubulin-specific chaperone C OS=Homo sapiens OX=9606 GN=TBCC PE=1 SV=2	TBCC	39.248	1.234	1.006	1.703	1.178	1.155	1.098	1.013	0.961	1.11	0.925	0.87	0.985	1.258	0.023198
P04439	"HLA class I histocompatibility antigen, A alpha chain OS=Homo sapiens OX=9606 GN=HLA-A PE=1 SV=2"	HLA-A	40.84	1.332	0.911	0.784	0.927	0.753	1.283	0.62	0.667	0.707	0.632	0.722	0.804	1.443	0.008839
O14948	Transcription factor EC OS=Homo sapiens OX=9606 GN=TFEC PE=1 SV=1	TFEC	38.787
P49770	Translation initiation factor eIF-2B subunit beta OS=Homo sapiens OX=9606 GN=EIF2B2 PE=1 SV=3	EIF2B2	38.989	1.024	0.979	1.138	0.955	1.115	1.153	0.833	0.713	0.9	0.913	0.959	0.735	1.259	0.0028768
Q9NZ63	Telomere length and silencing protein 1 homolog OS=Homo sapiens OX=9606 GN=C9orf78 PE=1 SV=1	C9orf78	33.688		1.142	1.327	1.153	1.352	1.203		0.769	0.886	0.817	0.869	0.808	1.489	1.85457e-05
Q9NS40	Potassium voltage-gated channel subfamily H member 7 OS=Homo sapiens OX=9606 GN=KCNH7 PE=2 SV=2	KCNH7	135
Q02338	"D-beta-hydroxybutyrate dehydrogenase, mitochondrial OS=Homo sapiens OX=9606 GN=BDH1 PE=1 SV=3"	BDH1	38.157	0.681	0.762	0.848	0.718	0.683	0.686	1.634	1.687	1.608	1.358	1.368	1.199	0.494	4.3064e-07
Q6XPR3	Repetin OS=Homo sapiens OX=9606 GN=RPTN PE=1 SV=1	RPTN	90.73
Q05655	Protein kinase C delta type OS=Homo sapiens OX=9606 GN=PRKCD PE=1 SV=2	PRKCD	77.504		1.1	0.799	1.488	1.154	1.264		1.378	1.513	1.43	1.439	1.08	0.849	0.171819
Q9Y3L3	SH3 domain-binding protein 1 OS=Homo sapiens OX=9606 GN=SH3BP1 PE=1 SV=3	SH3BP1	75.712	0.875	0.871	0.853	0.796	0.867	0.986	1.083	0.903	1.102	0.796	0.847	0.807	0.948	0.48902
Q9Y3B2	Exosome complex component CSL4 OS=Homo sapiens OX=9606 GN=EXOSC1 PE=1 SV=1	EXOSC1	21.452		1.069	1.576	1.4	1.632	1.411		0.948	0.89	0.918	0.847	0.865	1.586	0.0042046
Q76KD6	Speriolin OS=Homo sapiens OX=9606 GN=SPATC1 PE=2 SV=2	SPATC1	62.398		0.966	0.867	1.024	0.824	1.009		0.944	1.041	1.083	0.961	1.028	0.927	0.158722
O14641	Segment polarity protein dishevelled homolog DVL-2 OS=Homo sapiens OX=9606 GN=DVL2 PE=1 SV=1	DVL2	78.947		0.85	1.144	1.329	1.362	1.289		0.735	0.75	0.84	0.821	0.717	1.546	0.00178202
Q15904	V-type proton ATPase subunit S1 OS=Homo sapiens OX=9606 GN=ATP6AP1 PE=1 SV=2	ATP6AP1	52.025	0.807	1.325	0.838	0.977	0.73	0.725	1.22	0.905	0.968	1.095	1.197	0.926	0.856	0.141459
P60059	Protein transport protein Sec61 subunit gamma OS=Homo sapiens OX=9606 GN=SEC61G PE=1 SV=1	SEC61G	7.7412	1.281						1.94						0.66
P25774	Cathepsin S OS=Homo sapiens OX=9606 GN=CTSS PE=1 SV=3	CTSS	37.495	1.006	1.234	0.555	3.062	0.729	1.414	1.103	0.441	0.596	0.929	1.099	0.939	1.566	0.25836
Q8IXS8	Protein FAM126B OS=Homo sapiens OX=9606 GN=FAM126B PE=1 SV=1	FAM126B	58.646
Q9P206	Uncharacterized protein KIAA1522 OS=Homo sapiens OX=9606 GN=KIAA1522 PE=1 SV=2	KIAA1522	107.09	0.985	0.835	1.423	1.024	1.151	0.974	1.149	1.408	1.264	1.137	1.072	1.02	0.907	0.25418
P17405	Sphingomyelin phosphodiesterase OS=Homo sapiens OX=9606 GN=SMPD1 PE=1 SV=5	SMPD1	69.935
Q9H2M9	Rab3 GTPase-activating protein non-catalytic subunit OS=Homo sapiens OX=9606 GN=RAB3GAP2 PE=1 SV=1	RAB3GAP2	155.98	1.07	1.014	1.148	1.153	1.065	1.04	0.908	0.968	1.198	0.846	0.983	1.051	1.09	0.119881
Q6UXI9	Nephronectin OS=Homo sapiens OX=9606 GN=NPNT PE=2 SV=3	NPNT	61.906
P17026	Zinc finger protein 22 OS=Homo sapiens OX=9606 GN=ZNF22 PE=1 SV=3	ZNF22	25.915	1.003	1.109	1.438	1.087	1.293	1.092	1.007	1.129	1.234	1.01	1.157	1.127	1.054	0.47258
P15924	Desmoplakin OS=Homo sapiens OX=9606 GN=DSP PE=1 SV=3	DSP	331.77	1.113	0.97	1.344	1.56	1.02	0.983	1.163	1.193	1.063	1.118	1.03	1.161	1.039	0.78696
P35612	Beta-adducin OS=Homo sapiens OX=9606 GN=ADD2 PE=1 SV=3	ADD2	80.853
P40692	DNA mismatch repair protein Mlh1 OS=Homo sapiens OX=9606 GN=MLH1 PE=1 SV=1	MLH1	84.6	1.215	0.976	0.899	1.139	1.538	1.473	0.848	0.933	0.796	0.828	0.92	0.902	1.385	0.0199999
O43823	A-kinase anchor protein 8 OS=Homo sapiens OX=9606 GN=AKAP8 PE=1 SV=1	AKAP8	76.107		1.095	1.026	1.102	1.149	1.102		0.989	0.977	0.93	1.02	1.062	1.1	0.0104581
Q6ZQN7	Solute carrier organic anion transporter family member 4C1 OS=Homo sapiens OX=9606 GN=SLCO4C1 PE=1 SV=1	SLCO4C1	78.948	0.784	0.623	0.707	0.669	0.672	0.648	1.19	1.052	1.003	1.071	1.101	0.991	0.64	5.1626e-07
Q8TD16	Protein bicaudal D homolog 2 OS=Homo sapiens OX=9606 GN=BICD2 PE=1 SV=1	BICD2	93.532	1.437	1.718	1.199	1.809	1.197	1.334	0.892	1.329	0.957	0.793	0.911	1.061	1.463	0.0039968
Q8ND71	GTPase IMAP family member 8 OS=Homo sapiens OX=9606 GN=GIMAP8 PE=2 SV=2	GIMAP8	74.889
O00401	Neural Wiskott-Aldrich syndrome protein OS=Homo sapiens OX=9606 GN=WASL PE=1 SV=2	WASL	54.826	1.09	1.275	1.204	1.159	1.614	1.193	0.886	0.854	0.828	0.913	0.92	0.887	1.425	0.00191726
Q9H9B4	Sideroflexin-1 OS=Homo sapiens OX=9606 GN=SFXN1 PE=1 SV=4	SFXN1	35.619	0.826	0.742	0.736	0.803	0.891	0.898	1.587	1.302	1.465	1.488	1.579	1.518	0.548	6.1511e-08
P49795	Regulator of G-protein signaling 19 OS=Homo sapiens OX=9606 GN=RGS19 PE=1 SV=1	RGS19	24.635
Q9NRA2	Sialin OS=Homo sapiens OX=9606 GN=SLC17A5 PE=1 SV=2	SLC17A5	54.639
Q9C0D7	Probable ribonuclease ZC3H12C OS=Homo sapiens OX=9606 GN=ZC3H12C PE=1 SV=2	ZC3H12C	99.339
Q9UDT6	CAP-Gly domain-containing linker protein 2 OS=Homo sapiens OX=9606 GN=CLIP2 PE=1 SV=1	CLIP2	115.84	0.811	1.348	1.474	1.063	1.056	0.885	0.88	0.955	0.845	0.755	0.763	0.742	1.344	0.022865
P04114	Apolipoprotein B-100 OS=Homo sapiens OX=9606 GN=APOB PE=1 SV=2	APOB	515.6	0.703	0.723	0.481	0.534	1.365	0.541	1.609	1.226	1.056	0.88	1.414	1.101	0.597	0.0100437
Q15417	Calponin-3 OS=Homo sapiens OX=9606 GN=CNN3 PE=1 SV=1	CNN3	36.413	1.261	0.831	0.692	0.813	0.89	1.146	1.388	1.359	1.13	1.447	1.132	1.293	0.727	0.0080377
Q9H1K0	Rabenosyn-5 OS=Homo sapiens OX=9606 GN=RBSN PE=1 SV=2	RBSN	88.869	1.107						1.204						0.919
Q15050	Ribosome biogenesis regulatory protein homolog OS=Homo sapiens OX=9606 GN=RRS1 PE=1 SV=2	RRS1	41.193		1.595	0.89	0.931	1.505	1.332		0.785	0.88	0.91	0.801	0.854	1.478	0.043539
Q2M1P5	Kinesin-like protein KIF7 OS=Homo sapiens OX=9606 GN=KIF7 PE=1 SV=2	KIF7	150.59						0.282		1.412	3.33	3.404	3.596	3.29	0.094
Q13443	Disintegrin and metalloproteinase domain-containing protein 9 OS=Homo sapiens OX=9606 GN=ADAM9 PE=1 SV=1	ADAM9	90.555	1.145	1.204	0.843	1.126	1.382	1.117	0.83	0.765	0.673	0.542	0.776	0.64	1.613	0.00040047
Q96EP5	DAZ-associated protein 1 OS=Homo sapiens OX=9606 GN=DAZAP1 PE=1 SV=1	DAZAP1	43.383	1.135	1.554	0.882	0.922	1.115	1.081	0.823	0.866	0.673	0.721	0.735	0.725	1.472	0.0020393
P60604	Ubiquitin-conjugating enzyme E2 G2 OS=Homo sapiens OX=9606 GN=UBE2G2 PE=1 SV=1	UBE2G2	18.566	1.126	1.163	1.16	1.202	1.063	1.13	1.09	0.969	1.005	1.019	0.944	1.043	1.128	0.00121738
Q96ME7	Zinc finger protein 512 OS=Homo sapiens OX=9606 GN=ZNF512 PE=1 SV=2	ZNF512	64.681	1.094	1.456	1.401	0.968	1.185	1.021	0.803	0.919	0.86	0.846	0.763	0.866	1.409	0.00105593
P61962	DDB1- and CUL4-associated factor 7 OS=Homo sapiens OX=9606 GN=DCAF7 PE=1 SV=1	DCAF7	38.926	1.249	1.157	1.056	1.019	1.108	1.092	0.949	0.86	1.168	1.06	0.981	1.125	1.088	0.144478
P06576	"ATP synthase subunit beta, mitochondrial OS=Homo sapiens OX=9606 GN=ATP5F1B PE=1 SV=3"	ATP5F1B	56.559	0.741	0.952	0.739	0.639	0.778	0.883	1.339	1.352	1.298	1.526	1.438	1.233	0.578	3.6105e-06
O00170	AH receptor-interacting protein OS=Homo sapiens OX=9606 GN=AIP PE=1 SV=2	AIP	37.636	1.22	1.09	1.068	1.09	1.064	1.173	0.917	0.85	0.885	0.909	0.772	0.86	1.291	2.0966e-05
O43765	Small glutamine-rich tetratricopeptide repeat-containing protein alpha OS=Homo sapiens OX=9606 GN=SGTA PE=1 SV=1	SGTA	34.063	1.247	1.201	1.232	1.026	1.03	1.069	0.898	0.697	0.805	0.811	0.721	0.885	1.413	0.00010473
Q99584	Protein S100-A13 OS=Homo sapiens OX=9606 GN=S100A13 PE=1 SV=1	S100A13	11.471	0.745	0.693	2.302	1.134	1.211	0.777	0.809	1.002	0.783	0.779	0.719	0.646	1.448	0.192505
Q9H5N1	Rab GTPase-binding effector protein 2 OS=Homo sapiens OX=9606 GN=RABEP2 PE=1 SV=2	RABEP2	63.542	1.183	1	0.91	0.905	0.931	0.901	1.064	1.095	0.939	0.791	0.879	0.89	1.03	0.6465
Q5NDL2	EGF domain-specific O-linked N-acetylglucosamine transferase OS=Homo sapiens OX=9606 GN=EOGT PE=1 SV=1	EOGT	62.01
P36551	"Oxygen-dependent coproporphyrinogen-III oxidase, mitochondrial OS=Homo sapiens OX=9606 GN=CPOX PE=1 SV=3"	CPOX	50.151
Q9BRT6	Protein LLP homolog OS=Homo sapiens OX=9606 GN=LLPH PE=1 SV=1	LLPH	15.225
Q9UDR5	"Alpha-aminoadipic semialdehyde synthase, mitochondrial OS=Homo sapiens OX=9606 GN=AASS PE=1 SV=1"	AASS	102.13	0.502	0.665	0.769	0.714	0.798	0.971	1.796	1.163	1.548	1.576	1.626	1.566	0.476	3.8634e-05
Q8IWA0	WD repeat-containing protein 75 OS=Homo sapiens OX=9606 GN=WDR75 PE=1 SV=1	WDR75	94.498
Q8N4C6	Ninein OS=Homo sapiens OX=9606 GN=NIN PE=1 SV=4	NIN	243.25
Q9UNE7	E3 ubiquitin-protein ligase CHIP OS=Homo sapiens OX=9606 GN=STUB1 PE=1 SV=2	STUB1	34.856	1.331	0.998	0.866	1.219	0.796	0.888	1.054	0.882	0.866	0.899	0.963	1.013	1.074	0.5413
O00623	Peroxisome assembly protein 12 OS=Homo sapiens OX=9606 GN=PEX12 PE=1 SV=1	PEX12	40.797
Q16626	Male-enhanced antigen 1 OS=Homo sapiens OX=9606 GN=MEA1 PE=1 SV=2	MEA1	19.904	0.975						0.884						1.103
Q5T7W0	Zinc finger protein 618 OS=Homo sapiens OX=9606 GN=ZNF618 PE=1 SV=1	ZNF618	104.95
Q8N1F7	Nuclear pore complex protein Nup93 OS=Homo sapiens OX=9606 GN=NUP93 PE=1 SV=2	NUP93	93.487	1.169	1.122	1.029	1.028	1.253	1.099	0.898	0.968	0.901	0.84	0.802	0.879	1.267	0.000178673
Q15477	Helicase SKI2W OS=Homo sapiens OX=9606 GN=SKIV2L PE=1 SV=3	SKIV2L	137.75	0.986	0.916	1.058	0.938	0.877	0.876	1.012	0.873	1.03	0.958	0.974	0.885	0.986	0.7289
O94856	Neurofascin OS=Homo sapiens OX=9606 GN=NFASC PE=1 SV=4	NFASC	150.02
Q5VVC0	Uncharacterized protein C1orf146 OS=Homo sapiens OX=9606 GN=C1orf146 PE=2 SV=1	C1orf146	20.418	1.099	0.996	1.439	1.242	1.156	1.051	0.89	1.268	0.81	1.13	1.009	1.054	1.133	0.161863
O75955	Flotillin-1 OS=Homo sapiens OX=9606 GN=FLOT1 PE=1 SV=3	FLOT1	47.355	1.824	1.122	1.384	1.534	1.272	1.067	0.686	0.789	0.869	0.793	0.693	0.728	1.8	7.9833e-05
Q9NUQ9	Protein FAM49B OS=Homo sapiens OX=9606 GN=FAM49B PE=1 SV=1	FAM49B	36.748	1.023	1.019	0.879	1.129	0.926	1.304	0.526	0.77	0.699	0.681	0.749	0.759	1.501	0.00058331
O43716	"Glutamyl-tRNA(Gln) amidotransferase subunit C, mitochondrial OS=Homo sapiens OX=9606 GN=GATC PE=1 SV=1"	GATC	15.086	1.111	0.733	0.572	0.803	0.88	0.922	1.11	1.131	0.969	1.148	0.734	0.86	0.844	0.161957
P49447	Cytochrome b561 OS=Homo sapiens OX=9606 GN=CYB561 PE=1 SV=2	CYB561	27.559
Q9UJW2	Tubulointerstitial nephritis antigen OS=Homo sapiens OX=9606 GN=TINAG PE=2 SV=3	TINAG	54.604	0.573	0.539	0.892	0.557	0.584	0.382	4.351	2.384	1.453	2.469	1.089	2.377	0.25	0.000157096
P24752	"Acetyl-CoA acetyltransferase, mitochondrial OS=Homo sapiens OX=9606 GN=ACAT1 PE=1 SV=1"	ACAT1	45.199	0.543	0.783	0.516	0.582	0.799	0.684	1.659	1.979	1.397	1.824	1.773	1.8	0.375	3.5321e-07
Q96QU8	Exportin-6 OS=Homo sapiens OX=9606 GN=XPO6 PE=1 SV=1	XPO6	128.88
Q9BRA2	Thioredoxin domain-containing protein 17 OS=Homo sapiens OX=9606 GN=TXNDC17 PE=1 SV=1	TXNDC17	13.941	1.289	0.869	1.049	0.864	1.147	0.557	1.28	0.993	1.174	1.261	1.404	0.983	0.814	0.116139
Q96EX1	Small integral membrane protein 12 OS=Homo sapiens OX=9606 GN=SMIM12 PE=1 SV=3	SMIM12	10.799	0.75	0.609	0.717	0.651	0.92	0.928	1.486	1.47	1.111	1.184	1.092	1.131	0.612	0.00030241
Q92888	Rho guanine nucleotide exchange factor 1 OS=Homo sapiens OX=9606 GN=ARHGEF1 PE=1 SV=2	ARHGEF1	102.43	0.986	1.08	1.024	1.242	0.919	1.1	0.848	0.843	0.795	0.858	0.732	0.915	1.272	0.00104239
O96007	Molybdopterin synthase catalytic subunit OS=Homo sapiens OX=9606 GN=MOCS2 PE=1 SV=1	MOCS2	20.944	0.915	0.989	1.344	0.962	0.932	0.826	1.272	0.928	1.39	1.165	1.38	1.088	0.826	0.063656
O94818	Nucleolar protein 4 OS=Homo sapiens OX=9606 GN=NOL4 PE=1 SV=2	NOL4	71.356
P19075	Tetraspanin-8 OS=Homo sapiens OX=9606 GN=TSPAN8 PE=1 SV=1	TSPAN8	26.044
Q9Y3B3	Transmembrane emp24 domain-containing protein 7 OS=Homo sapiens OX=9606 GN=TMED7 PE=1 SV=2	TMED7	25.171	0.883	1.109	1.279	1.119	0.93	0.923	0.982	0.882	0.724	0.76	0.706	0.815	1.282	0.0105607
P61218	"DNA-directed RNA polymerases I, II, and III subunit RPABC2 OS=Homo sapiens OX=9606 GN=POLR2F PE=1 SV=1"	POLR2F	14.478
P60520	Gamma-aminobutyric acid receptor-associated protein-like 2 OS=Homo sapiens OX=9606 GN=GABARAPL2 PE=1 SV=1	GABARAPL2	13.667	0.451						0.657						0.686
Q8N2H4	Protein SYS1 homolog OS=Homo sapiens OX=9606 GN=SYS1 PE=1 SV=1	SYS1	17.615
P55040	GTP-binding protein GEM OS=Homo sapiens OX=9606 GN=GEM PE=1 SV=1	GEM	33.949
Q9ULZ3	Apoptosis-associated speck-like protein containing a CARD OS=Homo sapiens OX=9606 GN=PYCARD PE=1 SV=2	PYCARD	21.627	1.201	1.386	0.832	0.779	0.791	1.155	0.521	0.526	0.51	0.517	0.624	0.566	1.882	0.0023174
O43447	Peptidyl-prolyl cis-trans isomerase H OS=Homo sapiens OX=9606 GN=PPIH PE=1 SV=1	PPIH	19.208	1.187	0.903	1.497	1.158	1.461	1.108	0.813	0.737	0.745	0.74	0.746	0.751	1.614	0.00191876
P54136	"Arginine--tRNA ligase, cytoplasmic OS=Homo sapiens OX=9606 GN=RARS PE=1 SV=2"	RARS	75.378	1.151	0.947	1.072	1.083	1.058	1.01	0.921	0.879	0.919	0.874	0.887	0.862	1.183	0.00020026
O15068	Guanine nucleotide exchange factor DBS OS=Homo sapiens OX=9606 GN=MCF2L PE=1 SV=2	MCF2L	128.11
Q96PY6	Serine/threonine-protein kinase Nek1 OS=Homo sapiens OX=9606 GN=NEK1 PE=1 SV=2	NEK1	142.83		1.065	0.897	0.925	0.79	0.825		0.967	0.876	0.724	0.874	0.817	1.057	0.45886
O43325	LYR motif-containing protein 1 OS=Homo sapiens OX=9606 GN=LYRM1 PE=2 SV=1	LYRM1	14.281
Q9H6T3	RNA polymerase II-associated protein 3 OS=Homo sapiens OX=9606 GN=RPAP3 PE=1 SV=2	RPAP3	75.718		1.038	1.002	1.093	1.326	1.157		0.966	1.221	0.994	1.119	1.071	1.046	0.52264
Q9NYS0	NF-kappa-B inhibitor-interacting Ras-like protein 1 OS=Homo sapiens OX=9606 GN=NKIRAS1 PE=1 SV=1	NKIRAS1	21.643	1.166	0.916	1.11	0.93	1.085	1.091	1.288	0.93	1.419	1.286	1.285	1.301	0.839	0.039217
Q969V5	Mitochondrial ubiquitin ligase activator of NFKB 1 OS=Homo sapiens OX=9606 GN=MUL1 PE=1 SV=1	MUL1	39.8
Q9BUE0	Mediator of RNA polymerase II transcription subunit 18 OS=Homo sapiens OX=9606 GN=MED18 PE=1 SV=1	MED18	23.662
Q9BV38	WD repeat-containing protein 18 OS=Homo sapiens OX=9606 GN=WDR18 PE=1 SV=2	WDR18	47.405	1.439	1.192	1.3	1.033	1.309	1.286	0.866	0.819	0.871	0.835	0.795	0.656	1.561	3.6708e-05
Q7Z460	CLIP-associating protein 1 OS=Homo sapiens OX=9606 GN=CLASP1 PE=1 SV=1	CLASP1	169.45	0.944	1.303	1.204	0.936	1.01	0.88	0.791	0.816	0.914	0.852	0.75	0.79	1.278	0.0067582
Q96J02	E3 ubiquitin-protein ligase Itchy homolog OS=Homo sapiens OX=9606 GN=ITCH PE=1 SV=2	ITCH	102.8	1.11	1.213	1.06	0.997	1.335	1.18	1.224	0.882	1.078	0.823	0.897	0.952	1.177	0.045043
P51659	Peroxisomal multifunctional enzyme type 2 OS=Homo sapiens OX=9606 GN=HSD17B4 PE=1 SV=3	HSD17B4	79.685	1.025	1.187	0.731	1.076	0.838	0.985	1.274	1.124	1.124	1.178	1.168	1.221	0.824	0.040605
Q12983	BCL2/adenovirus E1B 19 kDa protein-interacting protein 3 OS=Homo sapiens OX=9606 GN=BNIP3 PE=1 SV=3	BNIP3	27.832
P78527	DNA-dependent protein kinase catalytic subunit OS=Homo sapiens OX=9606 GN=PRKDC PE=1 SV=3	PRKDC	469.08	1.274	1.178	1.281	1.132	1.398	1.184	0.845	0.889	0.83	0.801	0.83	0.818	1.486	2.2762e-07
Q9HCH5	Synaptotagmin-like protein 2 OS=Homo sapiens OX=9606 GN=SYTL2 PE=1 SV=3	SYTL2	104.93	1.15						0.803						1.432
P11532	Dystrophin OS=Homo sapiens OX=9606 GN=DMD PE=1 SV=3	DMD	426.74
Q6NW29	RWD domain-containing protein 4 OS=Homo sapiens OX=9606 GN=RWDD4 PE=1 SV=3	RWDD4	21.25	1.108	1.299	1.085	1.321	1.426	1.148	1.007	1.284	1.348	1.084	1.231	1.114	1.045	0.50646
Q92585	Mastermind-like protein 1 OS=Homo sapiens OX=9606 GN=MAML1 PE=1 SV=3	MAML1	108.05		2.925	1.152	2.777	2.75	3.345		1.448	2.233	0.852	1.248	1.27	1.836	0.041345
P24592	Insulin-like growth factor-binding protein 6 OS=Homo sapiens OX=9606 GN=IGFBP6 PE=1 SV=1	IGFBP6	25.322	0.544	0.699	0.68	0.958	0.906	0.719	1.049	1.125	0.76	1.077	1.156	0.95	0.737	0.013884
Q96HW7	Integrator complex subunit 4 OS=Homo sapiens OX=9606 GN=INTS4 PE=1 SV=2	INTS4	108.17	1.051	1.207	1.381	0.783	1.478	0.926	0.676	1.186	1.043	1.034	0.918	0.911	1.183	0.23644
Q9NP97	Dynein light chain roadblock-type 1 OS=Homo sapiens OX=9606 GN=DYNLRB1 PE=1 SV=3	DYNLRB1	10.921	1.078	0.889	1.043	0.941	0.842	0.866	0.872	0.849	0.815	0.847	0.915	0.878	1.093	0.083196
Q00796	Sorbitol dehydrogenase OS=Homo sapiens OX=9606 GN=SORD PE=1 SV=4	SORD	38.324	0.52	0.506	0.559	0.534	0.682	0.619	1.929	1.321	1.67	1.753	2.088	1.698	0.327	3.215e-08
Q92820	Gamma-glutamyl hydrolase OS=Homo sapiens OX=9606 GN=GGH PE=1 SV=2	GGH	35.964	0.699	0.672	0.532	0.617	0.693	0.623	1.941	1.259	1.551	2.072	2.008	1.935	0.356	2.4765e-07
P04921	Glycophorin-C OS=Homo sapiens OX=9606 GN=GYPC PE=1 SV=1	GYPC	13.81	0.603	0.663	0.526	0.546	0.568	0.536	0.644	1.165	0.546	0.608	0.823	0.671	0.772	0.09866
Q8WYJ6	Septin-1 OS=Homo sapiens OX=9606 GN=SEPTIN1 PE=1 SV=2	SEPTIN1	41.97
Q8N6N6	Protein NATD1 OS=Homo sapiens OX=9606 GN=NATD1 PE=1 SV=2	NATD1	13.032
P08238	Heat shock protein HSP 90-beta OS=Homo sapiens OX=9606 GN=HSP90AB1 PE=1 SV=4	HSP90AB1	83.263	1.195	1.183	1.213	1.021	1.159	1.103	0.776	0.775	0.769	0.757	0.805	0.829	1.459	8.8067e-08
P0DP04	Immunoglobulin heavy variable 3-43D OS=Homo sapiens OX=9606 GN=IGHV3-43D PE=3 SV=1	IGHV3-43D	13.017	0.415	0.314	0.287	0.54	0.318	0.236	0.57	0.448	0.385	0.535	0.369	0.422	0.773	0.070742
Q9Y219	Protein jagged-2 OS=Homo sapiens OX=9606 GN=JAG2 PE=1 SV=3	JAG2	133.37	1.662	1.141	0.691	0.743	1.199	1.238	1.131	1.256	0.769	0.93	0.799	0.923	1.149	0.50174
Q12979	Active breakpoint cluster region-related protein OS=Homo sapiens OX=9606 GN=ABR PE=1 SV=2	ABR	97.597	1.122	1.317	1.962	1.63	1.186	1.203	0.679	0.526	0.581	0.609	0.577	0.591	2.363	2.4541e-06
Q9BRJ2	"39S ribosomal protein L45, mitochondrial OS=Homo sapiens OX=9606 GN=MRPL45 PE=1 SV=2"	MRPL45	35.351	1.087	0.895	0.726	0.916	0.926	1.187	1.129	1.169	0.891	1.493	1.085	1.011	0.846	0.124219
P62487	DNA-directed RNA polymerase II subunit RPB7 OS=Homo sapiens OX=9606 GN=POLR2G PE=1 SV=1	POLR2G	19.294
O94886	CSC1-like protein 1 OS=Homo sapiens OX=9606 GN=TMEM63A PE=1 SV=3	TMEM63A	92.125		1.212	1.286	1.962	2.13	1.674		1.359	0.887	1.841	1.778	1.276	1.157	0.39794
Q9BR76	Coronin-1B OS=Homo sapiens OX=9606 GN=CORO1B PE=1 SV=1	CORO1B	54.234	1.05	0.705	0.919	0.899	0.798	0.973	1.06	0.823	0.942	1.009	1.065	0.904	0.921	0.2532
Q8N4V1	Membrane magnesium transporter 1 OS=Homo sapiens OX=9606 GN=MMGT1 PE=1 SV=1	MMGT1	14.686
O60331	Phosphatidylinositol 4-phosphate 5-kinase type-1 gamma OS=Homo sapiens OX=9606 GN=PIP5K1C PE=1 SV=2	PIP5K1C	73.259		1.082	0.691	0.972	0.786	0.785		0.742	0.776	0.817	0.765	0.786	1.111	0.32728
P78406	mRNA export factor OS=Homo sapiens OX=9606 GN=RAE1 PE=1 SV=1	RAE1	40.968	1.338	1.07	0.994	1.47	1.106	1.004	0.722	1.094	1.316	0.65	0.977	0.922	1.229	0.105096
P04049	RAF proto-oncogene serine/threonine-protein kinase OS=Homo sapiens OX=9606 GN=RAF1 PE=1 SV=1	RAF1	73.051	1.021	1.057	0.953	1.176	0.948	0.918	1.139	0.952	0.985	1.258	0.898	1.074	0.963	0.5951
Q86W92	Liprin-beta-1 OS=Homo sapiens OX=9606 GN=PPFIBP1 PE=1 SV=2	PPFIBP1	114.02	1.199	1.61	1.315	1.222	1.279	1.176	0.667	0.784	0.781	0.614	0.664	0.825	1.8	2.7727e-06
Q5M775	Cytospin-B OS=Homo sapiens OX=9606 GN=SPECC1 PE=1 SV=1	SPECC1	118.58	1.034						0.85						1.216
P31930	"Cytochrome b-c1 complex subunit 1, mitochondrial OS=Homo sapiens OX=9606 GN=UQCRC1 PE=1 SV=3"	UQCRC1	52.645	0.819	1.029	0.701	0.764	0.814	0.74	1.679	1.685	1.417	1.77	1.517	1.302	0.519	2.0463e-06
Q9BVG4	Protein PBDC1 OS=Homo sapiens OX=9606 GN=PBDC1 PE=1 SV=1	PBDC1	26.056	0.979	1.308	1.352	1.021	1.106	1.041	1.004	0.915	0.972	0.939	0.89	0.93	1.205	0.021303
Q86XZ4	Spermatogenesis-associated serine-rich protein 2 OS=Homo sapiens OX=9606 GN=SPATS2 PE=1 SV=1	SPATS2	59.544
P35610	Sterol O-acyltransferase 1 OS=Homo sapiens OX=9606 GN=SOAT1 PE=1 SV=3	SOAT1	64.734		1.273	1.83	2.101	1.788	1.785		0.513	0.678	0.658	0.554	0.573	2.949	2.1534e-06
P30041	Peroxiredoxin-6 OS=Homo sapiens OX=9606 GN=PRDX6 PE=1 SV=3	PRDX6	25.035	0.876	0.873	1.106	1.002	1.035	0.854	1.274	1.071	1.34	1.313	1.304	1.051	0.781	0.0028151
P50993	Sodium/potassium-transporting ATPase subunit alpha-2 OS=Homo sapiens OX=9606 GN=ATP1A2 PE=1 SV=1	ATP1A2	112.26	0.701	0.963	0.844	0.853	0.906	0.923	1.52	2.271	2.162	1.802	1.607	1.632	0.472	1.9015e-06
Q9BXL7	Caspase recruitment domain-containing protein 11 OS=Homo sapiens OX=9606 GN=CARD11 PE=1 SV=3	CARD11	133.28
O75347	Tubulin-specific chaperone A OS=Homo sapiens OX=9606 GN=TBCA PE=1 SV=3	TBCA	12.855	1.084	0.964	1.222	1.117	1.05	0.999	0.823	0.848	0.964	0.992	1.033	0.881	1.162	0.0145369
Q9HC07	Transmembrane protein 165 OS=Homo sapiens OX=9606 GN=TMEM165 PE=1 SV=1	TMEM165	34.905
P63104	14-3-3 protein zeta/delta OS=Homo sapiens OX=9606 GN=YWHAZ PE=1 SV=1	YWHAZ	27.745	1.22	1.295	1.533	1.641	1.225	1.232	0.744	0.767	0.749	0.861	0.762	0.825	1.73	1.5006e-06
Q8N468	Major facilitator superfamily domain-containing protein 4A OS=Homo sapiens OX=9606 GN=MFSD4A PE=2 SV=3	MFSD4A	56.265
Q71RG4	Transmembrane and ubiquitin-like domain-containing protein 2 OS=Homo sapiens OX=9606 GN=TMUB2 PE=1 SV=2	TMUB2	33.788	1.243						0.922						1.348
Q14247	Src substrate cortactin OS=Homo sapiens OX=9606 GN=CTTN PE=1 SV=2	CTTN	61.585	1.013	0.82	0.944	1.164	1.043	0.951	0.935	0.998	0.871	0.999	0.871	0.903	1.064	0.3084
A0A0B4J1V0	Immunoglobulin heavy variable 3-15 OS=Homo sapiens OX=9606 GN=IGHV3-15 PE=3 SV=1	IGHV3-15	12.926
Q96LD4	E3 ubiquitin-protein ligase TRIM47 OS=Homo sapiens OX=9606 GN=TRIM47 PE=1 SV=2	TRIM47	69.531	0.949	0.943	0.958	1.207	1.114	1.141	0.944	0.838	1.087	0.903	1.164	1.095	1.047	0.50818
P82979	SAP domain-containing ribonucleoprotein OS=Homo sapiens OX=9606 GN=SARNP PE=1 SV=3	SARNP	23.671	1.021	1.266	1.261	0.923	1.328	1.186	0.696	0.785	0.777	0.818	0.804	0.79	1.496	8.4161e-05
Q9H5Z1	Probable ATP-dependent RNA helicase DHX35 OS=Homo sapiens OX=9606 GN=DHX35 PE=1 SV=2	DHX35	78.909
P20618	Proteasome subunit beta type-1 OS=Homo sapiens OX=9606 GN=PSMB1 PE=1 SV=2	PSMB1	26.489	1.278	0.941	1.11	1.094	1.108	1.115	1.07	0.887	0.962	0.962	1.075	0.947	1.126	0.041601
P20290	Transcription factor BTF3 OS=Homo sapiens OX=9606 GN=BTF3 PE=1 SV=1	BTF3	22.168	0.845	1.288	0.981	0.871	0.954	0.971	0.563	0.767	0.696	0.754	0.96	0.687	1.335	0.0109247
Q6P179	Endoplasmic reticulum aminopeptidase 2 OS=Homo sapiens OX=9606 GN=ERAP2 PE=1 SV=2	ERAP2	110.46	1.649	0.732	1.152	1.229	0.628	0.548	1.214	0.848	0.884	0.647	0.481	0.824	1.212	0.4967
A0A0A0MS15	Immunoglobulin heavy variable 3-49 OS=Homo sapiens OX=9606 GN=IGHV3-49 PE=3 SV=1	IGHV3-49	13.056	0.397	0.338	0.487	0.433	0.651	0.431	0.543	0.6	0.675	0.6	0.816	1.145	0.625	0.0099022
P02745	Complement C1q subcomponent subunit A OS=Homo sapiens OX=9606 GN=C1QA PE=1 SV=2	C1QA	26.016	0.991	0.471	0.44	0.909	0.546	0.489	0.527	0.666	0.458	0.399	0.663	0.498	1.198	0.41304
Q96I34	Protein phosphatase 1 regulatory subunit 16A OS=Homo sapiens OX=9606 GN=PPP1R16A PE=1 SV=1	PPP1R16A	57.811	1.151						0.886						1.299
O95197	Reticulon-3 OS=Homo sapiens OX=9606 GN=RTN3 PE=1 SV=2	RTN3	112.61		0.68	1.279	1.392	0.326	0.816		2.016	1.212	0.783	0.583	1.343	0.757	0.39048
P23297	Protein S100-A1 OS=Homo sapiens OX=9606 GN=S100A1 PE=1 SV=2	S100A1	10.546		0.168	0.802	0.402	0.326	0.238		0.396	0.29	0.879	0.483	0.45	0.775	0.33164
O76094	Signal recognition particle subunit SRP72 OS=Homo sapiens OX=9606 GN=SRP72 PE=1 SV=3	SRP72	74.605	0.948	1.074	0.996	0.945	0.953	0.996	0.846	0.849	0.851	0.872	0.954	0.88	1.126	0.00148099
O95365	Zinc finger and BTB domain-containing protein 7A OS=Homo sapiens OX=9606 GN=ZBTB7A PE=1 SV=1	ZBTB7A	61.438
O75616	"GTPase Era, mitochondrial OS=Homo sapiens OX=9606 GN=ERAL1 PE=1 SV=2"	ERAL1	48.349	1.148	0.596	0.599	0.684	0.665	1.064	1.515	2.027	0.907	1.189	0.634	1.391	0.621	0.053922
Q5T3U5	Multidrug resistance-associated protein 7 OS=Homo sapiens OX=9606 GN=ABCC10 PE=1 SV=1	ABCC10	161.63
Q96FL9	Polypeptide N-acetylgalactosaminyltransferase 14 OS=Homo sapiens OX=9606 GN=GALNT14 PE=1 SV=1	GALNT14	64.32	1.333	1.196	3.364	1.274	0.728	0.78	1.062	0.769	1.022	0.783	0.774	0.888	1.637	0.181217
Q9C0B5	Palmitoyltransferase ZDHHC5 OS=Homo sapiens OX=9606 GN=ZDHHC5 PE=1 SV=2	ZDHHC5	77.544	1.102	1.008	1.175	1.13	1.18	1.029	0.977	0.992	1.201	1.031	1.095	1.033	1.047	0.28832
O75410	Transforming acidic coiled-coil-containing protein 1 OS=Homo sapiens OX=9606 GN=TACC1 PE=1 SV=2	TACC1	87.793	0.862	1.177	1.15	1.435	0.947	1.079	0.92	1.102	0.939	0.933	0.754	0.801	1.22	0.059742
Q96RR4	Calcium/calmodulin-dependent protein kinase kinase 2 OS=Homo sapiens OX=9606 GN=CAMKK2 PE=1 SV=2	CAMKK2	64.745
Q9NZI2	Kv channel-interacting protein 1 OS=Homo sapiens OX=9606 GN=KCNIP1 PE=1 SV=2	KCNIP1	26.817		0.806	0.719	1.38	1.473	0.926		0.919	0.805	0.807	0.779	1.064	1.213	0.33778
Q5VWP2	Terminal nucleotidyltransferase 5C OS=Homo sapiens OX=9606 GN=TENT5C PE=1 SV=1	TENT5C	44.944	1.234						0.844						1.462
P78316	Nucleolar protein 14 OS=Homo sapiens OX=9606 GN=NOP14 PE=1 SV=3	NOP14	97.667
P30260	Cell division cycle protein 27 homolog OS=Homo sapiens OX=9606 GN=CDC27 PE=1 SV=2	CDC27	91.866	1.195						0.837						1.428
O75436	Vacuolar protein sorting-associated protein 26A OS=Homo sapiens OX=9606 GN=VPS26A PE=1 SV=2	VPS26A	38.169	0.92	0.95	1.121	1.052	1.048	0.875	1.061	0.778	0.893	0.934	0.875	0.833	1.11	0.098523
Q9UI15	Transgelin-3 OS=Homo sapiens OX=9606 GN=TAGLN3 PE=1 SV=2	TAGLN3	22.472		0.956	0.374	0.328	0.988	0.927		0.757	0.578	0.711	0.703	0.777	1.013	0.73482
Q9NS15	Latent-transforming growth factor beta-binding protein 3 OS=Homo sapiens OX=9606 GN=LTBP3 PE=1 SV=4	LTBP3	139.36	0.723						0.603						1.199
Q8NFV4	Protein ABHD11 OS=Homo sapiens OX=9606 GN=ABHD11 PE=1 SV=1	ABHD11	34.69	1.238	1.366	0.877	1.88	1.197	2.515	1.071	0.931	0.852	0.905	0.697	0.871	1.703	0.0138821
Q8IUH4	Palmitoyltransferase ZDHHC13 OS=Homo sapiens OX=9606 GN=ZDHHC13 PE=1 SV=3	ZDHHC13	70.86
Q96RQ9	L-amino-acid oxidase OS=Homo sapiens OX=9606 GN=IL4I1 PE=1 SV=1	IL4I1	62.88	0.939	1.614	1.481	2.927	1.038	1.551	1.238	0.469	0.443	0.405	0.564	0.55	2.603	0.0020016
Q9HD89	Resistin OS=Homo sapiens OX=9606 GN=RETN PE=1 SV=1	RETN	11.419	1.392	0.987	0.392	0.736	0.648	1.845	1.253	0.849	0.61	0.528	0.711	0.834	1.254	0.59718
Q8N0T1	Ribosomal biogenesis factor OS=Homo sapiens OX=9606 GN=RBIS PE=1 SV=4	RBIS	11.456
O60239	SH3 domain-binding protein 5 OS=Homo sapiens OX=9606 GN=SH3BP5 PE=1 SV=2	SH3BP5	50.424
Q8TDI8	Transmembrane channel-like protein 1 OS=Homo sapiens OX=9606 GN=TMC1 PE=1 SV=2	TMC1	87.767
Q96A49	Synapse-associated protein 1 OS=Homo sapiens OX=9606 GN=SYAP1 PE=1 SV=1	SYAP1	39.933
Q9Y2R5	"28S ribosomal protein S17, mitochondrial OS=Homo sapiens OX=9606 GN=MRPS17 PE=1 SV=1"	MRPS17	14.502	1.006	0.854	0.706	0.856	0.992	1.232	0.941	1.087	1.23	1.389	1.321	1.38	0.768	0.022445
Q15742	NGFI-A-binding protein 2 OS=Homo sapiens OX=9606 GN=NAB2 PE=1 SV=1	NAB2	56.593
Q9BY89	Uncharacterized protein KIAA1671 OS=Homo sapiens OX=9606 GN=KIAA1671 PE=1 SV=2	KIAA1671	196.71	1.153	0.927	1.148	1.021	1.147	1.213	0.962	0.965	1.075	1.14	1.687	1.25	0.934	0.58764
Q6PCE3	"Glucose 1,6-bisphosphate synthase OS=Homo sapiens OX=9606 GN=PGM2L1 PE=1 SV=3"	PGM2L1	70.441	0.974	0.406	0.607	0.575	0.917	0.991	0.704	0.488	0.263	0.328	0.372	0.48	1.696	0.027677
O15372	Eukaryotic translation initiation factor 3 subunit H OS=Homo sapiens OX=9606 GN=EIF3H PE=1 SV=1	EIF3H	39.93	1.108	0.911	0.991	0.969	1.203	1.128	0.803	0.898	0.75	0.884	0.895	0.835	1.246	0.00199737
Q9UHD8	Septin-9 OS=Homo sapiens OX=9606 GN=SEPTIN9 PE=1 SV=2	SEPTIN9	65.401	1.533	1.046	1.754	1.425	1.181	1.211	0.651	0.781	0.824	0.794	0.736	0.684	1.823	4.3246e-05
Q8IXQ4	GPALPP motifs-containing protein 1 OS=Homo sapiens OX=9606 GN=GPALPP1 PE=1 SV=1	GPALPP1	38.141	1.029						0.906						1.136
Q86WB0	Nuclear-interacting partner of ALK OS=Homo sapiens OX=9606 GN=ZC3HC1 PE=1 SV=1	ZC3HC1	55.261	1.081	0.504	0.478	0.69	1.207	1.057	0.918	0.825	0.893	0.913	1.247	1.098	0.851	0.25036
Q9P0P8	Mitochondrial transcription rescue factor 1 OS=Homo sapiens OX=9606 GN=MTRES1 PE=1 SV=1	MTRES1	27.941		0.689	0.676	0.75	0.706	0.908		1.365	1.142	1.388	1.332	1.525	0.552	3.5841e-05
P13284	Gamma-interferon-inducible lysosomal thiol reductase OS=Homo sapiens OX=9606 GN=IFI30 PE=1 SV=3	IFI30	27.963	0.981	1.118	0.756	1.536	1.192	1.676	0.567	0.79	0.694	0.666	0.721	0.763	1.728	0.0024356
Q12882	Dihydropyrimidine dehydrogenase [NADP(+)] OS=Homo sapiens OX=9606 GN=DPYD PE=1 SV=2	DPYD	111.4	1.098	0.939	1.353	1.918	1.325	1.166	0.847	0.665	0.751	0.715	0.771	0.661	1.768	0.00043646
P42285	Exosome RNA helicase MTR4 OS=Homo sapiens OX=9606 GN=MTREX PE=1 SV=3	MTREX	117.8	1.091	1.216	1.144	1.054	1.348	1.18	0.804	0.847	0.839	0.808	0.759	0.787	1.452	1.3416e-06
Q9BVK6	Transmembrane emp24 domain-containing protein 9 OS=Homo sapiens OX=9606 GN=TMED9 PE=1 SV=2	TMED9	27.277	0.958	1.183	1.007	1.036	0.954	1.035	0.9	0.764	0.636	0.657	0.737	0.645	1.423	0.00021717
Q9UKJ3	G patch domain-containing protein 8 OS=Homo sapiens OX=9606 GN=GPATCH8 PE=1 SV=2	GPATCH8	164.2
Q13362	Serine/threonine-protein phosphatase 2A 56 kDa regulatory subunit gamma isoform OS=Homo sapiens OX=9606 GN=PPP2R5C PE=1 SV=3	PPP2R5C	61.06	1.188	1.026	1.292	1.416	1.366	1.048	1.14	1.141	1.292	0.664	0.993	1.136	1.152	0.191224
Q96LA8	Protein arginine N-methyltransferase 6 OS=Homo sapiens OX=9606 GN=PRMT6 PE=1 SV=1	PRMT6	41.937	1.086						4.8						0.226
P51801	Chloride channel protein ClC-Kb OS=Homo sapiens OX=9606 GN=CLCNKB PE=1 SV=3	CLCNKB	75.445
Q15907	Ras-related protein Rab-11B OS=Homo sapiens OX=9606 GN=RAB11B PE=1 SV=4	RAB11B	24.488	0.98	1.064	0.953	0.9	0.919	0.923	1.117	1.009	0.955	0.986	1.097	1.032	0.926	0.05432
P20592	Interferon-induced GTP-binding protein Mx2 OS=Homo sapiens OX=9606 GN=MX2 PE=1 SV=1	MX2	82.088	0.854	0.601	0.365	0.475	0.507	1.161	0.902	1.157	0.681	0.653	0.839	1.741	0.663	0.091001
Q6P4A8	Phospholipase B-like 1 OS=Homo sapiens OX=9606 GN=PLBD1 PE=1 SV=2	PLBD1	63.254	0.563	0.886	0.654	1.736	0.963	1.174	0.391	0.668	0.651	0.663	0.642	0.791	1.57	0.062784
Q8N370	Large neutral amino acids transporter small subunit 4 OS=Homo sapiens OX=9606 GN=SLC43A2 PE=1 SV=1	SLC43A2	62.746	0.727	1.185	1.151	0.936	0.87	1.017	1.5	2.064	1.703	2.226	1.472	1.514	0.562	0.0002562
Q9NVP1	ATP-dependent RNA helicase DDX18 OS=Homo sapiens OX=9606 GN=DDX18 PE=1 SV=2	DDX18	75.406	1.184	1.586	1.147	1.037	1.396	1.27	0.879	0.858	0.865	0.883	0.753	0.904	1.482	0.000184087
P0DJI8	Serum amyloid A-1 protein OS=Homo sapiens OX=9606 GN=SAA1 PE=1 SV=1	SAA1	13.532
P09234	U1 small nuclear ribonucleoprotein C OS=Homo sapiens OX=9606 GN=SNRPC PE=1 SV=1	SNRPC	17.394	0.882	0.795	0.738	0.75	1.196	1.231	0.571	0.902	0.801	0.794	0.752	0.777	1.216	0.137678
P63165	Small ubiquitin-related modifier 1 OS=Homo sapiens OX=9606 GN=SUMO1 PE=1 SV=1	SUMO1	11.557	1.064	1.651	0.933	0.786	0.726	0.792	0.322	0.42	0.424	0.511	0.435	0.403	2.367	0.000135694
Q9UPR0	Inactive phospholipase C-like protein 2 OS=Homo sapiens OX=9606 GN=PLCL2 PE=1 SV=2	PLCL2	125.86
Q9H8T0	AKT-interacting protein OS=Homo sapiens OX=9606 GN=AKTIP PE=1 SV=1	AKTIP	33.128
P20020	Plasma membrane calcium-transporting ATPase 1 OS=Homo sapiens OX=9606 GN=ATP2B1 PE=1 SV=4	ATP2B1	134.68	1.096	0.821	1.067	1.148	0.914	1.079	0.93	0.982	1.366	0.953	0.959	1.005	0.989	0.91362
Q9H9Y6	DNA-directed RNA polymerase I subunit RPA2 OS=Homo sapiens OX=9606 GN=POLR1B PE=1 SV=2	POLR1B	128.23	1.324	1.359	0.887	1.117	1.362	1.055	0.917	0.917	0.865	0.865	0.744	0.882	1.369	0.0028413
Q9BQE4	Selenoprotein S OS=Homo sapiens OX=9606 GN=SELENOS PE=1 SV=3	SELENOS	21.163	1.031						1.05						0.982
P62937	Peptidyl-prolyl cis-trans isomerase A OS=Homo sapiens OX=9606 GN=PPIA PE=1 SV=2	PPIA	18.012	1.109	0.947	0.988	1.177	1.345	1.266	0.9	0.809	0.851	0.89	0.879	0.828	1.325	0.0054969
O14686	Histone-lysine N-methyltransferase 2D OS=Homo sapiens OX=9606 GN=KMT2D PE=1 SV=2	KMT2D	593.38
P78411	Iroquois-class homeodomain protein IRX-5 OS=Homo sapiens OX=9606 GN=IRX5 PE=1 SV=3	IRX5	50.36		1.023	1.526	0.963	1.888	1.378		0.879	0.714	0.697	0.782	0.796	1.752	0.0037835
P61956	Small ubiquitin-related modifier 2 OS=Homo sapiens OX=9606 GN=SUMO2 PE=1 SV=3	SUMO2	10.871		1.046	1.418	1.026	1.111	0.926		0.749	0.905	0.958	0.97	0.767	1.271	0.031096
Q7Z7F7	"39S ribosomal protein L55, mitochondrial OS=Homo sapiens OX=9606 GN=MRPL55 PE=1 SV=1"	MRPL55	15.128	0.735						0.832						0.883
Q9GZT6	"Coiled-coil domain-containing protein 90B, mitochondrial OS=Homo sapiens OX=9606 GN=CCDC90B PE=1 SV=2"	CCDC90B	29.505	0.6						0.723						0.83
P62249	40S ribosomal protein S16 OS=Homo sapiens OX=9606 GN=RPS16 PE=1 SV=2	RPS16	16.445	0.923	0.848	0.987	0.818	1.074	1.035	0.641	0.649	0.638	0.75	0.876	0.7	1.336	0.0015025
Q14116	Interleukin-18 OS=Homo sapiens OX=9606 GN=IL18 PE=1 SV=1	IL18	22.326	1.354	1.234	1.1	1.589	1.399	1.478	0.551	0.719	0.795	0.772	0.772	0.79	1.854	1.68371e-05
Q16322	Potassium voltage-gated channel subfamily A member 10 OS=Homo sapiens OX=9606 GN=KCNA10 PE=1 SV=2	KCNA10	57.784		0.406	1.17	0.957	0.399	0.48		1.807	5.445	0.638	0.383	0.89	0.372	0.24762
Q8NFX7	Syntaxin-binding protein 6 OS=Homo sapiens OX=9606 GN=STXBP6 PE=1 SV=2	STXBP6	23.554	1.537						1.021						1.505
A0A075B6K4	Immunoglobulin lambda variable 3-10 OS=Homo sapiens OX=9606 GN=IGLV3-10 PE=3 SV=2	IGLV3-10	12.441	0.534	0.381	0.328	0.441	0.452	0.345	0.584	0.419	0.491	0.496	0.518	0.488	0.828	0.045903
O95394	Phosphoacetylglucosamine mutase OS=Homo sapiens OX=9606 GN=PGM3 PE=1 SV=1	PGM3	59.851	1.194	0.814	0.784	0.829	0.858	0.852	1.14	0.797	0.963	0.925	0.873	0.743	0.98	0.8126
Q86UW7	Calcium-dependent secretion activator 2 OS=Homo sapiens OX=9606 GN=CADPS2 PE=1 SV=2	CADPS2	147.73	1.077	1.217	0.77	1.206	1.596	1.164	1.204	0.943	0.982	0.966	0.822	0.82	1.225	0.12264
Q13011	"Delta(3,5)-Delta(2,4)-dienoyl-CoA isomerase, mitochondrial OS=Homo sapiens OX=9606 GN=ECH1 PE=1 SV=2"	ECH1	35.816	0.831	0.528	0.637	0.806	0.999	0.92	1.378	1.01	1.298	1.676	1.788	1.64	0.537	0.00072199
Q9NR19	"Acetyl-coenzyme A synthetase, cytoplasmic OS=Homo sapiens OX=9606 GN=ACSS2 PE=1 SV=1"	ACSS2	78.579	1.391	1.474	0.828	0.66	0.684	1.032	0.798	0.608	0.735	0.557	0.548	0.686	1.543	0.029523
Q9C073	Protein FAM117A OS=Homo sapiens OX=9606 GN=FAM117A PE=1 SV=1	FAM117A	48.318
P17931	Galectin-3 OS=Homo sapiens OX=9606 GN=LGALS3 PE=1 SV=5	LGALS3	26.152	0.823	1.267	1.4	1.674	1.442	1.185	0.739	0.904	0.918	0.847	0.949	0.896	1.483	0.0121756
P55103	Inhibin beta C chain OS=Homo sapiens OX=9606 GN=INHBC PE=2 SV=1	INHBC	38.237	0.989						1.444						0.685
O75923	Dysferlin OS=Homo sapiens OX=9606 GN=DYSF PE=1 SV=1	DYSF	237.29	0.673	0.821	0.71	0.82	0.755	0.735	1.564	1.184	1.412	1.104	1.189	1.241	0.587	3.349e-06
Q8N264	Rho GTPase-activating protein 24 OS=Homo sapiens OX=9606 GN=ARHGAP24 PE=1 SV=2	ARHGAP24	84.257	1.215	0.804	0.641	0.977	1.042	0.803	1.12	1.273	1.234	1.256	0.953	1.151	0.785	0.030456
P31327	"Carbamoyl-phosphate synthase [ammonia], mitochondrial OS=Homo sapiens OX=9606 GN=CPS1 PE=1 SV=2"	CPS1	164.94
P48681	Nestin OS=Homo sapiens OX=9606 GN=NES PE=1 SV=2	NES	177.44	0.81	0.585	0.519	0.563	0.619	0.551	1.063	1.226	1.629	1.75	1.765	1.4	0.413	4.3354e-06
P04003	C4b-binding protein alpha chain OS=Homo sapiens OX=9606 GN=C4BPA PE=1 SV=2	C4BPA	67.033	0.752	0.799	0.777	0.77	0.818	0.648	1.143	1.309	0.951	0.874	0.88	0.974	0.744	0.0029036
Q9UPM9	B9 domain-containing protein 1 OS=Homo sapiens OX=9606 GN=B9D1 PE=1 SV=1	B9D1	22.775
Q04726	Transducin-like enhancer protein 3 OS=Homo sapiens OX=9606 GN=TLE3 PE=1 SV=2	TLE3	83.416	1.228	0.867	0.919	0.716	1.084	0.972	0.695	1.075	0.867	1.003	0.894	0.85	1.075	0.50882
O15533	Tapasin OS=Homo sapiens OX=9606 GN=TAPBP PE=1 SV=1	TAPBP	47.625	1.601	1.036	0.982	1.686	1.103	1.835	0.773	0.681	0.678	0.59	0.562	0.864	1.987	0.00047587
Q13905	Rap guanine nucleotide exchange factor 1 OS=Homo sapiens OX=9606 GN=RAPGEF1 PE=1 SV=3	RAPGEF1	120.55		0.831	1.093	0.917	1.203	0.783		0.841	0.756	0.989	0.742	0.793	1.171	0.157056
P53990	IST1 homolog OS=Homo sapiens OX=9606 GN=IST1 PE=1 SV=1	IST1	39.75	1.131	1.182	0.853	1.075	0.904	0.868	1.187	1.037	0.91	1.164	0.857	0.977	0.981	0.79598
Q9Y4K4	Mitogen-activated protein kinase kinase kinase kinase 5 OS=Homo sapiens OX=9606 GN=MAP4K5 PE=1 SV=2	MAP4K5	95.023
P46939	Utrophin OS=Homo sapiens OX=9606 GN=UTRN PE=1 SV=2	UTRN	394.46	1.24	0.948	1.513	1.259	0.886	0.841	1.273	1.213	1.05	0.901	0.791	0.979	1.077	0.60298
O75886	Signal transducing adapter molecule 2 OS=Homo sapiens OX=9606 GN=STAM2 PE=1 SV=1	STAM2	58.164	0.987	1.108	1.263	1.116	0.832	1.084	0.971	0.88	0.732	0.837	0.726	0.614	1.342	0.0070811
Q8IVP5	FUN14 domain-containing protein 1 OS=Homo sapiens OX=9606 GN=FUNDC1 PE=1 SV=1	FUNDC1	17.177
Q9UHB9	Signal recognition particle subunit SRP68 OS=Homo sapiens OX=9606 GN=SRP68 PE=1 SV=2	SRP68	70.729	1.027	1.011	0.909	0.937	0.985	1.151	0.806	0.904	0.894	0.87	0.956	0.959	1.117	0.028596
P43251	Biotinidase OS=Homo sapiens OX=9606 GN=BTD PE=1 SV=2	BTD	61.132	1.205	0.802	1.068	1.061	1.024	0.989	1.488	1.17	1.385	1.511	1.6	1.307	0.727	0.00118461
Q9UKL6	Phosphatidylcholine transfer protein OS=Homo sapiens OX=9606 GN=PCTP PE=1 SV=1	PCTP	24.843	1.046	1.211	1.148	1.229	1.085	0.901	1.65	1.071	0.979	1.242	1.301	1.339	0.873	0.180044
O00562	Membrane-associated phosphatidylinositol transfer protein 1 OS=Homo sapiens OX=9606 GN=PITPNM1 PE=1 SV=4	PITPNM1	134.85	1.128	1.352	2.428	1.427	1.539	1.256	0.863	1.292	1.091	0.76	1.044	0.642	1.604	0.0115166
Q9BQ61	Telomerase RNA component interacting RNase OS=Homo sapiens OX=9606 GN=TRIR PE=1 SV=1	TRIR	18.419	0.727	1.066	1.142	0.933	1.197	1.08	0.579	1.023	0.674	0.818	0.842	0.762	1.308	0.032159
Q92576	PHD finger protein 3 OS=Homo sapiens OX=9606 GN=PHF3 PE=1 SV=3	PHF3	229.48	1.104						0.996						1.108
Q8N4B1	Sesquipedalian-1 OS=Homo sapiens OX=9606 GN=PHETA1 PE=1 SV=1	PHETA1	27.215
P62837	Ubiquitin-conjugating enzyme E2 D2 OS=Homo sapiens OX=9606 GN=UBE2D2 PE=1 SV=1	UBE2D2	16.735
Q9UK73	Protein fem-1 homolog B OS=Homo sapiens OX=9606 GN=FEM1B PE=1 SV=1	FEM1B	70.263		0.797	0.655	0.767	1.246	1.056		0.85	0.697	0.763	0.857	0.746	1.155	0.35664
Q9BPU6	Dihydropyrimidinase-related protein 5 OS=Homo sapiens OX=9606 GN=DPYSL5 PE=1 SV=1	DPYSL5	61.421	0.673	1.815	2.105	1.748	1.667	1.259	0.661	1.311	0.6	0.871	0.831	0.517	1.934	0.0134813
P61927	60S ribosomal protein L37 OS=Homo sapiens OX=9606 GN=RPL37 PE=1 SV=2	RPL37	11.078	0.914	0.591	0.771	0.557	0.971	1.036	0.685	0.548	0.426	0.387	0.643	0.545	1.497	0.0184607
P61019	Ras-related protein Rab-2A OS=Homo sapiens OX=9606 GN=RAB2A PE=1 SV=1	RAB2A	23.545	0.967	1.134	0.962	0.99	0.908	0.933	1.013	0.831	0.946	0.862	0.921	0.79	1.099	0.079923
Q5JSL3	Dedicator of cytokinesis protein 11 OS=Homo sapiens OX=9606 GN=DOCK11 PE=1 SV=2	DOCK11	237.67	1.038	0.684	0.801	0.996	1.037	0.993	0.691	0.516	0.674	0.576	0.571	0.637	1.514	0.00065533
Q8IZH2	5'-3' exoribonuclease 1 OS=Homo sapiens OX=9606 GN=XRN1 PE=1 SV=1	XRN1	194.1	1.034	0.907	1.091	1.122	1.085	1.111	0.785	1.232	0.997	1.046	0.949	1.146	1.032	0.60254
Q0JRZ9	F-BAR domain only protein 2 OS=Homo sapiens OX=9606 GN=FCHO2 PE=1 SV=2	FCHO2	88.923	0.864	1.414	1.141	1.597	1.196	1.117	0.696	1.148	1.146	1.137	1.001	1.053	1.186	0.186079
Q8NI60	"Atypical kinase COQ8A, mitochondrial OS=Homo sapiens OX=9606 GN=COQ8A PE=1 SV=1"	COQ8A	71.949	0.764	0.732	0.561	0.625	0.651	0.715	1.382	1.466	1.346	1.567	1.127	1.244	0.498	5.6213e-07
Q8TDX5	2-amino-3-carboxymuconate-6-semialdehyde decarboxylase OS=Homo sapiens OX=9606 GN=ACMSD PE=1 SV=1	ACMSD	38.035	0.452	0.576	0.485	0.729	0.777	0.705	2.025	1.314	1.731	1.951	2.046	2.186	0.331	1.4962e-06
O75663	TIP41-like protein OS=Homo sapiens OX=9606 GN=TIPRL PE=1 SV=2	TIPRL	31.444	1.221						0.894						1.366
Q14571	"Inositol 1,4,5-trisphosphate receptor type 2 OS=Homo sapiens OX=9606 GN=ITPR2 PE=1 SV=2"	ITPR2	308.06	0.784	0.861	0.769	0.816	0.874	0.869	1.065	1.049	1.085	1.149	1.127	1.042	0.763	1.0242e-06
Q08170	Serine/arginine-rich splicing factor 4 OS=Homo sapiens OX=9606 GN=SRSF4 PE=1 SV=2	SRSF4	56.678	1.14	0.858	1.128	1.031	1.05	1.009	0.971	0.938	0.804	0.835	0.815	0.912	1.178	0.0119826
Q4G0X9	Coiled-coil domain-containing protein 40 OS=Homo sapiens OX=9606 GN=CCDC40 PE=2 SV=2	CCDC40	130.11	0.739	0.894	0.763	0.7	0.732	1.051	5.357	4.144	1.44	0.835	1.259	6.24	0.253	0.026036
Q9Y263	Phospholipase A-2-activating protein OS=Homo sapiens OX=9606 GN=PLAA PE=1 SV=2	PLAA	87.156	1.121	0.954	1.087	1.006	1.201	1.156	1.065	1.116	1.054	0.983	1.101	1.105	1.016	0.74636
Q9UMN6	Histone-lysine N-methyltransferase 2B OS=Homo sapiens OX=9606 GN=KMT2B PE=1 SV=1	KMT2B	293.51
Q14CW9	Ataxin-7-like protein 3 OS=Homo sapiens OX=9606 GN=ATXN7L3 PE=1 SV=1	ATXN7L3	38.651
Q96RU3	Formin-binding protein 1 OS=Homo sapiens OX=9606 GN=FNBP1 PE=1 SV=2	FNBP1	71.306	0.816						0.807						1.011
Q969T9	WW domain-binding protein 2 OS=Homo sapiens OX=9606 GN=WBP2 PE=1 SV=1	WBP2	28.087	1.042	0.845	1.313	1.369	1	1.041	0.886	0.809	0.746	0.812	0.811	0.858	1.343	0.0107551
Q13057	Bifunctional coenzyme A synthase OS=Homo sapiens OX=9606 GN=COASY PE=1 SV=4	COASY	62.328	1.152	1.124	1.171	1.303	1.189	1.298	1.581	1.286	1.313	1.556	1.383	1.519	0.838	0.0028629
H3BQW9	Protein FAM229A OS=Homo sapiens OX=9606 GN=FAM229A PE=3 SV=1	FAM229A	12.972		0.786	1.474	1.14	1.523	1.075		1	0.929	0.748	0.878	0.877	1.353	0.062841
P13688	Carcinoembryonic antigen-related cell adhesion molecule 1 OS=Homo sapiens OX=9606 GN=CEACAM1 PE=1 SV=2	CEACAM1	57.56
P57740	Nuclear pore complex protein Nup107 OS=Homo sapiens OX=9606 GN=NUP107 PE=1 SV=1	NUP107	106.37	1.353	1.171	1.156	1.017	1.23	1.136	0.769	0.858	0.866	0.822	0.798	0.813	1.434	3.7926e-06
P40616	ADP-ribosylation factor-like protein 1 OS=Homo sapiens OX=9606 GN=ARL1 PE=1 SV=1	ARL1	20.417	1.184	1.053	1.415	1.308	1.266	1.165	0.974	0.844	0.895	0.841	0.777	0.824	1.434	4.2961e-05
P78324	Tyrosine-protein phosphatase non-receptor type substrate 1 OS=Homo sapiens OX=9606 GN=SIRPA PE=1 SV=2	SIRPA	54.966	1.102	0.914	1.05	0.991	1.098	1.302	0.676	0.673	0.547	0.594	0.683	0.747	1.647	2.0717e-05
P53602	Diphosphomevalonate decarboxylase OS=Homo sapiens OX=9606 GN=MVD PE=1 SV=1	MVD	43.404	1.21	0.744	1.149	1.114	0.826	0.857	0.917	0.709	0.817	0.804	0.774	0.829	1.216	0.071415
Q99574	Neuroserpin OS=Homo sapiens OX=9606 GN=SERPINI1 PE=1 SV=1	SERPINI1	46.426
Q9NP60	X-linked interleukin-1 receptor accessory protein-like 2 OS=Homo sapiens OX=9606 GN=IL1RAPL2 PE=2 SV=1	IL1RAPL2	78.669
Q9BRH9	Zinc finger protein 251 OS=Homo sapiens OX=9606 GN=ZNF251 PE=1 SV=4	ZNF251	75.763
P98187	Cytochrome P450 4F8 OS=Homo sapiens OX=9606 GN=CYP4F8 PE=1 SV=1	CYP4F8	59.994
Q9UHN6	Cell surface hyaluronidase OS=Homo sapiens OX=9606 GN=CEMIP2 PE=1 SV=1	CEMIP2	154.37
Q8N766	ER membrane protein complex subunit 1 OS=Homo sapiens OX=9606 GN=EMC1 PE=1 SV=1	EMC1	111.76	1.279	1.113	1.4	1.191	1.124	1.105	1.158	1.12	1.106	1.058	1.031	1.256	1.072	0.189382
P36969	Phospholipid hydroperoxide glutathione peroxidase OS=Homo sapiens OX=9606 GN=GPX4 PE=1 SV=3	GPX4	22.174	0.777	0.994	0.811	0.73	0.9	0.946	1.201	0.969	0.968	1.121	1.194	1.057	0.792	0.0039565
Q14721	Potassium voltage-gated channel subfamily B member 1 OS=Homo sapiens OX=9606 GN=KCNB1 PE=1 SV=2	KCNB1	95.877
O75818	Ribonuclease P protein subunit p40 OS=Homo sapiens OX=9606 GN=RPP40 PE=1 SV=3	RPP40	41.833		0.985	0.881	1.025	1.395	1.147		0.953	0.966	0.912	0.866	0.967	1.165	0.155877
Q9BZW7	Testis-specific gene 10 protein OS=Homo sapiens OX=9606 GN=TSGA10 PE=1 SV=1	TSGA10	81.42
Q96N21	AP-4 complex accessory subunit Tepsin OS=Homo sapiens OX=9606 GN=TEPSIN PE=1 SV=1	TEPSIN	55.136		0.741	0.855	1.072	1.107	1.246		1.013	0.811	0.961	1.233	1.125	0.976	0.79804
P48061	Stromal cell-derived factor 1 OS=Homo sapiens OX=9606 GN=CXCL12 PE=1 SV=1	CXCL12	10.666
P54727	UV excision repair protein RAD23 homolog B OS=Homo sapiens OX=9606 GN=RAD23B PE=1 SV=1	RAD23B	43.171	1.189	1.237	1.079	0.921	1.094	1.26	0.975	0.971	1.004	1.072	1.214	0.973	1.092	0.180038
P15309	Prostatic acid phosphatase OS=Homo sapiens OX=9606 GN=ACPP PE=1 SV=3	ACPP	44.566
Q9NPH0	Lysophosphatidic acid phosphatase type 6 OS=Homo sapiens OX=9606 GN=ACP6 PE=1 SV=3	ACP6	48.886	0.637	0.65	0.743	0.828	0.637	0.912	1.249	1.191	1.167	1.286	0.961	1.289	0.617	8.1556e-05
P17568	NADH dehydrogenase [ubiquinone] 1 beta subcomplex subunit 7 OS=Homo sapiens OX=9606 GN=NDUFB7 PE=1 SV=4	NDUFB7	16.402	0.791	0.665	0.704	0.584	0.754	0.622	1.471	1.803	1.305	1.512	1.406	1.295	0.469	3.1142e-07
Q9NZN4	EH domain-containing protein 2 OS=Homo sapiens OX=9606 GN=EHD2 PE=1 SV=2	EHD2	61.161	0.76	0.859	0.454	0.417	0.487	0.415	0.987	0.863	0.782	0.671	0.645	0.666	0.735	0.044137
P19320	Vascular cell adhesion protein 1 OS=Homo sapiens OX=9606 GN=VCAM1 PE=1 SV=1	VCAM1	81.275	0.625	0.785	0.926	0.68	0.854	0.718	0.503	0.586	0.768	0.666	0.646	0.698	1.186	0.071657
Q9H9J2	"39S ribosomal protein L44, mitochondrial OS=Homo sapiens OX=9606 GN=MRPL44 PE=1 SV=1"	MRPL44	37.535	1.58	0.771	0.577	0.852	1	1.115	1.324	1.215	0.903	1.053	1.142	1.373	0.841	0.196076
Q99986	Serine/threonine-protein kinase VRK1 OS=Homo sapiens OX=9606 GN=VRK1 PE=1 SV=1	VRK1	45.476		0.834	1.04	0.805	1.018	0.964		0.954	0.931	0.969	1.107	0.939	0.951	0.40842
Q92692	Nectin-2 OS=Homo sapiens OX=9606 GN=NECTIN2 PE=1 SV=1	NECTIN2	57.741	0.968	1.243	1.112	0.989	0.944	1.249	1.076	0.979	1.087	0.87	0.868	0.973	1.111	0.1455
Q8NHP8	Putative phospholipase B-like 2 OS=Homo sapiens OX=9606 GN=PLBD2 PE=1 SV=2	PLBD2	65.471	1.006	0.75	0.915	1.462	1.1	1.043	0.339	0.78	0.835	0.846	0.942	0.873	1.36	0.090915
P21860	Receptor tyrosine-protein kinase erbB-3 OS=Homo sapiens OX=9606 GN=ERBB3 PE=1 SV=1	ERBB3	148.1
Q7Z591	Microtubule organization protein AKNA OS=Homo sapiens OX=9606 GN=AKNA PE=1 SV=2	AKNA	155.14	1.018						0.982						1.037
Q8N9N8	Probable RNA-binding protein EIF1AD OS=Homo sapiens OX=9606 GN=EIF1AD PE=1 SV=1	EIF1AD	19.053	0.936	0.999	1.105	0.886	1.116	1.187	0.829	0.896	0.966	0.854	0.87	0.875	1.178	0.0107772
Q8N695	Sodium-coupled monocarboxylate transporter 1 OS=Homo sapiens OX=9606 GN=SLC5A8 PE=1 SV=2	SLC5A8	66.577		0.283	0.282	0.288	0.443	0.313		2.428	1.897	1.544	1.082	1.366	0.193	4.4011e-06
Q8IYE1	Coiled-coil domain-containing protein 13 OS=Homo sapiens OX=9606 GN=CCDC13 PE=1 SV=2	CCDC13	80.883
Q15828	Cystatin-M OS=Homo sapiens OX=9606 GN=CST6 PE=1 SV=1	CST6	16.511
O95807	Transmembrane protein 50A OS=Homo sapiens OX=9606 GN=TMEM50A PE=1 SV=1	TMEM50A	17.4		0.773	0.936	0.923	0.888	0.911		1.067	1	0.798	0.979	1.066	0.902	0.156303
Q14C86	GTPase-activating protein and VPS9 domain-containing protein 1 OS=Homo sapiens OX=9606 GN=GAPVD1 PE=1 SV=2	GAPVD1	164.98	1.241	1.072	1.11	1.116	1.043	1.089	1.057	1.034	1.056	0.967	1.03	1.036	1.079	0.022041
P00491	Purine nucleoside phosphorylase OS=Homo sapiens OX=9606 GN=PNP PE=1 SV=2	PNP	32.118	0.84	0.777	1.132	1.228	1.07	1.046	1.5	1.224	1.309	1.305	1.594	1.341	0.736	0.0035578
Q9HC98	Serine/threonine-protein kinase Nek6 OS=Homo sapiens OX=9606 GN=NEK6 PE=1 SV=2	NEK6	35.714
Q03426	Mevalonate kinase OS=Homo sapiens OX=9606 GN=MVK PE=1 SV=1	MVK	42.45	0.732	1.376	0.855	0.813	1.236	1.034	1.163	1.103	1.088	1.135	0.95	1.113	0.923	0.36874
P21399	Cytoplasmic aconitate hydratase OS=Homo sapiens OX=9606 GN=ACO1 PE=1 SV=3	ACO1	98.398	0.741	0.769	0.738	0.725	0.817	0.743	1.615	1.125	1.4	1.715	1.966	1.512	0.486	0.0003004
Q96CX2	BTB/POZ domain-containing protein KCTD12 OS=Homo sapiens OX=9606 GN=KCTD12 PE=1 SV=1	KCTD12	35.7	0.82	1.282	0.906	1.01	0.982	1.572	0.59	0.552	0.469	0.531	0.457	0.532	2.099	4.4019e-05
Q9Y617	Phosphoserine aminotransferase OS=Homo sapiens OX=9606 GN=PSAT1 PE=1 SV=2	PSAT1	40.422	0.507	0.398	0.392	0.338	0.441	0.407	2.17	0.931	1.631	1.822	2.502	1.961	0.225	1.1126e-06
Q92905	COP9 signalosome complex subunit 5 OS=Homo sapiens OX=9606 GN=COPS5 PE=1 SV=4	COPS5	37.578	1.093	1.23	0.906	0.937	0.983	1.064	0.939	0.878	0.828	0.922	0.83	0.892	1.175	0.0114987
P57772	Selenocysteine-specific elongation factor OS=Homo sapiens OX=9606 GN=EEFSEC PE=1 SV=4	EEFSEC	65.304	1.133	0.859	1.007	0.833	0.829	0.953	1.104	0.98	1.127	0.989	1.121	1.163	0.866	0.030218
Q99543	DnaJ homolog subfamily C member 2 OS=Homo sapiens OX=9606 GN=DNAJC2 PE=1 SV=4	DNAJC2	71.996	0.933	0.95	0.857	0.994	1.329	1.009	0.576	0.966	0.981	0.753	1.001	0.949	1.162	0.174417
Q86WC4	Osteopetrosis-associated transmembrane protein 1 OS=Homo sapiens OX=9606 GN=OSTM1 PE=1 SV=1	OSTM1	37.256
P15586	N-acetylglucosamine-6-sulfatase OS=Homo sapiens OX=9606 GN=GNS PE=1 SV=3	GNS	62.081	1.016	1.033	0.966	0.83	1.352	1.174	1.009	0.747	0.999	1.139	1.335	0.943	1.032	0.74152
O95260	Arginyl-tRNA--protein transferase 1 OS=Homo sapiens OX=9606 GN=ATE1 PE=1 SV=2	ATE1	59.09	0.932	1.46	1.474	1.362	1.383	1.307	1.01	1.335	1.341	1.177	1.246	1.297	1.069	0.48142
Q9NX04	Uncharacterized protein C1orf109 OS=Homo sapiens OX=9606 GN=C1orf109 PE=1 SV=1	C1orf109	23.373
Q8IXS6	Paralemmin-2 OS=Homo sapiens OX=9606 GN=PALM2 PE=1 SV=3	PALM2	42.185
Q96C11	FGGY carbohydrate kinase domain-containing protein OS=Homo sapiens OX=9606 GN=FGGY PE=1 SV=2	FGGY	59.992	0.988	0.602	0.734	0.78	1.019	0.903	1.336	1.147	1.192	1.171	1.723	1.186	0.648	0.001722
B1AK53	Espin OS=Homo sapiens OX=9606 GN=ESPN PE=1 SV=1	ESPN	91.732		0.398	0.478	0.397	0.456	0.558		1.943	2.035	2.467	2.282	2.021	0.213	2.013e-08
Q9GZN2	Homeobox protein TGIF2 OS=Homo sapiens OX=9606 GN=TGIF2 PE=1 SV=1	TGIF2	25.878
Q96QE5	"Transcription elongation factor, mitochondrial OS=Homo sapiens OX=9606 GN=TEFM PE=1 SV=1"	TEFM	41.676
P29034	Protein S100-A2 OS=Homo sapiens OX=9606 GN=S100A2 PE=1 SV=3	S100A2	11.117	0.53						1.763						0.301
P01903	"HLA class II histocompatibility antigen, DR alpha chain OS=Homo sapiens OX=9606 GN=HLA-DRA PE=1 SV=1"	HLA-DRA	28.607	1.111	1.108	0.694	1.632	0.81	1.876	0.901	0.686	0.712	0.697	0.662	0.768	1.634	0.045102
Q9NZT2	Opioid growth factor receptor OS=Homo sapiens OX=9606 GN=OGFR PE=1 SV=3	OGFR	73.324		4.614	0.584	0.471	0.449	0.423		8.315	1.019	0.698	0.682	0.712	0.572	0.47704
Q8WUH1	Protein Churchill OS=Homo sapiens OX=9606 GN=CHURC1 PE=1 SV=2	CHURC1	16.111
P42345	Serine/threonine-protein kinase mTOR OS=Homo sapiens OX=9606 GN=MTOR PE=1 SV=1	MTOR	288.89	1.107	1.013	1.282	1.238	1.191	1.1	1	0.944	0.99	0.856	0.947	0.996	1.209	0.0013807
O60739	Eukaryotic translation initiation factor 1b OS=Homo sapiens OX=9606 GN=EIF1B PE=1 SV=2	EIF1B	12.823	1.243	0.647	0.503	0.812	0.618	0.649	1.004	0.86	0.686	1.264	0.807	0.706	0.839	0.24446
Q6IQ23	Pleckstrin homology domain-containing family A member 7 OS=Homo sapiens OX=9606 GN=PLEKHA7 PE=1 SV=2	PLEKHA7	127.13	0.952	0.915	1.373	1.329	1.514	1.245	1.274	1.262	1.174	1.11	1.116	1.255	1.019	0.97006
Q6N063	2-oxoglutarate and iron-dependent oxygenase domain-containing protein 2 OS=Homo sapiens OX=9606 GN=OGFOD2 PE=2 SV=2	OGFOD2	38.996
Q8TC12	Retinol dehydrogenase 11 OS=Homo sapiens OX=9606 GN=RDH11 PE=1 SV=2	RDH11	35.386	0.873	0.812	1.382	1.225	1.027	1.093	1.332	1.341	1.203	1.428	1.208	1.309	0.82	0.0481
P42773	Cyclin-dependent kinase 4 inhibitor C OS=Homo sapiens OX=9606 GN=CDKN2C PE=1 SV=1	CDKN2C	18.127	0.793	1.642	0.85	0.829	1.739	1.573	1.009	1.056	0.978	0.972	1.008	1.075	1.218	0.42016
P34897	"Serine hydroxymethyltransferase, mitochondrial OS=Homo sapiens OX=9606 GN=SHMT2 PE=1 SV=3"	SHMT2	55.992	0.795	0.571	0.563	0.472	0.796	1.545	1.488	1.256	1.686	1.563	1.881	1.749	0.493	0.005125
Q9BXS0	Collagen alpha-1(XXV) chain OS=Homo sapiens OX=9606 GN=COL25A1 PE=1 SV=2	COL25A1	64.77
Q86YF9	Zinc finger protein DZIP1 OS=Homo sapiens OX=9606 GN=DZIP1 PE=1 SV=1	DZIP1	98.663		0.73	0.596	0.689	0.886	0.69		1.24	1.521	1.461	2.047	1.719	0.45	6.3841e-05
P61313	60S ribosomal protein L15 OS=Homo sapiens OX=9606 GN=RPL15 PE=1 SV=2	RPL15	24.146	1.194	1.009	1.301	1.159	1.123	1.139	0.932	0.892	0.797	0.816	0.789	0.918	1.346	6.3957e-05
O75781	Paralemmin-1 OS=Homo sapiens OX=9606 GN=PALM PE=1 SV=2	PALM	42.075	0.619	0.703	0.745	0.663	0.541	0.619	1.313	1.988	1.491	1.818	1.929	1.175	0.4	2.0695e-06
O94911	ATP-binding cassette sub-family A member 8 OS=Homo sapiens OX=9606 GN=ABCA8 PE=1 SV=3	ABCA8	179.24
Q9H7Z3	Nuclear exosome regulator NRDE2 OS=Homo sapiens OX=9606 GN=NRDE2 PE=1 SV=3	NRDE2	132.67		0.888	1.114	0.823	1.108	1.291		0.881	0.884	0.956	0.51	0.53	1.389	0.059205
O43396	Thioredoxin-like protein 1 OS=Homo sapiens OX=9606 GN=TXNL1 PE=1 SV=3	TXNL1	32.251	0.911	1.197	0.992	0.909	0.908	0.813	0.818	0.839	0.798	0.818	0.78	0.761	1.19	0.029137
Q86XX4	Extracellular matrix protein FRAS1 OS=Homo sapiens OX=9606 GN=FRAS1 PE=1 SV=2	FRAS1	443.21		1.027	1.866	0.87	1.158	0.792		3.219	1.458	1.36	0.959	2.03	0.633	0.137001
Q7Z2T5	TRMT1-like protein OS=Homo sapiens OX=9606 GN=TRMT1L PE=1 SV=2	TRMT1L	81.746
P14735	Insulin-degrading enzyme OS=Homo sapiens OX=9606 GN=IDE PE=1 SV=4	IDE	117.97	1.116	1.051	1.155	1.162	1.135	1.005	0.903	0.746	0.752	0.83	0.868	0.985	1.303	0.00031781
O95319	CUGBP Elav-like family member 2 OS=Homo sapiens OX=9606 GN=CELF2 PE=1 SV=1	CELF2	54.284
Q5THK1	Protein PRR14L OS=Homo sapiens OX=9606 GN=PRR14L PE=1 SV=1	PRR14L	237.3
Q8WXG6	MAP kinase-activating death domain protein OS=Homo sapiens OX=9606 GN=MADD PE=1 SV=2	MADD	183.3		0.822	1.006	1.121	1.115	1.276		1.19	1.397	1.683	1.233	1.184	0.799	0.052145
Q9UKX7	Nuclear pore complex protein Nup50 OS=Homo sapiens OX=9606 GN=NUP50 PE=1 SV=2	NUP50	50.144		1.115	1.028	1.022	1.347	1.312		1.245	1.013	1.191	1.166	1.232	0.996	0.9084
Q9UEU0	Vesicle transport through interaction with t-SNAREs homolog 1B OS=Homo sapiens OX=9606 GN=VTI1B PE=1 SV=3	VTI1B	26.688	1.102	1.194	1.447	1.429	1.064	1.16	0.919	0.861	1.06	1.009	1.035	0.824	1.296	0.0037824
Q12769	Nuclear pore complex protein Nup160 OS=Homo sapiens OX=9606 GN=NUP160 PE=1 SV=3	NUP160	162.12	1.398	0.79	1.049	0.868	1.257	1.091	0.708	0.708	0.755	0.718	0.786	0.816	1.437	0.0130008
Q9P270	SLAIN motif-containing protein 2 OS=Homo sapiens OX=9606 GN=SLAIN2 PE=1 SV=2	SLAIN2	62.543		1.007	1.075	0.859	1.08	1.005		0.899	0.77	0.835	0.991	0.838	1.16	0.036295
Q9UBL3	Set1/Ash2 histone methyltransferase complex subunit ASH2 OS=Homo sapiens OX=9606 GN=ASH2L PE=1 SV=1	ASH2L	68.722
Q9BU89	Deoxyhypusine hydroxylase OS=Homo sapiens OX=9606 GN=DOHH PE=1 SV=1	DOHH	32.904	1.128						0.942						1.197
O75962	Triple functional domain protein OS=Homo sapiens OX=9606 GN=TRIO PE=1 SV=2	TRIO	346.9	1.064	0.93	0.728	1.035	0.838	0.724	0.567	0.645	0.737	0.58	0.535	0.666	1.426	0.00198238
O94973	AP-2 complex subunit alpha-2 OS=Homo sapiens OX=9606 GN=AP2A2 PE=1 SV=2	AP2A2	103.96	0.97	1	1.099	1.073	1.047	0.972	1.142	1.018	1.085	1.102	1.039	1.108	0.949	0.084757
P0DL12	Small integral membrane protein 17 OS=Homo sapiens OX=9606 GN=SMIM17 PE=4 SV=1	SMIM17	13.332
Q99880	Histone H2B type 1-L OS=Homo sapiens OX=9606 GN=H2BC13 PE=1 SV=3	H2BC13	13.952
Q06495	Sodium-dependent phosphate transport protein 2A OS=Homo sapiens OX=9606 GN=SLC34A1 PE=1 SV=1	SLC34A1	68.937	0.627						1.773						0.354
Q8N5X7	Eukaryotic translation initiation factor 4E type 3 OS=Homo sapiens OX=9606 GN=EIF4E3 PE=2 SV=4	EIF4E3	24.441
O75154	Rab11 family-interacting protein 3 OS=Homo sapiens OX=9606 GN=RAB11FIP3 PE=1 SV=1	RAB11FIP3	82.439
Q53S08	Ras-related protein Rab-6D OS=Homo sapiens OX=9606 GN=RAB6D PE=2 SV=1	RAB6D	28.242	0.747	0.775	0.765	0.772	0.527	0.816	0.534	0.474	0.587	0.713	0.659	0.56	1.248	0.031923
P14324	Farnesyl pyrophosphate synthase OS=Homo sapiens OX=9606 GN=FDPS PE=1 SV=4	FDPS	48.275	1.125	0.934	1.114	0.997	0.918	0.962	1.182	1.024	0.987	0.988	1.092	0.927	0.976	0.63488
Q7L9L4	MOB kinase activator 1B OS=Homo sapiens OX=9606 GN=MOB1B PE=1 SV=3	MOB1B	25.091
Q9Y678	Coatomer subunit gamma-1 OS=Homo sapiens OX=9606 GN=COPG1 PE=1 SV=1	COPG1	97.717	1.016	1.148	1.1	0.918	1.061	1.085	1.022	0.981	1.038	1.017	1.053	1.05	1.027	0.49258
P53801	Pituitary tumor-transforming gene 1 protein-interacting protein OS=Homo sapiens OX=9606 GN=PTTG1IP PE=1 SV=1	PTTG1IP	20.324
O75879	"Glutamyl-tRNA(Gln) amidotransferase subunit B, mitochondrial OS=Homo sapiens OX=9606 GN=GATB PE=1 SV=1"	GATB	61.863
Q8N587	Zinc finger protein 561 OS=Homo sapiens OX=9606 GN=ZNF561 PE=1 SV=2	ZNF561	55.197		0.319	0.477	0.469	0.492	0.578		2.114	1.829	2.498	1.941	2.772	0.209	7.6482e-07
O60232	Protein ZNRD2 OS=Homo sapiens OX=9606 GN=ZNRD2 PE=1 SV=1	ZNRD2	21.474	0.802	0.623	0.936	0.835	0.872	0.769	1.289	0.762	0.854	0.874	0.87	0.828	0.883	0.24308
Q9Y6I4	Ubiquitin carboxyl-terminal hydrolase 3 OS=Homo sapiens OX=9606 GN=USP3 PE=1 SV=2	USP3	58.896
Q96CN7	Isochorismatase domain-containing protein 1 OS=Homo sapiens OX=9606 GN=ISOC1 PE=1 SV=3	ISOC1	32.236	0.7	0.968	0.893	0.745	0.751	0.785	1.216	1.31	1.265	1.414	1.233	1.306	0.625	2.9516e-06
Q9Y2Q9	"28S ribosomal protein S28, mitochondrial OS=Homo sapiens OX=9606 GN=MRPS28 PE=1 SV=1"	MRPS28	20.843		0.972	0.853	0.896	1.144	1.284		1.233	1.266	1.266	1.416	1.069	0.824	0.052758
Q9H5V9	UPF0428 protein CXorf56 OS=Homo sapiens OX=9606 GN=CXorf56 PE=1 SV=1	CXorf56	25.624	1.152						0.988						1.166
O43734	Adapter protein CIKS OS=Homo sapiens OX=9606 GN=TRAF3IP2 PE=1 SV=3	TRAF3IP2	64.665
Q8NFF5	FAD synthase OS=Homo sapiens OX=9606 GN=FLAD1 PE=1 SV=1	FLAD1	65.265	1.015	0.893	0.802	0.795	1.117	0.856	1.513	1.002	1.062	0.76	1.126	0.932	0.857	0.2231
Q8WXB1	Protein N-lysine methyltransferase METTL21A OS=Homo sapiens OX=9606 GN=METTL21A PE=1 SV=2	METTL21A	24.6
Q13643	Four and a half LIM domains protein 3 OS=Homo sapiens OX=9606 GN=FHL3 PE=1 SV=4	FHL3	31.192	0.74	0.724	0.875	0.77	0.663	0.736	1.545	1.102	1.112	1.306	1.081	1.501	0.59	4.1463e-05
Q9Y6X8	Zinc fingers and homeoboxes protein 2 OS=Homo sapiens OX=9606 GN=ZHX2 PE=1 SV=1	ZHX2	92.306	1.562	1.517	2.136	1.378	1.812	1.374	0.687	0.846	0.853	0.892	0.897	0.848	1.947	1.51086e-05
Q9HA64	Ketosamine-3-kinase OS=Homo sapiens OX=9606 GN=FN3KRP PE=1 SV=2	FN3KRP	34.412	1.061	0.722	1.721	1.001	0.999	1.353	1.221	0.762	1.089	0.984	1.015	1.094	1.112	0.57614
Q14508	WAP four-disulfide core domain protein 2 OS=Homo sapiens OX=9606 GN=WFDC2 PE=1 SV=2	WFDC2	12.993	0.943	0.45	0.385	0.711	0.52	0.699	1.879	0.886	0.706	1.279	0.82	1.398	0.532	0.0127554
Q5T3I0	G patch domain-containing protein 4 OS=Homo sapiens OX=9606 GN=GPATCH4 PE=1 SV=2	GPATCH4	50.381		0.764	0.778	0.836	1.817	1.59		1.006	0.773	0.766	1.052	0.832	1.306	0.34136
Q7Z3B4	Nucleoporin p54 OS=Homo sapiens OX=9606 GN=NUP54 PE=1 SV=2	NUP54	55.435	1.207	1.017	1.108	1.069	1.255	1.105	0.955	0.993	1.02	0.996	1.042	1.076	1.112	0.0161374
P55083	Microfibril-associated glycoprotein 4 OS=Homo sapiens OX=9606 GN=MFAP4 PE=1 SV=2	MFAP4	28.648	1.127	0.632	0.302	0.354	0.299	0.691	1.212	1.788	0.946	1.659	1.982	1.324	0.382	0.0016422
P05067	Amyloid-beta precursor protein OS=Homo sapiens OX=9606 GN=APP PE=1 SV=3	APP	86.942	1.029	1.036	1.389	1.507	0.83	0.986	1.053	1.011	1.043	0.909	0.909	0.935	1.156	0.2463
Q04828	Aldo-keto reductase family 1 member C1 OS=Homo sapiens OX=9606 GN=AKR1C1 PE=1 SV=1	AKR1C1	36.788	0.952	1.375	1.11	0.95	1.185	1.466	0.592	0.706	0.705	0.469	0.635	0.828	1.789	0.00031604
P17535	Transcription factor jun-D OS=Homo sapiens OX=9606 GN=JUND PE=1 SV=3	JUND	35.173	1.411						0.793						1.779
Q9UPU7	TBC1 domain family member 2B OS=Homo sapiens OX=9606 GN=TBC1D2B PE=1 SV=2	TBC1D2B	109.88	0.832						0.72						1.156
P02790	Hemopexin OS=Homo sapiens OX=9606 GN=HPX PE=1 SV=2	HPX	51.676	0.573	0.502	0.491	0.47	0.672	0.556	0.802	0.793	0.649	0.69	0.917	1.212	0.645	0.0024984
P33993	DNA replication licensing factor MCM7 OS=Homo sapiens OX=9606 GN=MCM7 PE=1 SV=4	MCM7	81.307	1.041	0.523	1.06	0.523	0.869	0.856	1.211	0.519	0.457	0.509	0.448	0.591	1.304	0.175681
P49006	MARCKS-related protein OS=Homo sapiens OX=9606 GN=MARCKSL1 PE=1 SV=2	MARCKSL1	19.529	2.172	0.5	0.769	0.741	1.504	1.534	0.862	0.817	0.71	0.772	0.798	0.87	1.495	0.28104
P05386	60S acidic ribosomal protein P1 OS=Homo sapiens OX=9606 GN=RPLP1 PE=1 SV=1	RPLP1	11.514	1.237	0.994	0.803	0.709	0.93	1.003	0.483	0.596	0.487	0.625	0.629	0.463	1.729	0.00025765
Q9UHY7	Enolase-phosphatase E1 OS=Homo sapiens OX=9606 GN=ENOPH1 PE=1 SV=1	ENOPH1	28.932	1.03	0.866	1.395	0.854	1	0.858	1.24	0.976	0.975	1.279	1.199	0.916	0.912	0.3312
Q9NSK0	Kinesin light chain 4 OS=Homo sapiens OX=9606 GN=KLC4 PE=1 SV=3	KLC4	68.639	1.166	0.9	1.055	1.164	1.348	1.321	1.01	0.99	0.97	0.99	1.035	1.136	1.134	0.101021
P54105	Methylosome subunit pICln OS=Homo sapiens OX=9606 GN=CLNS1A PE=1 SV=1	CLNS1A	26.215	1.1	1.024	1.101	1.026	0.972	1.338	0.812	0.948	1.163	0.886	0.955	0.708	1.199	0.045656
P42336	"Phosphatidylinositol 4,5-bisphosphate 3-kinase catalytic subunit alpha isoform OS=Homo sapiens OX=9606 GN=PIK3CA PE=1 SV=2"	PIK3CA	124.28	1.453	0.987	1.226	1.029	0.833	0.873	1.235	0.936	0.986	1.047	0.883	0.957	1.059	0.66172
Q9H7X7	Intraflagellar transport protein 22 homolog OS=Homo sapiens OX=9606 GN=IFT22 PE=1 SV=1	IFT22	20.835		0.838	1.083	0.994	1.279	0.985		0.841	0.834	1.008	0.82	0.93	1.168	0.097581
Q96Q80	Derlin-3 OS=Homo sapiens OX=9606 GN=DERL3 PE=1 SV=2	DERL3	26.678
Q9UQC2	GRB2-associated-binding protein 2 OS=Homo sapiens OX=9606 GN=GAB2 PE=1 SV=1	GAB2	74.457	1.168	0.721	0.691	0.926	0.932	1.158	0.781	0.903	0.729	0.724	0.818	0.719	1.197	0.129557
Q9BT73	Proteasome assembly chaperone 3 OS=Homo sapiens OX=9606 GN=PSMG3 PE=1 SV=1	PSMG3	13.104
P09936	Ubiquitin carboxyl-terminal hydrolase isozyme L1 OS=Homo sapiens OX=9606 GN=UCHL1 PE=1 SV=2	UCHL1	24.824	0.69	0.392	0.29	0.277	0.204	0.304	0.661	0.463	0.451	0.46	0.519	0.447	0.719	0.068895
P04062	Lysosomal acid glucosylceramidase OS=Homo sapiens OX=9606 GN=GBA PE=1 SV=3	GBA	59.716	1.22	0.927	1.013	1.245	1.118	0.857	0.896	0.956	0.955	0.929	0.906	0.912	1.149	0.092856
O95477	Phospholipid-transporting ATPase ABCA1 OS=Homo sapiens OX=9606 GN=ABCA1 PE=1 SV=3	ABCA1	254.3
Q9UGK8	Secretion-regulating guanine nucleotide exchange factor OS=Homo sapiens OX=9606 GN=SERGEF PE=1 SV=2	SERGEF	48.981
P24844	Myosin regulatory light polypeptide 9 OS=Homo sapiens OX=9606 GN=MYL9 PE=1 SV=4	MYL9	19.827	1.083	0.753	0.617	0.669	0.691	0.692	1.579	1.492	1.794	1.751	1.562	1.37	0.472	3.7882e-06
O15347	High mobility group protein B3 OS=Homo sapiens OX=9606 GN=HMGB3 PE=1 SV=4	HMGB3	22.98	2.092	1.063	1.864	2.075	2.464	1.824	0.646	0.491	0.47	0.526	0.444	0.502	3.697	8.5224e-07
Q96PD5	N-acetylmuramoyl-L-alanine amidase OS=Homo sapiens OX=9606 GN=PGLYRP2 PE=1 SV=1	PGLYRP2	62.216	1.036	0.809	0.616	0.477	0.812	0.566	1.165	1.035	0.792	0.777	0.952	1.165	0.733	0.036995
Q14012	Calcium/calmodulin-dependent protein kinase type 1 OS=Homo sapiens OX=9606 GN=CAMK1 PE=1 SV=1	CAMK1	41.337		0.854	0.699	0.769	0.626	0.895		0.629	0.62	0.59	0.521	0.666	1.27	0.0163365
Q7KZI7	Serine/threonine-protein kinase MARK2 OS=Homo sapiens OX=9606 GN=MARK2 PE=1 SV=2	MARK2	87.91	1.284	1.179	1.368	1.215	1.202	1.321	1.194	1.209	1.133	1.256	1.204	0.958	1.088	0.090036
O00567	Nucleolar protein 56 OS=Homo sapiens OX=9606 GN=NOP56 PE=1 SV=4	NOP56	66.049	1.343	1.31	1.164	1.007	1.371	1.485	0.732	0.781	0.712	0.844	0.646	0.744	1.722	1.58479e-05
Q9H6K4	Optic atrophy 3 protein OS=Homo sapiens OX=9606 GN=OPA3 PE=1 SV=1	OPA3	19.996	0.711	0.526	0.55	0.59	0.732	0.767	2.075	1.084	0.914	0.938	1.141	1.252	0.524	0.00125595
O76021	Ribosomal L1 domain-containing protein 1 OS=Homo sapiens OX=9606 GN=RSL1D1 PE=1 SV=3	RSL1D1	54.972	1.063	1.406	0.941	1.056	1.452	1.292	0.646	0.753	0.821	0.826	0.772	0.874	1.537	0.00052438
Q9BVJ6	U3 small nucleolar RNA-associated protein 14 homolog A OS=Homo sapiens OX=9606 GN=UTP14A PE=1 SV=1	UTP14A	87.977	0.909	1.415	0.825	0.856	1.398	1.508	1.166	0.876	0.98	0.823	0.692	1.106	1.225	0.21658
Q02156	Protein kinase C epsilon type OS=Homo sapiens OX=9606 GN=PRKCE PE=1 SV=1	PRKCE	83.673	0.704						1.415						0.498
Q9NRR3	CDC42 small effector protein 2 OS=Homo sapiens OX=9606 GN=CDC42SE2 PE=1 SV=1	CDC42SE2	9.2234
Q13576	Ras GTPase-activating-like protein IQGAP2 OS=Homo sapiens OX=9606 GN=IQGAP2 PE=1 SV=4	IQGAP2	180.58	0.889	0.834	0.703	0.942	0.822	0.883	1.526	1.285	1.546	1.584	1.765	1.551	0.548	6.3506e-07
P62273	40S ribosomal protein S29 OS=Homo sapiens OX=9606 GN=RPS29 PE=1 SV=2	RPS29	6.6767	0.94	1.073	1.28	1.264	1.284	1.112	0.624	0.867	0.806	0.782	0.861	0.749	1.483	0.00025767
P24298	Alanine aminotransferase 1 OS=Homo sapiens OX=9606 GN=GPT PE=1 SV=3	GPT	54.636	0.404	0.535	0.549	0.51	0.688	0.56	2.366	2.485	1.601	1.613	1.634	1.673	0.285	2.3812e-07
Q96IK1	Biorientation of chromosomes in cell division protein 1 OS=Homo sapiens OX=9606 GN=BOD1 PE=1 SV=2	BOD1	19.196
Q14746	Conserved oligomeric Golgi complex subunit 2 OS=Homo sapiens OX=9606 GN=COG2 PE=1 SV=1	COG2	83.207	1.333	1.31	1.119	1.201	1.126	1.035	0.884	0.822	0.854	0.86	0.925	0.824	1.378	2.4501e-05
Q9Y2Y8	Proteoglycan 3 OS=Homo sapiens OX=9606 GN=PRG3 PE=1 SV=2	PRG3	25.405
Q86WV1	Src kinase-associated phosphoprotein 1 OS=Homo sapiens OX=9606 GN=SKAP1 PE=1 SV=3	SKAP1	41.432		0.93	1.005	1.23	0.807	1.281		1.168	1.047	1	0.734	1.119	1.037	0.78484
O60503	Adenylate cyclase type 9 OS=Homo sapiens OX=9606 GN=ADCY9 PE=1 SV=4	ADCY9	150.7
O60476	"Mannosyl-oligosaccharide 1,2-alpha-mannosidase IB OS=Homo sapiens OX=9606 GN=MAN1A2 PE=1 SV=1"	MAN1A2	73.003
Q6ZNW5	GDP-D-glucose phosphorylase 1 OS=Homo sapiens OX=9606 GN=GDPGP1 PE=1 SV=2	GDPGP1	42.362		1.316	1.368	1.257	1.114	1.036		0.87	1.348	1.046	1.356	1.078	1.069	0.46844
Q13563	Polycystin-2 OS=Homo sapiens OX=9606 GN=PKD2 PE=1 SV=3	PKD2	109.69	1.654	1.469	2.199	1.605	1.525	1.309	0.841	1.025	0.896	0.696	0.887	0.794	1.899	3.5417e-05
P53609	Geranylgeranyl transferase type-1 subunit beta OS=Homo sapiens OX=9606 GN=PGGT1B PE=1 SV=2	PGGT1B	42.368	0.767	1.103	1.068	0.998	1.102	1.098	1.017	0.972	0.963	1.03	1.102	0.961	1.015	0.8968
Q16656	Nuclear respiratory factor 1 OS=Homo sapiens OX=9606 GN=NRF1 PE=1 SV=1	NRF1	53.54
Q8WUK0	Phosphatidylglycerophosphatase and protein-tyrosine phosphatase 1 OS=Homo sapiens OX=9606 GN=PTPMT1 PE=1 SV=1	PTPMT1	22.843	0.87	0.692	0.667	0.675	0.694	0.843	1.603	1.016	0.968	1.024	0.968	0.848	0.691	0.0059373
P54750	"Calcium/calmodulin-dependent 3',5'-cyclic nucleotide phosphodiesterase 1A OS=Homo sapiens OX=9606 GN=PDE1A PE=1 SV=2"	PDE1A	61.251	0.892	0.266	0.253	0.305	0.16	0.289	1.444	1.435	1.254	1.05	0.716	0.674	0.329	0.0010994
Q9BVI4	Nucleolar complex protein 4 homolog OS=Homo sapiens OX=9606 GN=NOC4L PE=1 SV=1	NOC4L	58.467
Q96G28	Cilia- and flagella-associated protein 36 OS=Homo sapiens OX=9606 GN=CFAP36 PE=1 SV=2	CFAP36	39.446
Q9Y6H1	Coiled-coil-helix-coiled-coil-helix domain-containing protein 2 OS=Homo sapiens OX=9606 GN=CHCHD2 PE=1 SV=1	CHCHD2	15.512	1.179	1.044	1.115	1.381	1.403	1.469	1.004	1.246	1.169	1.121	1.118	0.835	1.169	0.083977
P04080	Cystatin-B OS=Homo sapiens OX=9606 GN=CSTB PE=1 SV=2	CSTB	11.139	1.138	0.908	1.087	0.915	0.752	0.97	0.869	0.751	0.916	0.851	0.917	0.888	1.111	0.173944
O00515	Ladinin-1 OS=Homo sapiens OX=9606 GN=LAD1 PE=1 SV=2	LAD1	57.13	0.355	0.455	0.571	0.457	0.603	0.406	1.382	1.434	1.419	1.623	1.781	1.979	0.296	1.3202e-07
Q15526	Surfeit locus protein 1 OS=Homo sapiens OX=9606 GN=SURF1 PE=1 SV=1	SURF1	33.331	0.981	0.936	0.722	0.778	0.837	1.026	1.015	1.375	0.812	0.955	0.898	0.766	0.907	0.41516
Q12933	TNF receptor-associated factor 2 OS=Homo sapiens OX=9606 GN=TRAF2 PE=1 SV=2	TRAF2	55.859		1.481	0.892	1.194	1.515	1.724		0.644	1.144	0.704	0.973	0.696	1.636	0.0153842
Q06546	GA-binding protein alpha chain OS=Homo sapiens OX=9606 GN=GABPA PE=1 SV=1	GABPA	51.295	0.868	1.217	1.408	1.255	1.176	1.189	0.879	0.844	0.886	0.887	0.714	0.681	1.454	0.00110213
Q5XKK7	Protein FAM219B OS=Homo sapiens OX=9606 GN=FAM219B PE=1 SV=1	FAM219B	21.102	1.013	1.603	0.92	0.753	1.145	0.847	1.023	0.91	0.897	1.03	1.103	0.863	1.078	0.6936
P48643	T-complex protein 1 subunit epsilon OS=Homo sapiens OX=9606 GN=CCT5 PE=1 SV=1	CCT5	59.67	1.058	0.888	1.028	1.062	0.876	0.997	1.058	0.941	1.031	1.005	1.039	1.049	0.965	0.35874
P17813	Endoglin OS=Homo sapiens OX=9606 GN=ENG PE=1 SV=2	ENG	70.577	0.929	0.738	1.065	0.998	0.966	0.85	1.717	1.491	1.345	1.365	1.022	1.213	0.68	0.00175907
Q92614	Unconventional myosin-XVIIIa OS=Homo sapiens OX=9606 GN=MYO18A PE=1 SV=3	MYO18A	233.11	1.129	0.884	1.097	1.149	1.119	1.043	1.139	0.981	0.954	0.857	0.882	0.936	1.117	0.080501
Q15041	ADP-ribosylation factor-like protein 6-interacting protein 1 OS=Homo sapiens OX=9606 GN=ARL6IP1 PE=1 SV=2	ARL6IP1	23.362
Q9Y3D6	Mitochondrial fission 1 protein OS=Homo sapiens OX=9606 GN=FIS1 PE=1 SV=2	FIS1	16.937	0.843	0.984	0.634	0.758	1.088	0.917	1.446	1.359	0.842	1.095	1.101	1.063	0.756	0.03146
Q96FK6	WD repeat-containing protein 89 OS=Homo sapiens OX=9606 GN=WDR89 PE=2 SV=1	WDR89	43.214
Q9NUP1	Biogenesis of lysosome-related organelles complex 1 subunit 4 OS=Homo sapiens OX=9606 GN=BLOC1S4 PE=1 SV=1	BLOC1S4	23.351		0.967	0.941	1.022	1.154	1.227		1.244	0.965	1.154	1.179	1.079	0.945	0.41182
Q5JS54	Proteasome assembly chaperone 4 OS=Homo sapiens OX=9606 GN=PSMG4 PE=1 SV=2	PSMG4	13.775
Q8WUI4	Histone deacetylase 7 OS=Homo sapiens OX=9606 GN=HDAC7 PE=1 SV=2	HDAC7	102.93	1.26						3.635						0.347
P49755	Transmembrane emp24 domain-containing protein 10 OS=Homo sapiens OX=9606 GN=TMED10 PE=1 SV=2	TMED10	24.976	1.018	1.048	1.187	1.172	1.115	1.106	0.848	0.779	0.916	0.849	0.814	0.812	1.324	3.8386e-06
Q9NTJ5	Phosphatidylinositide phosphatase SAC1 OS=Homo sapiens OX=9606 GN=SACM1L PE=1 SV=2	SACM1L	66.966	1.04	1.161	0.795	1.033	0.918	1.05	1.225	1.297	1.091	1.094	1.139	1.078	0.866	0.037421
Q15311	RalA-binding protein 1 OS=Homo sapiens OX=9606 GN=RALBP1 PE=1 SV=3	RALBP1	76.063
Q9P032	NADH dehydrogenase [ubiquinone] 1 alpha subcomplex assembly factor 4 OS=Homo sapiens OX=9606 GN=NDUFAF4 PE=1 SV=1	NDUFAF4	20.266	0.793	1.04	0.797	0.78	0.862	0.897	1.099	1.211	0.964	1.241	0.979	1.062	0.788	0.0032218
Q96DH6	RNA-binding protein Musashi homolog 2 OS=Homo sapiens OX=9606 GN=MSI2 PE=1 SV=1	MSI2	35.196	1.438	1.323	2.035	1.558	1.863	1.428	0.673	0.803	0.765	0.677	0.727	0.74	2.2	5.1946e-07
Q96AX2	Ras-related protein Rab-37 OS=Homo sapiens OX=9606 GN=RAB37 PE=1 SV=3	RAB37	24.815
Q2KHT3	Protein CLEC16A OS=Homo sapiens OX=9606 GN=CLEC16A PE=1 SV=2	CLEC16A	117.71	1.137						0.893						1.273
Q93079	Histone H2B type 1-H OS=Homo sapiens OX=9606 GN=HIST1H2BH PE=1 SV=3	HIST1H2BH	13.892
O95178	"NADH dehydrogenase [ubiquinone] 1 beta subcomplex subunit 2, mitochondrial OS=Homo sapiens OX=9606 GN=NDUFB2 PE=1 SV=1"	NDUFB2	12.058		0.677	0.531	0.562	0.567	0.556		1.951	1.824	1.599	1.478	1.315	0.354	7.71e-07
Q9BPW8	Protein NipSnap homolog 1 OS=Homo sapiens OX=9606 GN=NIPSNAP1 PE=1 SV=1	NIPSNAP1	33.31	0.983	0.961	0.684	0.583	0.803	0.879	1.549	1.769	1.375	1.657	1.667	1.704	0.503	1.85182e-05
Q9Y4E1	WASH complex subunit 2C OS=Homo sapiens OX=9606 GN=WASHC2C PE=1 SV=4	WASHC2C	144.91	0.788						0.972						0.811
Q96KC2	ADP-ribosylation factor-like protein 5B OS=Homo sapiens OX=9606 GN=ARL5B PE=1 SV=1	ARL5B	20.374
P24666	Low molecular weight phosphotyrosine protein phosphatase OS=Homo sapiens OX=9606 GN=ACP1 PE=1 SV=3	ACP1	18.042	1.022	1.091	0.859	0.916	0.975	0.945	1.022	0.894	0.721	0.923	0.94	0.862	1.083	0.191236
Q9P1F3	Costars family protein ABRACL OS=Homo sapiens OX=9606 GN=ABRACL PE=1 SV=1	ABRACL	9.0564	1.145	0.821	1.142	0.942	1.439	1.138	1.57	0.836	1.187	1.425	1.156	1.147	0.905	0.43724
Q04760	Lactoylglutathione lyase OS=Homo sapiens OX=9606 GN=GLO1 PE=1 SV=4	GLO1	20.777	0.898	0.964	1.542	1.075	0.989	0.995	1.347	1.072	1.051	1.11	1.056	0.983	0.976	0.70118
P29972	Aquaporin-1 OS=Homo sapiens OX=9606 GN=AQP1 PE=1 SV=3	AQP1	28.526
Q15653	NF-kappa-B inhibitor beta OS=Homo sapiens OX=9606 GN=NFKBIB PE=1 SV=2	NFKBIB	37.771
P25440	Bromodomain-containing protein 2 OS=Homo sapiens OX=9606 GN=BRD2 PE=1 SV=2	BRD2	88.06		0.933	1.35	1.104	1.448	0.83		0.935	0.848	1.023	1.157	0.714	1.211	0.20936
Q13769	THO complex subunit 5 homolog OS=Homo sapiens OX=9606 GN=THOC5 PE=1 SV=2	THOC5	78.507	0.981						1.017						0.965
Q5THJ4	Vacuolar protein sorting-associated protein 13D OS=Homo sapiens OX=9606 GN=VPS13D PE=1 SV=2	VPS13D	491.91		0.863	1.15	1.209	0.782	1.107		1.236	1.061	1.509	1.166	1.086	0.844	0.136943
Q16644	MAP kinase-activated protein kinase 3 OS=Homo sapiens OX=9606 GN=MAPKAPK3 PE=1 SV=1	MAPKAPK3	42.987		1.36	1.352	1.237	1.163	1.08		0.653	0.596	0.573	0.562	0.533	2.123	4.3959e-07
P21695	"Glycerol-3-phosphate dehydrogenase [NAD(+)], cytoplasmic OS=Homo sapiens OX=9606 GN=GPD1 PE=1 SV=4"	GPD1	37.567	0.499	0.426	0.437	0.478	0.652	0.51	2.504	1.312	1.616	2.001	2.338	1.85	0.258	2.0403e-07
Q9NX20	"39S ribosomal protein L16, mitochondrial OS=Homo sapiens OX=9606 GN=MRPL16 PE=1 SV=1"	MRPL16	28.449	1.004	0.9	0.774	0.772	0.989	0.967	0.985	0.873	0.792	1.022	0.959	0.91	0.976	0.67116
Q96TA2	ATP-dependent zinc metalloprotease YME1L1 OS=Homo sapiens OX=9606 GN=YME1L1 PE=1 SV=2	YME1L1	86.454	1.207	1.021	0.912	1.045	1.122	1.151	1.277	0.927	1.143	1.098	0.997	1.147	0.98	0.76586
Q9C005	Protein dpy-30 homolog OS=Homo sapiens OX=9606 GN=DPY30 PE=1 SV=1	DPY30	11.25		1.171	1.024	0.885	0.959	0.993		0.719	0.805	0.758	0.728	0.653	1.374	0.00057641
Q86SG5	Protein S100-A7A OS=Homo sapiens OX=9606 GN=S100A7A PE=1 SV=3	S100A7A	11.305
P02788	Lactotransferrin OS=Homo sapiens OX=9606 GN=LTF PE=1 SV=6	LTF	78.181	1.268	1.242	0.396	1.152	0.59	1.063	0.651	0.615	0.394	0.448	0.397	0.559	1.864	0.027118
O75688	Protein phosphatase 1B OS=Homo sapiens OX=9606 GN=PPM1B PE=1 SV=1	PPM1B	52.642	0.909	0.91	0.966	0.829	0.925	0.856	1.011	0.91	0.984	0.871	0.917	0.806	0.981	0.67316
Q9NYL9	Tropomodulin-3 OS=Homo sapiens OX=9606 GN=TMOD3 PE=1 SV=1	TMOD3	39.594	1.072	1.164	1.095	1.235	0.956	1.051	1.15	1.152	1.15	1.284	1.036	0.991	0.972	0.59794
Q96RK4	Bardet-Biedl syndrome 4 protein OS=Homo sapiens OX=9606 GN=BBS4 PE=1 SV=2	BBS4	58.281
Q8IZY2	Phospholipid-transporting ATPase ABCA7 OS=Homo sapiens OX=9606 GN=ABCA7 PE=1 SV=3	ABCA7	234.35
P55786	Puromycin-sensitive aminopeptidase OS=Homo sapiens OX=9606 GN=NPEPPS PE=1 SV=2	NPEPPS	103.28	1.384	1.132	1.157	1.399	1.314	1.162	0.861	0.771	0.793	0.874	0.894	0.732	1.533	4.1259e-06
Q9BXI6	TBC1 domain family member 10A OS=Homo sapiens OX=9606 GN=TBC1D10A PE=1 SV=1	TBC1D10A	57.117	0.818	0.809	1.111	0.922	0.836	0.907	1.21	1.351	1.666	1.622	1.544	1.621	0.599	2.4767e-05
Q9BUP0	EF-hand domain-containing protein D1 OS=Homo sapiens OX=9606 GN=EFHD1 PE=1 SV=1	EFHD1	26.927	0.681	1.004	1.803	0.797	0.755	0.749	1.063	1.136	1.022	1.113	1.064	1.218	0.875	0.25098
P00390	"Glutathione reductase, mitochondrial OS=Homo sapiens OX=9606 GN=GSR PE=1 SV=2"	GSR	56.256	0.948	0.996	1.19	1.094	1.047	0.945	1.403	1.046	1.143	1.226	1.338	1.167	0.849	0.0178164
Q96GS4	BLOC-1-related complex subunit 6 OS=Homo sapiens OX=9606 GN=BORCS6 PE=1 SV=2	BORCS6	37.226	1.046	0.958	1.077	1.096	1.118	0.998	1.047	1.103	1.007	0.853	0.912	1.139	1.038	0.4422
P62714	Serine/threonine-protein phosphatase 2A catalytic subunit beta isoform OS=Homo sapiens OX=9606 GN=PPP2CB PE=1 SV=1	PPP2CB	35.575	1.182	1.123	1.007	1.164	0.975	1.05	0.926	1.064	0.99	0.997	1.031	1.04	1.075	0.093299
O95926	Pre-mRNA-splicing factor SYF2 OS=Homo sapiens OX=9606 GN=SYF2 PE=1 SV=1	SYF2	28.722	0.433	0.338	0.297	0.625	0.459	0.418	2.887	1.955	2.954	2.97	3.735	4.471	0.135	7.644e-08
Q96QB1	Rho GTPase-activating protein 7 OS=Homo sapiens OX=9606 GN=DLC1 PE=1 SV=4	DLC1	170.59
Q9H3G5	Probable serine carboxypeptidase CPVL OS=Homo sapiens OX=9606 GN=CPVL PE=1 SV=2	CPVL	54.163	0.675	0.937	1.394	1.86	1.407	0.904	1.195	1.485	0.98	0.926	0.88	0.759	1.153	0.55438
P57737	Coronin-7 OS=Homo sapiens OX=9606 GN=CORO7 PE=1 SV=2	CORO7	100.6	1.111	0.882	1.004	1.233	1.096	1.114	0.661	0.724	0.862	0.695	0.7	0.701	1.483	6.2276e-05
Q9Y3C6	Peptidyl-prolyl cis-trans isomerase-like 1 OS=Homo sapiens OX=9606 GN=PPIL1 PE=1 SV=1	PPIL1	18.237	1.168	0.791	1.389	1.125	1.294	1.348	0.883	1.053	0.875	0.855	0.911	0.979	1.281	0.027498
P78549	Endonuclease III-like protein 1 OS=Homo sapiens OX=9606 GN=NTHL1 PE=1 SV=2	NTHL1	34.389		2.147	1.353	1.486	1.272	1.437		0.911	0.957	0.975	0.917	0.772	1.698	0.00090412
Q9UNK9	Protein angel homolog 1 OS=Homo sapiens OX=9606 GN=ANGEL1 PE=1 SV=1	ANGEL1	75.275
Q8TC36	SUN domain-containing protein 5 OS=Homo sapiens OX=9606 GN=SUN5 PE=1 SV=1	SUN5	43.081
Q6ZWJ1	Syntaxin-binding protein 4 OS=Homo sapiens OX=9606 GN=STXBP4 PE=1 SV=2	STXBP4	61.661
P46734	Dual specificity mitogen-activated protein kinase kinase 3 OS=Homo sapiens OX=9606 GN=MAP2K3 PE=1 SV=2	MAP2K3	39.318	1.299	1.12	1.378	1.233	1.048	1.092	1.248	0.812	1.022	0.856	0.774	0.892	1.279	0.0127637
Q92610	Zinc finger protein 592 OS=Homo sapiens OX=9606 GN=ZNF592 PE=1 SV=2	ZNF592	137.53
Q02543	60S ribosomal protein L18a OS=Homo sapiens OX=9606 GN=RPL18A PE=1 SV=2	RPL18A	20.762	1.163	0.95	1.334	1.014	1.01	1.071	0.767	0.799	0.862	0.745	0.75	0.86	1.368	0.00028328
O43181	"NADH dehydrogenase [ubiquinone] iron-sulfur protein 4, mitochondrial OS=Homo sapiens OX=9606 GN=NDUFS4 PE=1 SV=1"	NDUFS4	20.108	0.587	0.605	0.43	0.339	0.668	0.598	1.333	2.084	1.247	1.423	1.888	1.354	0.346	1.71276e-05
O95782	AP-2 complex subunit alpha-1 OS=Homo sapiens OX=9606 GN=AP2A1 PE=1 SV=3	AP2A1	107.54	1.007	0.953	0.948	1.05	0.882	0.898	1.017	0.871	0.839	0.895	0.849	0.83	1.082	0.079801
O75414	Nucleoside diphosphate kinase 6 OS=Homo sapiens OX=9606 GN=NME6 PE=1 SV=3	NME6	21.142
Q8NFI3	Cytosolic endo-beta-N-acetylglucosaminidase OS=Homo sapiens OX=9606 GN=ENGASE PE=1 SV=1	ENGASE	83.986	1.546	1.078	1.379	1.017	1.172	0.965	0.86	0.83	0.998	0.75	0.764	0.73	1.451	0.0021203
P07738	Bisphosphoglycerate mutase OS=Homo sapiens OX=9606 GN=BPGM PE=1 SV=2	BPGM	30.005	1.04	1.258	0.993	1.013	1.153	1.001	1.17	1.44	1.112	0.928	1.246	1.011	0.935	0.4315
Q6ZSR9	Uncharacterized protein FLJ45252 OS=Homo sapiens OX=9606 PE=2 SV=2	---	37.976	0.829	1.324	0.86	0.944	1.02	0.881	0.734	0.701	0.644	0.859	0.753	0.753	1.318	0.0076782
Q15147	"1-phosphatidylinositol 4,5-bisphosphate phosphodiesterase beta-4 OS=Homo sapiens OX=9606 GN=PLCB4 PE=1 SV=3"	PLCB4	134.46	0.839	1.333	1.274	1.345	1.436	1.353	0.79	1.092	1.736	1.433	1.227	1.614	0.96	0.8805
Q12948	Forkhead box protein C1 OS=Homo sapiens OX=9606 GN=FOXC1 PE=1 SV=3	FOXC1	56.788
Q02218	"2-oxoglutarate dehydrogenase, mitochondrial OS=Homo sapiens OX=9606 GN=OGDH PE=1 SV=3"	OGDH	115.93	0.723	0.952	0.672	0.83	0.82	0.997	1.524	1.347	1.239	1.553	1.547	1.41	0.579	1.89483e-05
Q9NQG1	Protein MANBAL OS=Homo sapiens OX=9606 GN=MANBAL PE=1 SV=1	MANBAL	9.467
Q8TD08	Mitogen-activated protein kinase 15 OS=Homo sapiens OX=9606 GN=MAPK15 PE=1 SV=1	MAPK15	59.831
Q6P4F2	"Ferredoxin-2, mitochondrial OS=Homo sapiens OX=9606 GN=FDX2 PE=1 SV=2"	FDX2	19.888
Q96P70	Importin-9 OS=Homo sapiens OX=9606 GN=IPO9 PE=1 SV=3	IPO9	115.96	1.117	0.984	1.109	1.03	1.295	1.195	0.923	0.75	0.816	0.989	1.03	0.808	1.266	0.0045036
Q3MIR4	Cell cycle control protein 50B OS=Homo sapiens OX=9606 GN=TMEM30B PE=1 SV=1	TMEM30B	38.941
O95271	Poly [ADP-ribose] polymerase tankyrase-1 OS=Homo sapiens OX=9606 GN=TNKS PE=1 SV=2	TNKS	142.04
Q9H0E9	Bromodomain-containing protein 8 OS=Homo sapiens OX=9606 GN=BRD8 PE=1 SV=2	BRD8	135.33		1.033	1.059	0.934	1.208	1.091		0.864	0.841	0.828	0.996	0.834	1.22	0.0062983
Q8NHQ9	ATP-dependent RNA helicase DDX55 OS=Homo sapiens OX=9606 GN=DDX55 PE=1 SV=3	DDX55	68.546
Q96RS6	NudC domain-containing protein 1 OS=Homo sapiens OX=9606 GN=NUDCD1 PE=1 SV=2	NUDCD1	66.755	0.999	1.203	0.979	1.236	1.216	1.047	1.079	1.074	0.818	1.056	0.959	1.018	1.113	0.113084
Q6P1N9	Putative deoxyribonuclease TATDN1 OS=Homo sapiens OX=9606 GN=TATDN1 PE=1 SV=2	TATDN1	33.601	1.03	1	1.145	1.115	1.018	0.94	0.968	0.962	0.982	0.988	0.908	1.018	1.072	0.068677
Q5T5P2	Sickle tail protein homolog OS=Homo sapiens OX=9606 GN=KIAA1217 PE=1 SV=2	KIAA1217	214.11	1.142	0.866	1.047	1.181	1.2	1.038	1.041	1.23	1.093	1.056	0.901	1.035	1.019	0.8002
Q16881	"Thioredoxin reductase 1, cytoplasmic OS=Homo sapiens OX=9606 GN=TXNRD1 PE=1 SV=3"	TXNRD1	70.905	0.866	0.683	0.741	0.803	0.925	0.927	0.852	0.602	0.702	0.695	0.696	0.747	1.152	0.067724
Q9Y6R9	Coiled-coil domain-containing protein 61 OS=Homo sapiens OX=9606 GN=CCDC61 PE=1 SV=3	CCDC61	57.368
Q8N8Q8	"Cytochrome c oxidase assembly protein COX18, mitochondrial OS=Homo sapiens OX=9606 GN=COX18 PE=1 SV=1"	COX18	37.062		0.335	1.024	0.415	0.343	0.375		1.657	1.072	0.405	0.453	2.588	0.404	0.103583
P47870	Gamma-aminobutyric acid receptor subunit beta-2 OS=Homo sapiens OX=9606 GN=GABRB2 PE=1 SV=2	GABRB2	59.15
Q15084	Protein disulfide-isomerase A6 OS=Homo sapiens OX=9606 GN=PDIA6 PE=1 SV=1	PDIA6	48.121	1.042	0.901	1.055	1.128	0.925	0.886	0.864	0.873	0.809	0.78	0.818	0.773	1.207	0.0022391
Q8WZ74	Cortactin-binding protein 2 OS=Homo sapiens OX=9606 GN=CTTNBP2 PE=1 SV=1	CTTNBP2	181.05
Q15942	Zyxin OS=Homo sapiens OX=9606 GN=ZYX PE=1 SV=1	ZYX	61.277	1.334	0.953	0.991	1.097	1.019	1.392	0.916	0.826	0.844	0.873	0.772	0.886	1.326	0.002935
P09493	Tropomyosin alpha-1 chain OS=Homo sapiens OX=9606 GN=TPM1 PE=1 SV=2	TPM1	32.708	1.098	1.048	0.811	0.843	0.5	0.676	1.407	1.433	1.029	1.399	0.875	1.306	0.668	0.0160414
Q96MC2	Dynein regulatory complex protein 1 OS=Homo sapiens OX=9606 GN=DRC1 PE=2 SV=2	DRC1	87.133
Q99633	Pre-mRNA-splicing factor 18 OS=Homo sapiens OX=9606 GN=PRPF18 PE=1 SV=1	PRPF18	39.859
Q96CU9	FAD-dependent oxidoreductase domain-containing protein 1 OS=Homo sapiens OX=9606 GN=FOXRED1 PE=1 SV=2	FOXRED1	53.811	0.902	0.754	0.522	0.582	0.62	0.779	1.628	1.135	1.209	1.42	1.229	1.252	0.528	6.4384e-05
Q9H694	Protein bicaudal C homolog 1 OS=Homo sapiens OX=9606 GN=BICC1 PE=1 SV=2	BICC1	104.84	1.809	0.913	0.951	1.02	1.57	1.125	0.785	0.461	0.485	0.552	0.56	0.457	2.239	0.00024098
O00141	Serine/threonine-protein kinase Sgk1 OS=Homo sapiens OX=9606 GN=SGK1 PE=1 SV=2	SGK1	48.942
Q8TBY8	Polyamine-modulated factor 1-binding protein 1 OS=Homo sapiens OX=9606 GN=PMFBP1 PE=1 SV=3	PMFBP1	117.49	1.052						0.9						1.169
Q7Z2W4	Zinc finger CCCH-type antiviral protein 1 OS=Homo sapiens OX=9606 GN=ZC3HAV1 PE=1 SV=3	ZC3HAV1	101.43	1.162	0.866	0.86	1.054	1.057	1.208	1.01	0.846	0.751	0.8	0.796	0.863	1.225	0.020157
P19652	Alpha-1-acid glycoprotein 2 OS=Homo sapiens OX=9606 GN=ORM2 PE=1 SV=2	ORM2	23.602	0.626	0.593	0.624	0.512	0.738	0.571	0.749	0.778	0.73	0.653	0.898	0.991	0.763	0.0070157
Q6PEY1	Transmembrane protein 88 OS=Homo sapiens OX=9606 GN=TMEM88 PE=1 SV=1	TMEM88	17.25
Q9NZC9	SWI/SNF-related matrix-associated actin-dependent regulator of chromatin subfamily A-like protein 1 OS=Homo sapiens OX=9606 GN=SMARCAL1 PE=1 SV=1	SMARCAL1	105.94
P58876	Histone H2B type 1-D OS=Homo sapiens OX=9606 GN=HIST1H2BD PE=1 SV=2	HIST1H2BD	13.936
Q9H8Y5	Ankyrin repeat and zinc finger domain-containing protein 1 OS=Homo sapiens OX=9606 GN=ANKZF1 PE=1 SV=1	ANKZF1	80.926	1.342						0.744						1.804
Q9Y512	Sorting and assembly machinery component 50 homolog OS=Homo sapiens OX=9606 GN=SAMM50 PE=1 SV=3	SAMM50	51.976	0.854	1.075	0.871	0.818	0.901	0.92	1.345	1.269	1.254	1.239	1.175	1.156	0.731	3.7359e-05
Q9UHV9	Prefoldin subunit 2 OS=Homo sapiens OX=9606 GN=PFDN2 PE=1 SV=1	PFDN2	16.648	1.202	0.835	0.749	0.829	0.839	0.994	1.097	0.895	0.596	0.816	0.595	0.836	1.127	0.30218
Q13451	Peptidyl-prolyl cis-trans isomerase FKBP5 OS=Homo sapiens OX=9606 GN=FKBP5 PE=1 SV=2	FKBP5	51.212	1.154	1.012	0.658	1.084	1.124	1.42	0.753	0.663	0.719	0.911	0.866	0.828	1.361	0.03088
P62495	Eukaryotic peptide chain release factor subunit 1 OS=Homo sapiens OX=9606 GN=ETF1 PE=1 SV=3	ETF1	49.03	1.231	1.221	1.121	1.11	1.063	1.035	0.816	0.913	0.831	0.893	0.827	0.854	1.321	1.55149e-05
Q7Z6J4	"FYVE, RhoGEF and PH domain-containing protein 2 OS=Homo sapiens OX=9606 GN=FGD2 PE=1 SV=1"	FGD2	74.891
P51795	H(+)/Cl(-) exchange transporter 5 OS=Homo sapiens OX=9606 GN=CLCN5 PE=1 SV=1	CLCN5	83.146
Q7RTZ2	Ubiquitin carboxyl-terminal hydrolase 17-like protein 1 OS=Homo sapiens OX=9606 GN=USP17L1 PE=3 SV=1	USP17L1	59.589	1.182						0.844						1.4
P62244	40S ribosomal protein S15a OS=Homo sapiens OX=9606 GN=RPS15A PE=1 SV=2	RPS15A	14.839	1.028	1.094	1.143	1.051	1.131	1.149	0.946	0.917	0.787	0.841	0.973	0.91	1.227	0.00025865
Q9BV23	Monoacylglycerol lipase ABHD6 OS=Homo sapiens OX=9606 GN=ABHD6 PE=1 SV=1	ABHD6	38.33		1.146	1.18	1.185	1.287	1.228		1.526	1.395	1.301	1.273	1.68	0.84	0.0152845
Q96M96	"FYVE, RhoGEF and PH domain-containing protein 4 OS=Homo sapiens OX=9606 GN=FGD4 PE=1 SV=2"	FGD4	86.625	0.937	1.013	0.811	0.842	0.861	0.913	1.032	0.918	1.101	1.123	1.048	1.071	0.854	0.0049589
O76062	Delta(14)-sterol reductase TM7SF2 OS=Homo sapiens OX=9606 GN=TM7SF2 PE=1 SV=3	TM7SF2	46.405	1.146	0.608	1.062	1.249	1.214	1.297	1.165	1.08	0.858	0.883	1.109	1.106	1.06	0.78026
Q9UMY1	Nucleolar protein 7 OS=Homo sapiens OX=9606 GN=NOL7 PE=1 SV=2	NOL7	29.426
Q96JF0	"Beta-galactoside alpha-2,6-sialyltransferase 2 OS=Homo sapiens OX=9606 GN=ST6GAL2 PE=1 SV=2"	ST6GAL2	60.157
Q92747	Actin-related protein 2/3 complex subunit 1A OS=Homo sapiens OX=9606 GN=ARPC1A PE=2 SV=2	ARPC1A	41.569	0.619	0.72	1.018	0.524	0.606	0.505	1.696	1.279	1.326	1.548	1.507	1.387	0.457	3.5754e-05
Q709C8	Vacuolar protein sorting-associated protein 13C OS=Homo sapiens OX=9606 GN=VPS13C PE=1 SV=1	VPS13C	422.39	1.035	0.974	1.516	1.391	1.07	1.14	0.851	0.925	0.877	0.853	0.75	0.881	1.387	0.0021804
Q8WUR7	UPF0235 protein C15orf40 OS=Homo sapiens OX=9606 GN=C15orf40 PE=1 SV=2	C15orf40	16.353
Q9Y6C2	EMILIN-1 OS=Homo sapiens OX=9606 GN=EMILIN1 PE=1 SV=3	EMILIN1	106.69	1.009	0.679	0.883	0.697	0.523	0.769	1.623	1.66	1.285	0.979	1	1.763	0.549	0.00187639
P04275	von Willebrand factor OS=Homo sapiens OX=9606 GN=VWF PE=1 SV=4	VWF	309.26	0.87	0.601	0.627	0.614	0.801	0.739	1.404	1.344	1.186	0.851	1.302	1.263	0.579	0.00023633
Q5JRA6	Transport and Golgi organization protein 1 homolog OS=Homo sapiens OX=9606 GN=MIA3 PE=1 SV=1	MIA3	213.7	1.211	0.897	1.155	1.121	1.084	1.134	1.248	1.188	1.341	1.382	1.413	1.309	0.838	0.0050244
Q6ICG6	Uncharacterized protein KIAA0930 OS=Homo sapiens OX=9606 GN=KIAA0930 PE=1 SV=1	KIAA0930	45.794	1.304	1.175	0.901	1.197	1.005	1.194	1.14	0.837	0.923	0.868	0.798	0.79	1.265	0.0134783
Q8WUN7	Ubiquitin domain-containing protein 2 OS=Homo sapiens OX=9606 GN=UBTD2 PE=1 SV=2	UBTD2	26.189	0.864						1.045						0.827
Q6IB77	Glycine N-acyltransferase OS=Homo sapiens OX=9606 GN=GLYAT PE=1 SV=3	GLYAT	33.924	0.569	0.547	0.566	0.613	0.79	0.827	1.755	1.583	1.617	2.52	2.046	1.923	0.342	5.1962e-07
P06732	Creatine kinase M-type OS=Homo sapiens OX=9606 GN=CKM PE=1 SV=2	CKM	43.101
O00186	Syntaxin-binding protein 3 OS=Homo sapiens OX=9606 GN=STXBP3 PE=1 SV=2	STXBP3	67.764	1.019	0.947	1.194	1.464	1.059	0.896	1.06	1.042	1.092	1.037	0.982	0.912	1.074	0.47092
Q16186	Proteasomal ubiquitin receptor ADRM1 OS=Homo sapiens OX=9606 GN=ADRM1 PE=1 SV=2	ADRM1	42.153	0.912	0.949	0.995	0.855	0.982	1.069	0.8	0.799	0.844	0.926	0.936	0.843	1.119	0.023936
O95049	Tight junction protein ZO-3 OS=Homo sapiens OX=9606 GN=TJP3 PE=1 SV=3	TJP3	101.4		0.965	1.439	1.216	1.112	1.053		1.023	0.994	0.874	0.975	1.011	1.186	0.058437
Q8IX12	Cell division cycle and apoptosis regulator protein 1 OS=Homo sapiens OX=9606 GN=CCAR1 PE=1 SV=2	CCAR1	132.82	1.124	1.098	1.012	0.879	1.218	1.087	0.88	0.903	0.984	0.809	0.969	0.853	1.189	0.010996
Q9UHR5	SAP30-binding protein OS=Homo sapiens OX=9606 GN=SAP30BP PE=1 SV=1	SAP30BP	33.87
Q9BXJ8	Transmembrane protein 120A OS=Homo sapiens OX=9606 GN=TMEM120A PE=1 SV=1	TMEM120A	40.61	0.976	0.794	0.684	1.15	0.562	1.35	1.682	1.452	1.171	1.493	1.253	1.546	0.642	0.0078647
Q96PU4	E3 ubiquitin-protein ligase UHRF2 OS=Homo sapiens OX=9606 GN=UHRF2 PE=1 SV=1	UHRF2	89.984	1.179	1.042	1.078	1.017	1.144	1.027	1.012	1.16	1.063	1.047	1.068	0.989	1.023	0.51108
O00418	Eukaryotic elongation factor 2 kinase OS=Homo sapiens OX=9606 GN=EEF2K PE=1 SV=2	EEF2K	82.143
Q9Y6X5	Bis(5'-adenosyl)-triphosphatase ENPP4 OS=Homo sapiens OX=9606 GN=ENPP4 PE=1 SV=3	ENPP4	51.641	1.084	1.029	0.809	1.086	0.768	0.866	1.165	0.85	0.718	0.712	0.849	0.765	1.115	0.26996
Q15165	Serum paraoxonase/arylesterase 2 OS=Homo sapiens OX=9606 GN=PON2 PE=1 SV=4	PON2	39.38	1.511	1.331	1.383	1.951	1.55	1.612	0.576	0.848	0.918	0.789	0.749	0.787	2.001	4.8931e-06
A6NDG6	Glycerol-3-phosphate phosphatase OS=Homo sapiens OX=9606 GN=PGP PE=1 SV=1	PGP	34.006	0.962						1.193						0.806
P30101	Protein disulfide-isomerase A3 OS=Homo sapiens OX=9606 GN=PDIA3 PE=1 SV=4	PDIA3	56.782	1.205	0.991	1.416	1.259	0.984	1.043	0.846	0.899	0.85	0.979	0.897	0.866	1.292	0.0082619
Q9NQP4	Prefoldin subunit 4 OS=Homo sapiens OX=9606 GN=PFDN4 PE=1 SV=1	PFDN4	15.314		0.936	1.028	1.002	0.93	0.982		0.868	1.062	0.881	0.934	1.004	1.027	0.51906
O15244	Solute carrier family 22 member 2 OS=Homo sapiens OX=9606 GN=SLC22A2 PE=1 SV=2	SLC22A2	62.58	0.639	0.811	0.795	0.791	0.963	0.873	1.775	1.316	1.573	1.58	1.707	1.62	0.509	1.0242e-06
P28072	Proteasome subunit beta type-6 OS=Homo sapiens OX=9606 GN=PSMB6 PE=1 SV=4	PSMB6	25.357	0.94	0.662	1.081	0.754	0.968	0.824	1.144	1.073	1.188	1.099	1.305	1.018	0.766	0.0068381
P05155	Plasma protease C1 inhibitor OS=Homo sapiens OX=9606 GN=SERPING1 PE=1 SV=2	SERPING1	55.154	0.818	0.52	0.698	0.634	0.687	0.413	0.929	0.655	0.618	0.733	0.731	0.842	0.836	0.131681
P52429	Diacylglycerol kinase epsilon OS=Homo sapiens OX=9606 GN=DGKE PE=1 SV=1	DGKE	63.926
Q8IYQ7	Threonine synthase-like 1 OS=Homo sapiens OX=9606 GN=THNSL1 PE=1 SV=2	THNSL1	83.069	0.731	0.735	0.783	0.764	0.842	0.801	1.353	1.263	1.282	1.272	1.054	1.356	0.614	3.0087e-07
Q8NF37	Lysophosphatidylcholine acyltransferase 1 OS=Homo sapiens OX=9606 GN=LPCAT1 PE=1 SV=2	LPCAT1	59.151	0.976	2.16	0.967	1.211	1.101	0.997	0.763	0.776	0.685	0.599	0.604	0.705	1.794	0.006584
P13639	Elongation factor 2 OS=Homo sapiens OX=9606 GN=EEF2 PE=1 SV=4	EEF2	95.337	1.214	1.05	1.258	1.139	1.114	1.062	0.794	0.753	0.721	0.76	0.753	0.733	1.515	8.1017e-08
Q6P587	"Acylpyruvase FAHD1, mitochondrial OS=Homo sapiens OX=9606 GN=FAHD1 PE=1 SV=2"	FAHD1	24.843	1.038	0.952	0.555	0.902	0.746	0.803	1.678	1.091	1.382	1.602	1.539	1.338	0.579	0.00053796
O75146	Huntingtin-interacting protein 1-related protein OS=Homo sapiens OX=9606 GN=HIP1R PE=1 SV=2	HIP1R	119.39	1.128	1.197	1.183	1.066	1.112	1.109	1.106	1.093	1.084	1.014	0.993	1.002	1.08	0.0158829
Q86U42	Polyadenylate-binding protein 2 OS=Homo sapiens OX=9606 GN=PABPN1 PE=1 SV=3	PABPN1	32.749	1.115						0.782						1.426
Q99816	Tumor susceptibility gene 101 protein OS=Homo sapiens OX=9606 GN=TSG101 PE=1 SV=2	TSG101	43.944	1.033	0.967	1.331	1.25	1.187	1.009	0.925	0.97	0.997	0.93	0.873	0.872	1.217	0.0077007
P78560	Death domain-containing protein CRADD OS=Homo sapiens OX=9606 GN=CRADD PE=1 SV=1	CRADD	22.745	1.368						1.663						0.823
Q9UKR5	Probable ergosterol biosynthetic protein 28 OS=Homo sapiens OX=9606 GN=ERG28 PE=1 SV=1	ERG28	15.864	1.291	0.782	1.387	1.192	1.121	1.414	0.962	1.074	0.934	1.054	1.02	0.979	1.193	0.143224
Q52LW3	Rho GTPase-activating protein 29 OS=Homo sapiens OX=9606 GN=ARHGAP29 PE=1 SV=2	ARHGAP29	142.06		0.966	1.434	1.085	1.081	0.904		1.003	0.87	0.76	0.71	0.946	1.275	0.047745
Q96FV9	THO complex subunit 1 OS=Homo sapiens OX=9606 GN=THOC1 PE=1 SV=1	THOC1	75.665	0.941	1.269	1.106	0.997	1.469	1.145	1.026	0.959	0.811	0.805	0.813	0.889	1.306	0.0076158
Q9H6S0	3'-5' RNA helicase YTHDC2 OS=Homo sapiens OX=9606 GN=YTHDC2 PE=1 SV=2	YTHDC2	160.25	1.023	0.704	0.687	0.832	0.996	0.659	0.832	0.905	0.81	1.091	1.071	1.069	0.848	0.1038
Q9C0B1	Alpha-ketoglutarate-dependent dioxygenase FTO OS=Homo sapiens OX=9606 GN=FTO PE=1 SV=3	FTO	58.281	1.412	1.038	1.224	1.457	1.023	1.012	1.002	0.805	0.918	0.929	0.876	0.853	1.331	0.0040578
Q99712	ATP-sensitive inward rectifier potassium channel 15 OS=Homo sapiens OX=9606 GN=KCNJ15 PE=1 SV=2	KCNJ15	42.577	0.924	0.87	0.876	0.761	0.762	0.815	2.014	1.245	1.524	1.683	1.461	1.72	0.519	2.7914e-06
Q5VWG9	Transcription initiation factor TFIID subunit 3 OS=Homo sapiens OX=9606 GN=TAF3 PE=1 SV=1	TAF3	103.58
Q9BPY8	Homeodomain-only protein OS=Homo sapiens OX=9606 GN=HOPX PE=1 SV=1	HOPX	8.26	1.071	0.399	0.353	0.408	0.336	0.459	1.007	0.971	1.134	0.997	0.839	0.968	0.511	0.0082568
Q9NS86	LanC-like protein 2 OS=Homo sapiens OX=9606 GN=LANCL2 PE=1 SV=1	LANCL2	50.854	0.754	0.826	0.799	0.877	1.141	1.241	1.15	1.053	0.979	1.071	1.025	1.012	0.896	0.20484
P09001	"39S ribosomal protein L3, mitochondrial OS=Homo sapiens OX=9606 GN=MRPL3 PE=1 SV=1"	MRPL3	38.632
Q9BUK0	Coiled-coil-helix-coiled-coil-helix domain-containing protein 7 OS=Homo sapiens OX=9606 GN=CHCHD7 PE=1 SV=1	CHCHD7	10.095
Q5JRC9	Protein FAM47A OS=Homo sapiens OX=9606 GN=FAM47A PE=2 SV=3	FAM47A	90.591	0.797						0.883						0.903
[truncated: 6,093 more rows]
