# Supplementary material for: Proteomic analysis identifies HMGA2 as a novel biomarker of overall survival in papillary renal cell carcinoma
Source: Cancer Med. 2023 Jun 7;12(13):14851–64. doi: 10.1002/cam4.6077 (PMC10358203; doi:10.1002/cam4.6077)
Supplement: Supplementary file 3 — Table S2. [file CAM4-12-14851-s001.xlsx]

## Sheet: Differentially distribution
Table S2. Differentially expressed statistics
Compared sample name	Up-regulated	Down-regulated
PRCC_Ca/PRCC_N	661	883

## Sheet: PRCC_Ca vs PRCC_N
PRCC_CavsPRCC_N	Protein description	PRCC_Ca/PRCC_N Ratio	Regulated Type	PRCC_Ca/PRCC_N P value	Gene name	MW [kDa]	PRCC_Ca1	PRCC_Ca2	PRCC_Ca3	PRCC_Ca4	PRCC_Ca5	PRCC_Ca6	PRCC_N1	PRCC_N2	PRCC_N3	PRCC_N4	PRCC_N5	PRCC_N6	Subcellular localization	Biological Process	Cellular Component	Molecular Function	KEGG KO No.	KEGG Gene	KEGG pathway	IPR ID	Domain description
Q6X4U4	Sclerostin domain-containing protein 1 OS=Homo sapiens OX=9606 GN=SOSTDC1 PE=1 SV=2	6.810000	Up	0.029137	SOSTDC1	23.306	4.052	0.476	0.742	10.434	2.168	3.973	0.339	0.538	0.583	0.517	0.55	0.681	extracellular	GO:0044700 single organism signaling; GO:0051093 negative regulation of developmental process; GO:0048732 gland development; GO:0009968 negative regulation of signal transduction; GO:0007166 cell surface receptor signaling pathway; GO:0023051 regulation of signaling; GO:0090090 negative regulation of canonical Wnt signaling pathway; GO:0044699 single-organism process; GO:0010453 regulation of cel…	GO:0005615 extracellular space; GO:0044421 extracellular region part; GO:0005576 extracellular region;					IPR006207;	Cystine knot, C-terminal;
P52926	High mobility group protein HMGI-C OS=Homo sapiens OX=9606 GN=HMGA2 PE=1 SV=1	5.874000	Up	0.029355	HMGA2	11.832		0.856	1.074	0.898	7.111	1.074		0.371	0.333	0.281	0.481	0.409	nucleus	GO:0044700 single organism signaling; GO:0044085 cellular component biogenesis; GO:0010941 regulation of cell death; GO:0090342 regulation of cell aging; GO:0009891 positive regulation of biosynthetic process; GO:0044237 cellular metabolic process; GO:0010564 regulation of cell cycle process; GO:0009607 response to biotic stimulus; GO:0007492 endoderm development; GO:0008152 metabolic process; GO…	GO:0043229 intracellular organelle; GO:0043232 intracellular non-membrane-bounded organelle; GO:0044446 intracellular organelle part; GO:0031981 nuclear lumen; GO:0032991 macromolecular complex; GO:0044424 intracellular part; GO:0005623 cell; GO:0000792 heterochromatin; GO:0044422 organelle part; GO:0044427 chromosomal part; GO:0043228 non-membrane-bounded organelle; GO:0071141 SMAD protein compl…	GO:0004677 DNA-dependent protein kinase activity; GO:0000981 RNA polymerase II transcription factor activity, sequence-specific DNA binding; GO:0035501 MH1 domain binding; GO:0016773 phosphotransferase activity, alcohol group as acceptor; GO:0031490 chromatin DNA binding; GO:0001077 transcriptional activator activity, RNA polymerase II core promoter proximal region sequence-specific binding; GO:0…	K09283	HMGA2; high mobility group AT-hook protein 2	hsa05202 Transcriptional misregulation in cancer; hsa05206 MicroRNAs in cancer
Q13642	Four and a half LIM domains protein 1 OS=Homo sapiens OX=9606 GN=FHL1 PE=1 SV=4	5.868000	Up	0.000299	FHL1	36.263	1.965	3.579	1.015	3.004	2.024	2.743	0.432	0.492	0.322	0.41	0.378	0.408	nucleus	GO:2000045 regulation of G1/S transition of mitotic cell cycle; GO:0065008 regulation of biological quality; GO:1902807 negative regulation of cell cycle G1/S phase transition; GO:0048869 cellular developmental process; GO:0044699 single-organism process; GO:0010564 regulation of cell cycle process; GO:0001558 regulation of cell growth; GO:0045930 negative regulation of mitotic cell cycle; GO:004…	GO:0043229 intracellular organelle; GO:0016020 membrane; GO:0030054 cell junction; GO:0071944 cell periphery; GO:0005737 cytoplasm; GO:0070161 anchoring junction; GO:0044424 intracellular part; GO:0005623 cell; GO:0005829 cytosol; GO:0005886 plasma membrane; GO:0043231 intracellular membrane-bounded organelle; GO:0043226 organelle; GO:0005634 nucleus; GO:0005925 focal adhesion; GO:0005622 intrace…	GO:0046914 transition metal ion binding; GO:0005488 binding; GO:0043167 ion binding; GO:0046872 metal ion binding; GO:0043169 cation binding; GO:0044325 ion channel binding; GO:0005515 protein binding; GO:0008270 zinc ion binding;	K14365	FHL1, SLIM1; four and a half LIM domains protein 1	hsa04630 JAK-STAT signaling pathway	IPR001781;	Zinc finger, LIM-type;
Q6SA08	Testis-specific serine/threonine-protein kinase 4 OS=Homo sapiens OX=9606 GN=TSSK4 PE=1 SV=1	5.419000	Up	0.004897	TSSK4	37.454		1.072	5.059	3.901	2.174	2.458		0.651	0.639	0.47	0.433	0.513	cytoplasm	GO:0044700 single organism signaling; GO:0022414 reproductive process; GO:0048869 cellular developmental process; GO:0044699 single-organism process; GO:0044237 cellular metabolic process; GO:0006796 phosphate-containing compound metabolic process; GO:2001141 regulation of RNA biosynthetic process; GO:0008152 metabolic process; GO:0007165 signal transduction; GO:0007154 cell communication; GO:004…	GO:0043226 organelle; GO:0043231 intracellular membrane-bounded organelle; GO:0043229 intracellular organelle; GO:0005634 nucleus; GO:0044464 cell part; GO:0005622 intracellular; GO:0005737 cytoplasm; GO:0044424 intracellular part; GO:0043227 membrane-bounded organelle; GO:0005623 cell;	GO:1901265 nucleoside phosphate binding; GO:0016773 phosphotransferase activity, alcohol group as acceptor; GO:0005515 protein binding; GO:0004672 protein kinase activity; GO:0097159 organic cyclic compound binding; GO:1901363 heterocyclic compound binding; GO:0016301 kinase activity; GO:0003824 catalytic activity; GO:0032553 ribonucleotide binding; GO:0005488 binding; GO:0032550 purine ribonucle…	K08811	TSSK, STK22; testis-specific serine kinase [EC:2.7.11.1]		IPR000719; IPR011009;	Protein kinase domain; Protein kinase-like domain;
P24158	Myeloblastin OS=Homo sapiens OX=9606 GN=PRTN3 PE=1 SV=3	5.208000	Up	0.044224	PRTN3	27.807		1.75	0.131	1.781	0.921	2.604		0.459	0.162	0.143	0.322	0.294	extracellular	GO:0060627 regulation of vesicle-mediated transport; GO:0007596 blood coagulation; GO:0065008 regulation of biological quality; GO:0045321 leukocyte activation; GO:0051129 negative regulation of cellular component organization; GO:0048869 cellular developmental process; GO:0044236 multicellular organism metabolic process; GO:0044699 single-organism process; GO:0051234 establishment of localizatio…	GO:0016020 membrane; GO:0034774 secretory granule lumen; GO:0005615 extracellular space; GO:0044421 extracellular region part; GO:0031410 cytoplasmic vesicle; GO:0071944 cell periphery; GO:0005737 cytoplasm; GO:0031982 vesicle; GO:0044433 cytoplasmic vesicle part; GO:0044424 intracellular part; GO:0035578 azurophil granule lumen; GO:0005623 cell; GO:0044422 organelle part; GO:0005775 vacuolar lum…	GO:0004252 serine-type endopeptidase activity; GO:0004175 endopeptidase activity; GO:0008233 peptidase activity; GO:0017171 serine hydrolase activity; GO:0003824 catalytic activity; GO:0005488 binding; GO:0008236 serine-type peptidase activity; GO:0070011 peptidase activity, acting on L-amino acid peptides; GO:0005515 protein binding; GO:0016787 hydrolase activity; GO:0019899 enzyme binding;	K01350	PRTN3; myeloblastin [EC:3.4.21.76]		IPR009003; IPR001254;	Peptidase S1, PA clan; Serine proteases, trypsin domain;
Q14956	Transmembrane glycoprotein NMB OS=Homo sapiens OX=9606 GN=GPNMB PE=1 SV=2	4.800000	Up	0.004756	GPNMB	63.922	2.033	2.769	0.737	5.447	1.241	2.428	0.482	0.462	0.421	0.536	0.509	0.643	peroxisome	GO:0044700 single organism signaling; GO:0002694 regulation of leukocyte activation; GO:0050672 negative regulation of lymphocyte proliferation; GO:0001649 osteoblast differentiation; GO:1902807 negative regulation of cell cycle G1/S phase transition; GO:0030335 positive regulation of cell migration; GO:0010941 regulation of cell death; GO:0032944 regulation of mononuclear cell proliferation; GO:…	GO:0097708 intracellular vesicle; GO:0043229 intracellular organelle; GO:0016020 membrane; GO:0031226 intrinsic component of plasma membrane; GO:0031410 cytoplasmic vesicle; GO:0071944 cell periphery; GO:0042470 melanosome; GO:0005737 cytoplasm; GO:0031982 vesicle; GO:0031224 intrinsic component of membrane; GO:0044424 intracellular part; GO:0005887 integral component of plasma membrane; GO:00056…	GO:0030546 receptor activator activity; GO:0048018 receptor agonist activity; GO:0005102 receptor binding; GO:0043394 proteoglycan binding; GO:0043167 ion binding; GO:0044877 macromolecular complex binding; GO:0005178 integrin binding; GO:0005515 protein binding; GO:0008201 heparin binding; GO:0098772 molecular function regulator; GO:1901681 sulfur compound binding; GO:0004871 signal transducer a…	K20732	GPNMB; transmembrane glycoprotein NMB		IPR022409; IPR000601;	PKD/Chitinase domain; PKD domain;
Q9NP84	Tumor necrosis factor receptor superfamily member 12A OS=Homo sapiens OX=9606 GN=TNFRSF12A PE=1 SV=1	4.084000	Up	0.002659	TNFRSF12A	13.911		0.804	2.719	1.049	0.994	0.519		0.407	0.303	0.194	0.277	0.309	extracellular	GO:0044700 single organism signaling; GO:0010941 regulation of cell death; GO:0065008 regulation of biological quality; GO:0045666 positive regulation of neuron differentiation; GO:0051674 localization of cell; GO:0001568 blood vessel development; GO:0007166 cell surface receptor signaling pathway; GO:0023051 regulation of signaling; GO:0048869 cellular developmental process; GO:0022008 neurogene…	GO:0031252 cell leading edge; GO:0016020 membrane; GO:0042995 cell projection; GO:0044464 cell part; GO:0071944 cell periphery; GO:0044425 membrane part; GO:0001726 ruffle; GO:0031224 intrinsic component of membrane; GO:0009986 cell surface; GO:0005623 cell; GO:0016021 integral component of membrane; GO:0005886 plasma membrane;	GO:0005515 protein binding; GO:0005488 binding;	K05149	TNFRSF12A, FN14, TWEAKR, CD266; tumor necrosis factor receptor superfamily member 12A	hsa04060 Cytokine-cytokine receptor interaction
P17213	Bactericidal permeability-increasing protein OS=Homo sapiens OX=9606 GN=BPI PE=1 SV=4	3.917000	Up	0.007161	BPI	53.899	0.693	2.253	0.316	1.905	0.548	1.559	0.252	0.651	0.262	0.2	0.235	0.257	extracellular	GO:0002694 regulation of leukocyte activation; GO:1903555 regulation of tumor necrosis factor superfamily cytokine production; GO:0045321 leukocyte activation; GO:0032715 negative regulation of interleukin-6 production; GO:0043030 regulation of macrophage activation; GO:0032680 regulation of tumor necrosis factor production; GO:0098542 defense response to other organism; GO:0044699 single-organis…	GO:0034774 secretory granule lumen; GO:0016020 membrane; GO:0005615 extracellular space; GO:0044421 extracellular region part; GO:0031410 cytoplasmic vesicle; GO:0071944 cell periphery; GO:0031982 vesicle; GO:0005737 cytoplasm; GO:0044433 cytoplasmic vesicle part; GO:0031224 intrinsic component of membrane; GO:0032991 macromolecular complex; GO:0044424 intracellular part; GO:0005887 integral comp…	GO:0008289 lipid binding; GO:0001530 lipopolysaccharide binding; GO:0097367 carbohydrate derivative binding; GO:0005488 binding;				IPR017943; IPR001124; IPR017942;	Bactericidal permeability-increasing protein, alpha/beta domain; Lipid-binding serum glycoprotein, C-terminal; Lipid-binding serum glycoprotein, N-terminal;
P80511	Protein S100-A12 OS=Homo sapiens OX=9606 GN=S100A12 PE=1 SV=2	3.878000	Up	0.002437	S100A12	10.575	1.439	2.078	0.326	1.017	0.647	1.264	0.312	0.518	0.188	0.168	0.241	0.319	cytoplasm	GO:0065008 regulation of biological quality; GO:0032270 positive regulation of cellular protein metabolic process; GO:0045321 leukocyte activation; GO:0098542 defense response to other organism; GO:0031347 regulation of defense response; GO:0044237 cellular metabolic process; GO:0015031 protein transport; GO:0009607 response to biotic stimulus; GO:0071900 regulation of protein serine/threonine ki…	GO:0016020 membrane; GO:0034774 secretory granule lumen; GO:0031410 cytoplasmic vesicle; GO:0071944 cell periphery; GO:0031982 vesicle; GO:0005737 cytoplasm; GO:0044433 cytoplasmic vesicle part; GO:0044424 intracellular part; GO:0005623 cell; GO:0044422 organelle part; GO:0043228 non-membrane-bounded organelle; GO:0005856 cytoskeleton; GO:0031974 membrane-enclosed lumen; GO:0031983 vesicle lumen;…	GO:0050786 RAGE receptor binding; GO:0046914 transition metal ion binding; GO:0005102 receptor binding; GO:0005488 binding; GO:0043167 ion binding; GO:0046872 metal ion binding; GO:0043169 cation binding; GO:0005515 protein binding; GO:0005509 calcium ion binding; GO:0005507 copper ion binding; GO:0008270 zinc ion binding;	K23766			IPR002048; IPR011992; IPR013787;	EF-hand domain; EF-hand domain pair; S100/CaBP-9k-type, calcium binding, subdomain;
O15347	High mobility group protein B3 OS=Homo sapiens OX=9606 GN=HMGB3 PE=1 SV=4	3.697000	Up	0.000001	HMGB3	22.98	2.092	1.063	1.864	2.075	2.464	1.824	0.646	0.491	0.47	0.526	0.444	0.502	nucleus	GO:0097659 nucleic acid-templated transcription; GO:0032392 DNA geometric change; GO:0044699 single-organism process; GO:0009058 biosynthetic process; GO:0044237 cellular metabolic process; GO:2001141 regulation of RNA biosynthetic process; GO:0008152 metabolic process; GO:0043170 macromolecule metabolic process; GO:0006310 DNA recombination; GO:0071103 DNA conformation change; GO:0032502 develop…	GO:0043226 organelle; GO:0043231 intracellular membrane-bounded organelle; GO:0043229 intracellular organelle; GO:0005634 nucleus; GO:0043232 intracellular non-membrane-bounded organelle; GO:0044464 cell part; GO:0005622 intracellular; GO:0005694 chromosome; GO:0005737 cytoplasm; GO:0044424 intracellular part; GO:0043227 membrane-bounded organelle; GO:0005623 cell; GO:0043228 non-membrane-bounded…	GO:0097159 organic cyclic compound binding; GO:1901363 heterocyclic compound binding; GO:0003677 DNA binding; GO:0003723 RNA binding; GO:0003690 double-stranded DNA binding; GO:0005488 binding; GO:0003676 nucleic acid binding; GO:0005515 protein binding; GO:0000217 DNA secondary structure binding; GO:0008301 DNA binding, bending; GO:0000400 four-way junction DNA binding;	K11296	HMGB3; high mobility group protein B3		IPR009071;	High mobility group box domain;
P04083	Annexin A1 OS=Homo sapiens OX=9606 GN=ANXA1 PE=1 SV=2	3.664000	Up	0.000000	ANXA1	38.714	1.615	1.919	1.99	2.281	1.801	1.529	0.501	0.479	0.491	0.478	0.555	0.535	cytoplasm	GO:0044700 single organism signaling; GO:0002694 regulation of leukocyte activation; GO:0010941 regulation of cell death; GO:0048732 gland development; GO:0022414 reproductive process; GO:0002698 negative regulation of immune effector process; GO:0071384 cellular response to corticosteroid stimulus; GO:0009891 positive regulation of biosynthetic process; GO:0070555 response to interleukin-1; GO:0…	GO:0016020 membrane; GO:0044421 extracellular region part; GO:0009897 external side of plasma membrane; GO:0031090 organelle membrane; GO:0019898 extrinsic component of membrane; GO:0005737 cytoplasm; GO:0044433 cytoplasmic vesicle part; GO:0032991 macromolecular complex; GO:0005913 cell-cell adherens junction; GO:0005623 cell; GO:0044422 organelle part; GO:0005769 early endosome; GO:0070062 extr…	GO:0005102 receptor binding; GO:0046983 protein dimerization activity; GO:0004859 phospholipase inhibitor activity; GO:0003697 single-stranded DNA binding; GO:0016817 hydrolase activity, acting on acid anhydrides; GO:0005515 protein binding; GO:0016787 hydrolase activity; GO:0004857 enzyme inhibitor activity; GO:0098772 molecular function regulator; GO:0048306 calcium-dependent protein binding; G…	K17091	ANXA1; annexin A1
Q9H3S4	Thiamin pyrophosphokinase 1 OS=Homo sapiens OX=9606 GN=TPK1 PE=1 SV=1	3.535000	Up	0.000802	TPK1	27.265	2.867	1.172	1.289	2.745	1.756	2.505	0.711	0.616	0.501	0.569	0.543	0.549	cytoskeleton	GO:0051188 cofactor biosynthetic process; GO:0016310 phosphorylation; GO:0006725 cellular aromatic compound metabolic process; GO:0044699 single-organism process; GO:0009058 biosynthetic process; GO:0009229 thiamine diphosphate biosynthetic process; GO:1901566 organonitrogen compound biosynthetic process; GO:0006772 thiamine metabolic process; GO:0044237 cellular metabolic process; GO:0044272 sul…	GO:0044464 cell part; GO:0005622 intracellular; GO:0005737 cytoplasm; GO:0044424 intracellular part; GO:0005829 cytosol; GO:0005623 cell; GO:0044444 cytoplasmic part;	GO:0030975 thiamine binding; GO:0005524 ATP binding; GO:1901265 nucleoside phosphate binding; GO:0019842 vitamin binding; GO:0001882 nucleoside binding; GO:0043167 ion binding; GO:0000166 nucleotide binding; GO:1901681 sulfur compound binding; GO:1901363 heterocyclic compound binding; GO:0097159 organic cyclic compound binding; GO:0032549 ribonucleoside binding; GO:0097367 carbohydrate derivative…	K00949	thiN, TPK1, THI80; thiamine pyrophosphokinase [EC:2.7.6.2]	hsa00730 Thiamine metabolism; hsa01100 Metabolic pathways	IPR007373; IPR007371;	Thiamin pyrophosphokinase, vitamin B1-binding domain; Thiamin pyrophosphokinase, catalytic domain;
Q9GZP8	Immortalization up-regulated protein OS=Homo sapiens OX=9606 GN=IMUP PE=1 SV=1	3.491000	Up	0.000022	IMUP	10.897		1.469	0.924	1.098	1.494	1.738		0.411	0.375	0.278	0.409	0.453	nucleus		GO:0016020 membrane; GO:0043229 intracellular organelle; GO:0071944 cell periphery; GO:0005737 cytoplasm; GO:0044424 intracellular part; GO:0005829 cytosol; GO:0005623 cell; GO:0005886 plasma membrane; GO:0043231 intracellular membrane-bounded organelle; GO:0043226 organelle; GO:0005634 nucleus; GO:0005622 intracellular; GO:0044464 cell part; GO:0043227 membrane-bounded organelle; GO:0044444 cyto…
Q8IYM9	E3 ubiquitin-protein ligase TRIM22 OS=Homo sapiens OX=9606 GN=TRIM22 PE=1 SV=1	3.420000	Up	0.000016	TRIM22	56.947	1.525	1.124	0.738	1.327	1.241	1.696	0.531	0.404	0.282	0.316	0.307	0.397	nucleus	GO:0044700 single organism signaling; GO:0044085 cellular component biogenesis; GO:0007166 cell surface receptor signaling pathway; GO:0097659 nucleic acid-templated transcription; GO:0098542 defense response to other organism; GO:0071345 cellular response to cytokine stimulus; GO:0044237 cellular metabolic process; GO:0009607 response to biotic stimulus; GO:0009605 response to external stimulus;…	GO:0043229 intracellular organelle; GO:0044446 intracellular organelle part; GO:0005737 cytoplasm; GO:0031981 nuclear lumen; GO:0044424 intracellular part; GO:0005829 cytosol; GO:0016604 nuclear body; GO:0005623 cell; GO:0015030 Cajal body; GO:0044422 organelle part; GO:0031974 membrane-enclosed lumen; GO:0043226 organelle; GO:0043231 intracellular membrane-bounded organelle; GO:0005634 nucleus; …	GO:0003714 transcription corepressor activity; GO:0030674 protein binding, bridging; GO:0043167 ion binding; GO:0019901 protein kinase binding; GO:0005515 protein binding; GO:0008270 zinc ion binding; GO:0003712 transcription cofactor activity; GO:0019900 kinase binding; GO:0003700 transcription factor activity, sequence-specific DNA binding; GO:0046914 transition metal ion binding; GO:0003824 ca…	K11999	TRIM6_22_34; tripartite motif-containing protein 6/22/34		IPR027370; IPR001841; IPR013083; IPR001870; IPR003879; IPR013320; IPR003877; IPR000315;	RING-type zinc-finger, LisH dimerisation motif; Zinc finger, RING-type; Zinc finger, RING/FYVE/PHD-type; B30.2/SPRY domain; Butyrophylin-like; Concanavalin A-like lectin/glucanase domain; SPRY domain; B-box-type zinc finger;
Q96NY7	Chloride intracellular channel protein 6 OS=Homo sapiens OX=9606 GN=CLIC6 PE=2 SV=3	3.358000	Up	0.006716	CLIC6	73.011	3.311	0.558	1.469	1.153	1.306	1.213	0.315	0.473	0.505	0.421	0.473	0.496	nucleus	GO:0098661 inorganic anion transmembrane transport; GO:0034220 ion transmembrane transport; GO:0098660 inorganic ion transmembrane transport; GO:0051049 regulation of transport; GO:0043269 regulation of ion transport; GO:0006821 chloride transport; GO:0098656 anion transmembrane transport; GO:1902476 chloride transmembrane transport; GO:0051234 establishment of localization; GO:0006810 transport;…	GO:0016020 membrane; GO:0044421 extracellular region part; GO:0071944 cell periphery; GO:0005737 cytoplasm; GO:0031982 vesicle; GO:0031224 intrinsic component of membrane; GO:0032991 macromolecular complex; GO:0044424 intracellular part; GO:0005623 cell; GO:1902495 transmembrane transporter complex; GO:0016021 integral component of membrane; GO:0005576 extracellular region; GO:0005886 plasma memb…	GO:0015075 ion transmembrane transporter activity; GO:0022803 passive transmembrane transporter activity; GO:0005253 anion channel activity; GO:0022892 substrate-specific transporter activity; GO:0005254 chloride channel activity; GO:0015103 inorganic anion transmembrane transporter activity; GO:0015267 channel activity; GO:0022891 substrate-specific transmembrane transporter activity; GO:0015108…	K05026	CLIC6; chloride intracellular channel protein 6		IPR010987; IPR012336;	Glutathione S-transferase, C-terminal-like; Thioredoxin-like fold;
P17096	High mobility group protein HMG-I/HMG-Y OS=Homo sapiens OX=9606 GN=HMGA1 PE=1 SV=3	3.302000	Up	0.000900	HMGA1	11.676	1.071	0.806	1.99	1.717	3.556	1.534	0.352	0.582	0.581	0.409	0.773	0.536	nucleus	GO:0044085 cellular component biogenesis; GO:0019043 establishment of viral latency; GO:0090342 regulation of cell aging; GO:0097659 nucleic acid-templated transcription; GO:0009891 positive regulation of biosynthetic process; GO:0051169 nuclear transport; GO:0044237 cellular metabolic process; GO:0009607 response to biotic stimulus; GO:0008285 negative regulation of cell proliferation; GO:000960…	GO:0030054 cell junction; GO:0005737 cytoplasm; GO:0032991 macromolecular complex; GO:0044424 intracellular part; GO:0005623 cell; GO:0000792 heterochromatin; GO:0044422 organelle part; GO:0044427 chromosomal part; GO:0043228 non-membrane-bounded organelle; GO:0031974 membrane-enclosed lumen; GO:0005654 nucleoplasm; GO:0005925 focal adhesion; GO:0070013 intracellular organelle lumen; GO:0044464 c…	GO:0000981 RNA polymerase II transcription factor activity, sequence-specific DNA binding; GO:0005102 receptor binding; GO:0003690 double-stranded DNA binding; GO:0003705 transcription factor activity, RNA polymerase II distal enhancer sequence-specific binding; GO:0016787 hydrolase activity; GO:0005515 protein binding; GO:0051427 hormone receptor binding; GO:0003682 chromatin binding; GO:0016835…	K09282	HMGA1; high mobility group AT-hook protein 1
Q8WUT4	Leucine-rich repeat neuronal protein 4 OS=Homo sapiens OX=9606 GN=LRRN4 PE=2 SV=3	3.290000	Up	0.000081	LRRN4	78.842	1.562	0.778	1.453	1.164	0.786	1.351	0.678	0.301	0.257	0.297	0.283	0.34	extracellular	GO:0008542 visual learning; GO:0044707 single-multicellular organism process; GO:0003008 system process; GO:0009416 response to light stimulus; GO:0007632 visual behavior; GO:0009628 response to abiotic stimulus; GO:0007616 long-term memory; GO:0044699 single-organism process; GO:0050896 response to stimulus; GO:0032501 multicellular organismal process; GO:0007611 learning or memory; GO:0050877 n…	GO:0016020 membrane; GO:0031226 intrinsic component of plasma membrane; GO:0044421 extracellular region part; GO:0071944 cell periphery; GO:0031982 vesicle; GO:0031224 intrinsic component of membrane; GO:0005887 integral component of plasma membrane; GO:0005623 cell; GO:0016021 integral component of membrane; GO:0005576 extracellular region; GO:0005886 plasma membrane; GO:0043226 organelle; GO:00…	GO:0005515 protein binding; GO:0005488 binding;				IPR013783; IPR003961; IPR032675;	Immunoglobulin-like fold; Fibronectin type III; Leucine-rich repeat domain, L domain-like;
Q92466	DNA damage-binding protein 2 OS=Homo sapiens OX=9606 GN=DDB2 PE=1 SV=1	3.189000	Up	0.000015	DDB2	47.863	1.339	0.743	0.95	1.59	1.158	1.713	0.327	0.387	0.408	0.402	0.361	0.465	nucleus	GO:0044085 cellular component biogenesis; GO:0070646 protein modification by small protein removal; GO:0006296 nucleotide-excision repair, DNA incision, 5'-to lesion; GO:0006289 nucleotide-excision repair; GO:0034644 cellular response to UV; GO:0032392 DNA geometric change; GO:0051865 protein autoubiquitination; GO:0044237 cellular metabolic process; GO:0051130 positive regulation of cellular com…	GO:0043229 intracellular organelle; GO:0080008 Cul4-RING E3 ubiquitin ligase complex; GO:0030054 cell junction; GO:0044446 intracellular organelle part; GO:0031461 cullin-RING ubiquitin ligase complex; GO:0031981 nuclear lumen; GO:0032991 macromolecular complex; GO:0044424 intracellular part; GO:1990234 transferase complex; GO:0005623 cell; GO:0044422 organelle part; GO:0031974 membrane-enclosed …	GO:0097159 organic cyclic compound binding; GO:1901363 heterocyclic compound binding; GO:0003677 DNA binding; GO:0005488 binding; GO:0003676 nucleic acid binding; GO:0005515 protein binding; GO:0003684 damaged DNA binding;	K10140	DDB2; DNA damage-binding protein 2	hsa03420 Nucleotide excision repair; hsa04115 p53 signaling pathway; hsa04120 Ubiquitin mediated proteolysis; hsa05161 Hepatitis B; hsa05169 Epstein-Barr virus infection; hsa05200 Pathways in cancer; hsa05202 Transcriptional misregulation in cancer; hsa05210 Colorectal cancer; hsa05212 Pancreatic cancer; hsa05213 Endometrial cancer; hsa05214 Glioma; hsa05216 Thyroid cancer; hsa05217 Basal cell ca…	IPR017986; IPR015943;	WD40-repeat-containing domain; WD40/YVTN repeat-like-containing domain;
P14780	Matrix metalloproteinase-9 OS=Homo sapiens OX=9606 GN=MMP9 PE=1 SV=3	3.105000	Up	0.046359	MMP9	78.457	1.548	1.153	0.204	1.186	0.402	1.505	0.421	0.43	0.243	0.233	0.285	0.32	extracellular	GO:0044700 single organism signaling; GO:0010941 regulation of cell death; GO:0030335 positive regulation of cell migration; GO:0045321 leukocyte activation; GO:0032270 positive regulation of cellular protein metabolic process; GO:0007166 cell surface receptor signaling pathway; GO:0022414 reproductive process; GO:0007566 embryo implantation; GO:0010821 regulation of mitochondrion organization; G…	GO:1904724 tertiary granule lumen; GO:0005615 extracellular space; GO:0044421 extracellular region part; GO:0031410 cytoplasmic vesicle; GO:0005737 cytoplasm; GO:0031982 vesicle; GO:0044433 cytoplasmic vesicle part; GO:0044424 intracellular part; GO:0005623 cell; GO:1904813 ficolin-1-rich granule lumen; GO:0044422 organelle part; GO:0070062 extracellular exosome; GO:0101002 ficolin-1-rich granule…	GO:0004222 metalloendopeptidase activity; GO:0008233 peptidase activity; GO:0008236 serine-type peptidase activity; GO:0043167 ion binding; GO:0044877 macromolecular complex binding; GO:0008237 metallopeptidase activity; GO:0016787 hydrolase activity; GO:0005515 protein binding; GO:0008270 zinc ion binding; GO:0004252 serine-type endopeptidase activity; GO:0004175 endopeptidase activity; GO:00428…	K01403	MMP9; matrix metalloproteinase-9 (gelatinase B) [EC:3.4.24.35]	hsa01522 Endocrine resistance; hsa04657 IL-17 signaling pathway; hsa04668 TNF signaling pathway; hsa04670 Leukocyte transendothelial migration; hsa04915 Estrogen signaling pathway; hsa04926 Relaxin signaling pathway; hsa05161 Hepatitis B; hsa05200 Pathways in cancer; hsa05202 Transcriptional misregulation in cancer; hsa05205 Proteoglycans in cancer; hsa05206 MicroRNAs in cancer; hsa05215 Prostate…	IPR001818; IPR002477; IPR024079; IPR033739; IPR013806; IPR000585; IPR006026; IPR000562;	Peptidase M10, metallopeptidase; Peptidoglycan binding-like; Metallopeptidase, catalytic domain; Peptidase M10A, catalytic domain; Kringle-like fold; Hemopexin-like domain; Peptidase, metallopeptidase; Fibronectin, type II, collagen-binding;
P25815	Protein S100-P OS=Homo sapiens OX=9606 GN=S100P PE=1 SV=2	3.087000	Up	0.025957	S100P	10.4	1.57	1.017	0.234	1.113	0.378	0.738	0.3	0.378	0.2	0.262	0.26	0.236	cytoplasm	GO:0016477 cell migration; GO:0044707 single-multicellular organism process; GO:0090130 tissue migration; GO:0045321 leukocyte activation; GO:0002283 neutrophil activation involved in immune response; GO:0051674 localization of cell; GO:0002252 immune effector process; GO:0044699 single-organism process; GO:0090132 epithelium migration; GO:0050896 response to stimulus; GO:0051234 establishment of…	GO:0016020 membrane; GO:0034774 secretory granule lumen; GO:0044421 extracellular region part; GO:0031410 cytoplasmic vesicle; GO:0071944 cell periphery; GO:0031982 vesicle; GO:0005737 cytoplasm; GO:0044433 cytoplasmic vesicle part; GO:0044424 intracellular part; GO:0098858 actin-based cell projection; GO:0016604 nuclear body; GO:0005623 cell; GO:0044422 organelle part; GO:0070062 extracellular e…	GO:0000287 magnesium ion binding; GO:0050839 cell adhesion molecule binding; GO:0050786 RAGE receptor binding; GO:0046914 transition metal ion binding; GO:0005102 receptor binding; GO:0005488 binding; GO:0045296 cadherin binding; GO:0043167 ion binding; GO:0046872 metal ion binding; GO:0043169 cation binding; GO:0005515 protein binding; GO:0005509 calcium ion binding; GO:0048306 calcium-dependent…	K23771			IPR034325; IPR011992; IPR002048; IPR013787;	S-100; EF-hand domain pair; EF-hand domain; S100/CaBP-9k-type, calcium binding, subdomain;
P04085	Platelet-derived growth factor subunit A OS=Homo sapiens OX=9606 GN=PDGFA PE=1 SV=1	3.038000	Up	0.030256	PDGFA	24.043		1.001	3.444	3.418	1.39	0.966		0.682	0.792	0.576	0.701	0.613	extracellular	GO:0044085 cellular component biogenesis; GO:0044700 single organism signaling; GO:0048008 platelet-derived growth factor receptor signaling pathway; GO:0030323 respiratory tube development; GO:0009891 positive regulation of biosynthetic process; GO:0044255 cellular lipid metabolic process; GO:0044237 cellular metabolic process; GO:0048145 regulation of fibroblast proliferation; GO:0071900 regula…	GO:0034774 secretory granule lumen; GO:0016020 membrane; GO:0005783 endoplasmic reticulum; GO:0005615 extracellular space; GO:0044421 extracellular region part; GO:0031410 cytoplasmic vesicle; GO:0031090 organelle membrane; GO:0031982 vesicle; GO:0005737 cytoplasm; GO:0044433 cytoplasmic vesicle part; GO:0044424 intracellular part; GO:0098858 actin-based cell projection; GO:0005623 cell; GO:00444…	GO:0008083 growth factor activity; GO:0046982 protein heterodimerization activity; GO:0016773 phosphotransferase activity, alcohol group as acceptor; GO:0005085 guanyl-nucleotide exchange factor activity; GO:0019838 growth factor binding; GO:0005102 receptor binding; GO:0046983 protein dimerization activity; GO:0044877 macromolecular complex binding; GO:0048407 platelet-derived growth factor bind…	K04359	PDGFA; platelet-derived growth factor subunit A	hsa01521 EGFR tyrosine kinase inhibitor resistance; hsa04010 MAPK signaling pathway; hsa04014 Ras signaling pathway; hsa04015 Rap1 signaling pathway; hsa04072 Phospholipase D signaling pathway; hsa04151 PI3K-Akt signaling pathway; hsa04510 Focal adhesion; hsa04540 Gap junction; hsa04630 JAK-STAT signaling pathway; hsa04810 Regulation of actin cytoskeleton; hsa05200 Pathways in cancer; hsa05202 Tr…	IPR000072; IPR006782; IPR029034;	PDGF/VEGF domain; Platelet-derived growth factor, N-terminal; Cystine-knot cytokine;
P35869	Aryl hydrocarbon receptor OS=Homo sapiens OX=9606 GN=AHR PE=1 SV=2	3.029000	Up	0.007539	AHR	96.146	2.289	1.139	0.691	1.759	2.989	2.392	0.8	0.646	0.602	0.607	0.471	0.591	nucleus	GO:0044700 single organism signaling; GO:0002694 regulation of leukocyte activation; GO:0032944 regulation of mononuclear cell proliferation; GO:0001568 blood vessel development; GO:0097659 nucleic acid-templated transcription; GO:0009891 positive regulation of biosynthetic process; GO:0044699 single-organism process; GO:0009058 biosynthetic process; GO:0051249 regulation of lymphocyte activation…	GO:0043229 intracellular organelle; GO:0044446 intracellular organelle part; GO:0034752 cytosolic aryl hydrocarbon receptor complex; GO:0005737 cytoplasm; GO:0043235 receptor complex; GO:0031981 nuclear lumen; GO:0032991 macromolecular complex; GO:0044424 intracellular part; GO:0005667 transcription factor complex; GO:0005623 cell; GO:0005829 cytosol; GO:0044422 organelle part; GO:0031974 membran…	GO:0038023 signaling receptor activity; GO:0000981 RNA polymerase II transcription factor activity, sequence-specific DNA binding; GO:0003677 DNA binding; GO:0031072 heat shock protein binding; GO:0046982 protein heterodimerization activity; GO:0046983 protein dimerization activity; GO:0051879 Hsp90 protein binding; GO:0005515 protein binding; GO:0004874 aryl hydrocarbon receptor activity; GO:003…	K09093	AHR; aryl hydrocarbon receptor	hsa04659 Th17 cell differentiation; hsa04934 Cushing syndrome	IPR013655; IPR013767; IPR000014; IPR011598;	PAS fold-3; PAS fold; PAS domain; Myc-type, basic helix-loop-helix (bHLH) domain;
P16401	Histone H1.5 OS=Homo sapiens OX=9606 GN=H1-5 PE=1 SV=3	2.952000	Up	0.000741	H1-5	22.58	1.013	1.085	0.761	1.333	1.915	1.606	0.448	0.372	0.4	0.461	0.45	0.482	nucleus	GO:0044085 cellular component biogenesis; GO:0065008 regulation of biological quality; GO:0032270 positive regulation of cellular protein metabolic process; GO:0072594 establishment of protein localization to organelle; GO:0051253 negative regulation of RNA metabolic process; GO:0051234 establishment of localization; GO:0045927 positive regulation of growth; GO:1905269 positive regulation of chro…	GO:0044421 extracellular region part; GO:0031982 vesicle; GO:0032991 macromolecular complex; GO:0044424 intracellular part; GO:0005623 cell; GO:0000792 heterochromatin; GO:0044422 organelle part; GO:0044427 chromosomal part; GO:0043228 non-membrane-bounded organelle; GO:0070062 extracellular exosome; GO:0031974 membrane-enclosed lumen; GO:0070013 intracellular organelle lumen; GO:0044454 nuclear …	GO:0097159 organic cyclic compound binding; GO:1901363 heterocyclic compound binding; GO:0003677 DNA binding; GO:0003723 RNA binding; GO:0042826 histone deacetylase binding; GO:0031490 chromatin DNA binding; GO:0005488 binding; GO:0003676 nucleic acid binding; GO:0005515 protein binding; GO:0003682 chromatin binding; GO:0019899 enzyme binding;	K11275	H1_5; histone H1/5		IPR011991; IPR005818;	Winged helix-turn-helix DNA-binding domain; Linker histone H1/H5, domain H15;
P35610	Sterol O-acyltransferase 1 OS=Homo sapiens OX=9606 GN=SOAT1 PE=1 SV=3	2.949000	Up	0.000002	SOAT1	64.734		1.273	1.83	2.101	1.788	1.785		0.513	0.678	0.658	0.554	0.573	plasma membrane	GO:0044085 cellular component biogenesis; GO:0015850 organic hydroxy compound transport; GO:0065008 regulation of biological quality; GO:0033344 cholesterol efflux; GO:0030301 cholesterol transport; GO:0006066 alcohol metabolic process; GO:0048869 cellular developmental process; GO:0009891 positive regulation of biosynthetic process; GO:0034379 very-low-density lipoprotein particle assembly; GO:0…	GO:0043229 intracellular organelle; GO:0016020 membrane; GO:0042175 nuclear outer membrane-endoplasmic reticulum membrane network; GO:0005783 endoplasmic reticulum; GO:0044446 intracellular organelle part; GO:0005737 cytoplasm; GO:0031224 intrinsic component of membrane; GO:0012505 endomembrane system; GO:0044424 intracellular part; GO:0005623 cell; GO:0016021 integral component of membrane; GO:0…	GO:0015485 cholesterol binding; GO:0032934 sterol binding; GO:0043167 ion binding; GO:0005515 protein binding; GO:0016747 transferase activity, transferring acyl groups other than amino-acyl groups; GO:1901681 sulfur compound binding; GO:0048037 cofactor binding; GO:0005496 steroid binding; GO:0097159 organic cyclic compound binding; GO:0016746 transferase activity, transferring acyl groups; GO:0…	K00637	SOAT; sterol O-acyltransferase [EC:2.3.1.26]	hsa00100 Steroid biosynthesis; hsa04979 Cholesterol metabolism
P49913	Cathelicidin antimicrobial peptide OS=Homo sapiens OX=9606 GN=CAMP PE=1 SV=1	2.898000	Up	0.007458	CAMP	19.301	1.525	1.533	0.368	1.738	0.576	1.278	0.476	0.634	0.286	0.306	0.323	0.397	extracellular	GO:0065008 regulation of biological quality; GO:0045321 leukocyte activation; GO:0051852 disruption by host of symbiont cells; GO:0098542 defense response to other organism; GO:0051046 regulation of secretion; GO:0044699 single-organism process; GO:0035821 modification of morphology or physiology of other organism; GO:0001878 response to yeast; GO:0051234 establishment of localization; GO:0009607…	GO:0034774 secretory granule lumen; GO:1904724 tertiary granule lumen; GO:0005615 extracellular space; GO:0044421 extracellular region part; GO:0031410 cytoplasmic vesicle; GO:0005737 cytoplasm; GO:0031982 vesicle; GO:0044433 cytoplasmic vesicle part; GO:0044424 intracellular part; GO:0005623 cell; GO:0044422 organelle part; GO:0070062 extracellular exosome; GO:0031974 membrane-enclosed lumen; GO…	GO:0005515 protein binding; GO:0005488 binding;	K13916	CAMP, LL37; cathelicidin antimicrobial peptide	hsa04621 NOD-like receptor signaling pathway; hsa04970 Salivary secretion; hsa05150 Staphylococcus aureus infection; hsa05152 Tuberculosis	IPR022746;	Cathelicidin, antimicrobial peptide, C-terminal;
P60903	Protein S100-A10 OS=Homo sapiens OX=9606 GN=S100A10 PE=1 SV=2	2.885000	Up	0.000001	S100A10	11.203	1.249	1.086	1.674	1.923	1.202	1.133	0.449	0.625	0.48	0.455	0.442	0.415	cytoplasm	GO:0044085 cellular component biogenesis; GO:0010256 endomembrane system organization; GO:1903391 regulation of adherens junction organization; GO:0090109 regulation of cell-substrate junction assembly; GO:0044699 single-organism process; GO:0090002 establishment of protein localization to plasma membrane; GO:0051234 establishment of localization; GO:0051130 positive regulation of cellular compon…	GO:0016020 membrane; GO:0043229 intracellular organelle; GO:0044421 extracellular region part; GO:0005783 endoplasmic reticulum; GO:0019898 extrinsic component of membrane; GO:0071944 cell periphery; GO:0031982 vesicle; GO:0005737 cytoplasm; GO:0019897 extrinsic component of plasma membrane; GO:0012505 endomembrane system; GO:0044424 intracellular part; GO:0005623 cell; GO:0005576 extracellular r…	GO:0042802 identical protein binding; GO:0042803 protein homodimerization activity; GO:0005488 binding; GO:0043167 ion binding; GO:0046983 protein dimerization activity; GO:0043169 cation binding; GO:0044325 ion channel binding; GO:0046872 metal ion binding; GO:0005515 protein binding; GO:0005509 calcium ion binding;	K17274	S100A10; calpactin-1 light chain		IPR011992; IPR013787;	EF-hand domain pair; S100/CaBP-9k-type, calcium binding, subdomain;
Q86V59	Paraneoplastic antigen-like protein 8A OS=Homo sapiens OX=9606 GN=PNMA8A PE=1 SV=2	2.851000	Up	0.038720	PNMA8A	48.16		0.844	0.869	0.943	3.319	2.309		0.705	0.53	0.543	0.597	0.531	cytoplasm
P45877	Peptidyl-prolyl cis-trans isomerase C OS=Homo sapiens OX=9606 GN=PPIC PE=1 SV=1	2.793000	Up	0.000004	PPIC	22.763	1.664	1.875	1.089	1.047	1.544	1.477	0.641	0.547	0.399	0.484	0.598	0.444	endoplasmic reticulum	GO:0044267 cellular protein metabolic process; GO:0044238 primary metabolic process; GO:0018208 peptidyl-proline modification; GO:0000413 protein peptidyl-prolyl isomerization; GO:0044237 cellular metabolic process; GO:0071704 organic substance metabolic process; GO:0006457 protein folding; GO:0018193 peptidyl-amino acid modification; GO:0008152 metabolic process; GO:0044260 cellular macromolecul…	GO:0070062 extracellular exosome; GO:0043226 organelle; GO:0044421 extracellular region part; GO:0044464 cell part; GO:0005622 intracellular; GO:0005737 cytoplasm; GO:0031982 vesicle; GO:1903561 extracellular vesicle; GO:0044424 intracellular part; GO:0005623 cell; GO:0043227 membrane-bounded organelle; GO:0005576 extracellular region; GO:0043230 extracellular organelle;	GO:0003755 peptidyl-prolyl cis-trans isomerase activity; GO:0016853 isomerase activity; GO:0042277 peptide binding; GO:0003824 catalytic activity; GO:0005488 binding; GO:0005515 protein binding; GO:0008144 drug binding; GO:0033218 amide binding; GO:0016018 cyclosporin A binding; GO:0016859 cis-trans isomerase activity;	K09563	PPIC, CYPC; peptidyl-prolyl isomerase C (cyclophilin C) [EC:5.2.1.8]		IPR002130; IPR029000;	Cyclophilin-type peptidyl-prolyl cis-trans isomerase domain; Cyclophilin-like domain;
Q8IVF2	Protein AHNAK2 OS=Homo sapiens OX=9606 GN=AHNAK2 PE=1 SV=2	2.776000	Up	0.000202	AHNAK2	616.62	1.125	1.998	1.73	2.295	0.86	1.834	0.461	0.478	0.58	0.771	0.665	0.591	nucleus		GO:0016020 membrane; GO:0031090 organelle membrane; GO:0031410 cytoplasmic vesicle; GO:0071944 cell periphery; GO:0030016 myofibril; GO:0031982 vesicle; GO:0005737 cytoplasm; GO:0044433 cytoplasmic vesicle part; GO:0099512 supramolecular fiber; GO:0044424 intracellular part; GO:0030018 Z disc; GO:0099080 supramolecular complex; GO:0005623 cell; GO:0031674 I band; GO:0044422 organelle part; GO:004…	GO:0005515 protein binding; GO:0005488 binding;				IPR001478;	PDZ domain;
P05109	Protein S100-A8 OS=Homo sapiens OX=9606 GN=S100A8 PE=1 SV=1	2.756000	Up	0.014600	S100A8	10.834	1.621	1.849	0.356	1.743	0.625	1.382	0.763	0.56	0.321	0.343	0.33	0.432	mitochondria	GO:0044700 single organism signaling; GO:0065008 regulation of biological quality; GO:0010941 regulation of cell death; GO:0045321 leukocyte activation; GO:0032270 positive regulation of cellular protein metabolic process; GO:0070486 leukocyte aggregation; GO:0098542 defense response to other organism; GO:0002793 positive regulation of peptide secretion; GO:0031347 regulation of defense response;…	GO:0016020 membrane; GO:0034774 secretory granule lumen; GO:0005615 extracellular space; GO:0044421 extracellular region part; GO:0031410 cytoplasmic vesicle; GO:0071944 cell periphery; GO:0031982 vesicle; GO:0005737 cytoplasm; GO:0044433 cytoplasmic vesicle part; GO:0044424 intracellular part; GO:0005623 cell; GO:0044422 organelle part; GO:0043228 non-membrane-bounded organelle; GO:0005856 cytos…	GO:0036041 long-chain fatty acid binding; GO:0005102 receptor binding; GO:0050544 arachidonic acid binding; GO:0043167 ion binding; GO:0050543 icosatetraenoic acid binding; GO:0035325 Toll-like receptor binding; GO:0015631 tubulin binding; GO:0043177 organic acid binding; GO:0005515 protein binding; GO:0008270 zinc ion binding; GO:0033293 monocarboxylic acid binding; GO:0008092 cytoskeletal prote…	K21127	S100A8; protein S100-A8	hsa04657 IL-17 signaling pathway	IPR011992; IPR002048; IPR013787;	EF-hand domain pair; EF-hand domain; S100/CaBP-9k-type, calcium binding, subdomain;
Q7Z5R6	Amyloid beta A4 precursor protein-binding family B member 1-interacting protein OS=Homo sapiens OX=9606 GN=APBB1IP PE=1 SV=1	2.755000	Up	0.004100	APBB1IP	73.182	1.658	1.8	0.568	1.1	0.763	1.302	0.494	0.412	0.415	0.395	0.406	0.488	cytoplasm	GO:0050794 regulation of cellular process; GO:0044700 single organism signaling; GO:0051716 cellular response to stimulus; GO:0002285 lymphocyte activation involved in immune response; GO:0045321 leukocyte activation; GO:0045785 positive regulation of cell adhesion; GO:0002252 immune effector process; GO:0044763 single-organism cellular process; GO:0002291 T cell activation via T cell receptor co…	GO:0031252 cell leading edge; GO:0043229 intracellular organelle; GO:0016020 membrane; GO:0042995 cell projection; GO:0043232 intracellular non-membrane-bounded organelle; GO:0030054 cell junction; GO:0071944 cell periphery; GO:0005737 cytoplasm; GO:0098802 plasma membrane receptor complex; GO:0070161 anchoring junction; GO:0043235 receptor complex; GO:0032991 macromolecular complex; GO:0044424 i…	GO:0005515 protein binding; GO:0005488 binding;	K17704	APBB1IP, RIAM; amyloid beta A4 precursor protein-binding family B member 1-interacting protein	hsa04015 Rap1 signaling pathway; hsa04611 Platelet activation	IPR011993; IPR029071; IPR001849; IPR000159;	PH domain-like; Ubiquitin-related domain; Pleckstrin homology domain; Ras-associating (RA) domain;
Q8N3E9	"1-phosphatidylinositol 4,5-bisphosphate phosphodiesterase delta-3 OS=Homo sapiens OX=9606 GN=PLCD3 PE=1 SV=3"	2.723000	Up	0.001537	PLCD3	89.257		0.849	2.479	1.837	1.507	1.295		0.693	0.729	0.431	0.57	0.503	mitochondria	GO:0000003 reproduction; GO:0072359 circulatory system development; GO:0044700 single organism signaling; GO:0050794 regulation of cellular process; GO:0044707 single-multicellular organism process; GO:1901615 organic hydroxy compound metabolic process; GO:0042127 regulation of cell proliferation; GO:0022414 reproductive process; GO:0001568 blood vessel development; GO:0001890 placenta developmen…	GO:0016020 membrane; GO:0097610 cell surface furrow; GO:0071944 cell periphery; GO:0032153 cell division site; GO:0005737 cytoplasm; GO:0044424 intracellular part; GO:0005623 cell; GO:0005829 cytosol; GO:0032155 cell division site part; GO:0005886 plasma membrane; GO:0005622 intracellular; GO:0044464 cell part; GO:0009986 cell surface; GO:0032154 cleavage furrow; GO:0044444 cytoplasmic part;	GO:0004629 phospholipase C activity; GO:0043167 ion binding; GO:0005515 protein binding; GO:0016787 hydrolase activity; GO:0016298 lipase activity; GO:0004871 signal transducer activity; GO:0004435 phosphatidylinositol phospholipase C activity; GO:0003824 catalytic activity; GO:0042578 phosphoric ester hydrolase activity; GO:0005488 binding; GO:0016788 hydrolase activity, acting on ester bonds; G…	K05857	PLCD; phosphatidylinositol phospholipase C, delta [EC:3.1.4.11]	hsa00562 Inositol phosphate metabolism; hsa01100 Metabolic pathways; hsa04020 Calcium signaling pathway; hsa04070 Phosphatidylinositol signaling system; hsa04919 Thyroid hormone signaling pathway; hsa04933 AGE-RAGE signaling pathway in diabetic complications; hsa05131 Shigellosis	IPR000909; IPR017946; IPR011993; IPR011992; IPR000008; IPR001711; IPR001849;	Phosphatidylinositol-specific phospholipase C, X domain; PLC-like phosphodiesterase, TIM beta/alpha-barrel domain; PH domain-like; EF-hand domain pair; C2 domain; Phospholipase C, phosphatidylinositol-specific, Y domain; Pleckstrin homology domain;
Q96C90	Protein phosphatase 1 regulatory subunit 14B OS=Homo sapiens OX=9606 GN=PPP1R14B PE=1 SV=3	2.715000	Up	0.000016	PPP1R14B	15.911	1.418	1.43	0.769	0.868	1.157	1.173	0.345	0.433	0.351	0.521	0.468	0.392	cytoplasm	GO:0050794 regulation of cellular process; GO:0042325 regulation of phosphorylation; GO:0051174 regulation of phosphorus metabolic process; GO:0006950 response to stress; GO:0002376 immune system process; GO:0050896 response to stimulus; GO:0043086 negative regulation of catalytic activity; GO:0031323 regulation of cellular metabolic process; GO:0045087 innate immune response; GO:0050789 regulati…	GO:0044424 intracellular part; GO:0005623 cell; GO:0044464 cell part; GO:0005622 intracellular; GO:0005737 cytoplasm;	GO:0004864 protein phosphatase inhibitor activity; GO:0030234 enzyme regulator activity; GO:0019208 phosphatase regulator activity; GO:0019888 protein phosphatase regulator activity; GO:0098772 molecular function regulator; GO:0004857 enzyme inhibitor activity; GO:0019212 phosphatase inhibitor activity;	K17555	PPP1R14B; protein phosphatase 1 regulatory subunit 14B
P38571	Lysosomal acid lipase/cholesteryl ester hydrolase OS=Homo sapiens OX=9606 GN=LIPA PE=1 SV=2	2.699000	Up	0.005821	LIPA	45.418	1.642	1.974	0.779	3.159	1.347	2.105	0.626	0.806	0.643	0.685	0.597	0.721	extracellular	GO:0016043 cellular component organization; GO:0044707 single-multicellular organism process; GO:0065008 regulation of biological quality; GO:0030323 respiratory tube development; GO:0048869 cellular developmental process; GO:0032989 cellular component morphogenesis; GO:0044699 single-organism process; GO:0050896 response to stimulus; GO:0048871 multicellular organismal homeostasis; GO:0060249 an…	GO:0044421 extracellular region part; GO:0031982 vesicle; GO:0005737 cytoplasm; GO:0044424 intracellular part; GO:0005623 cell; GO:0044422 organelle part; GO:0043228 non-membrane-bounded organelle; GO:0005775 vacuolar lumen; GO:0070062 extracellular exosome; GO:0031974 membrane-enclosed lumen; GO:0070013 intracellular organelle lumen; GO:0044464 cell part; GO:0005622 intracellular; GO:0005764 lys…	GO:0016787 hydrolase activity; GO:0052689 carboxylic ester hydrolase activity; GO:0016298 lipase activity; GO:0003824 catalytic activity; GO:0004771 sterol esterase activity; GO:0016788 hydrolase activity, acting on ester bonds;	K01052	LIPA; lysosomal acid lipase/cholesteryl ester hydrolase [EC:3.1.1.13]	hsa00100 Steroid biosynthesis; hsa04142 Lysosome; hsa04979 Cholesterol metabolism	IPR029058; IPR000073;	Alpha/Beta hydrolase fold; Alpha/beta hydrolase fold-1;
P06702	Protein S100-A9 OS=Homo sapiens OX=9606 GN=S100A9 PE=1 SV=1	2.676000	Up	0.010484	S100A9	13.242	1.664	1.899	0.385	1.338	0.624	1.176	0.729	0.51	0.368	0.309	0.325	0.407	cytoplasm	GO:0044700 single organism signaling; GO:0010941 regulation of cell death; GO:0010608 posttranscriptional regulation of gene expression; GO:0098542 defense response to other organism; GO:0002793 positive regulation of peptide secretion; GO:0031347 regulation of defense response; GO:0006914 autophagy; GO:0044237 cellular metabolic process; GO:0045927 positive regulation of growth; GO:0009607 respo…	GO:0016020 membrane; GO:0034774 secretory granule lumen; GO:0005615 extracellular space; GO:0044421 extracellular region part; GO:0031410 cytoplasmic vesicle; GO:0071944 cell periphery; GO:0030054 cell junction; GO:0031982 vesicle; GO:0005737 cytoplasm; GO:0044433 cytoplasmic vesicle part; GO:0044424 intracellular part; GO:0005623 cell; GO:0044422 organelle part; GO:0043228 non-membrane-bounded o…	GO:0036041 long-chain fatty acid binding; GO:0005102 receptor binding; GO:0050544 arachidonic acid binding; GO:0043167 ion binding; GO:0050543 icosatetraenoic acid binding; GO:0016209 antioxidant activity; GO:0035325 Toll-like receptor binding; GO:0015631 tubulin binding; GO:0043177 organic acid binding; GO:0005515 protein binding; GO:0008270 zinc ion binding; GO:0033293 monocarboxylic acid bindi…	K21128	S100A9; protein S100-A9	hsa04657 IL-17 signaling pathway	IPR011992; IPR002048; IPR013787;	EF-hand domain pair; EF-hand domain; S100/CaBP-9k-type, calcium binding, subdomain;
Q6ZUT6	Coiled-coil domain-containing protein 9B OS=Homo sapiens OX=9606 GN=CCDC9B PE=1 SV=1	2.667000	Up	0.001623	CCDC9B	57.324	1.692	1.692	0.708	1.466	1.185	2.23	0.422	0.589	0.574	0.628	0.573	0.579	extracellular			GO:0097159 organic cyclic compound binding; GO:1901363 heterocyclic compound binding; GO:0003723 RNA binding; GO:0005488 binding; GO:0003676 nucleic acid binding;
Q6AI08	HEAT repeat-containing protein 6 OS=Homo sapiens OX=9606 GN=HEATR6 PE=1 SV=1	2.648000	Up	0.000418	HEATR6	128.78	1.84	1.175	2.407	1.768	1.286	1.383	0.544	0.612	0.598	0.666	0.638	0.665	nucleus			GO:0097159 organic cyclic compound binding; GO:1901363 heterocyclic compound binding; GO:0003723 RNA binding; GO:0005488 binding; GO:0003676 nucleic acid binding;				IPR011989; IPR025283; IPR016024;	Armadillo-like helical; Domain of unknown function DUF4042; Armadillo-type fold;
P16989	Y-box-binding protein 3 OS=Homo sapiens OX=9606 GN=YBX3 PE=1 SV=4	2.634000	Up	0.000397	YBX3	40.089	0.983	1.854	0.767	1.298	1.426	1.554	0.889	0.39	0.437	0.398	0.51	0.368	nucleus	GO:0065008 regulation of biological quality; GO:0060544 regulation of necroptotic process; GO:0010941 regulation of cell death; GO:0032270 positive regulation of cellular protein metabolic process; GO:0022414 reproductive process; GO:0043009 chordate embryonic development; GO:0097659 nucleic acid-templated transcription; GO:0010608 posttranscriptional regulation of gene expression; GO:0043489 RNA…	GO:0043229 intracellular organelle; GO:0030054 cell junction; GO:0005737 cytoplasm; GO:0032991 macromolecular complex; GO:0044424 intracellular part; GO:0005911 cell-cell junction; GO:0005829 cytosol; GO:0005623 cell; GO:0005923 bicellular tight junction; GO:0043296 apical junction complex; GO:0043226 organelle; GO:0043231 intracellular membrane-bounded organelle; GO:0005634 nucleus; GO:0070160 o…	GO:0000981 RNA polymerase II transcription factor activity, sequence-specific DNA binding; GO:0003690 double-stranded DNA binding; GO:0003697 single-stranded DNA binding; GO:0005515 protein binding; GO:0003700 transcription factor activity, sequence-specific DNA binding; GO:1901363 heterocyclic compound binding; GO:0097159 organic cyclic compound binding; GO:0000975 regulatory region DNA binding;…	K06099	CSDA, ZONAB; cold shock domain protein A	hsa04530 Tight junction	IPR011129; IPR012340; IPR002059;	Cold shock domain; Nucleic acid-binding, OB-fold; Cold-shock protein, DNA-binding;
Q99467	CD180 antigen OS=Homo sapiens OX=9606 GN=CD180 PE=1 SV=2	2.625000	Up	0.010460	CD180	74.178		2.463	0.993	3.365	1.642	2.614		0.576	1.142	0.553	0.581	1.368	plasma membrane	GO:0044700 single organism signaling; GO:0045321 leukocyte activation; GO:0023051 regulation of signaling; GO:0044699 single-organism process; GO:0031347 regulation of defense response; GO:0009607 response to biotic stimulus; GO:0009605 response to external stimulus; GO:0007165 signal transduction; GO:0010646 regulation of cell communication; GO:0007154 cell communication; GO:0045088 regulation o…	GO:0016020 membrane; GO:0031226 intrinsic component of plasma membrane; GO:0044459 plasma membrane part; GO:0044425 membrane part; GO:0044464 cell part; GO:0071944 cell periphery; GO:0031224 intrinsic component of membrane; GO:0005887 integral component of plasma membrane; GO:0005623 cell; GO:0016021 integral component of membrane; GO:0005886 plasma membrane;	GO:0005515 protein binding; GO:0060089 molecular transducer activity; GO:0004872 receptor activity; GO:0005488 binding;	K06555	CD180; CD180 antigen		IPR000483; IPR032675;	Cysteine-rich flanking region, C-terminal; Leucine-rich repeat domain, L domain-like;
Q6DRA6	Putative histone H2B type 2-D OS=Homo sapiens OX=9606 GN=HIST2H2BD PE=5 SV=3	2.604000	Up	0.022323	HIST2H2BD	18.018		1.247	5.788	1.793	2.505	2.177		0.562	1.572	1.071	1.177	0.807	extracellular	GO:0044085 cellular component biogenesis; GO:0016043 cellular component organization; GO:0034728 nucleosome organization; GO:0034622 cellular macromolecular complex assembly; GO:0006333 chromatin assembly or disassembly; GO:0043933 macromolecular complex subunit organization; GO:0065004 protein-DNA complex assembly; GO:0006323 DNA packaging; GO:0006334 nucleosome assembly; GO:0051276 chromosome o…	GO:0043229 intracellular organelle; GO:0044421 extracellular region part; GO:0043232 intracellular non-membrane-bounded organelle; GO:0044446 intracellular organelle part; GO:0031982 vesicle; GO:0032991 macromolecular complex; GO:0044424 intracellular part; GO:0005623 cell; GO:0005576 extracellular region; GO:0044422 organelle part; GO:0044427 chromosomal part; GO:0000786 nucleosome; GO:0043228 n…	GO:0097159 organic cyclic compound binding; GO:1901363 heterocyclic compound binding; GO:0003677 DNA binding; GO:0046982 protein heterodimerization activity; GO:0005488 binding; GO:0046983 protein dimerization activity; GO:0003676 nucleic acid binding; GO:0005515 protein binding;	K11252	H2B; histone H2B	hsa05034 Alcoholism; hsa05203 Viral carcinogenesis; hsa05322 Systemic lupus erythematosus	IPR009072; IPR007125;	Histone-fold; Histone H2A/H2B/H3;
Q96RQ9	L-amino-acid oxidase OS=Homo sapiens OX=9606 GN=IL4I1 PE=1 SV=1	2.603000	Up	0.002002	IL4I1	62.88	0.939	1.614	1.481	2.927	1.038	1.551	1.238	0.469	0.443	0.405	0.564	0.55	extracellular	GO:1902222 erythrose 4-phosphate/phosphoenolpyruvate family amino acid catabolic process; GO:1901606 alpha-amino acid catabolic process; GO:0006725 cellular aromatic compound metabolic process; GO:0044699 single-organism process; GO:0044237 cellular metabolic process; GO:0071704 organic substance metabolic process; GO:0006559 L-phenylalanine catabolic process; GO:0008152 metabolic process; GO:000…	GO:0043226 organelle; GO:0043231 intracellular membrane-bounded organelle; GO:0043229 intracellular organelle; GO:0044464 cell part; GO:0005622 intracellular; GO:0005764 lysosome; GO:0005737 cytoplasm; GO:0005773 vacuole; GO:0044424 intracellular part; GO:0005623 cell; GO:0043227 membrane-bounded organelle; GO:0005576 extracellular region; GO:0044444 cytoplasmic part; GO:0000323 lytic vacuole;	GO:0001716 L-amino-acid oxidase activity; GO:0016638 oxidoreductase activity, acting on the CH-NH2 group of donors; GO:0016641 oxidoreductase activity, acting on the CH-NH2 group of donors, oxygen as acceptor; GO:0003824 catalytic activity; GO:0016491 oxidoreductase activity;	K03334	IL4I1; L-amino-acid oxidase [EC:1.4.3.2]	hsa00250 Alanine, aspartate and glutamate metabolism; hsa00270 Cysteine and methionine metabolism; hsa00280 Valine, leucine and isoleucine degradation; hsa00350 Tyrosine metabolism; hsa00360 Phenylalanine metabolism; hsa00380 Tryptophan metabolism; hsa00400 Phenylalanine, tyrosine and tryptophan biosynthesis; hsa01100 Metabolic pathways	IPR002937; IPR023753;	Amine oxidase; FAD/NAD(P)-binding domain;
Q9Y3R5	Protein dopey-2 OS=Homo sapiens OX=9606 GN=DOP1B PE=1 SV=5	2.599000	Up	0.000437	DOP1B	258.23	1.066	1.385	0.962	1.807	0.915	2.193	0.749	0.645	0.47	0.449	0.527	0.364	plasma membrane	GO:0016043 cellular component organization; GO:0044707 single-multicellular organism process; GO:0046907 intracellular transport; GO:0010256 endomembrane system organization; GO:0044699 single-organism process; GO:0048193 Golgi vesicle transport; GO:0015031 protein transport; GO:0050877 neurological system process; GO:0051234 establishment of localization; GO:0051649 establishment of localization…	GO:0016020 membrane; GO:0044421 extracellular region part; GO:0031410 cytoplasmic vesicle; GO:0031090 organelle membrane; GO:0005737 cytoplasm; GO:0031982 vesicle; GO:0044424 intracellular part; GO:0005623 cell; GO:0044422 organelle part; GO:0070062 extracellular exosome; GO:0005622 intracellular; GO:0044464 cell part; GO:0098791 Golgi subcompartment; GO:1903561 extracellular vesicle; GO:0044431 …					IPR007249;	Dopey, N-terminal;
P20160	Azurocidin OS=Homo sapiens OX=9606 GN=AZU1 PE=1 SV=3	2.583000	Up	0.015965	AZU1	26.885	1.248	1.346	0.304	1.347	0.642	1.372	0.743	0.51	0.216	0.249	0.28	0.425	extracellular	GO:0060627 regulation of vesicle-mediated transport; GO:0044700 single organism signaling; GO:0007205 protein kinase C-activating G-protein coupled receptor signaling pathway; GO:0010941 regulation of cell death; GO:0065008 regulation of biological quality; GO:0032270 positive regulation of cellular protein metabolic process; GO:0045321 leukocyte activation; GO:0032680 regulation of tumor necrosi…	GO:0034774 secretory granule lumen; GO:0016020 membrane; GO:0005615 extracellular space; GO:0044421 extracellular region part; GO:0031090 organelle membrane; GO:0031410 cytoplasmic vesicle; GO:0019898 extrinsic component of membrane; GO:0005737 cytoplasm; GO:0031982 vesicle; GO:0044433 cytoplasmic vesicle part; GO:0044424 intracellular part; GO:0035578 azurophil granule lumen; GO:0005623 cell; GO…	GO:0008233 peptidase activity; GO:0015643 toxic substance binding; GO:0008236 serine-type peptidase activity; GO:0043394 proteoglycan binding; GO:0043167 ion binding; GO:0043395 heparan sulfate proteoglycan binding; GO:0016787 hydrolase activity; GO:0005515 protein binding; GO:0008201 heparin binding; GO:1901681 sulfur compound binding; GO:0004252 serine-type endopeptidase activity; GO:0004175 en…				IPR009003; IPR001254;	Peptidase S1, PA clan; Serine proteases, trypsin domain;
P40261	Nicotinamide N-methyltransferase OS=Homo sapiens OX=9606 GN=NNMT PE=1 SV=1	2.570000	Up	0.009144	NNMT	29.574	0.615	0.258	0.238	0.271	0.143	0.202	0.326	0.073	0.062	0.072	0.082	0.057	cytoplasm	GO:0051188 cofactor biosynthetic process; GO:0031100 animal organ regeneration; GO:0019362 pyridine nucleotide metabolic process; GO:0009117 nucleotide metabolic process; GO:0044699 single-organism process; GO:0009058 biosynthetic process; GO:0019363 pyridine nucleotide biosynthetic process; GO:0044237 cellular metabolic process; GO:0072524 pyridine-containing compound metabolic process; GO:00322…	GO:0044464 cell part; GO:0005622 intracellular; GO:0005737 cytoplasm; GO:0044424 intracellular part; GO:0005623 cell; GO:0005829 cytosol; GO:0044444 cytoplasmic part;	GO:0030760 pyridine N-methyltransferase activity; GO:0008757 S-adenosylmethionine-dependent methyltransferase activity; GO:0008168 methyltransferase activity; GO:0008112 nicotinamide N-methyltransferase activity; GO:0003824 catalytic activity; GO:0016741 transferase activity, transferring one-carbon groups; GO:0008170 N-methyltransferase activity; GO:0016740 transferase activity;	K00541	NNMT; nicotinamide N-methyltransferase [EC:2.1.1.1]	hsa00760 Nicotinate and nicotinamide metabolism; hsa01100 Metabolic pathways	IPR029063;	S-adenosyl-L-methionine-dependent methyltransferase;
P07355	Annexin A2 OS=Homo sapiens OX=9606 GN=ANXA2 PE=1 SV=2	2.565000	Up	0.000000	ANXA2	38.604	1.334	1.276	1.62	1.886	1.277	1.332	0.557	0.659	0.552	0.561	0.508	0.565	cytoplasm	GO:0060627 regulation of vesicle-mediated transport; GO:2000273 positive regulation of receptor activity; GO:0044085 cellular component biogenesis; GO:0065008 regulation of biological quality; GO:0045321 leukocyte activation; GO:0032270 positive regulation of cellular protein metabolic process; GO:0032371 regulation of sterol transport; GO:0030199 collagen fibril organization; GO:0090002 establis…	GO:0016020 membrane; GO:0044421 extracellular region part; GO:0019898 extrinsic component of membrane; GO:0031090 organelle membrane; GO:1990667 PCSK9-AnxA2 complex; GO:0099568 cytoplasmic region; GO:0005737 cytoplasm; GO:0044433 cytoplasmic vesicle part; GO:0032991 macromolecular complex; GO:0005913 cell-cell adherens junction; GO:0035578 azurophil granule lumen; GO:0005623 cell; GO:0044422 orga…	GO:0004859 phospholipase inhibitor activity; GO:0005515 protein binding; GO:0098772 molecular function regulator; GO:0004857 enzyme inhibitor activity; GO:0048306 calcium-dependent protein binding; GO:0017137 Rab GTPase binding; GO:1902936 phosphatidylinositol bisphosphate binding; GO:0097159 organic cyclic compound binding; GO:1901363 heterocyclic compound binding; GO:0098641 cadherin binding in…	K17092	ANXA2; annexin A2
O00160	Unconventional myosin-If OS=Homo sapiens OX=9606 GN=MYO1F PE=1 SV=3	2.542000	Up	0.001342	MYO1F	124.84	1.15	1.299	0.507	1.466	0.737	1.534	0.641	0.436	0.354	0.351	0.396	0.455	cytoplasm		GO:0043229 intracellular organelle; GO:0043232 intracellular non-membrane-bounded organelle; GO:0044430 cytoskeletal part; GO:0044446 intracellular organelle part; GO:0032991 macromolecular complex; GO:0044424 intracellular part; GO:0005623 cell; GO:0015629 actin cytoskeleton; GO:0044422 organelle part; GO:0016461 unconventional myosin complex; GO:0043228 non-membrane-bounded organelle; GO:004322…	GO:0005524 ATP binding; GO:0003774 motor activity; GO:1901265 nucleoside phosphate binding; GO:0001882 nucleoside binding; GO:0043167 ion binding; GO:0016817 hydrolase activity, acting on acid anhydrides; GO:0005515 protein binding; GO:0016787 hydrolase activity; GO:0000166 nucleotide binding; GO:0017111 nucleoside-triphosphatase activity; GO:0005516 calmodulin binding; GO:0097159 organic cyclic …	K10356	MYO1; myosin I	hsa05130 Pathogenic Escherichia coli infection	IPR001452; IPR010926; IPR027417; IPR001609;	SH3 domain; Class I myosin tail homology domain; P-loop containing nucleoside triphosphate hydrolase; Myosin head, motor domain;
Q9UIV1	CCR4-NOT transcription complex subunit 7 OS=Homo sapiens OX=9606 GN=CNOT7 PE=1 SV=3	2.529000	Up	0.000000	CNOT7	32.745	1.344	1.285	1.579	1.615	1.886	1.377	0.598	0.659	0.593	0.593	0.672	0.478	cytoplasm	GO:0044085 cellular component biogenesis; GO:0044700 single organism signaling; GO:1902807 negative regulation of cell cycle G1/S phase transition; GO:0022613 ribonucleoprotein complex biogenesis; GO:0022618 ribonucleoprotein complex assembly; GO:0010608 posttranscriptional regulation of gene expression; GO:0097659 nucleic acid-templated transcription; GO:0009891 positive regulation of biosynthet…	GO:0016020 membrane; GO:0000932 P-body; GO:0005737 cytoplasm; GO:0032991 macromolecular complex; GO:0044424 intracellular part; GO:0016604 nuclear body; GO:0005623 cell; GO:0044422 organelle part; GO:0036464 cytoplasmic ribonucleoprotein granule; GO:0043228 non-membrane-bounded organelle; GO:0031974 membrane-enclosed lumen; GO:0005654 nucleoplasm; GO:0070013 intracellular organelle lumen; GO:0005…	GO:0003723 RNA binding; GO:0000175 3'-5'-exoribonuclease activity; GO:0043167 ion binding; GO:0016896 exoribonuclease activity, producing 5'-phosphomonoesters; GO:0008408 3'-5' exonuclease activity; GO:0016787 hydrolase activity; GO:0005515 protein binding; GO:0004871 signal transducer activity; GO:0003700 transcription factor activity, sequence-specific DNA binding; GO:0016796 exonuclease activi…	K12581	CNOT7_8, CAF1, POP2; CCR4-NOT transcription complex subunit 7/8	hsa03018 RNA degradation	IPR012337;	Ribonuclease H-like domain;
Q14573	"Inositol 1,4,5-trisphosphate receptor type 3 OS=Homo sapiens OX=9606 GN=ITPR3 PE=1 SV=2"	2.506000	Up	0.002857	ITPR3	304.1	0.936	1.23	2.039	2.713	1.432	1.376	0.703	0.685	0.605	0.67	0.563	0.655	plasma membrane	GO:0044700 single organism signaling; GO:0044085 cellular component biogenesis; GO:0007596 blood coagulation; GO:0065008 regulation of biological quality; GO:0050796 regulation of insulin secretion; GO:0050877 neurological system process; GO:0007610 behavior; GO:0032879 regulation of localization; GO:0065003 macromolecular complex assembly; GO:0060402 calcium ion transport into cytosol; GO:005506…	GO:0016020 membrane; GO:0019867 outer membrane; GO:0042175 nuclear outer membrane-endoplasmic reticulum membrane network; GO:0098862 cluster of actin-based cell projections; GO:0005783 endoplasmic reticulum; GO:0005903 brush border; GO:0031090 organelle membrane; GO:0071944 cell periphery; GO:0005737 cytoplasm; GO:0043025 neuronal cell body; GO:0032991 macromolecular complex; GO:0031224 intrinsic…	GO:0022803 passive transmembrane transporter activity; GO:0022892 substrate-specific transporter activity; GO:0005515 protein binding; GO:0004888 transmembrane signaling receptor activity; GO:0004871 signal transducer activity; GO:0099604 ligand-gated calcium channel activity; GO:0015267 channel activity; GO:0022891 substrate-specific transmembrane transporter activity; GO:0046873 metal ion trans…	K04960	ITPR3; inositol 1,4,5-triphosphate receptor type 3	hsa04020 Calcium signaling pathway; hsa04022 cGMP-PKG signaling pathway; hsa04070 Phosphatidylinositol signaling system; hsa04114 Oocyte meiosis; hsa04210 Apoptosis; hsa04218 Cellular senescence; hsa04270 Vascular smooth muscle contraction; hsa04371 Apelin signaling pathway; hsa04540 Gap junction; hsa04611 Platelet activation; hsa04621 NOD-like receptor signaling pathway; hsa04625 C-type lectin r…	IPR014821; IPR005821; IPR013662; IPR000699; IPR016093;	Inositol 1,4,5-trisphosphate/ryanodine receptor; Ion transport domain; RyR/IP3R Homology associated domain; RIH (RyR and IP3R Homology) domain; MIR motif;
Q8IWU2	Serine/threonine-protein kinase LMTK2 OS=Homo sapiens OX=9606 GN=LMTK2 PE=1 SV=2	2.499000	Up	0.000083	LMTK2	164.9		1.386	1.217	2.242	2.015	1.575		0.654	0.571	0.755	0.707	0.689	plasma membrane	GO:0016310 phosphorylation; GO:0046907 intracellular transport; GO:0018209 peptidyl-serine modification; GO:0018210 peptidyl-threonine modification; GO:0030001 metal ion transport; GO:0023051 regulation of signaling; GO:0044267 cellular protein metabolic process; GO:0006826 iron ion transport; GO:0044237 cellular metabolic process; GO:0015031 protein transport; GO:0006796 phosphate-containing com…	GO:0097708 intracellular vesicle; GO:0043229 intracellular organelle; GO:0016020 membrane; GO:0031410 cytoplasmic vesicle; GO:0031982 vesicle; GO:0005737 cytoplasm; GO:0012505 endomembrane system; GO:0031224 intrinsic component of membrane; GO:0044424 intracellular part; GO:0005829 cytosol; GO:0005623 cell; GO:0016021 integral component of membrane; GO:0005769 early endosome; GO:0055037 recycling…	GO:1901265 nucleoside phosphate binding; GO:0016773 phosphotransferase activity, alcohol group as acceptor; GO:0019888 protein phosphatase regulator activity; GO:0005515 protein binding; GO:0004672 protein kinase activity; GO:0004857 enzyme inhibitor activity; GO:0098772 molecular function regulator; GO:0097159 organic cyclic compound binding; GO:1901363 heterocyclic compound binding; GO:0008092 …	K08898	LMTK2; lemur tyrosine kinase 2 [EC:2.7.10.1]		IPR000719; IPR001245; IPR011009;	Protein kinase domain; Serine-threonine/tyrosine-protein kinase catalytic domain; Protein kinase-like domain;
P43490	Nicotinamide phosphoribosyltransferase OS=Homo sapiens OX=9606 GN=NAMPT PE=1 SV=1	2.481000	Up	0.000055	NAMPT	55.52	0.86	1.466	0.656	1.251	1.178	0.939	0.55	0.402	0.406	0.405	0.378	0.418	cytoplasm	GO:0044700 single organism signaling; GO:0051188 cofactor biosynthetic process; GO:0019362 pyridine nucleotide metabolic process; GO:0022414 reproductive process; GO:0009117 nucleotide metabolic process; GO:0009891 positive regulation of biosynthetic process; GO:0044699 single-organism process; GO:0051769 regulation of nitric-oxide synthase biosynthetic process; GO:0009058 biosynthetic process; G…	GO:0043229 intracellular organelle; GO:0005615 extracellular space; GO:0044421 extracellular region part; GO:0030054 cell junction; GO:0044446 intracellular organelle part; GO:0031982 vesicle; GO:0005737 cytoplasm; GO:0031981 nuclear lumen; GO:0044424 intracellular part; GO:0016604 nuclear body; GO:0005829 cytosol; GO:0005623 cell; GO:0005576 extracellular region; GO:0044422 organelle part; GO:00…	GO:0016763 transferase activity, transferring pentosyl groups; GO:0005125 cytokine activity; GO:0042802 identical protein binding; GO:0005102 receptor binding; GO:0003824 catalytic activity; GO:0042803 protein homodimerization activity; GO:0005488 binding; GO:0046983 protein dimerization activity; GO:0005515 protein binding; GO:0016757 transferase activity, transferring glycosyl groups; GO:004728…	K03462	NAMPT; nicotinamide phosphoribosyltransferase [EC:2.4.2.12]	hsa00760 Nicotinate and nicotinamide metabolism; hsa01100 Metabolic pathways; hsa04621 NOD-like receptor signaling pathway	IPR002638;	Quinolinate phosphoribosyl transferase, C-terminal;
Q04917	14-3-3 protein eta OS=Homo sapiens OX=9606 GN=YWHAH PE=1 SV=4	2.472000	Up	0.000000	YWHAH	28.218	1.174	1.637	1.336	1.888	1.471	1.471	0.509	0.667	0.597	0.623	0.592	0.644	cytoplasm	GO:0044700 single organism signaling; GO:0010941 regulation of cell death; GO:0065008 regulation of biological quality; GO:2000171 negative regulation of dendrite development; GO:0007420 brain development; GO:0009891 positive regulation of biosynthetic process; GO:0010821 regulation of mitochondrion organization; GO:0015031 protein transport; GO:0048857 neural nucleus development; GO:0021762 subs…	GO:0097708 intracellular vesicle; GO:0016020 membrane; GO:0043229 intracellular organelle; GO:0044421 extracellular region part; GO:0031090 organelle membrane; GO:0031410 cytoplasmic vesicle; GO:0071944 cell periphery; GO:0030054 cell junction; GO:0044291 cell-cell contact zone; GO:0031982 vesicle; GO:0044446 intracellular organelle part; GO:0005737 cytoplasm; GO:0044433 cytoplasmic vesicle part;…	GO:0046982 protein heterodimerization activity; GO:0035259 glucocorticoid receptor binding; GO:0005102 receptor binding; GO:0046983 protein dimerization activity; GO:0005515 protein binding; GO:0017080 sodium channel regulator activity; GO:0051427 hormone receptor binding; GO:0098772 molecular function regulator; GO:0005159 insulin-like growth factor receptor binding; GO:0008092 cytoskeletal prot…	K16198	YWHAG_H; 14-3-3 protein gamma/eta	hsa04110 Cell cycle; hsa04114 Oocyte meiosis; hsa04151 PI3K-Akt signaling pathway; hsa04390 Hippo signaling pathway; hsa05160 Hepatitis C; hsa05203 Viral carcinogenesis	IPR023410;	14-3-3 domain;
P29966	Myristoylated alanine-rich C-kinase substrate OS=Homo sapiens OX=9606 GN=MARCKS PE=1 SV=4	2.465000	Up	0.000037	MARCKS	31.554	1.864	0.863	1.181	1.166	0.992	1.456	0.472	0.588	0.407	0.557	0.52	0.508	nucleus	GO:0050794 regulation of cellular process; GO:0090087 regulation of peptide transport; GO:0065008 regulation of biological quality; GO:0051049 regulation of transport; GO:0050796 regulation of insulin secretion; GO:0023051 regulation of signaling; GO:0051046 regulation of secretion; GO:1903530 regulation of secretion by cell; GO:0070201 regulation of establishment of protein localization; GO:0002…	GO:0016020 membrane; GO:0044421 extracellular region part; GO:0005938 cell cortex; GO:0030054 cell junction; GO:0071944 cell periphery; GO:0005737 cytoplasm; GO:0099568 cytoplasmic region; GO:0031982 vesicle; GO:0044424 intracellular part; GO:0042585 germinal vesicle; GO:0005623 cell; GO:0044422 organelle part; GO:0043228 non-membrane-bounded organelle; GO:0070062 extracellular exosome; GO:000585…	GO:0051015 actin filament binding; GO:0008092 cytoskeletal protein binding; GO:0005488 binding; GO:0019901 protein kinase binding; GO:0044877 macromolecular complex binding; GO:0003779 actin binding; GO:0005080 protein kinase C binding; GO:0005515 protein binding; GO:0019900 kinase binding; GO:0005516 calmodulin binding; GO:0019899 enzyme binding; GO:0032403 protein complex binding;	K12561	MARCKS; myristoylated alanine-rich C-kinase substrate	hsa04666 Fc gamma R-mediated phagocytosis; hsa05206 MicroRNAs in cancer
Q5S007	Leucine-rich repeat serine/threonine-protein kinase 2 OS=Homo sapiens OX=9606 GN=LRRK2 PE=1 SV=2	2.457000	Up	0.000201	LRRK2	286.1	1.317	1.818	1.66	2.764	2.258	1.204	0.536	0.712	1.001	0.726	0.819	0.692	nucleus	GO:0044085 cellular component biogenesis; GO:0044700 single organism signaling; GO:0010941 regulation of cell death; GO:0032436 positive regulation of proteasomal ubiquitin-dependent protein catabolic process; GO:1903318 negative regulation of protein maturation; GO:0090317 negative regulation of intracellular protein transport; GO:0030641 regulation of cellular pH; GO:0030004 cellular monovalent…	GO:0016020 membrane; GO:0030425 dendrite; GO:0019867 outer membrane; GO:0044421 extracellular region part; GO:0031090 organelle membrane; GO:0098857 membrane microdomain; GO:0099568 cytoplasmic region; GO:0005737 cytoplasm; GO:0043025 neuronal cell body; GO:0044433 cytoplasmic vesicle part; GO:0032838 cell projection cytoplasm; GO:0044754 autolysosome; GO:0032991 macromolecular complex; GO:004445…	GO:0016773 phosphotransferase activity, alcohol group as acceptor; GO:0060589 nucleoside-triphosphatase regulator activity; GO:0030695 GTPase regulator activity; GO:0036479 peroxidase inhibitor activity; GO:0004672 protein kinase activity; GO:0004871 signal transducer activity; GO:0097159 organic cyclic compound binding; GO:0030276 clathrin binding; GO:0008092 cytoskeletal protein binding; GO:004…	K08844	LRRK2; leucine-rich repeat kinase 2 [EC:2.7.11.1]	hsa05012 Parkinson disease	IPR011989; IPR020859; IPR027417; IPR032675; IPR013684; IPR011009; IPR005225; IPR000719; IPR017986; IPR020683; IPR032171; IPR015943; IPR016024;	Armadillo-like helical; Roc domain; P-loop containing nucleoside triphosphate hydrolase; Leucine-rich repeat domain, L domain-like; Mitochondrial Rho-like; Protein kinase-like domain; Small GTP-binding protein domain; Protein kinase domain; WD40-repeat-containing domain; Ankyrin repeat-containing domain; C-terminal of Roc (COR) domain; WD40/YVTN repeat-like-containing domain; Armadillo-type fold;
P04350	Tubulin beta-4A chain OS=Homo sapiens OX=9606 GN=TUBB4A PE=1 SV=2	2.415000	Up	0.005701	TUBB4A	49.585	2.065	2.166	1.053	1.017	0.888	0.904	0.556	0.459	0.527	0.628	0.648	0.533	cytoplasm,nucleus	GO:0044085 cellular component biogenesis; GO:0000278 mitotic cell cycle; GO:0016043 cellular component organization; GO:0044763 single-organism cellular process; GO:0060271 cilium assembly; GO:0044699 single-organism process; GO:0097711 ciliary basal body docking; GO:1903047 mitotic cell cycle process; GO:0007017 microtubule-based process; GO:0022406 membrane docking; GO:0044782 cilium organizati…	GO:0044421 extracellular region part; GO:0005874 microtubule; GO:0031982 vesicle; GO:0005737 cytoplasm; GO:0043025 neuronal cell body; GO:0044424 intracellular part; GO:0099512 supramolecular fiber; GO:0099080 supramolecular complex; GO:0005623 cell; GO:0044422 organelle part; GO:0043228 non-membrane-bounded organelle; GO:0070062 extracellular exosome; GO:0005856 cytoskeleton; GO:0015630 microtub…	GO:1901265 nucleoside phosphate binding; GO:0001882 nucleoside binding; GO:0043167 ion binding; GO:0016817 hydrolase activity, acting on acid anhydrides; GO:0016787 hydrolase activity; GO:0005515 protein binding; GO:0000166 nucleotide binding; GO:0017111 nucleoside-triphosphatase activity; GO:1901363 heterocyclic compound binding; GO:0097159 organic cyclic compound binding; GO:0032549 ribonucleos…	K07375	TUBB; tubulin beta	hsa04145 Phagosome; hsa04540 Gap junction; hsa05130 Pathogenic Escherichia coli infection	IPR003008; IPR023123; IPR018316; IPR008280;	Tubulin/FtsZ, GTPase domain; Tubulin, C-terminal; Tubulin/FtsZ, 2-layer sandwich domain; Tubulin/FtsZ, C-terminal;
O75037	Kinesin-like protein KIF21B OS=Homo sapiens OX=9606 GN=KIF21B PE=1 SV=2	2.414000	Up	0.000384	KIF21B	182.66		1.588	2.58	1.52	1.996	1.342		0.733	0.839	0.854	0.8	0.513	nucleus	GO:0044763 single-organism cellular process; GO:0007018 microtubule-based movement; GO:0006928 movement of cell or subcellular component; GO:0044699 single-organism process; GO:0009987 cellular process; GO:0007017 microtubule-based process;	GO:0030425 dendrite; GO:0005874 microtubule; GO:0031410 cytoplasmic vesicle; GO:0005737 cytoplasm; GO:0031982 vesicle; GO:0032991 macromolecular complex; GO:0030426 growth cone; GO:0099512 supramolecular fiber; GO:0044424 intracellular part; GO:0099080 supramolecular complex; GO:0005623 cell; GO:0044422 organelle part; GO:0043228 non-membrane-bounded organelle; GO:0005856 cytoskeleton; GO:0015630…	GO:0003774 motor activity; GO:1901265 nucleoside phosphate binding; GO:0016817 hydrolase activity, acting on acid anhydrides; GO:0016787 hydrolase activity; GO:0005515 protein binding; GO:0016887 ATPase activity; GO:0097159 organic cyclic compound binding; GO:1901363 heterocyclic compound binding; GO:0016462 pyrophosphatase activity; GO:0008092 cytoskeletal protein binding; GO:0003824 catalytic a…	K10395	KIF4_21_27; kinesin family member 4/21/27		IPR017986; IPR027417; IPR015943; IPR001752;	WD40-repeat-containing domain; P-loop containing nucleoside triphosphate hydrolase; WD40/YVTN repeat-like-containing domain; Kinesin motor domain;
Q9H773	dCTP pyrophosphatase 1 OS=Homo sapiens OX=9606 GN=DCTPP1 PE=1 SV=1	2.405000	Up	0.003039	DCTPP1	18.681	1.67	2.042	0.972	2.023	1.159	0.914	0.534	0.57	0.628	0.678	0.687	0.553	extracellular	GO:0044085 cellular component biogenesis; GO:0009147 pyrimidine nucleoside triphosphate metabolic process; GO:0009117 nucleotide metabolic process; GO:0044699 single-organism process; GO:0046065 dCTP metabolic process; GO:0009262 deoxyribonucleotide metabolic process; GO:0044237 cellular metabolic process; GO:0006796 phosphate-containing compound metabolic process; GO:0006253 dCTP catabolic proce…	GO:0043226 organelle; GO:0043231 intracellular membrane-bounded organelle; GO:0043229 intracellular organelle; GO:0005634 nucleus; GO:0044464 cell part; GO:0005622 intracellular; GO:0005737 cytoplasm; GO:0044424 intracellular part; GO:0043227 membrane-bounded organelle; GO:0005623 cell; GO:0005829 cytosol; GO:0005739 mitochondrion; GO:0044444 cytoplasmic part;	GO:0000287 magnesium ion binding; GO:1901265 nucleoside phosphate binding; GO:0047840 dCTP diphosphatase activity; GO:0043167 ion binding; GO:0016817 hydrolase activity, acting on acid anhydrides; GO:0005515 protein binding; GO:0016787 hydrolase activity; GO:0000166 nucleotide binding; GO:0032552 deoxyribonucleotide binding; GO:1901363 heterocyclic compound binding; GO:0097159 organic cyclic comp…	K16904	DCTPP1; dCTP diphosphatase [EC:3.6.1.12]	hsa00240 Pyrimidine metabolism; hsa01100 Metabolic pathways
P05107	Integrin beta-2 OS=Homo sapiens OX=9606 GN=ITGB2 PE=1 SV=2	2.381000	Up	0.000381	ITGB2	84.781	1.182	1.39	0.686	1.582	0.816	1.397	0.646	0.525	0.441	0.385	0.395	0.57	plasma membrane	GO:0044700 single organism signaling; GO:0065008 regulation of biological quality; GO:0090130 tissue migration; GO:0045321 leukocyte activation; GO:0045428 regulation of nitric oxide biosynthetic process; GO:0007166 cell surface receptor signaling pathway; GO:0009891 positive regulation of biosynthetic process; GO:0031347 regulation of defense response; GO:0044237 cellular metabolic process; GO:0…	GO:0016020 membrane; GO:0044421 extracellular region part; GO:0034687 integrin alphaL-beta2 complex; GO:0098636 protein complex involved in cell adhesion; GO:0031090 organelle membrane; GO:0031410 cytoplasmic vesicle; GO:0071944 cell periphery; GO:0098796 membrane protein complex; GO:0031982 vesicle; GO:0005737 cytoplasm; GO:0044433 cytoplasmic vesicle part; GO:0032991 macromolecular complex; GO:…	GO:0038023 signaling receptor activity; GO:0046982 protein heterodimerization activity; GO:0044877 macromolecular complex binding; GO:0043167 ion binding; GO:0046983 protein dimerization activity; GO:0019901 protein kinase binding; GO:0005515 protein binding; GO:0004888 transmembrane signaling receptor activity; GO:0019900 kinase binding; GO:0004871 signal transducer activity; GO:0050839 cell adh…	K06464	ITGB2, CD18; integrin beta 2	hsa04015 Rap1 signaling pathway; hsa04145 Phagosome; hsa04390 Hippo signaling pathway; hsa04514 Cell adhesion molecules (CAMs); hsa04610 Complement and coagulation cascades; hsa04650 Natural killer cell mediated cytotoxicity; hsa04670 Leukocyte transendothelial migration; hsa04810 Regulation of actin cytoskeleton; hsa05133 Pertussis; hsa05134 Legionellosis; hsa05140 Leishmaniasis; hsa05144 Malari…	IPR032695; IPR033760; IPR002369; IPR016201; IPR012896; IPR014836; IPR002035;	Integrin domain; Integrin beta N-terminal; Integrin beta subunit, VWA domain; PSI domain; Integrin beta subunit, tail; Integrin beta subunit, cytoplasmic domain; von Willebrand factor, type A;
P63165	Small ubiquitin-related modifier 1 OS=Homo sapiens OX=9606 GN=SUMO1 PE=1 SV=1	2.367000	Up	0.000136	SUMO1	11.557	1.064	1.651	0.933	0.786	0.726	0.792	0.322	0.42	0.424	0.511	0.435	0.403	cytoplasm	GO:0065008 regulation of biological quality; GO:0032270 positive regulation of cellular protein metabolic process; GO:0032436 positive regulation of proteasomal ubiquitin-dependent protein catabolic process; GO:0006289 nucleotide-excision repair; GO:1901017 negative regulation of potassium ion transmembrane transporter activity; GO:0060330 regulation of response to interferon-gamma; GO:0031347 re…	GO:0016020 membrane; GO:0030425 dendrite; GO:0031090 organelle membrane; GO:0071944 cell periphery; GO:0005737 cytoplasm; GO:0000803 sex chromosome; GO:0032991 macromolecular complex; GO:0044424 intracellular part; GO:0016604 nuclear body; GO:0005623 cell; GO:0000792 heterochromatin; GO:0044422 organelle part; GO:0044427 chromosomal part; GO:0043228 non-membrane-bounded organelle; GO:0031974 memb…	GO:0003723 RNA binding; GO:0031625 ubiquitin protein ligase binding; GO:0099106 ion channel regulator activity; GO:0005515 protein binding; GO:0098772 molecular function regulator; GO:1901363 heterocyclic compound binding; GO:0097159 organic cyclic compound binding; GO:0015459 potassium channel regulator activity; GO:0016247 channel regulator activity; GO:0005488 binding; GO:0003676 nucleic acid …	K12160	SUMO, SMT3; small ubiquitin-related modifier	hsa03013 RNA transport; hsa05418 Fluid shear stress and atherosclerosis	IPR029071; IPR000626; IPR033950; IPR022617;	Ubiquitin-related domain; Ubiquitin domain; Sumo domain; Rad60/SUMO-like domain;
Q12979	Active breakpoint cluster region-related protein OS=Homo sapiens OX=9606 GN=ABR PE=1 SV=2	2.363000	Up	0.000002	ABR	97.597	1.122	1.317	1.962	1.63	1.186	1.203	0.679	0.526	0.581	0.609	0.577	0.591	cytoplasm	GO:0060627 regulation of vesicle-mediated transport; GO:0044700 single organism signaling; GO:0002694 regulation of leukocyte activation; GO:0010941 regulation of cell death; GO:0065008 regulation of biological quality; GO:0007420 brain development; GO:0002698 negative regulation of immune effector process; GO:1903306 negative regulation of regulated secretory pathway; GO:1902563 regulation of ne…	GO:0016020 membrane; GO:0071944 cell periphery; GO:0044464 cell part; GO:0005622 intracellular; GO:0005737 cytoplasm; GO:0044424 intracellular part; GO:0005829 cytosol; GO:0005623 cell; GO:0005886 plasma membrane; GO:0044444 cytoplasmic part;	GO:0030234 enzyme regulator activity; GO:0005085 guanyl-nucleotide exchange factor activity; GO:0060589 nucleoside-triphosphatase regulator activity; GO:0005488 binding; GO:0030695 GTPase regulator activity; GO:0005088 Ras guanyl-nucleotide exchange factor activity; GO:0005515 protein binding; GO:0098772 molecular function regulator; GO:0008047 enzyme activator activity; GO:0005089 Rho guanyl-nuc…	K20629	ABR; active breakpoint cluster region-related protein		IPR011993; IPR000219; IPR008936; IPR000008; IPR001849; IPR000198;	PH domain-like; Dbl homology (DH) domain; Rho GTPase activation protein; C2 domain; Pleckstrin homology domain; Rho GTPase-activating protein domain;
Q9H910	Jupiter microtubule associated homolog 2 OS=Homo sapiens OX=9606 GN=JPT2 PE=1 SV=1	2.360000	Up	0.000055	JPT2	20.063	1.394	1.978	1.573	1.211	1.05	0.947	0.457	0.552	0.683	0.619	0.593	0.55	cytoplasm		GO:0016020 membrane; GO:0043229 intracellular organelle; GO:0071944 cell periphery; GO:0005737 cytoplasm; GO:0044424 intracellular part; GO:0005829 cytosol; GO:0005623 cell; GO:0005886 plasma membrane; GO:0043231 intracellular membrane-bounded organelle; GO:0043226 organelle; GO:0005634 nucleus; GO:0005622 intracellular; GO:0044464 cell part; GO:0043227 membrane-bounded organelle; GO:0044444 cyto…
Q12802	A-kinase anchor protein 13 OS=Homo sapiens OX=9606 GN=AKAP13 PE=1 SV=2	2.324000	Up	0.003179	AKAP13	307.55	1.396	1.575	1.243	1.259	1.506	1.563	1.095	0.353	0.41	0.635	0.497	0.685	nucleus	GO:0044700 single organism signaling; GO:0010941 regulation of cell death; GO:0032270 positive regulation of cellular protein metabolic process; GO:0051169 nuclear transport; GO:0071875 adrenergic receptor signaling pathway; GO:0044237 cellular metabolic process; GO:0071900 regulation of protein serine/threonine kinase activity; GO:0008152 metabolic process; GO:0014743 regulation of muscle hypert…	GO:0043229 intracellular organelle; GO:0016020 membrane; GO:0099513 polymeric cytoskeletal fiber; GO:0005938 cell cortex; GO:0043232 intracellular non-membrane-bounded organelle; GO:0044430 cytoskeletal part; GO:0071944 cell periphery; GO:0044446 intracellular organelle part; GO:0005737 cytoplasm; GO:0099568 cytoplasmic region; GO:0099512 supramolecular fiber; GO:0044424 intracellular part; GO:00…	GO:0051018 protein kinase A binding; GO:0016773 phosphotransferase activity, alcohol group as acceptor; GO:0005085 guanyl-nucleotide exchange factor activity; GO:0005078 MAP-kinase scaffold activity; GO:0005515 protein binding; GO:0004672 protein kinase activity; GO:0098772 molecular function regulator; GO:0004871 signal transducer activity; GO:0032947 protein complex scaffold; GO:0016301 kinase …	K16529	ARHGEF13; A-kinase anchor protein 13	hsa04928 Parathyroid hormone synthesis, secretion and action; hsa05163 Human cytomegalovirus infection	IPR002219; IPR018459; IPR011993; IPR020683; IPR000219; IPR001849;	Protein kinase C-like, phorbol ester/diacylglycerol-binding domain; RII binding domain; PH domain-like; Ankyrin repeat-containing domain; Dbl homology (DH) domain; Pleckstrin homology domain;
Q9UGI8	Testin OS=Homo sapiens OX=9606 GN=TES PE=1 SV=1	2.321000	Up	0.000661	TES	47.996	1.803	1.126	1.428	2.326	1.955	1.926	0.737	0.843	0.76	0.771	0.704	0.736	nucleus	GO:0050794 regulation of cellular process; GO:0050789 regulation of biological process; GO:0042127 regulation of cell proliferation; GO:0048519 negative regulation of biological process; GO:0048523 negative regulation of cellular process; GO:0065007 biological regulation; GO:0008285 negative regulation of cell proliferation;	GO:0016020 membrane; GO:0043229 intracellular organelle; GO:0071944 cell periphery; GO:0030054 cell junction; GO:0005737 cytoplasm; GO:0070161 anchoring junction; GO:0032991 macromolecular complex; GO:0044424 intracellular part; GO:0005829 cytosol; GO:0005623 cell; GO:0005886 plasma membrane; GO:0043231 intracellular membrane-bounded organelle; GO:0043226 organelle; GO:0005634 nucleus; GO:0005925…	GO:0097159 organic cyclic compound binding; GO:1901363 heterocyclic compound binding; GO:0050839 cell adhesion molecule binding; GO:0003723 RNA binding; GO:0046914 transition metal ion binding; GO:0005488 binding; GO:0043167 ion binding; GO:0045296 cadherin binding; GO:0003676 nucleic acid binding; GO:0046872 metal ion binding; GO:0043169 cation binding; GO:0005515 protein binding; GO:0008270 zin…				IPR001781; IPR033724; IPR010442;	Zinc finger, LIM-type; PET testin; PET domain;
P11215	Integrin alpha-M OS=Homo sapiens OX=9606 GN=ITGAM PE=1 SV=2	2.319000	Up	0.004677	ITGAM	127.18	0.941	1.39	0.547	1.088	0.638	1.343	0.472	0.482	0.395	0.386	0.41	0.42	extracellular	GO:0044700 single organism signaling; GO:0045321 leukocyte activation; GO:0051674 localization of cell; GO:0007166 cell surface receptor signaling pathway; GO:0048869 cellular developmental process; GO:0044699 single-organism process; GO:0031347 regulation of defense response; GO:0051234 establishment of localization; GO:0022610 biological adhesion; GO:0007165 signal transduction; GO:0007154 cell…	GO:0016020 membrane; GO:0098636 protein complex involved in cell adhesion; GO:0005615 extracellular space; GO:0044421 extracellular region part; GO:0031090 organelle membrane; GO:0031410 cytoplasmic vesicle; GO:0071944 cell periphery; GO:0098796 membrane protein complex; GO:0031982 vesicle; GO:0005737 cytoplasm; GO:0044433 cytoplasmic vesicle part; GO:0032991 macromolecular complex; GO:0031224 in…	GO:0097367 carbohydrate derivative binding; GO:0046982 protein heterodimerization activity; GO:0005488 binding; GO:0043167 ion binding; GO:0046983 protein dimerization activity; GO:0043169 cation binding; GO:0046872 metal ion binding; GO:0005515 protein binding; GO:0001948 glycoprotein binding;	K06461	ITGAM, CD11b; integrin alpha M	hsa04015 Rap1 signaling pathway; hsa04145 Phagosome; hsa04514 Cell adhesion molecules (CAMs); hsa04610 Complement and coagulation cascades; hsa04640 Hematopoietic cell lineage; hsa04670 Leukocyte transendothelial migration; hsa04810 Regulation of actin cytoskeleton; hsa05133 Pertussis; hsa05134 Legionellosis; hsa05140 Leishmaniasis; hsa05146 Amoebiasis; hsa05150 Staphylococcus aureus infection; h…	IPR032695; IPR013649; IPR002035;	Integrin domain; Integrin alpha-2; von Willebrand factor, type A;
Q8NDT2	Putative RNA-binding protein 15B OS=Homo sapiens OX=9606 GN=RBM15B PE=1 SV=3	2.316000	Up	0.000016	RBM15B	97.204		1.547	1.516	1.258	1.679	1.331		0.63	0.577	0.529	0.807	0.623	nucleus	GO:0050794 regulation of cellular process; GO:0000381 regulation of alternative mRNA splicing, via spliceosome; GO:0006725 cellular aromatic compound metabolic process; GO:0097659 nucleic acid-templated transcription; GO:0060255 regulation of macromolecule metabolic process; GO:0019219 regulation of nucleobase-containing compound metabolic process; GO:0009058 biosynthetic process; GO:0044764 mult…	GO:0043229 intracellular organelle; GO:0044446 intracellular organelle part; GO:0031981 nuclear lumen; GO:0044424 intracellular part; GO:0005623 cell; GO:0044422 organelle part; GO:0043226 organelle; GO:0043231 intracellular membrane-bounded organelle; GO:0031974 membrane-enclosed lumen; GO:0005654 nucleoplasm; GO:0005634 nucleus; GO:0070013 intracellular organelle lumen; GO:0044464 cell part; GO…	GO:0097159 organic cyclic compound binding; GO:1901363 heterocyclic compound binding; GO:0003723 RNA binding; GO:1901265 nucleoside phosphate binding; GO:0005488 binding; GO:0003676 nucleic acid binding; GO:0005515 protein binding; GO:0000166 nucleotide binding; GO:0036094 small molecule binding;	K13190	RBM15; RNA-binding protein 15		IPR012921; IPR000504; IPR010912; IPR016194; IPR012677;	Spen paralogue and orthologue SPOC, C-terminal; RNA recognition motif domain; Spen paralogue/orthologue C-terminal, metazoa; SPOC-like, C-terminal domain; Nucleotide-binding alpha-beta plait domain;
P08581	Hepatocyte growth factor receptor OS=Homo sapiens OX=9606 GN=MET PE=1 SV=4	2.304000	Up	0.000365	MET	155.54	1.731	1.038	1.068	2.186	2.035	1.608	0.986	0.665	0.691	0.528	0.621	0.704	extracellular,plasma membrane	GO:0044409 entry into host; GO:0044700 single organism signaling; GO:0010941 regulation of cell death; GO:0030335 positive regulation of cell migration; GO:0007166 cell surface receptor signaling pathway; GO:0046854 phosphatidylinositol phosphorylation; GO:0048012 hepatocyte growth factor receptor signaling pathway; GO:2001026 regulation of endothelial cell chemotaxis; GO:0009891 positive regulat…	GO:0016323 basolateral plasma membrane; GO:0016020 membrane; GO:0031226 intrinsic component of plasma membrane; GO:0071944 cell periphery; GO:0031224 intrinsic component of membrane; GO:0005887 integral component of plasma membrane; GO:0005623 cell; GO:0005576 extracellular region; GO:0016021 integral component of membrane; GO:0005886 plasma membrane; GO:0044459 plasma membrane part; GO:0098590 p…	GO:1901265 nucleoside phosphate binding; GO:0016773 phosphotransferase activity, alcohol group as acceptor; GO:0019903 protein phosphatase binding; GO:0005085 guanyl-nucleotide exchange factor activity; GO:0004713 protein tyrosine kinase activity; GO:0005515 protein binding; GO:0004672 protein kinase activity; GO:0098772 molecular function regulator; GO:0004888 transmembrane signaling receptor ac…	K05099	MET, HGFR; proto-oncogene tyrosine-protein kinase Met [EC:2.7.10.1]	hsa01521 EGFR tyrosine kinase inhibitor resistance; hsa04010 MAPK signaling pathway; hsa04014 Ras signaling pathway; hsa04015 Rap1 signaling pathway; hsa04151 PI3K-Akt signaling pathway; hsa04360 Axon guidance; hsa04510 Focal adhesion; hsa04520 Adherens junction; hsa05100 Bacterial invasion of epithelial cells; hsa05120 Epithelial cell signaling in Helicobacter pylori infection; hsa05144 Malaria;…	IPR014756; IPR016201; IPR001245; IPR002909; IPR011009; IPR000719; IPR013783; IPR015943; IPR020635; IPR001627;	Immunoglobulin E-set; PSI domain; Serine-threonine/tyrosine-protein kinase catalytic domain; IPT domain; Protein kinase-like domain; Protein kinase domain; Immunoglobulin-like fold; WD40/YVTN repeat-like-containing domain; Tyrosine-protein kinase, catalytic domain; Sema domain;
P52790	Hexokinase-3 OS=Homo sapiens OX=9606 GN=HK3 PE=1 SV=2	2.293000	Up	0.007718	HK3	99.024	1.077	1.066	0.439	1.21	0.659	1.577	0.722	0.476	0.353	0.232	0.399	0.447	cytoplasm	GO:0065008 regulation of biological quality; GO:0009116 nucleoside metabolic process; GO:0045321 leukocyte activation; GO:0006165 nucleoside diphosphate phosphorylation; GO:0019362 pyridine nucleotide metabolic process; GO:0006096 glycolytic process; GO:0042593 glucose homeostasis; GO:0009185 ribonucleoside diphosphate metabolic process; GO:0044237 cellular metabolic process; GO:0006006 glucose m…	GO:0034774 secretory granule lumen; GO:0043229 intracellular organelle; GO:0097708 intracellular vesicle; GO:0031410 cytoplasmic vesicle; GO:0031982 vesicle; GO:0005737 cytoplasm; GO:0044446 intracellular organelle part; GO:0044433 cytoplasmic vesicle part; GO:0012505 endomembrane system; GO:0044424 intracellular part; GO:0005829 cytosol; GO:0005623 cell; GO:0005576 extracellular region; GO:19048…	GO:1901265 nucleoside phosphate binding; GO:0016773 phosphotransferase activity, alcohol group as acceptor; GO:0048029 monosaccharide binding; GO:0097159 organic cyclic compound binding; GO:1901363 heterocyclic compound binding; GO:0016301 kinase activity; GO:0008865 fructokinase activity; GO:0032553 ribonucleotide binding; GO:0003824 catalytic activity; GO:0005488 binding; GO:0032550 purine ribo…	K00844	HK; hexokinase [EC:2.7.1.1]	hsa00010 Glycolysis / Gluconeogenesis; hsa00051 Fructose and mannose metabolism; hsa00052 Galactose metabolism; hsa00500 Starch and sucrose metabolism; hsa00520 Amino sugar and nucleotide sugar metabolism; hsa00524 Neomycin, kanamycin and gentamicin biosynthesis; hsa01100 Metabolic pathways; hsa01200 Carbon metabolism; hsa04066 HIF-1 signaling pathway; hsa04910 Insulin signaling pathway; hsa04930…	IPR022672; IPR022673;	Hexokinase, N-terminal; Hexokinase, C-terminal;
P46063	ATP-dependent DNA helicase Q1 OS=Homo sapiens OX=9606 GN=RECQL PE=1 SV=3	2.272000	Up	0.000059	RECQL	73.457	1.201	1.362	1.066	1.086	1.725	1.484	0.614	0.61	0.545	0.565	0.612	0.541	cytoplasm	GO:0033554 cellular response to stress; GO:0016043 cellular component organization; GO:0000733 DNA strand renaturation; GO:0006725 cellular aromatic compound metabolic process; GO:0006259 DNA metabolic process; GO:0006302 double-strand break repair; GO:0032392 DNA geometric change; GO:0050896 response to stimulus; GO:0044237 cellular metabolic process; GO:0071704 organic substance metabolic proce…	GO:0043229 intracellular organelle; GO:0016020 membrane; GO:0043232 intracellular non-membrane-bounded organelle; GO:0044446 intracellular organelle part; GO:0005737 cytoplasm; GO:0031981 nuclear lumen; GO:0044424 intracellular part; GO:0005623 cell; GO:0044422 organelle part; GO:0043228 non-membrane-bounded organelle; GO:0043231 intracellular membrane-bounded organelle; GO:0043226 organelle; GO:…	GO:1901265 nucleoside phosphate binding; GO:0008026 ATP-dependent helicase activity; GO:0016817 hydrolase activity, acting on acid anhydrides; GO:0005515 protein binding; GO:0016787 hydrolase activity; GO:0009378 four-way junction helicase activity; GO:0016887 ATPase activity; GO:1901363 heterocyclic compound binding; GO:0097159 organic cyclic compound binding; GO:0016462 pyrophosphatase activity…	K10899	RECQL; ATP-dependent DNA helicase Q1 [EC:3.6.4.12]		IPR011991; IPR011545; IPR014001; IPR027417; IPR032284; IPR001650;	Winged helix-turn-helix DNA-binding domain; DEAD/DEAH box helicase domain; Helicase superfamily 1/2, ATP-binding domain; P-loop containing nucleoside triphosphate hydrolase; ATP-dependent DNA helicase RecQ, zinc-binding domain; Helicase, C-terminal;
P31949	Protein S100-A11 OS=Homo sapiens OX=9606 GN=S100A11 PE=1 SV=2	2.269000	Up	0.000000	S100A11	11.74	1.037	0.997	1.128	0.998	0.836	1.102	0.546	0.493	0.405	0.399	0.402	0.443	cytoplasm	GO:0044700 single organism signaling; GO:0045321 leukocyte activation; GO:0044699 single-organism process; GO:0008285 negative regulation of cell proliferation; GO:0051234 establishment of localization; GO:0022610 biological adhesion; GO:0007165 signal transduction; GO:0007154 cell communication; GO:0007155 cell adhesion; GO:0010558 negative regulation of macromolecule biosynthetic process; GO:00…	GO:0034774 secretory granule lumen; GO:0005615 extracellular space; GO:0044421 extracellular region part; GO:0031410 cytoplasmic vesicle; GO:0030054 cell junction; GO:0031982 vesicle; GO:0005737 cytoplasm; GO:0044433 cytoplasmic vesicle part; GO:0044424 intracellular part; GO:0005913 cell-cell adherens junction; GO:0005911 cell-cell junction; GO:0005623 cell; GO:0044422 organelle part; GO:0070062…	GO:0043167 ion binding; GO:0046983 protein dimerization activity; GO:0005515 protein binding; GO:0098632 protein binding involved in cell-cell adhesion; GO:0048306 calcium-dependent protein binding; GO:0050839 cell adhesion molecule binding; GO:0098641 cadherin binding involved in cell-cell adhesion; GO:0042802 identical protein binding; GO:0098631 protein binding involved in cell adhesion; GO:00…	K23765			IPR011992; IPR002048; IPR013787;	EF-hand domain pair; EF-hand domain; S100/CaBP-9k-type, calcium binding, subdomain;
Q9UIF9	Bromodomain adjacent to zinc finger domain protein 2A OS=Homo sapiens OX=9606 GN=BAZ2A PE=1 SV=4	2.256000	Up	0.004903	BAZ2A	211.2		1.791	0.859	0.967	1.432	1.127		0.539	0.472	0.559	0.595	0.572	nucleus	GO:0097659 nucleic acid-templated transcription; GO:0044699 single-organism process; GO:0009058 biosynthetic process; GO:0044237 cellular metabolic process; GO:0051253 negative regulation of RNA metabolic process; GO:0032259 methylation; GO:2001141 regulation of RNA biosynthetic process; GO:0008152 metabolic process; GO:0019538 protein metabolic process; GO:0043170 macromolecule metabolic process…	GO:0005737 cytoplasm; GO:0032991 macromolecular complex; GO:0017053 transcriptional repressor complex; GO:0044424 intracellular part; GO:0016604 nuclear body; GO:0005623 cell; GO:0000792 heterochromatin; GO:0044422 organelle part; GO:0090568 nuclear transcriptional repressor complex; GO:0044427 chromosomal part; GO:0043228 non-membrane-bounded organelle; GO:0031974 membrane-enclosed lumen; GO:000…	GO:0042393 histone binding; GO:0003677 DNA binding; GO:0003723 RNA binding; GO:0005102 receptor binding; GO:0000976 transcription regulatory region sequence-specific DNA binding; GO:0003690 double-stranded DNA binding; GO:0043167 ion binding; GO:1990837 sequence-specific double-stranded DNA binding; GO:0001164 RNA polymerase I CORE element sequence-specific DNA binding; GO:0005515 protein binding…	K15224	BAZ2A, TIP5; bromodomain adjacent to zinc finger domain protein 2A		IPR001965; IPR001487; IPR018501; IPR028942; IPR013083; IPR016177; IPR011011; IPR001739; IPR028941; IPR019787;	Zinc finger, PHD-type; Bromodomain; DDT domain; WHIM1 domain; Zinc finger, RING/FYVE/PHD-type; DNA-binding domain; Zinc finger, FYVE/PHD-type; Methyl-CpG DNA binding; WHIM2 domain; Zinc finger, PHD-finger;
P50897	Palmitoyl-protein thioesterase 1 OS=Homo sapiens OX=9606 GN=PPT1 PE=1 SV=1	2.251000	Up	0.000117	PPT1	34.193	1.159	1.612	1.44	2.485	1.117	1.489	0.623	0.79	0.647	0.784	0.7	0.589	extracellular	GO:0060627 regulation of vesicle-mediated transport; GO:0044700 single organism signaling; GO:0010941 regulation of cell death; GO:0065008 regulation of biological quality; GO:0007601 visual perception; GO:0007420 brain development; GO:0035337 fatty-acyl-CoA metabolic process; GO:0043523 regulation of neuron apoptotic process; GO:0098734 macromolecule depalmitoylation; GO:0030641 regulation of ce…	GO:0016020 membrane; GO:0030425 dendrite; GO:0005615 extracellular space; GO:0044421 extracellular region part; GO:0031410 cytoplasmic vesicle; GO:0098857 membrane microdomain; GO:0005737 cytoplasm; GO:0031982 vesicle; GO:0043025 neuronal cell body; GO:0044424 intracellular part; GO:0005623 cell; GO:0044422 organelle part; GO:0005775 vacuolar lumen; GO:0031974 membrane-enclosed lumen; GO:0070382 …	GO:0098599 palmitoyl hydrolase activity; GO:0003824 catalytic activity; GO:0005488 binding; GO:0016788 hydrolase activity, acting on ester bonds; GO:0047617 acyl-CoA hydrolase activity; GO:0016289 CoA hydrolase activity; GO:0016787 hydrolase activity; GO:0005515 protein binding; GO:0016790 thiolester hydrolase activity; GO:0008474 palmitoyl-(protein) hydrolase activity; GO:0016290 palmitoyl-CoA h…	K01074	PPT; palmitoyl-protein thioesterase [EC:3.1.2.22]	hsa00062 Fatty acid elongation; hsa01100 Metabolic pathways; hsa01212 Fatty acid metabolism; hsa04142 Lysosome	IPR029058;	Alpha/Beta hydrolase fold;
Q12765	Secernin-1 OS=Homo sapiens OX=9606 GN=SCRN1 PE=1 SV=2	2.251000	Up	0.000040	SCRN1	46.382	1.458	1.067	1.178	2.184	1.531	1.551	0.817	0.689	0.666	0.632	0.573	0.607	cytoplasm,nucleus	GO:0016192 vesicle-mediated transport; GO:0044763 single-organism cellular process; GO:0044699 single-organism process; GO:0044238 primary metabolic process; GO:0051234 establishment of localization; GO:0071704 organic substance metabolic process; GO:0006810 transport; GO:0008152 metabolic process; GO:1902578 single-organism localization; GO:0032940 secretion by cell; GO:0006508 proteolysis; GO:0…	GO:0016020 membrane; GO:0043229 intracellular organelle; GO:0031090 organelle membrane; GO:0005635 nuclear envelope; GO:0005737 cytoplasm; GO:0044446 intracellular organelle part; GO:0031967 organelle envelope; GO:0012505 endomembrane system; GO:0044424 intracellular part; GO:0005623 cell; GO:0044422 organelle part; GO:0043226 organelle; GO:0043231 intracellular membrane-bounded organelle; GO:003…	GO:0070011 peptidase activity, acting on L-amino acid peptides; GO:0016787 hydrolase activity; GO:0008233 peptidase activity; GO:0008238 exopeptidase activity; GO:0005515 protein binding; GO:0003824 catalytic activity; GO:0005488 binding; GO:0016805 dipeptidase activity;	K14358	SCRN; secernin
P13796	Plastin-2 OS=Homo sapiens OX=9606 GN=LCP1 PE=1 SV=6	2.242000	Up	0.000637	LCP1	70.288	1.114	1.374	0.685	1.623	0.746	1.398	0.64	0.474	0.449	0.512	0.447	0.573	cytoplasm	GO:0044700 single organism signaling; GO:0044085 cellular component biogenesis; GO:0031100 animal organ regeneration; GO:0045321 leukocyte activation; GO:0051674 localization of cell; GO:0044699 single-organism process; GO:1902115 regulation of organelle assembly; GO:0051130 positive regulation of cellular component organization; GO:0042110 T cell activation; GO:0007165 signal transduction; GO:00…	GO:0016020 membrane; GO:0005615 extracellular space; GO:0044421 extracellular region part; GO:0071944 cell periphery; GO:0030054 cell junction; GO:0032587 ruffle membrane; GO:0031982 vesicle; GO:0005737 cytoplasm; GO:0032991 macromolecular complex; GO:0099512 supramolecular fiber; GO:0044424 intracellular part; GO:0099080 supramolecular complex; GO:0098858 actin-based cell projection; GO:0005623 …	GO:0051015 actin filament binding; GO:0042802 identical protein binding; GO:0008092 cytoskeletal protein binding; GO:0005488 binding; GO:0043167 ion binding; GO:0044877 macromolecular complex binding; GO:0003779 actin binding; GO:0046872 metal ion binding; GO:0043169 cation binding; GO:0005515 protein binding; GO:0005509 calcium ion binding; GO:0051020 GTPase binding; GO:0019899 enzyme binding; G…	K17276	LCP1, PLS2; plastin-2		IPR011992; IPR001715; IPR002048;	EF-hand domain pair; Calponin homology domain; EF-hand domain;
Q96GM5	SWI/SNF-related matrix-associated actin-dependent regulator of chromatin subfamily D member 1 OS=Homo sapiens OX=9606 GN=SMARCD1 PE=1 SV=2	2.240000	Up	0.001682	SMARCD1	58.232		2.219	1.949	2.099	1.079	1.226		0.901	0.823	0.697	0.823	0.583	cytoplasm	GO:0001101 response to acid chemical; GO:0009891 positive regulation of biosynthetic process; GO:0044699 single-organism process; GO:2001141 regulation of RNA biosynthetic process; GO:0008152 metabolic process; GO:0048096 chromatin-mediated maintenance of transcription; GO:0009893 positive regulation of metabolic process; GO:0051173 positive regulation of nitrogen compound metabolic process; GO:0…	GO:0043229 intracellular organelle; GO:0044446 intracellular organelle part; GO:0031981 nuclear lumen; GO:0032991 macromolecular complex; GO:0044424 intracellular part; GO:0005623 cell; GO:0070603 SWI/SNF superfamily-type complex; GO:0044422 organelle part; GO:0071565 nBAF complex; GO:0031974 membrane-enclosed lumen; GO:0043231 intracellular membrane-bounded organelle; GO:0043226 organelle; GO:00…	GO:0032947 protein complex scaffold; GO:0005102 receptor binding; GO:0005488 binding; GO:0000989 transcription factor activity, transcription factor binding; GO:0003713 transcription coactivator activity; GO:0005515 protein binding; GO:0003682 chromatin binding; GO:0003712 transcription cofactor activity; GO:0000988 transcription factor activity, protein binding; GO:0005198 structural molecule ac…	K11650	SMARCD; SWI/SNF-related matrix-associated actin-dependent regulator of chromatin subfamily D	hsa04714 Thermogenesis; hsa05225 Hepatocellular carcinoma	IPR003121; IPR019835;	SWIB/MDM2 domain; SWIB domain;
Q9H694	Protein bicaudal C homolog 1 OS=Homo sapiens OX=9606 GN=BICC1 PE=1 SV=2	2.239000	Up	0.000241	BICC1	104.84	1.809	0.913	0.951	1.02	1.57	1.125	0.785	0.461	0.485	0.552	0.56	0.457	nucleus	GO:0050794 regulation of cellular process; GO:0072359 circulatory system development; GO:0044707 single-multicellular organism process; GO:0009968 negative regulation of signal transduction; GO:0023051 regulation of signaling; GO:0090090 negative regulation of canonical Wnt signaling pathway; GO:0007389 pattern specification process; GO:0044699 single-organism process; GO:0048519 negative regulat…	GO:0044424 intracellular part; GO:0005623 cell; GO:0044464 cell part; GO:0005622 intracellular; GO:0005737 cytoplasm;	GO:0097159 organic cyclic compound binding; GO:1901363 heterocyclic compound binding; GO:0003723 RNA binding; GO:0005515 protein binding; GO:0005488 binding; GO:0003676 nucleic acid binding;	K18756	BICC1, BICC; protein bicaudal C		IPR004087; IPR013761; IPR004088; IPR001660;	K Homology domain; Sterile alpha motif/pointed domain; K Homology domain, type 1; Sterile alpha motif domain;
Q9HAV4	Exportin-5 OS=Homo sapiens OX=9606 GN=XPO5 PE=1 SV=1	2.227000	Up	0.000039	XPO5	136.31	1.542	1.243	1.198	1.135	1.835	1.603	0.906	0.632	0.554	0.495	0.664	0.591	cytoplasm	GO:0050658 RNA transport; GO:0010608 posttranscriptional regulation of gene expression; GO:0035194 posttranscriptional gene silencing by RNA; GO:0044699 single-organism process; GO:0051169 nuclear transport; GO:0051168 nuclear export; GO:0015031 protein transport; GO:0051234 establishment of localization; GO:0051649 establishment of localization in cell; GO:0050657 nucleic acid transport; GO:0015…	GO:0043229 intracellular organelle; GO:0042565 RNA nuclear export complex; GO:0044446 intracellular organelle part; GO:0005737 cytoplasm; GO:0031981 nuclear lumen; GO:0032991 macromolecular complex; GO:0044424 intracellular part; GO:0005829 cytosol; GO:0005623 cell; GO:0044422 organelle part; GO:0031074 nucleocytoplasmic shuttling complex; GO:0031974 membrane-enclosed lumen; GO:0043231 intracellu…	GO:0031267 small GTPase binding; GO:0003723 RNA binding; GO:0070883 pre-miRNA binding; GO:0005487 nucleocytoplasmic transporter activity; GO:0008565 protein transporter activity; GO:0022892 substrate-specific transporter activity; GO:0005515 protein binding; GO:1901363 heterocyclic compound binding; GO:0097159 organic cyclic compound binding; GO:0003729 mRNA binding; GO:0090631 pre-miRNA transpor…	K14289	XPO5; exportin-5	hsa03013 RNA transport	IPR001494; IPR011989; IPR013598; IPR016024;	Importin-beta, N-terminal domain; Armadillo-like helical; Exportin-1/Importin-beta-like; Armadillo-type fold;
P40121	Macrophage-capping protein OS=Homo sapiens OX=9606 GN=CAPG PE=1 SV=2	2.222000	Up	0.000342	CAPG	38.498	1.188	1.602	1.111	1.645	0.89	1.568	0.552	0.612	0.558	0.688	0.599	0.593	cytoplasm	GO:0044085 cellular component biogenesis; GO:0050794 regulation of cellular process; GO:0030833 regulation of actin filament polymerization; GO:0016043 cellular component organization; GO:0065008 regulation of biological quality; GO:0030835 negative regulation of actin filament depolymerization; GO:0032956 regulation of actin cytoskeleton organization; GO:0051129 negative regulation of cellular c…	GO:0044421 extracellular region part; GO:0044450 microtubule organizing center part; GO:0031410 cytoplasmic vesicle; GO:0005737 cytoplasm; GO:0031982 vesicle; GO:0032991 macromolecular complex; GO:0044424 intracellular part; GO:0005623 cell; GO:0044422 organelle part; GO:0048770 pigment granule; GO:0043228 non-membrane-bounded organelle; GO:0070062 extracellular exosome; GO:0072686 mitotic spindl…	GO:0050839 cell adhesion molecule binding; GO:0008092 cytoskeletal protein binding; GO:0005488 binding; GO:0044877 macromolecular complex binding; GO:0045296 cadherin binding; GO:0003779 actin binding; GO:0005515 protein binding; GO:0019904 protein domain specific binding; GO:0032403 protein complex binding;	K10368	CAPG; capping protein (actin filament), gelsolin-like		IPR029006; IPR007123;	ADF-H/Gelsolin-like domain; Gelsolin-like domain;
Q5SW79	Centrosomal protein of 170 kDa OS=Homo sapiens OX=9606 GN=CEP170 PE=1 SV=1	2.222000	Up	0.000000	CEP170	175.29	1.795	1.237	1.245	1.286	1.207	1.419	0.574	0.66	0.54	0.725	0.603	0.583	nucleus		GO:0016020 membrane; GO:0044450 microtubule organizing center part; GO:0005874 microtubule; GO:0031090 organelle membrane; GO:0005737 cytoplasm; GO:0099512 supramolecular fiber; GO:0044424 intracellular part; GO:0099080 supramolecular complex; GO:0005623 cell; GO:0044422 organelle part; GO:0043228 non-membrane-bounded organelle; GO:0005856 cytoskeleton; GO:0005815 microtubule organizing center; G…	GO:0005515 protein binding; GO:0005488 binding;	K16463	CEP170; centrosomal protein CEP170		IPR008984; IPR000253; IPR029300;	SMAD/FHA domain; Forkhead-associated (FHA) domain; CEP170, C-terminal;
Q96E14	RecQ-mediated genome instability protein 2 OS=Homo sapiens OX=9606 GN=RMI2 PE=1 SV=2	2.216000	Up	0.009598	RMI2	15.865		0.99	2.137	1.704	1.546	2.46		0.831	0.9	0.8	0.726	0.73	extracellular	GO:0050794 regulation of cellular process; GO:0033554 cellular response to stress; GO:0006260 DNA replication; GO:0006725 cellular aromatic compound metabolic process; GO:0006259 DNA metabolic process; GO:0023051 regulation of signaling; GO:0000731 DNA synthesis involved in DNA repair; GO:0009058 biosynthetic process; GO:0050896 response to stimulus; GO:0044237 cellular metabolic process; GO:0010…	GO:0043229 intracellular organelle; GO:0005737 cytoplasm; GO:0044446 intracellular organelle part; GO:0031981 nuclear lumen; GO:0044424 intracellular part; GO:0005829 cytosol; GO:0016604 nuclear body; GO:0005623 cell; GO:0044422 organelle part; GO:0043226 organelle; GO:0043231 intracellular membrane-bounded organelle; GO:0031974 membrane-enclosed lumen; GO:0005654 nucleoplasm; GO:0005634 nucleus;…	GO:0097159 organic cyclic compound binding; GO:1901363 heterocyclic compound binding; GO:0003677 DNA binding; GO:0005488 binding; GO:0003676 nucleic acid binding;	K15365	RMI2; RecQ-mediated genome instability protein 2	hsa03460 Fanconi anemia pathway
Q96DH6	RNA-binding protein Musashi homolog 2 OS=Homo sapiens OX=9606 GN=MSI2 PE=1 SV=1	2.200000	Up	0.000001	MSI2	35.196	1.438	1.323	2.035	1.558	1.863	1.428	0.673	0.803	0.765	0.677	0.727	0.74	nucleus	GO:0032502 developmental process; GO:0030154 cell differentiation; GO:0044767 single-organism developmental process; GO:0048869 cellular developmental process; GO:0048863 stem cell differentiation; GO:0044763 single-organism cellular process; GO:0044699 single-organism process; GO:0048864 stem cell development; GO:0009987 cellular process; GO:0048856 anatomical structure development; GO:0048468 c…	GO:0044464 cell part; GO:0005622 intracellular; GO:0005737 cytoplasm; GO:0032991 macromolecular complex; GO:0044424 intracellular part; GO:1990904 ribonucleoprotein complex; GO:0005623 cell; GO:0030529 intracellular ribonucleoprotein complex; GO:0005844 polysome;	GO:0097159 organic cyclic compound binding; GO:1901363 heterocyclic compound binding; GO:0003723 RNA binding; GO:0008187 poly-pyrimidine tract binding; GO:1901265 nucleoside phosphate binding; GO:0005488 binding; GO:0003676 nucleic acid binding; GO:0005515 protein binding; GO:0008266 poly(U) RNA binding; GO:0000166 nucleotide binding; GO:0003727 single-stranded RNA binding; GO:0036094 small molec…	K14411	MSI; RNA-binding protein Musashi	hsa03015 mRNA surveillance pathway	IPR034126; IPR000504; IPR012677; IPR034130;	RNA-binding protein Musashi homologue, RNA recognition motif 2; RNA recognition motif domain; Nucleotide-binding alpha-beta plait domain; RNA-binding protein Musashi homologue, RNA recognition motif 1;
Q9Y6U3	Adseverin OS=Homo sapiens OX=9606 GN=SCIN PE=1 SV=4	2.190000	Up	0.001616	SCIN	80.488	1.864	1.037	1.204	1.908	2.36	1.025	0.871	0.971	0.567	0.69	0.678	0.514	cytoplasm	GO:0030833 regulation of actin filament polymerization; GO:0065008 regulation of biological quality; GO:0010941 regulation of cell death; GO:0032273 positive regulation of protein polymerization; GO:0030835 negative regulation of actin filament depolymerization; GO:0051129 negative regulation of cellular component organization; GO:0045637 regulation of myeloid cell differentiation; GO:0051046 reg…	GO:0044421 extracellular region part; GO:0098862 cluster of actin-based cell projections; GO:0005903 brush border; GO:0005938 cell cortex; GO:0030054 cell junction; GO:0071944 cell periphery; GO:0031982 vesicle; GO:0005737 cytoplasm; GO:0099568 cytoplasmic region; GO:0032991 macromolecular complex; GO:0044424 intracellular part; GO:0005623 cell; GO:0044422 organelle part; GO:0043228 non-membrane-…	GO:0051015 actin filament binding; GO:1901981 phosphatidylinositol phosphate binding; GO:0005545 1-phosphatidylinositol binding; GO:0043167 ion binding; GO:0044877 macromolecular complex binding; GO:0005515 protein binding; GO:0001786 phosphatidylserine binding; GO:1902936 phosphatidylinositol bisphosphate binding; GO:0008092 cytoskeletal protein binding; GO:0072341 modified amino acid binding; G…	K05768	GSN; gelsolin	hsa04666 Fc gamma R-mediated phagocytosis; hsa04810 Regulation of actin cytoskeleton; hsa05203 Viral carcinogenesis	IPR029006; IPR007123;	ADF-H/Gelsolin-like domain; Gelsolin-like domain;
Q92688	Acidic leucine-rich nuclear phosphoprotein 32 family member B OS=Homo sapiens OX=9606 GN=ANP32B PE=1 SV=1	2.179000	Up	0.000000	ANP32B	28.787	1.316	1.394	1.508	1.414	1.527	1.268	0.558	0.686	0.69	0.633	0.653	0.648	cytoplasm	GO:0044085 cellular component biogenesis; GO:0051093 negative regulation of developmental process; GO:0010941 regulation of cell death; GO:0032270 positive regulation of cellular protein metabolic process; GO:0007420 brain development; GO:0044699 single-organism process; GO:0006334 nucleosome assembly; GO:0009893 positive regulation of metabolic process; GO:0022607 cellular component assembly; GO…	GO:0043229 intracellular organelle; GO:0044421 extracellular region part; GO:0005737 cytoplasm; GO:0031982 vesicle; GO:0044424 intracellular part; GO:0005623 cell; GO:0005576 extracellular region; GO:0043226 organelle; GO:0070062 extracellular exosome; GO:0043231 intracellular membrane-bounded organelle; GO:0005634 nucleus; GO:0005622 intracellular; GO:0044464 cell part; GO:1903561 extracellular …	GO:0042393 histone binding; GO:0005515 protein binding; GO:0070063 RNA polymerase binding; GO:0019899 enzyme binding; GO:0005488 binding;	K18647	ANP32B; acidic leucine-rich nuclear phosphoprotein 32 family member B		IPR003603; IPR032675;	U2A'/phosphoprotein 32 family A, C-terminal; Leucine-rich repeat domain, L domain-like;
Q08345	Epithelial discoidin domain-containing receptor 1 OS=Homo sapiens OX=9606 GN=DDR1 PE=1 SV=1	2.166000	Up	0.001039	DDR1	101.13		1.635	1.621	2.904	2.394	1.838		1.058	1.308	0.79	0.889	0.753	extracellular	GO:0044700 single organism signaling; GO:0065008 regulation of biological quality; GO:0048732 gland development; GO:0007166 cell surface receptor signaling pathway; GO:0022414 reproductive process; GO:0007566 embryo implantation; GO:0018212 peptidyl-tyrosine modification; GO:0032989 cellular component morphogenesis; GO:0044237 cellular metabolic process; GO:0008285 negative regulation of cell pro…	GO:0016020 membrane; GO:0031226 intrinsic component of plasma membrane; GO:0005615 extracellular space; GO:0044421 extracellular region part; GO:0071944 cell periphery; GO:0031982 vesicle; GO:0043235 receptor complex; GO:0032991 macromolecular complex; GO:0031224 intrinsic component of membrane; GO:0005887 integral component of plasma membrane; GO:0005623 cell; GO:0016021 integral component of me…	GO:1901265 nucleoside phosphate binding; GO:0016773 phosphotransferase activity, alcohol group as acceptor; GO:0004713 protein tyrosine kinase activity; GO:0005515 protein binding; GO:0004672 protein kinase activity; GO:0004888 transmembrane signaling receptor activity; GO:0004871 signal transducer activity; GO:0004714 transmembrane receptor protein tyrosine kinase activity; GO:1901363 heterocycl…	K05124	DDR1, NEP, CD167a; discoidin domain receptor family member 1 [EC:2.7.10.1]		IPR000421; IPR000719; IPR001245; IPR020635; IPR008979; IPR011009;	Coagulation factor 5/8 C-terminal domain; Protein kinase domain; Serine-threonine/tyrosine-protein kinase catalytic domain; Tyrosine-protein kinase, catalytic domain; Galactose-binding domain-like; Protein kinase-like domain;
Q9UG22	GTPase IMAP family member 2 OS=Homo sapiens OX=9606 GN=GIMAP2 PE=1 SV=2	2.164000	Up	0.023358	GIMAP2	38.017	1.132	0.604	0.408	1.264	0.963	1.938	0.746	0.56	0.324	0.369	0.399	0.517	plasma membrane		GO:0043226 organelle; GO:0043229 intracellular organelle; GO:0016020 membrane; GO:0043232 intracellular non-membrane-bounded organelle; GO:0044425 membrane part; GO:0044464 cell part; GO:0005622 intracellular; GO:0005737 cytoplasm; GO:0031224 intrinsic component of membrane; GO:0044424 intracellular part; GO:0005623 cell; GO:0005811 lipid particle; GO:0016021 integral component of membrane; GO:00…	GO:1901265 nucleoside phosphate binding; GO:0001882 nucleoside binding; GO:0043167 ion binding; GO:0000166 nucleotide binding; GO:1901363 heterocyclic compound binding; GO:0097159 organic cyclic compound binding; GO:0032549 ribonucleoside binding; GO:0097367 carbohydrate derivative binding; GO:0032553 ribonucleotide binding; GO:0005488 binding; GO:0032550 purine ribonucleoside binding; GO:0043168…				IPR006703; IPR027417;	AIG1-type guanine nucleotide-binding (G) domain; P-loop containing nucleoside triphosphate hydrolase;
Q96FS4	Signal-induced proliferation-associated protein 1 OS=Homo sapiens OX=9606 GN=SIPA1 PE=1 SV=1	2.161000	Up	0.016321	SIPA1	112.15	0.764	1.486	2.21	2.522	2.117	3.208	0.614	0.835	1.413	0.581	1.005	1.246	nucleus	GO:0044700 single organism signaling; GO:0050794 regulation of cellular process; GO:0016043 cellular component organization; GO:0033554 cellular response to stress; GO:0001101 response to acid chemical; GO:0045786 negative regulation of cell cycle; GO:0040008 regulation of growth; GO:0007162 negative regulation of cell adhesion; GO:0009628 response to abiotic stimulus; GO:0023051 regulation of si…	GO:0097708 intracellular vesicle; GO:0043229 intracellular organelle; GO:0016020 membrane; GO:0031410 cytoplasmic vesicle; GO:0031982 vesicle; GO:0005737 cytoplasm; GO:0032991 macromolecular complex; GO:0012505 endomembrane system; GO:0044424 intracellular part; GO:0005829 cytosol; GO:0005623 cell; GO:0043231 intracellular membrane-bounded organelle; GO:0043226 organelle; GO:0005634 nucleus; GO:0…	GO:0030234 enzyme regulator activity; GO:0060589 nucleoside-triphosphatase regulator activity; GO:0005488 binding; GO:0030695 GTPase regulator activity; GO:0005515 protein binding; GO:0008022 protein C-terminus binding; GO:0098772 molecular function regulator; GO:0008047 enzyme activator activity; GO:0005096 GTPase activator activity;	K08013	SIPA1; signal-induced proliferation-associated gene 1	hsa04015 Rap1 signaling pathway; hsa04670 Leukocyte transendothelial migration	IPR001478; IPR000331;	PDZ domain; Rap GTPase activating protein domain;
P50750	Cyclin-dependent kinase 9 OS=Homo sapiens OX=9606 GN=CDK9 PE=1 SV=3	2.160000	Up	0.001524	CDK9	42.777	0.892	1.283	0.829	0.837	1.779	1.505	0.383	0.644	0.424	0.59	0.786	0.472	nucleus	GO:0032270 positive regulation of cellular protein metabolic process; GO:0097659 nucleic acid-templated transcription; GO:0009891 positive regulation of biosynthetic process; GO:0050686 negative regulation of mRNA processing; GO:0014742 positive regulation of muscle hypertrophy; GO:0006354 DNA-templated transcription, elongation; GO:0010564 regulation of cell cycle process; GO:0071157 negative re…	GO:0016020 membrane; GO:0061695 transferase complex, transferring phosphorus-containing groups; GO:0000932 P-body; GO:0005737 cytoplasm; GO:0032991 macromolecular complex; GO:0044424 intracellular part; GO:1902554 serine/threonine protein kinase complex; GO:0016604 nuclear body; GO:0005623 cell; GO:1902911 protein kinase complex; GO:0044422 organelle part; GO:0036464 cytoplasmic ribonucleoprotein…	GO:1901265 nucleoside phosphate binding; GO:0016773 phosphotransferase activity, alcohol group as acceptor; GO:0003690 double-stranded DNA binding; GO:0019901 protein kinase binding; GO:0004693 cyclin-dependent protein serine/threonine kinase activity; GO:0005515 protein binding; GO:0003682 chromatin binding; GO:0004672 protein kinase activity; GO:0001047 core promoter binding; GO:0030332 cyclin …	K02211	CDK9; cyclin-dependent kinase 9 [EC:2.7.11.22 2.7.11.23]	hsa05202 Transcriptional misregulation in cancer	IPR000719; IPR011009;	Protein kinase domain; Protein kinase-like domain;
Q9Y4C8	Probable RNA-binding protein 19 OS=Homo sapiens OX=9606 GN=RBM19 PE=1 SV=3	2.156000	Up	0.030257	RBM19	107.33		1.929	0.76	1.14	2.2	2.141		0.766	0.735	0.793	0.713	0.783	nucleus	GO:0032502 developmental process; GO:0040019 positive regulation of embryonic development; GO:0044707 single-multicellular organism process; GO:0044699 single-organism process; GO:0032501 multicellular organismal process; GO:0048518 positive regulation of biological process; GO:0051239 regulation of multicellular organismal process; GO:0050789 regulation of biological process; GO:0045995 regulati…	GO:0043229 intracellular organelle; GO:0016020 membrane; GO:0043232 intracellular non-membrane-bounded organelle; GO:0005737 cytoplasm; GO:0044446 intracellular organelle part; GO:0031981 nuclear lumen; GO:0044424 intracellular part; GO:0005730 nucleolus; GO:0005623 cell; GO:0044422 organelle part; GO:0043228 non-membrane-bounded organelle; GO:0043226 organelle; GO:0043231 intracellular membrane-…	GO:0097159 organic cyclic compound binding; GO:1901363 heterocyclic compound binding; GO:0003723 RNA binding; GO:1901265 nucleoside phosphate binding; GO:0005488 binding; GO:0003676 nucleic acid binding; GO:0000166 nucleotide binding; GO:0036094 small molecule binding;	K14787	MRD1, RBM19; multiple RNA-binding domain-containing protein 1		IPR000504; IPR012677; IPR003954;	RNA recognition motif domain; Nucleotide-binding alpha-beta plait domain; RNA recognition motif domain, eukaryote;
Q9BQ67	Glutamate-rich WD repeat-containing protein 1 OS=Homo sapiens OX=9606 GN=GRWD1 PE=1 SV=1	2.153000	Up	0.000075	GRWD1	49.419		1.64	1.629	2.11	2.47	1.975		1.012	1.026	0.727	0.845	0.953	nucleus	GO:0044085 cellular component biogenesis; GO:0016043 cellular component organization; GO:0034728 nucleosome organization; GO:0006260 DNA replication; GO:0006725 cellular aromatic compound metabolic process; GO:0006259 DNA metabolic process; GO:0044699 single-organism process; GO:0009058 biosynthetic process; GO:0044237 cellular metabolic process; GO:0071704 organic substance metabolic process; GO…	GO:0043229 intracellular organelle; GO:0043232 intracellular non-membrane-bounded organelle; GO:0005737 cytoplasm; GO:0044446 intracellular organelle part; GO:0031981 nuclear lumen; GO:0044424 intracellular part; GO:0005730 nucleolus; GO:0005829 cytosol; GO:0005623 cell; GO:0044422 organelle part; GO:0043228 non-membrane-bounded organelle; GO:0043231 intracellular membrane-bounded organelle; GO:0…	GO:0003688 DNA replication origin binding; GO:0097159 organic cyclic compound binding; GO:1901363 heterocyclic compound binding; GO:0042393 histone binding; GO:0003723 RNA binding; GO:0003677 DNA binding; GO:0003690 double-stranded DNA binding; GO:0005488 binding; GO:0003676 nucleic acid binding; GO:1990837 sequence-specific double-stranded DNA binding; GO:0005515 protein binding; GO:0003682 chro…	K14848	RRB1, GRWD1; ribosome assembly protein RRB1		IPR022052; IPR017986; IPR015943;	Histone-binding protein RBBP4, N-terminal; WD40-repeat-containing domain; WD40/YVTN repeat-like-containing domain;
P02511	Alpha-crystallin B chain OS=Homo sapiens OX=9606 GN=CRYAB PE=1 SV=2	2.145000	Up	0.000040	CRYAB	20.159	1.894	1.458	0.93	1.361	1.116	1.258	0.631	0.582	0.59	0.557	0.745	0.633	mitochondria	GO:0044700 single organism signaling; GO:0044085 cellular component biogenesis; GO:0003012 muscle system process; GO:0010941 regulation of cell death; GO:0031109 microtubule polymerization or depolymerization; GO:0051129 negative regulation of cellular component organization; GO:0044699 single-organism process; GO:0032459 regulation of protein oligomerization; GO:0044237 cellular metabolic proces…	GO:0016020 membrane; GO:0030425 dendrite; GO:0044421 extracellular region part; GO:0005737 cytoplasm; GO:0043025 neuronal cell body; GO:0099080 supramolecular complex; GO:0005623 cell; GO:0031674 I band; GO:0043197 dendritic spine; GO:0044422 organelle part; GO:0043228 non-membrane-bounded organelle; GO:0070062 extracellular exosome; GO:0005654 nucleoplasm; GO:0098590 plasma membrane region; GO:0…	GO:0005212 structural constituent of eye lens; GO:0008092 cytoskeletal protein binding; GO:0042802 identical protein binding; GO:0042803 protein homodimerization activity; GO:0008017 microtubule binding; GO:0005488 binding; GO:0043167 ion binding; GO:0046983 protein dimerization activity; GO:0015631 tubulin binding; GO:0046872 metal ion binding; GO:0043169 cation binding; GO:0005515 protein bindi…	K09542	CRYAB; crystallin, alpha B	hsa04141 Protein processing in endoplasmic reticulum; hsa04213 Longevity regulating pathway - multiple species	IPR002068; IPR003090; IPR008978;	Alpha crystallin/Hsp20 domain; Alpha-crystallin, N-terminal; HSP20-like chaperone;
Q16644	MAP kinase-activated protein kinase 3 OS=Homo sapiens OX=9606 GN=MAPKAPK3 PE=1 SV=1	2.123000	Up	0.000000	MAPKAPK3	42.987		1.36	1.352	1.237	1.163	1.08		0.653	0.596	0.573	0.562	0.533	cytoplasm	GO:0044700 single organism signaling; GO:0032270 positive regulation of cellular protein metabolic process; GO:0007166 cell surface receptor signaling pathway; GO:0031347 regulation of defense response; GO:0044237 cellular metabolic process; GO:0009607 response to biotic stimulus; GO:0071900 regulation of protein serine/threonine kinase activity; GO:0009605 response to external stimulus; GO:00081…	GO:0043229 intracellular organelle; GO:0044446 intracellular organelle part; GO:0005737 cytoplasm; GO:0031981 nuclear lumen; GO:0044424 intracellular part; GO:0005623 cell; GO:0005829 cytosol; GO:0044422 organelle part; GO:0043231 intracellular membrane-bounded organelle; GO:0043226 organelle; GO:0031974 membrane-enclosed lumen; GO:0005654 nucleoplasm; GO:0005634 nucleus; GO:0070013 intracellular…	GO:1901265 nucleoside phosphate binding; GO:0016773 phosphotransferase activity, alcohol group as acceptor; GO:0005515 protein binding; GO:0004683 calmodulin-dependent protein kinase activity; GO:0004672 protein kinase activity; GO:0004871 signal transducer activity; GO:0097159 organic cyclic compound binding; GO:1901363 heterocyclic compound binding; GO:0016301 kinase activity; GO:0003824 cataly…	K04444	MAPKAPK3; mitogen-activated protein kinase-activated protein kinase 3 [EC:2.7.11.1]	hsa04010 MAPK signaling pathway; hsa04370 VEGF signaling pathway	IPR000719; IPR027442; IPR011009;	Protein kinase domain; MAP kinase activated protein kinase, C-terminal domain; Protein kinase-like domain;
P21980	Protein-glutamine gamma-glutamyltransferase 2 OS=Homo sapiens OX=9606 GN=TGM2 PE=1 SV=2	2.116000	Up	0.026280	TGM2	77.328	1.006	0.875	2.429	1.143	0.72	0.582	0.606	0.503	0.549	0.494	0.519	0.522	cytoplasm	GO:0044085 cellular component biogenesis; GO:0044700 single organism signaling; GO:0010941 regulation of cell death; GO:0065008 regulation of biological quality; GO:0048732 gland development; GO:0035148 tube formation; GO:0031347 regulation of defense response; GO:0044237 cellular metabolic process; GO:0008152 metabolic process; GO:0065003 macromolecular complex assembly; GO:0043122 regulation of…	GO:0016020 membrane; GO:0044421 extracellular region part; GO:0005783 endoplasmic reticulum; GO:0071944 cell periphery; GO:0030054 cell junction; GO:0031982 vesicle; GO:0005737 cytoplasm; GO:0031224 intrinsic component of membrane; GO:0044424 intracellular part; GO:0005623 cell; GO:0070062 extracellular exosome; GO:0005925 focal adhesion; GO:0044425 membrane part; GO:0005622 intracellular; GO:004…	GO:1901265 nucleoside phosphate binding; GO:0001882 nucleoside binding; GO:0043167 ion binding; GO:0005515 protein binding; GO:0000166 nucleotide binding; GO:0016755 transferase activity, transferring amino-acyl groups; GO:0097159 organic cyclic compound binding; GO:1901363 heterocyclic compound binding; GO:0032549 ribonucleoside binding; GO:0016746 transferase activity, transferring acyl groups;…	K05625	TGM2; transglutaminase 2 [EC:2.3.2.13]	hsa05016 Huntington disease	IPR008958; IPR002931; IPR013783; IPR014756; IPR001102;	Transglutaminase, C-terminal; Transglutaminase-like; Immunoglobulin-like fold; Immunoglobulin E-set; Transglutaminase, N-terminal;
Q96CX2	BTB/POZ domain-containing protein KCTD12 OS=Homo sapiens OX=9606 GN=KCTD12 PE=1 SV=1	2.099000	Up	0.000044	KCTD12	35.7	0.82	1.282	0.906	1.01	0.982	1.572	0.59	0.552	0.469	0.531	0.457	0.532	nucleus	GO:0044085 cellular component biogenesis; GO:0016043 cellular component organization; GO:0071822 protein complex subunit organization; GO:0051260 protein homooligomerization; GO:0022607 cellular component assembly; GO:0065003 macromolecular complex assembly; GO:0070271 protein complex biogenesis; GO:0009987 cellular process; GO:0006461 protein complex assembly; GO:0071840 cellular component organ…	GO:0016020 membrane; GO:0044421 extracellular region part; GO:0071944 cell periphery; GO:0030054 cell junction; GO:0031982 vesicle; GO:0005623 cell; GO:0042734 presynaptic membrane; GO:0005576 extracellular region; GO:0045202 synapse; GO:0005886 plasma membrane; GO:0045211 postsynaptic membrane; GO:0043226 organelle; GO:0070062 extracellular exosome; GO:0098794 postsynapse; GO:0044459 plasma memb…	GO:0097159 organic cyclic compound binding; GO:1901363 heterocyclic compound binding; GO:0003723 RNA binding; GO:0005515 protein binding; GO:0042802 identical protein binding; GO:0005488 binding; GO:0003676 nucleic acid binding;	K21918	KCTD8_12_16; BTB/POZ domain-containing protein KCTD8/12/16		IPR011333; IPR003131; IPR000210;	SKP1/BTB/POZ domain; Potassium channel tetramerisation-type BTB domain; BTB/POZ domain;
P09525	Annexin A4 OS=Homo sapiens OX=9606 GN=ANXA4 PE=1 SV=4	2.096000	Up	0.003480	ANXA4	35.882	2.005	1.928	0.93	1.124	1.267	1.089	0.7	0.629	0.67	0.606	0.763	0.612	cytoplasm	GO:0044700 single organism signaling; GO:0010941 regulation of cell death; GO:0043433 negative regulation of sequence-specific DNA binding transcription factor activity; GO:0007166 cell surface receptor signaling pathway; GO:0048869 cellular developmental process; GO:0051241 negative regulation of multicellular organismal process; GO:0051046 regulation of secretion; GO:0044699 single-organism pro…	GO:0043229 intracellular organelle; GO:0016020 membrane; GO:0044421 extracellular region part; GO:0005635 nuclear envelope; GO:0031090 organelle membrane; GO:0071944 cell periphery; GO:0044446 intracellular organelle part; GO:0031967 organelle envelope; GO:0031982 vesicle; GO:0005737 cytoplasm; GO:0012505 endomembrane system; GO:0012506 vesicle membrane; GO:0044424 intracellular part; GO:0005623 …	GO:0005544 calcium-dependent phospholipid binding; GO:0055102 lipase inhibitor activity; GO:0043167 ion binding; GO:0004859 phospholipase inhibitor activity; GO:0005515 protein binding; GO:0098772 molecular function regulator; GO:0004857 enzyme inhibitor activity; GO:0048306 calcium-dependent protein binding; GO:0042802 identical protein binding; GO:0030234 enzyme regulator activity; GO:0005488 b…	K17093	ANXA4; annexin A4
P30273	High affinity immunoglobulin epsilon receptor subunit gamma OS=Homo sapiens OX=9606 GN=FCER1G PE=1 SV=1	2.096000	Up	0.005475	FCER1G	9.6674	0.794	0.74	0.338	0.488	0.397	1.028	0.316	0.344	0.339	0.276	0.219	0.312	extracellular	GO:0044700 single organism signaling; GO:0002694 regulation of leukocyte activation; GO:0010941 regulation of cell death; GO:0032680 regulation of tumor necrosis factor production; GO:0002292 T cell differentiation involved in immune response; GO:0002554 serotonin secretion by platelet; GO:0098542 defense response to other organism; GO:0031347 regulation of defense response; GO:0044237 cellular m…	GO:0016020 membrane; GO:0009897 external side of plasma membrane; GO:0031090 organelle membrane; GO:0031410 cytoplasmic vesicle; GO:0098796 membrane protein complex; GO:0071944 cell periphery; GO:0031982 vesicle; GO:0005737 cytoplasm; GO:0044433 cytoplasmic vesicle part; GO:0032991 macromolecular complex; GO:0031224 intrinsic component of membrane; GO:0044424 intracellular part; GO:0005887 integr…	GO:0038023 signaling receptor activity; GO:0019865 immunoglobulin binding; GO:0044877 macromolecular complex binding; GO:0019763 immunoglobulin receptor activity; GO:0005515 protein binding; GO:0004888 transmembrane signaling receptor activity; GO:0004871 signal transducer activity; GO:0019863 IgE binding; GO:0060089 molecular transducer activity; GO:0004872 receptor activity; GO:0005488 binding;…	K07983	FCER1G; high affinity immunoglobulin epsilon receptor subunit gamma	hsa04071 Sphingolipid signaling pathway; hsa04072 Phospholipase D signaling pathway; hsa04611 Platelet activation; hsa04625 C-type lectin receptor signaling pathway; hsa04650 Natural killer cell mediated cytotoxicity; hsa04664 Fc epsilon RI signaling pathway; hsa05152 Tuberculosis; hsa05310 Asthma
P54132	Bloom syndrome protein OS=Homo sapiens OX=9606 GN=BLM PE=1 SV=1	2.095000	Up	0.000001	BLM	159	1.166	1.402	1.269	1.166	1.807	1.475	0.746	0.643	0.637	0.663	0.629	0.636	nucleus	GO:0044085 cellular component biogenesis; GO:0065008 regulation of biological quality; GO:0009891 positive regulation of biosynthetic process; GO:0090329 regulation of DNA-dependent DNA replication; GO:0044237 cellular metabolic process; GO:0010564 regulation of cell cycle process; GO:0071900 regulation of protein serine/threonine kinase activity; GO:0008152 metabolic process; GO:0065003 macromol…	GO:0005737 cytoplasm; GO:0044424 intracellular part; GO:0016604 nuclear body; GO:0005623 cell; GO:0044422 organelle part; GO:0044427 chromosomal part; GO:0043228 non-membrane-bounded organelle; GO:0000793 condensed chromosome; GO:0031974 membrane-enclosed lumen; GO:0005654 nucleoplasm; GO:0016605 PML body; GO:0070013 intracellular organelle lumen; GO:0044454 nuclear chromosome part; GO:0005622 in…	GO:0061821 telomeric D-loop binding; GO:0061749 forked DNA-dependent helicase activity; GO:1901265 nucleoside phosphate binding; GO:0008026 ATP-dependent helicase activity; GO:0003697 single-stranded DNA binding; GO:0016817 hydrolase activity, acting on acid anhydrides; GO:0005515 protein binding; GO:0016787 hydrolase activity; GO:0009378 four-way junction helicase activity; GO:0000217 DNA second…	K10901	BLM, RECQL3, SGS1; bloom syndrome protein [EC:3.6.4.12]	hsa03440 Homologous recombination; hsa03460 Fanconi anemia pathway	IPR011991; IPR011545; IPR027417; IPR032284; IPR018982; IPR032439; IPR010997; IPR014001; IPR001650; IPR012532; IPR032437; IPR002121;	Winged helix-turn-helix DNA-binding domain; DEAD/DEAH box helicase domain; P-loop containing nucleoside triphosphate hydrolase; ATP-dependent DNA helicase RecQ, zinc-binding domain; RQC domain; Bloom syndrome protein, BDHCT-box associated domain; HRDC-like; Helicase superfamily 1/2, ATP-binding domain; Helicase, C-terminal; BDHCT; Bloom syndrome protein, N-terminal domain; HRDC domain;
Q5C9Z4	Nucleolar MIF4G domain-containing protein 1 OS=Homo sapiens OX=9606 GN=NOM1 PE=1 SV=1	2.094000	Up	0.037036	NOM1	96.256	1.554	1.123	0.579	0.943	2.05	2.641	0.871	0.71	0.538	0.593	0.732	0.802	nucleus	GO:0044085 cellular component biogenesis; GO:0044707 single-multicellular organism process; GO:0021700 developmental maturation; GO:0022613 ribonucleoprotein complex biogenesis; GO:0042303 molting cycle; GO:0048869 cellular developmental process; GO:0044699 single-organism process; GO:0022008 neurogenesis; GO:0030154 cell differentiation; GO:0022404 molting cycle process; GO:0008544 epidermis dev…	GO:0043229 intracellular organelle; GO:0043232 intracellular non-membrane-bounded organelle; GO:0044446 intracellular organelle part; GO:0031981 nuclear lumen; GO:0044424 intracellular part; GO:0005730 nucleolus; GO:0005623 cell; GO:0044422 organelle part; GO:0043228 non-membrane-bounded organelle; GO:0043231 intracellular membrane-bounded organelle; GO:0043226 organelle; GO:0031974 membrane-encl…	GO:0097159 organic cyclic compound binding; GO:1901363 heterocyclic compound binding; GO:0003723 RNA binding; GO:0005515 protein binding; GO:0005488 binding; GO:0003676 nucleic acid binding;	K17583	NOM1; nucleolar MIF4G domain-containing protein 1		IPR003891; IPR003890; IPR016024; IPR016021;	Initiation factor eIF-4 gamma, MA3; MIF4G-like, type 3; Armadillo-type fold; MIF4G-like domain;
P04839	Cytochrome b-245 heavy chain OS=Homo sapiens OX=9606 GN=CYBB PE=1 SV=2	2.091000	Up	0.001920	CYBB	65.335	1.256	1.1	0.593	1.122	0.907	1.468	0.754	0.548	0.311	0.518	0.529	0.422	plasma membrane	GO:0044700 single organism signaling; GO:0006801 superoxide metabolic process; GO:0065008 regulation of biological quality; GO:0045321 leukocyte activation; GO:0007166 cell surface receptor signaling pathway; GO:0032680 regulation of tumor necrosis factor production; GO:0042108 positive regulation of cytokine biosynthetic process; GO:0009891 positive regulation of biosynthetic process; GO:0032760…	GO:0016020 membrane; GO:0030425 dendrite; GO:0031090 organelle membrane; GO:0005737 cytoplasm; GO:0044433 cytoplasmic vesicle part; GO:0043025 neuronal cell body; GO:0032991 macromolecular complex; GO:0005887 integral component of plasma membrane; GO:0005623 cell; GO:0044422 organelle part; GO:0005622 intracellular; GO:0099503 secretory vesicle; GO:0043005 neuron projection; GO:0043020 NADPH oxid…	GO:1901265 nucleoside phosphate binding; GO:0050660 flavin adenine dinucleotide binding; GO:0022803 passive transmembrane transporter activity; GO:0046983 protein dimerization activity; GO:0022892 substrate-specific transporter activity; GO:0005515 protein binding; GO:0015267 channel activity; GO:0016175 superoxide-generating NADPH oxidase activity; GO:0022891 substrate-specific transmembrane tra…	K21421	NOX2, GP91, CYBB; NADPH oxidase 2 [EC:1.-.-.-]	hsa04066 HIF-1 signaling pathway; hsa04145 Phagosome; hsa04216 Ferroptosis; hsa04217 Necroptosis; hsa04621 NOD-like receptor signaling pathway; hsa04670 Leukocyte transendothelial migration; hsa04933 AGE-RAGE signaling pathway in diabetic complications; hsa05140 Leishmaniasis	IPR017927; IPR013121; IPR013112; IPR017938; IPR013130;	Ferredoxin reductase-type FAD-binding domain; Ferric reductase, NAD binding domain; FAD-binding 8; Riboflavin synthase-like beta-barrel; Ferric reductase transmembrane component-like domain;
Q9NUQ6	SPATS2-like protein OS=Homo sapiens OX=9606 GN=SPATS2L PE=1 SV=2	2.089000	Up	0.000023	SPATS2L	61.728	1.454	1.839	1.389	1.372	1.253	1.216	0.69	0.658	0.703	0.652	0.73	0.647	nucleus		GO:0043229 intracellular organelle; GO:0043232 intracellular non-membrane-bounded organelle; GO:0005737 cytoplasm; GO:0044446 intracellular organelle part; GO:0032991 macromolecular complex; GO:0031981 nuclear lumen; GO:0044424 intracellular part; GO:0005730 nucleolus; GO:0005829 cytosol; GO:0005623 cell; GO:0044422 organelle part; GO:0043228 non-membrane-bounded organelle; GO:0043231 intracellul…	GO:0097159 organic cyclic compound binding; GO:1901363 heterocyclic compound binding; GO:0003723 RNA binding; GO:0005515 protein binding; GO:0005488 binding; GO:0003676 nucleic acid binding;				IPR009060;	UBA-like;
P07339	Cathepsin D OS=Homo sapiens OX=9606 GN=CTSD PE=1 SV=1	2.080000	Up	0.006361	CTSD	44.552	1.53	1.669	0.818	2.214	1.063	1.766	0.685	0.764	0.649	0.749	0.775	0.734	extracellular	GO:0044707 single-multicellular organism process; GO:0045321 leukocyte activation; GO:0002283 neutrophil activation involved in immune response; GO:0002252 immune effector process; GO:0044236 multicellular organism metabolic process; GO:0044699 single-organism process; GO:0006914 autophagy; GO:0050896 response to stimulus; GO:0044237 cellular metabolic process; GO:0071704 organic substance metabo…	GO:0016020 membrane; GO:0034774 secretory granule lumen; GO:1904724 tertiary granule lumen; GO:0005615 extracellular space; GO:0044421 extracellular region part; GO:0031410 cytoplasmic vesicle; GO:0098857 membrane microdomain; GO:0005737 cytoplasm; GO:0031982 vesicle; GO:0044433 cytoplasmic vesicle part; GO:0044424 intracellular part; GO:0005623 cell; GO:1904813 ficolin-1-rich granule lumen; GO:0…	GO:0004252 serine-type endopeptidase activity; GO:0004175 endopeptidase activity; GO:0008233 peptidase activity; GO:0017171 serine hydrolase activity; GO:0003824 catalytic activity; GO:0005488 binding; GO:0004190 aspartic-type endopeptidase activity; GO:0008236 serine-type peptidase activity; GO:0070011 peptidase activity, acting on L-amino acid peptides; GO:0008234 cysteine-type peptidase activi…	K01379	CTSD; cathepsin D [EC:3.4.23.5]	hsa04071 Sphingolipid signaling pathway; hsa04140 Autophagy - animal; hsa04142 Lysosome; hsa04210 Apoptosis; hsa04915 Estrogen signaling pathway; hsa05152 Tuberculosis	IPR012848; IPR033121; IPR021109;	Aspartic peptidase, N-terminal; Peptidase family A1 domain; Aspartic peptidase domain;
Q8IVE3	Pleckstrin homology domain-containing family H member 2 OS=Homo sapiens OX=9606 GN=PLEKHH2 PE=1 SV=2	2.072000	Up	0.000639	PLEKHH2	168.23	1.107	1.705	0.768	0.781	0.949	1.421	0.51	0.52	0.438	0.609	0.599	0.573	nucleus	GO:0050794 regulation of cellular process; GO:0016043 cellular component organization; GO:0065008 regulation of biological quality; GO:0030835 negative regulation of actin filament depolymerization; GO:0032956 regulation of actin cytoskeleton organization; GO:0051129 negative regulation of cellular component organization; GO:0044699 single-organism process; GO:0048519 negative regulation of biolo…	GO:0031252 cell leading edge; GO:0043229 intracellular organelle; GO:0016020 membrane; GO:0042995 cell projection; GO:0005938 cell cortex; GO:0043232 intracellular non-membrane-bounded organelle; GO:0071944 cell periphery; GO:0044430 cytoskeletal part; GO:0099568 cytoplasmic region; GO:0044446 intracellular organelle part; GO:0005737 cytoplasm; GO:0030863 cortical cytoskeleton; GO:0030864 cortica…	GO:0003779 actin binding; GO:0005515 protein binding; GO:0008092 cytoskeletal protein binding; GO:0042802 identical protein binding; GO:0005488 binding;				IPR019749; IPR019748; IPR011993; IPR000857; IPR001849; IPR000299; IPR014352;	Band 4.1 domain; FERM central domain; PH domain-like; MyTH4 domain; Pleckstrin homology domain; FERM domain; FERM/acyl-CoA-binding protein, 3-helical bundle;
Q9H5H4	Zinc finger protein 768 OS=Homo sapiens OX=9606 GN=ZNF768 PE=1 SV=2	2.071000	Up	0.002564	ZNF768	60.228		2.297	0.961	1.48	1.439	1.146		0.727	0.595	0.864	0.719	0.631	nucleus	GO:0050794 regulation of cellular process; GO:0006725 cellular aromatic compound metabolic process; GO:0097659 nucleic acid-templated transcription; GO:0060255 regulation of macromolecule metabolic process; GO:0019219 regulation of nucleobase-containing compound metabolic process; GO:0009058 biosynthetic process; GO:0044237 cellular metabolic process; GO:0071704 organic substance metabolic proces…	GO:0005665 DNA-directed RNA polymerase II, core complex; GO:0043229 intracellular organelle; GO:0000428 DNA-directed RNA polymerase complex; GO:0055029 nuclear DNA-directed RNA polymerase complex; GO:0061695 transferase complex, transferring phosphorus-containing groups; GO:0044446 intracellular organelle part; GO:0030880 RNA polymerase complex; GO:0031981 nuclear lumen; GO:0032991 macromolecular…	GO:0097159 organic cyclic compound binding; GO:1901363 heterocyclic compound binding; GO:0003677 DNA binding; GO:0003723 RNA binding; GO:0005488 binding; GO:0043167 ion binding; GO:0003676 nucleic acid binding; GO:0046872 metal ion binding; GO:0043169 cation binding;	K09228	KRAB; KRAB domain-containing zinc finger protein	hsa05168 Herpes simplex virus 1 infection	IPR015880; IPR007087; IPR013087;	Zinc finger, C2H2-like; Zinc finger, C2H2; Zinc finger C2H2-type/integrase DNA-binding domain;
Q96FC7	Phytanoyl-CoA hydroxylase-interacting protein-like OS=Homo sapiens OX=9606 GN=PHYHIPL PE=1 SV=3	2.069000	Up	0.006760	PHYHIPL	42.486	1.154	0.895	2.478	1.015	1.418	1.132	0.695	0.631	0.709	0.607	0.669	0.6	cytoplasm		GO:0043226 organelle; GO:0043231 intracellular membrane-bounded organelle; GO:0043229 intracellular organelle; GO:0044464 cell part; GO:0005622 intracellular; GO:0005737 cytoplasm; GO:0044424 intracellular part; GO:0043227 membrane-bounded organelle; GO:0005623 cell; GO:0005739 mitochondrion; GO:0044444 cytoplasmic part;	GO:0005515 protein binding; GO:0005488 binding;				IPR013783; IPR003961;	Immunoglobulin-like fold; Fibronectin type III;
Q0VD83	Apolipoprotein B receptor OS=Homo sapiens OX=9606 GN=APOBR PE=1 SV=3	2.052000	Up	0.001262	APOBR	115.63		1.626	0.858	1.413	1.044	1.67		0.615	0.561	0.784	0.59	0.671	nucleus	GO:0046486 glycerolipid metabolic process; GO:1901615 organic hydroxy compound metabolic process; GO:1902652 secondary alcohol metabolic process; GO:0006066 alcohol metabolic process; GO:0044699 single-organism process; GO:0044255 cellular lipid metabolic process; GO:0044237 cellular metabolic process; GO:0016125 sterol metabolic process; GO:0042157 lipoprotein metabolic process; GO:0071704 organ…	GO:0016020 membrane; GO:0044421 extracellular region part; GO:0005615 extracellular space; GO:0071944 cell periphery; GO:0034362 low-density lipoprotein particle; GO:0034358 plasma lipoprotein particle; GO:0034385 triglyceride-rich plasma lipoprotein particle; GO:0032991 macromolecular complex; GO:0042627 chylomicron; GO:0005623 cell; GO:0034361 very-low-density lipoprotein particle; GO:0005576 e…	GO:0030228 lipoprotein particle receptor activity; GO:0038024 cargo receptor activity; GO:0030229 very-low-density lipoprotein particle receptor activity; GO:0060089 molecular transducer activity; GO:0004872 receptor activity;
P45973	Chromobox protein homolog 5 OS=Homo sapiens OX=9606 GN=CBX5 PE=1 SV=1	2.051000	Up	0.000002	CBX5	22.225	1.334	1.71	1.434	1.11	1.815	1.434	0.671	0.79	0.725	0.759	0.668	0.695	nucleus	GO:0050794 regulation of cellular process; GO:0044707 single-multicellular organism process; GO:0007596 blood coagulation; GO:0065008 regulation of biological quality; GO:0060255 regulation of macromolecule metabolic process; GO:0019219 regulation of nucleobase-containing compound metabolic process; GO:0044699 single-organism process; GO:0044764 multi-organism cellular process; GO:0048519 negativ…	GO:0000784 nuclear chromosome, telomeric region; GO:0000781 chromosome, telomeric region; GO:0032991 macromolecular complex; GO:0017053 transcriptional repressor complex; GO:0044424 intracellular part; GO:0005623 cell; GO:0000792 heterochromatin; GO:0000118 histone deacetylase complex; GO:0044422 organelle part; GO:0044427 chromosomal part; GO:0043228 non-membrane-bounded organelle; GO:0031974 me…	GO:0042393 histone binding; GO:0042802 identical protein binding; GO:0042826 histone deacetylase binding; GO:0030674 protein binding, bridging; GO:0070491 repressing transcription factor binding; GO:0035064 methylated histone binding; GO:0042803 protein homodimerization activity; GO:0005488 binding; GO:0046983 protein dimerization activity; GO:0060090 binding, bridging; GO:0005515 protein binding…	K11587	CBX5, HP1A; chromobox protein 5		IPR017984; IPR008251; IPR023780; IPR016197; IPR000953;	Chromo domain subgroup; Chromo shadow domain; Chromo domain; Chromo domain-like; Chromo/chromo shadow domain;
Q14739	Delta(14)-sterol reductase LBR OS=Homo sapiens OX=9606 GN=LBR PE=1 SV=2	2.050000	Up	0.000362	LBR	70.702	1.376	1.127	1.09	0.848	1.49	1.308	0.974	0.502	0.575	0.518	0.515	0.447	plasma membrane	GO:0008203 cholesterol metabolic process; GO:0044711 single-organism biosynthetic process; GO:1901615 organic hydroxy compound metabolic process; GO:1902652 secondary alcohol metabolic process; GO:0006066 alcohol metabolic process; GO:0055114 oxidation-reduction process; GO:0044281 small molecule metabolic process; GO:1902653 secondary alcohol biosynthetic process; GO:0008202 steroid metabolic pr…	GO:0043229 intracellular organelle; GO:0016020 membrane; GO:0031090 organelle membrane; GO:0005635 nuclear envelope; GO:0031967 organelle envelope; GO:0044446 intracellular organelle part; GO:0031224 intrinsic component of membrane; GO:0012505 endomembrane system; GO:0044424 intracellular part; GO:0005623 cell; GO:0016021 integral component of membrane; GO:0044422 organelle part; GO:0043231 intra…	GO:0016627 oxidoreductase activity, acting on the CH-CH group of donors; GO:0097159 organic cyclic compound binding; GO:1901363 heterocyclic compound binding; GO:0070087 chromo shadow domain binding; GO:0003677 DNA binding; GO:0003723 RNA binding; GO:0016628 oxidoreductase activity, acting on the CH-CH group of donors, NAD or NADP as acceptor; GO:0003824 catalytic activity; GO:0005521 lamin bindi…	K19532	LBR; lamin-B receptor	hsa00100 Steroid biosynthesis	IPR019023; IPR002999;	Lamin-B receptor of TUDOR domain; Tudor domain;
Q01105	Protein SET OS=Homo sapiens OX=9606 GN=SET PE=1 SV=3	2.048000	Up	0.000000	SET	33.488	1.592	1.482	1.941	1.564	1.803	1.449	0.66	0.855	0.833	0.864	0.841	0.748	nucleus	GO:0044085 cellular component biogenesis; GO:0010941 regulation of cell death; GO:0065008 regulation of biological quality; GO:0010608 posttranscriptional regulation of gene expression; GO:0043523 regulation of neuron apoptotic process; GO:0051169 nuclear transport; GO:0044237 cellular metabolic process; GO:0008152 metabolic process; GO:0006334 nucleosome assembly; GO:0065003 macromolecular compl…	GO:0043229 intracellular organelle; GO:0005783 endoplasmic reticulum; GO:0043232 intracellular non-membrane-bounded organelle; GO:0044446 intracellular organelle part; GO:0005737 cytoplasm; GO:0032991 macromolecular complex; GO:0031981 nuclear lumen; GO:0012505 endomembrane system; GO:0044424 intracellular part; GO:0005829 cytosol; GO:0005623 cell; GO:0044422 organelle part; GO:0043228 non-membra…	GO:0097159 organic cyclic compound binding; GO:1901363 heterocyclic compound binding; GO:0042393 histone binding; GO:0004864 protein phosphatase inhibitor activity; GO:0003677 DNA binding; GO:0030234 enzyme regulator activity; GO:0019888 protein phosphatase regulator activity; GO:0019208 phosphatase regulator activity; GO:0005488 binding; GO:0003676 nucleic acid binding; GO:0005515 protein bindin…	K11290	SET, TAF1, I2PP2A; template-activating factor I
P01920	"HLA class II histocompatibility antigen, DQ beta 1 chain OS=Homo sapiens OX=9606 GN=HLA-DQB1 PE=1 SV=2"	2.045000	Up	0.010178	HLA-DQB1	29.991	0.972	0.903	0.837	1.593	0.425	0.838	0.561	0.376	0.662	0.463	0.265	0.396	mitochondria	GO:0044700 single organism signaling; GO:0050863 regulation of T cell activation; GO:0002694 regulation of leukocyte activation; GO:0016064 immunoglobulin mediated immune response; GO:0007166 cell surface receptor signaling pathway; GO:0071346 cellular response to interferon-gamma; GO:0044699 single-organism process; GO:0031294 lymphocyte costimulation; GO:0051249 regulation of lymphocyte activat…	GO:0016020 membrane; GO:0045334 clathrin-coated endocytic vesicle; GO:0031090 organelle membrane; GO:0005737 cytoplasm; GO:0044433 cytoplasmic vesicle part; GO:0032991 macromolecular complex; GO:0032588 trans-Golgi network membrane; GO:0005623 cell; GO:0044422 organelle part; GO:0005765 lysosomal membrane; GO:0042613 MHC class II protein complex; GO:0030136 clathrin-coated vesicle; GO:0005622 int…	GO:0038023 signaling receptor activity; GO:0060089 molecular transducer activity; GO:0004872 receptor activity; GO:0042277 peptide binding; GO:0005488 binding; GO:0005515 protein binding; GO:0042605 peptide antigen binding; GO:0033218 amide binding; GO:0004888 transmembrane signaling receptor activity; GO:0004871 signal transducer activity; GO:0032395 MHC class II receptor activity; GO:0003823 an…	K06752	MHC2; major histocompatibility complex, class II	hsa04145 Phagosome; hsa04514 Cell adhesion molecules (CAMs); hsa04612 Antigen processing and presentation; hsa04640 Hematopoietic cell lineage; hsa04658 Th1 and Th2 cell differentiation; hsa04659 Th17 cell differentiation; hsa04672 Intestinal immune network for IgA production; hsa04940 Type I diabetes mellitus; hsa05140 Leishmaniasis; hsa05145 Toxoplasmosis; hsa05150 Staphylococcus aureus infecti…	IPR007110; IPR013783; IPR014745; IPR011162; IPR003597; IPR000353;	Immunoglobulin-like domain; Immunoglobulin-like fold; MHC class II, alpha/beta chain, N-terminal; MHC classes I/II-like antigen recognition protein; Immunoglobulin C1-set; MHC class II, beta chain, N-terminal;
P20702	Integrin alpha-X OS=Homo sapiens OX=9606 GN=ITGAX PE=1 SV=3	2.036000	Up	0.007099	ITGAX	127.83		1.385	0.936	2.058	1.234	1.552		0.731	0.744	0.642	0.656	0.747	extracellular	GO:0044700 single organism signaling; GO:0045321 leukocyte activation; GO:1903955 positive regulation of protein targeting to mitochondrion; GO:0051674 localization of cell; GO:0007166 cell surface receptor signaling pathway; GO:1903533 regulation of protein targeting; GO:0044699 single-organism process; GO:0034113 heterotypic cell-cell adhesion; GO:0010821 regulation of mitochondrion organizatio…	GO:0016020 membrane; GO:0098636 protein complex involved in cell adhesion; GO:0031090 organelle membrane; GO:0031410 cytoplasmic vesicle; GO:0071944 cell periphery; GO:0098796 membrane protein complex; GO:0031982 vesicle; GO:0005737 cytoplasm; GO:0044433 cytoplasmic vesicle part; GO:0032991 macromolecular complex; GO:0031224 intrinsic component of membrane; GO:0044424 intracellular part; GO:00058…	GO:0046872 metal ion binding; GO:0043169 cation binding; GO:0060089 molecular transducer activity; GO:0005515 protein binding; GO:0004872 receptor activity; GO:0005488 binding; GO:0043167 ion binding;	K06462	ITGAX, CD11c; integrin alpha X	hsa04610 Complement and coagulation cascades; hsa04810 Regulation of actin cytoskeleton; hsa05152 Tuberculosis	IPR032695; IPR013649; IPR002035;	Integrin domain; Integrin alpha-2; von Willebrand factor, type A;
O95503	Chromobox protein homolog 6 OS=Homo sapiens OX=9606 GN=CBX6 PE=1 SV=1	2.031000	Up	0.000198	CBX6	43.898	1.631	2.142	1.588	1.45	1.611	1.37	0.962	1.12	0.82	0.547	0.602	0.77	nucleus	GO:0097659 nucleic acid-templated transcription; GO:0009058 biosynthetic process; GO:0051253 negative regulation of RNA metabolic process; GO:0044237 cellular metabolic process; GO:2001141 regulation of RNA biosynthetic process; GO:0008152 metabolic process; GO:0010558 negative regulation of macromolecule biosynthetic process; GO:0043170 macromolecule metabolic process; GO:1903507 negative regula…	GO:0043229 intracellular organelle; GO:0043232 intracellular non-membrane-bounded organelle; GO:0044446 intracellular organelle part; GO:0032991 macromolecular complex; GO:0031981 nuclear lumen; GO:0044424 intracellular part; GO:0005623 cell; GO:0000792 heterochromatin; GO:0044422 organelle part; GO:0044427 chromosomal part; GO:0043228 non-membrane-bounded organelle; GO:0043226 organelle; GO:0043…	GO:0097159 organic cyclic compound binding; GO:1901363 heterocyclic compound binding; GO:0003723 RNA binding; GO:0005488 binding; GO:0003676 nucleic acid binding; GO:0005515 protein binding; GO:0003727 single-stranded RNA binding;	K11453	CBX6; chromobox protein 6		IPR017984; IPR023780; IPR016197; IPR000953;	Chromo domain subgroup; Chromo domain; Chromo domain-like; Chromo/chromo shadow domain;
Q9NY12	H/ACA ribonucleoprotein complex subunit 1 OS=Homo sapiens OX=9606 GN=GAR1 PE=1 SV=1	2.031000	Up	0.000003	GAR1	22.348	1.058	1.433	1.049	0.931	1.474	1.12	0.58	0.538	0.654	0.583	0.545	0.579	cytoplasm	GO:0044085 cellular component biogenesis; GO:0016043 cellular component organization; GO:0065008 regulation of biological quality; GO:0022613 ribonucleoprotein complex biogenesis; GO:0034220 ion transmembrane transport; GO:0006725 cellular aromatic compound metabolic process; GO:0006259 DNA metabolic process; GO:0000154 rRNA modification; GO:0009058 biosynthetic process; GO:0010833 telomere maint…	GO:0000784 nuclear chromosome, telomeric region; GO:0000781 chromosome, telomeric region; GO:0031429 box H/ACA snoRNP complex; GO:0032991 macromolecular complex; GO:0044424 intracellular part; GO:0016604 nuclear body; GO:0005623 cell; GO:0015030 Cajal body; GO:0044422 organelle part; GO:0044427 chromosomal part; GO:0043228 non-membrane-bounded organelle; GO:0031974 membrane-enclosed lumen; GO:000…	GO:0003723 RNA binding; GO:0015075 ion transmembrane transporter activity; GO:0022803 passive transmembrane transporter activity; GO:0022892 substrate-specific transporter activity; GO:0005515 protein binding; GO:0015267 channel activity; GO:0022891 substrate-specific transmembrane transporter activity; GO:0070034 telomerase RNA binding; GO:1901363 heterocyclic compound binding; GO:0097159 organi…	K11128	GAR1, NOLA1; H/ACA ribonucleoprotein complex subunit 1	hsa03008 Ribosome biogenesis in eukaryotes	IPR009000;	Translation protein, beta-barrel domain;
P16144	Integrin beta-4 OS=Homo sapiens OX=9606 GN=ITGB4 PE=1 SV=5	2.030000	Up	0.000178	ITGB4	202.16	1.311	1.289	1.503	2.177	1.664	1.23	0.939	0.916	0.683	0.564	0.624	0.794	extracellular,plasma membrane	GO:0044085 cellular component biogenesis; GO:0044700 single organism signaling; GO:0051674 localization of cell; GO:0007166 cell surface receptor signaling pathway; GO:0048869 cellular developmental process; GO:0044699 single-organism process; GO:0006914 autophagy; GO:0044237 cellular metabolic process; GO:0009611 response to wounding; GO:0022610 biological adhesion; GO:0048729 tissue morphogenes…	GO:0016020 membrane; GO:0044421 extracellular region part; GO:0098636 protein complex involved in cell adhesion; GO:0071944 cell periphery; GO:0098796 membrane protein complex; GO:0030054 cell junction; GO:0031982 vesicle; GO:0031224 intrinsic component of membrane; GO:0032991 macromolecular complex; GO:0044424 intracellular part; GO:0005887 integral component of plasma membrane; GO:0005623 cell;…	GO:0001664 G-protein coupled receptor binding; GO:0060089 molecular transducer activity; GO:0005515 protein binding; GO:0004872 receptor activity; GO:0005102 receptor binding; GO:0005488 binding;	K06525	ITGB4, CD104; integrin beta 4	hsa04151 PI3K-Akt signaling pathway; hsa04510 Focal adhesion; hsa04512 ECM-receptor interaction; hsa04810 Regulation of actin cytoskeleton; hsa05165 Human papillomavirus infection; hsa05410 Hypertrophic cardiomyopathy (HCM); hsa05412 Arrhythmogenic right ventricular cardiomyopathy (ARVC); hsa05414 Dilated cardiomyopathy (DCM)	IPR033760; IPR002369; IPR016201; IPR012896; IPR003961; IPR013111; IPR013783; IPR003644; IPR002035;	Integrin beta N-terminal; Integrin beta subunit, VWA domain; PSI domain; Integrin beta subunit, tail; Fibronectin type III; EGF-like domain, extracellular; Immunoglobulin-like fold; Na-Ca exchanger/integrin-beta4; von Willebrand factor, type A;
Q03519	Antigen peptide transporter 2 OS=Homo sapiens OX=9606 GN=TAP2 PE=1 SV=1	2.027000	Up	0.000316	TAP2	75.663	1.119	0.861	0.949	1.539	1.317	1.642	0.708	0.588	0.614	0.494	0.498	0.762	plasma membrane	GO:1990668 vesicle fusion with endoplasmic reticulum-Golgi intermediate compartment (ERGIC) membrane; GO:0065008 regulation of biological quality; GO:0046968 peptide antigen transport; GO:0002428 antigen processing and presentation of peptide antigen via MHC class Ib; GO:0044699 single-organism process; GO:0002476 antigen processing and presentation of endogenous peptide antigen via MHC class Ib;…	GO:0016020 membrane; GO:0042175 nuclear outer membrane-endoplasmic reticulum membrane network; GO:0005783 endoplasmic reticulum; GO:0031090 organelle membrane; GO:0031410 cytoplasmic vesicle; GO:0098796 membrane protein complex; GO:0044216 other organism cell; GO:0031982 vesicle; GO:0005737 cytoplasm; GO:0044433 cytoplasmic vesicle part; GO:0032991 macromolecular complex; GO:0031224 intrinsic com…	GO:0046978 TAP1 binding; GO:0046977 TAP binding; GO:1901265 nucleoside phosphate binding; GO:0023029 MHC class Ib protein binding; GO:0005102 receptor binding; GO:0015399 primary active transmembrane transporter activity; GO:0022892 substrate-specific transporter activity; GO:0016817 hydrolase activity, acting on acid anhydrides; GO:0016787 hydrolase activity; GO:0005515 protein binding; GO:00168…	K05654	ABCB3, TAP2; ATP-binding cassette, subfamily B (MDR/TAP), member 3	hsa02010 ABC transporters; hsa04145 Phagosome; hsa04612 Antigen processing and presentation; hsa05163 Human cytomegalovirus infection; hsa05168 Herpes simplex virus 1 infection; hsa05169 Epstein-Barr virus infection; hsa05170 Human immunodeficiency virus 1 infection; hsa05340 Primary immunodeficiency	IPR003593; IPR003439; IPR027417; IPR011527;	AAA+ ATPase domain; ABC transporter-like; P-loop containing nucleoside triphosphate hydrolase; ABC transporter type 1, transmembrane domain;
Q13043	Serine/threonine-protein kinase 4 OS=Homo sapiens OX=9606 GN=STK4 PE=1 SV=2	2.022000	Up	0.000004	STK4	55.63	1.165	1.218	0.962	1.348	0.938	1.325	0.67	0.62	0.555	0.6	0.533	0.462	cytoplasm,nucleus	GO:0044700 single organism signaling; GO:0065008 regulation of biological quality; GO:0010941 regulation of cell death; GO:0032270 positive regulation of cellular protein metabolic process; GO:0022414 reproductive process; GO:0035148 tube formation; GO:0043009 chordate embryonic development; GO:0001892 embryonic placenta development; GO:0032989 cellular component morphogenesis; GO:0044237 cellula…	GO:0043229 intracellular organelle; GO:0044446 intracellular organelle part; GO:0005737 cytoplasm; GO:0032991 macromolecular complex; GO:0031981 nuclear lumen; GO:0044424 intracellular part; GO:0005829 cytosol; GO:0016604 nuclear body; GO:0005623 cell; GO:0044422 organelle part; GO:0031974 membrane-enclosed lumen; GO:0043226 organelle; GO:0043231 intracellular membrane-bounded organelle; GO:00056…	GO:1901265 nucleoside phosphate binding; GO:0016773 phosphotransferase activity, alcohol group as acceptor; GO:0046983 protein dimerization activity; GO:0005515 protein binding; GO:0019207 kinase regulator activity; GO:0004672 protein kinase activity; GO:0098772 molecular function regulator; GO:0004702 signal transducer, downstream of receptor, with serine/threonine kinase activity; GO:0004871 si…	K04411	STK4, MST1; serine/threonine kinase 4	hsa04010 MAPK signaling pathway; hsa04014 Ras signaling pathway; hsa04068 FoxO signaling pathway; hsa05200 Pathways in cancer; hsa05223 Non-small cell lung cancer	IPR000719; IPR011524; IPR024205; IPR011009;	Protein kinase domain; SARAH domain; Mst1 SARAH domain; Protein kinase-like domain;
Q9UHK6	Alpha-methylacyl-CoA racemase OS=Homo sapiens OX=9606 GN=AMACR PE=1 SV=2	2.020000	Up	0.004121	AMACR	42.386	1.148	2.605	1.479	1.486	0.906	1.385	0.422	0.794	0.85	0.822	0.69	0.883	mitochondria	GO:0034440 lipid oxidation; GO:0033540 fatty acid beta-oxidation using acyl-CoA oxidase; GO:0016053 organic acid biosynthetic process; GO:1901615 organic hydroxy compound metabolic process; GO:0044699 single-organism process; GO:0009058 biosynthetic process; GO:0044255 cellular lipid metabolic process; GO:0044237 cellular metabolic process; GO:0008610 lipid biosynthetic process; GO:0071704 organi…	GO:0016020 membrane; GO:0043229 intracellular organelle; GO:0044439 peroxisomal part; GO:0071944 cell periphery; GO:0005777 peroxisome; GO:0005737 cytoplasm; GO:0044446 intracellular organelle part; GO:0044438 microbody part; GO:0044424 intracellular part; GO:0005623 cell; GO:0005739 mitochondrion; GO:0044422 organelle part; GO:0005886 plasma membrane; GO:0043226 organelle; GO:0043231 intracellul…	GO:0008111 alpha-methylacyl-CoA racemase activity; GO:0005515 protein binding; GO:0016853 isomerase activity; GO:0005102 receptor binding; GO:0003824 catalytic activity; GO:0016854 racemase and epimerase activity; GO:0005488 binding;	K01796	E5.1.99.4, AMACR, mcr; alpha-methylacyl-CoA racemase [EC:5.1.99.4]	hsa00120 Primary bile acid biosynthesis; hsa01100 Metabolic pathways; hsa04146 Peroxisome	IPR023606;	CoA-transferase family III domain;
O95758	Polypyrimidine tract-binding protein 3 OS=Homo sapiens OX=9606 GN=PTBP3 PE=1 SV=2	2.018000	Up	0.000024	PTBP3	59.689	1.27	0.979	1.631	1.438	1.31	1.209	0.471	0.752	0.704	0.684	0.623	0.65	cytoskeleton	GO:0021700 developmental maturation; GO:0065008 regulation of biological quality; GO:0002262 myeloid cell homeostasis; GO:0048869 cellular developmental process; GO:0044699 single-organism process; GO:0051253 negative regulation of RNA metabolic process; GO:0044237 cellular metabolic process; GO:0034101 erythrocyte homeostasis; GO:0008152 metabolic process; GO:0043249 erythrocyte maturation; GO:0…	GO:0043226 organelle; GO:0043231 intracellular membrane-bounded organelle; GO:0043229 intracellular organelle; GO:0005634 nucleus; GO:0044464 cell part; GO:0005622 intracellular; GO:0044424 intracellular part; GO:0043227 membrane-bounded organelle; GO:0005623 cell;	GO:0097159 organic cyclic compound binding; GO:1901363 heterocyclic compound binding; GO:0003723 RNA binding; GO:1901265 nucleoside phosphate binding; GO:0005488 binding; GO:0003676 nucleic acid binding; GO:0000166 nucleotide binding; GO:0036094 small molecule binding;	K17844	PTBP3, ROD1; polypyrimidine tract-binding protein 3		IPR000504; IPR012677; IPR033110; IPR034326;	RNA recognition motif domain; Nucleotide-binding alpha-beta plait domain; ROD1, RNA recognition motif 4; ROD1, RNA recognition motif 1;
Q8N9N2	Activating signal cointegrator 1 complex subunit 1 OS=Homo sapiens OX=9606 GN=ASCC1 PE=1 SV=1	2.017000	Up	0.000001	ASCC1	45.509	1.228	1.028	1.559	1.351	1.298	1.285	0.734	0.537	0.632	0.713	0.603	0.623	cytoplasm	GO:0050794 regulation of cellular process; GO:0033554 cellular response to stress; GO:0006725 cellular aromatic compound metabolic process; GO:0006259 DNA metabolic process; GO:0097659 nucleic acid-templated transcription; GO:0060255 regulation of macromolecule metabolic process; GO:0019219 regulation of nucleobase-containing compound metabolic process; GO:0009058 biosynthetic process; GO:0050896…	GO:0043229 intracellular organelle; GO:0031594 neuromuscular junction; GO:0044446 intracellular organelle part; GO:0032991 macromolecular complex; GO:0031981 nuclear lumen; GO:0044424 intracellular part; GO:0005667 transcription factor complex; GO:0005623 cell; GO:0044422 organelle part; GO:0045202 synapse; GO:0043226 organelle; GO:0043231 intracellular membrane-bounded organelle; GO:0031974 memb…	GO:0097159 organic cyclic compound binding; GO:1901363 heterocyclic compound binding; GO:0003723 RNA binding; GO:0005515 protein binding; GO:0005488 binding; GO:0003676 nucleic acid binding;	K18666	ASCC1; activating signal cointegrator complex subunit 1		IPR004088; IPR009097; IPR019510;	K Homology domain, type 1; RNA ligase/cyclic nucleotide phosphodiesterase; Protein kinase A anchor protein, nuclear localisation signal domain;
Q6GTX8	Leukocyte-associated immunoglobulin-like receptor 1 OS=Homo sapiens OX=9606 GN=LAIR1 PE=1 SV=1	2.017000	Up	0.001343	LAIR1	31.412		0.844	0.606	1.154	0.911	1.273		0.529	0.443	0.397	0.492	0.513	extracellular	GO:0045321 leukocyte activation; GO:0002283 neutrophil activation involved in immune response; GO:0002252 immune effector process; GO:0044699 single-organism process; GO:0050896 response to stimulus; GO:0051234 establishment of localization; GO:1902578 single-organism localization; GO:0002275 myeloid cell activation involved in immune response; GO:0002250 adaptive immune response; GO:0036230 gran…	GO:0016020 membrane; GO:0044421 extracellular region part; GO:0031090 organelle membrane; GO:0031410 cytoplasmic vesicle; GO:0071944 cell periphery; GO:0005737 cytoplasm; GO:0031982 vesicle; GO:0044433 cytoplasmic vesicle part; GO:0031224 intrinsic component of membrane; GO:0044424 intracellular part; GO:0005623 cell; GO:0044422 organelle part; GO:0070821 tertiary granule membrane; GO:0070062 ext…	GO:0005515 protein binding; GO:0005488 binding;	K06725	LAIR, CD305_6; leukocyte-associated Ig-like receptor		IPR007110; IPR013783; IPR003599;	Immunoglobulin-like domain; Immunoglobulin-like fold; Immunoglobulin subtype;
Q8IXM2	Chromatin complexes subunit BAP18 OS=Homo sapiens OX=9606 GN=BAP18 PE=1 SV=1	2.015000	Up	0.009978	BAP18	17.9	1.143	0.617	1.98	1.046	1.831	1.839	0.794	0.749	0.586	0.896	0.553	0.618	nucleus	GO:0016043 cellular component organization; GO:0008152 metabolic process; GO:0051276 chromosome organization; GO:0006996 organelle organization; GO:0043170 macromolecule metabolic process; GO:0016569 covalent chromatin modification; GO:0006325 chromatin organization; GO:0043412 macromolecule modification; GO:0009987 cellular process; GO:0071704 organic substance metabolic process; GO:0071840 cell…	GO:0005737 cytoplasm; GO:0032991 macromolecular complex; GO:0044424 intracellular part; GO:0070603 SWI/SNF superfamily-type complex; GO:0005623 cell; GO:0044422 organelle part; GO:0031974 membrane-enclosed lumen; GO:1902494 catalytic complex; GO:0005654 nucleoplasm; GO:0070013 intracellular organelle lumen; GO:0016589 NURF complex; GO:0005622 intracellular; GO:0044464 cell part; GO:0071339 MLL1 c…	GO:0097159 organic cyclic compound binding; GO:1901363 heterocyclic compound binding; GO:0003677 DNA binding; GO:0005488 binding; GO:0003676 nucleic acid binding;	K23406			IPR009057;	Homeobox domain-like;
Q9P2B2	Prostaglandin F2 receptor negative regulator OS=Homo sapiens OX=9606 GN=PTGFRN PE=1 SV=2	2.014000	Up	0.000265	PTGFRN	98.555	1.679	1.192	1.516	1.617	1.384	1.062	0.696	0.747	0.699	0.704	0.651	0.699	extracellular	GO:0016043 cellular component organization; GO:0034389 lipid particle organization; GO:0009987 cellular process; GO:0006996 organelle organization; GO:0071840 cellular component organization or biogenesis;	GO:0043229 intracellular organelle; GO:0016020 membrane; GO:0042175 nuclear outer membrane-endoplasmic reticulum membrane network; GO:0005783 endoplasmic reticulum; GO:0071944 cell periphery; GO:0044446 intracellular organelle part; GO:0005737 cytoplasm; GO:0031224 intrinsic component of membrane; GO:0012505 endomembrane system; GO:0044424 intracellular part; GO:0005623 cell; GO:0016021 integral …	GO:0005515 protein binding; GO:0005488 binding;	K06729	PTGFRN, CD315; prostaglandin F2 receptor negative regulator		IPR007110; IPR013783; IPR003599; IPR013106;	Immunoglobulin-like domain; Immunoglobulin-like fold; Immunoglobulin subtype; Immunoglobulin V-set domain;
P26012	Integrin beta-8 OS=Homo sapiens OX=9606 GN=ITGB8 PE=1 SV=1	2.014000	Up	0.000536	ITGB8	85.631	1.188	0.822	1.259	1.13	1.463	1.977	0.481	0.682	0.632	0.639	0.741	0.718	peroxisome	GO:0044700 single organism signaling; GO:0001568 blood vessel development; GO:0022414 reproductive process; GO:0007166 cell surface receptor signaling pathway; GO:0051216 cartilage development; GO:0006643 membrane lipid metabolic process; GO:0006672 ceramide metabolic process; GO:0044699 single-organism process; GO:0044255 cellular lipid metabolic process; GO:0044237 cellular metabolic process; G…	GO:0016020 membrane; GO:0044421 extracellular region part; GO:0098636 protein complex involved in cell adhesion; GO:0031226 intrinsic component of plasma membrane; GO:0071944 cell periphery; GO:0098796 membrane protein complex; GO:0031982 vesicle; GO:0098797 plasma membrane protein complex; GO:0098802 plasma membrane receptor complex; GO:0043235 receptor complex; GO:0032991 macromolecular complex…	GO:1990430 extracellular matrix protein binding; GO:0060089 molecular transducer activity; GO:0005515 protein binding; GO:0004872 receptor activity; GO:0005102 receptor binding; GO:0005488 binding;	K06591	ITGB8; integrin beta 8	hsa04151 PI3K-Akt signaling pathway; hsa04510 Focal adhesion; hsa04512 ECM-receptor interaction; hsa04514 Cell adhesion molecules (CAMs); hsa04810 Regulation of actin cytoskeleton; hsa05165 Human papillomavirus infection; hsa05410 Hypertrophic cardiomyopathy (HCM); hsa05412 Arrhythmogenic right ventricular cardiomyopathy (ARVC); hsa05414 Dilated cardiomyopathy (DCM)	IPR032695; IPR013111; IPR033760; IPR002369; IPR016201; IPR002035;	Integrin domain; EGF-like domain, extracellular; Integrin beta N-terminal; Integrin beta subunit, VWA domain; PSI domain; von Willebrand factor, type A;
Q6PFW1	Inositol hexakisphosphate and diphosphoinositol-pentakisphosphate kinase 1 OS=Homo sapiens OX=9606 GN=PPIP5K1 PE=1 SV=1	2.014000	Up	0.000164	PPIP5K1	159.52		1.7	1.146	1.181	1.167	1.065		0.579	0.752	0.621	0.505	0.651	nucleus	GO:0016310 phosphorylation; GO:1901615 organic hydroxy compound metabolic process; GO:0006020 inositol metabolic process; GO:0006066 alcohol metabolic process; GO:0032958 inositol phosphate biosynthetic process; GO:0044699 single-organism process; GO:0009058 biosynthetic process; GO:0044237 cellular metabolic process; GO:0006796 phosphate-containing compound metabolic process; GO:0071704 organic …	GO:0043229 intracellular organelle; GO:0016020 membrane; GO:0071944 cell periphery; GO:0044446 intracellular organelle part; GO:0005737 cytoplasm; GO:0031981 nuclear lumen; GO:0044424 intracellular part; GO:0005623 cell; GO:0005829 cytosol; GO:0044422 organelle part; GO:0005886 plasma membrane; GO:0031974 membrane-enclosed lumen; GO:0043231 intracellular membrane-bounded organelle; GO:0043226 org…	GO:0000828 inositol hexakisphosphate kinase activity; GO:0033857 diphosphoinositol-pentakisphosphate kinase activity; GO:1901265 nucleoside phosphate binding; GO:0000827 inositol-1,3,4,5,6-pentakisphosphate kinase activity; GO:0016791 phosphatase activity; GO:0000832 inositol hexakisphosphate 5-kinase activity; GO:0016787 hydrolase activity; GO:0016776 phosphotransferase activity, phosphate group…	K13024	PPIP5K, VIP; inositol-hexakisphosphate/diphosphoinositol-pentakisphosphate 1-kinase [EC:2.7.4.24]	hsa04070 Phosphatidylinositol signaling system
O15243	Leptin receptor gene-related protein OS=Homo sapiens OX=9606 GN=LEPROT PE=1 SV=1	2.005000	Up	0.002658	LEPROT	14.254		1.118	2.389	1.903	1.355	1.369		1.072	0.684	0.726	0.784	0.79	plasma membrane	GO:0046425 regulation of JAK-STAT cascade; GO:0050794 regulation of cellular process; GO:1903955 positive regulation of protein targeting to mitochondrion; GO:0060398 regulation of growth hormone receptor signaling pathway; GO:0090316 positive regulation of intracellular protein transport; GO:0009968 negative regulation of signal transduction; GO:1903829 positive regulation of cellular protein lo…	GO:0010008 endosome membrane; GO:0043229 intracellular organelle; GO:0097708 intracellular vesicle; GO:0016020 membrane; GO:0098588 bounding membrane of organelle; GO:0031410 cytoplasmic vesicle; GO:0031090 organelle membrane; GO:0005737 cytoplasm; GO:0044446 intracellular organelle part; GO:0031982 vesicle; GO:0000139 Golgi membrane; GO:0044433 cytoplasmic vesicle part; GO:0031224 intrinsic comp…	GO:0005515 protein binding; GO:0005102 receptor binding; GO:0005488 binding;
P33241	Lymphocyte-specific protein 1 OS=Homo sapiens OX=9606 GN=LSP1 PE=1 SV=1	2.004000	Up	0.003957	LSP1	37.191	1.619	1.251	0.753	1.147	0.798	1.395	0.635	0.523	0.599	0.565	0.511	0.641	nucleus	GO:0050794 regulation of cellular process; GO:0044700 single organism signaling; GO:0051716 cellular response to stimulus; GO:0006950 response to stress; GO:0044763 single-organism cellular process; GO:0044699 single-organism process; GO:0023052 signaling; GO:0050896 response to stimulus; GO:0006935 chemotaxis; GO:0009605 response to external stimulus; GO:0007165 signal transduction; GO:0042221 r…	GO:0043229 intracellular organelle; GO:0016020 membrane; GO:0044421 extracellular region part; GO:0043232 intracellular non-membrane-bounded organelle; GO:0071944 cell periphery; GO:0031982 vesicle; GO:0044424 intracellular part; GO:0005623 cell; GO:0015629 actin cytoskeleton; GO:0005576 extracellular region; GO:0005886 plasma membrane; GO:0043228 non-membrane-bounded organelle; GO:0043226 organe…	GO:0003779 actin binding; GO:0005515 protein binding; GO:0008092 cytoskeletal protein binding; GO:0004871 signal transducer activity; GO:0005488 binding;	K14957	LSP1; lymphocyte-specific protein 1	hsa04625 C-type lectin receptor signaling pathway; hsa05152 Tuberculosis
Q15165	Serum paraoxonase/arylesterase 2 OS=Homo sapiens OX=9606 GN=PON2 PE=1 SV=4	2.001000	Up	0.000005	PON2	39.38	1.511	1.331	1.383	1.951	1.55	1.612	0.576	0.848	0.918	0.789	0.749	0.787	extracellular	GO:0006950 response to stress; GO:0006725 cellular aromatic compound metabolic process; GO:0044281 small molecule metabolic process; GO:0009636 response to toxic substance; GO:0044763 single-organism cellular process; GO:0044699 single-organism process; GO:1901568 fatty acid derivative metabolic process; GO:0044255 cellular lipid metabolic process; GO:0006631 fatty acid metabolic process; GO:0044…	GO:0043229 intracellular organelle; GO:0016020 membrane; GO:0071944 cell periphery; GO:0005737 cytoplasm; GO:0044424 intracellular part; GO:0005623 cell; GO:0005576 extracellular region; GO:0005739 mitochondrion; GO:0005886 plasma membrane; GO:0043231 intracellular membrane-bounded organelle; GO:0043226 organelle; GO:0005634 nucleus; GO:0005622 intracellular; GO:0044464 cell part; GO:0005764 lyso…	GO:0042802 identical protein binding; GO:0052689 carboxylic ester hydrolase activity; GO:0004064 arylesterase activity; GO:0102007 acyl-L-homoserine-lactone lactonohydrolase activity; GO:0003824 catalytic activity; GO:0005488 binding; GO:0043167 ion binding; GO:0016788 hydrolase activity, acting on ester bonds; GO:0046573 lactonohydrolase activity; GO:0046872 metal ion binding; GO:0043169 cation …	K01045	PON; arylesterase / paraoxonase [EC:3.1.1.2 3.1.8.1]		IPR011042;	Six-bladed beta-propeller, TolB-like;
Q6UW63	Protein O-glucosyltransferase 2 OS=Homo sapiens OX=9606 GN=POGLUT2 PE=1 SV=1	1.997000	Up	0.004405	POGLUT2	58.042	1.799	0.737	1.118	0.849	0.965	1.093	1.06	0.407	0.481	0.388	0.463	0.486	endoplasmic reticulum	GO:0008152 metabolic process; GO:1903509 liposaccharide metabolic process; GO:0006643 membrane lipid metabolic process; GO:0044710 single-organism metabolic process; GO:0044763 single-organism cellular process; GO:0006664 glycolipid metabolic process; GO:1901135 carbohydrate derivative metabolic process; GO:0044699 single-organism process; GO:0044255 cellular lipid metabolic process; GO:0044238 p…	GO:0005788 endoplasmic reticulum lumen; GO:0043229 intracellular organelle; GO:0005783 endoplasmic reticulum; GO:0005737 cytoplasm; GO:0044446 intracellular organelle part; GO:0012505 endomembrane system; GO:0044424 intracellular part; GO:0005623 cell; GO:0044422 organelle part; GO:0043226 organelle; GO:0043231 intracellular membrane-bounded organelle; GO:0031974 membrane-enclosed lumen; GO:00700…	GO:0046527 glucosyltransferase activity; GO:0005515 protein binding; GO:0016757 transferase activity, transferring glycosyl groups; GO:0016758 transferase activity, transferring hexosyl groups; GO:0003824 catalytic activity; GO:0016740 transferase activity; GO:0005488 binding;				IPR013783; IPR014756;	Immunoglobulin-like fold; Immunoglobulin E-set;
Q9Y2Y0	ADP-ribosylation factor-like protein 2-binding protein OS=Homo sapiens OX=9606 GN=ARL2BP PE=1 SV=1	1.995000	Up	0.000019	ARL2BP	18.822	1.52	1.802	1.503	1.62	1.29	1.111	0.96	0.751	0.695	0.698	0.658	0.671	cytoplasm	GO:0044700 single organism signaling; GO:0065008 regulation of biological quality; GO:0032270 positive regulation of cellular protein metabolic process; GO:0050796 regulation of insulin secretion; GO:0023051 regulation of signaling; GO:1902533 positive regulation of intracellular signal transduction; GO:0044699 single-organism process; GO:0051046 regulation of secretion; GO:1904894 positive regul…	GO:0005737 cytoplasm; GO:0044424 intracellular part; GO:0005623 cell; GO:0044422 organelle part; GO:0043228 non-membrane-bounded organelle; GO:0005740 mitochondrial envelope; GO:0005856 cytoskeleton; GO:0031974 membrane-enclosed lumen; GO:0005815 microtubule organizing center; GO:0031970 organelle envelope lumen; GO:0070013 intracellular organelle lumen; GO:0015630 microtubule cytoskeleton; GO:00…	GO:0030234 enzyme regulator activity; GO:0005488 binding; GO:0060589 nucleoside-triphosphatase regulator activity; GO:0030695 GTPase regulator activity; GO:0000989 transcription factor activity, transcription factor binding; GO:0003713 transcription coactivator activity; GO:0005515 protein binding; GO:0003712 transcription cofactor activity; GO:0098772 molecular function regulator; GO:0000988 tra…	K16742	ARL2BP, BART; ADP-ribosylation factor-like protein 2-binding protein		IPR023379;	ADP-ribosylation factor-like 2-binding protein, domain;
O15533	Tapasin OS=Homo sapiens OX=9606 GN=TAPBP PE=1 SV=1	1.987000	Up	0.000476	TAPBP	47.625	1.601	1.036	0.982	1.686	1.103	1.835	0.773	0.681	0.678	0.59	0.562	0.864	plasma membrane	GO:0044085 cellular component biogenesis; GO:1990668 vesicle fusion with endoplasmic reticulum-Golgi intermediate compartment (ERGIC) membrane; GO:0016043 cellular component organization; GO:0090174 organelle membrane fusion; GO:0065008 regulation of biological quality; GO:0006518 peptide metabolic process; GO:0050822 peptide stabilization; GO:0060255 regulation of macromolecule metabolic process…	GO:0016020 membrane; GO:0042175 nuclear outer membrane-endoplasmic reticulum membrane network; GO:0005783 endoplasmic reticulum; GO:0031410 cytoplasmic vesicle; GO:0031090 organelle membrane; GO:0098796 membrane protein complex; GO:0031982 vesicle; GO:0005737 cytoplasm; GO:0044433 cytoplasmic vesicle part; GO:0032991 macromolecular complex; GO:0031224 intrinsic component of membrane; GO:0044424 i…	GO:0022804 active transmembrane transporter activity; GO:0046978 TAP1 binding; GO:0046977 TAP binding; GO:0005102 receptor binding; GO:0015399 primary active transmembrane transporter activity; GO:0016817 hydrolase activity, acting on acid anhydrides; GO:0016787 hydrolase activity; GO:0005515 protein binding; GO:0033218 amide binding; GO:0017111 nucleoside-triphosphatase activity; GO:0042288 MHC …	K08058	TAPBP; TAP binding protein (tapasin)	hsa04612 Antigen processing and presentation; hsa05163 Human cytomegalovirus infection; hsa05168 Herpes simplex virus 1 infection; hsa05169 Epstein-Barr virus infection; hsa05170 Human immunodeficiency virus 1 infection	IPR007110; IPR013783; IPR003597;	Immunoglobulin-like domain; Immunoglobulin-like fold; Immunoglobulin C1-set;
P21741	Midkine OS=Homo sapiens OX=9606 GN=MDK PE=1 SV=1	1.987000	Up	0.008003	MDK	15.585	2.395	0.93	1.513	0.918	1.546	1.164	0.914	0.977	0.522	0.469	0.495	0.883	extracellular	GO:0044700 single organism signaling; GO:0010941 regulation of cell death; GO:0048732 gland development; GO:0021766 hippocampus development; GO:0051674 localization of cell; GO:0007166 cell surface receptor signaling pathway; GO:0007420 brain development; GO:0048869 cellular developmental process; GO:0043523 regulation of neuron apoptotic process; GO:0009891 positive regulation of biosynthetic pr…	GO:0042995 cell projection; GO:0005622 intracellular; GO:0044464 cell part; GO:0005737 cytoplasm; GO:0044424 intracellular part; GO:0005623 cell; GO:0005576 extracellular region;	GO:0008083 growth factor activity; GO:0097367 carbohydrate derivative binding; GO:0005102 receptor binding; GO:0005488 binding; GO:0043167 ion binding; GO:0005515 protein binding; GO:0043168 anion binding; GO:0005539 glycosaminoglycan binding; GO:0008201 heparin binding; GO:1901681 sulfur compound binding;	K06828	MDK; midkine		IPR020089; IPR020090; IPR020091;	Pleiotrophin/Midkine, N-terminal domain; Pleiotrophin/Midkine, C-terminal domain; Pleiotrophin/Midkine disulphide-rich domain;
P41218	Myeloid cell nuclear differentiation antigen OS=Homo sapiens OX=9606 GN=MNDA PE=1 SV=1	1.986000	Up	0.014560	MNDA	45.836	1.108	1.504	0.528	0.995	0.696	1.399	0.445	0.581	0.51	0.515	0.501	0.585	nucleus	GO:0044700 single organism signaling; GO:0002694 regulation of leukocyte activation; GO:0050672 negative regulation of lymphocyte proliferation; GO:0010941 regulation of cell death; GO:0032944 regulation of mononuclear cell proliferation; GO:0045321 leukocyte activation; GO:0007166 cell surface receptor signaling pathway; GO:0097659 nucleic acid-templated transcription; GO:0044237 cellular metabo…	GO:0034774 secretory granule lumen; GO:0044421 extracellular region part; GO:0031410 cytoplasmic vesicle; GO:0031982 vesicle; GO:0005737 cytoplasm; GO:0044433 cytoplasmic vesicle part; GO:0044424 intracellular part; GO:0035578 azurophil granule lumen; GO:0005623 cell; GO:1904813 ficolin-1-rich granule lumen; GO:0044422 organelle part; GO:0043228 non-membrane-bounded organelle; GO:0005775 vacuolar…	GO:0097159 organic cyclic compound binding; GO:1901363 heterocyclic compound binding; GO:0003677 DNA binding; GO:0005515 protein binding; GO:0005488 binding; GO:0003676 nucleic acid binding;				IPR004021; IPR004020;	HIN-200/IF120x; DAPIN domain;
P20701	Integrin alpha-L OS=Homo sapiens OX=9606 GN=ITGAL PE=1 SV=3	1.986000	Up	0.000344	ITGAL	128.77		1.02	0.917	1.343	0.949	1.393		0.465	0.58	0.508	0.559	0.719	plasma membrane	GO:0044700 single organism signaling; GO:0045321 leukocyte activation; GO:0051674 localization of cell; GO:0007166 cell surface receptor signaling pathway; GO:0044699 single-organism process; GO:0051668 localization within membrane; GO:0006909 phagocytosis; GO:0051234 establishment of localization; GO:0042110 T cell activation; GO:0022610 biological adhesion; GO:0007165 signal transduction; GO:00…	GO:0016020 membrane; GO:0044421 extracellular region part; GO:0034687 integrin alphaL-beta2 complex; GO:0098636 protein complex involved in cell adhesion; GO:0031090 organelle membrane; GO:0031410 cytoplasmic vesicle; GO:0071944 cell periphery; GO:0098796 membrane protein complex; GO:0005737 cytoplasm; GO:0031982 vesicle; GO:0044433 cytoplasmic vesicle part; GO:0032991 macromolecular complex; GO:…	GO:0038023 signaling receptor activity; GO:0046982 protein heterodimerization activity; GO:0044877 macromolecular complex binding; GO:0043167 ion binding; GO:0046983 protein dimerization activity; GO:0005515 protein binding; GO:0004888 transmembrane signaling receptor activity; GO:0004871 signal transducer activity; GO:0050839 cell adhesion molecule binding; GO:0060089 molecular transducer activi…	K05718	ITGAL, CD11a; integrin alpha L	hsa04015 Rap1 signaling pathway; hsa04514 Cell adhesion molecules (CAMs); hsa04650 Natural killer cell mediated cytotoxicity; hsa04670 Leukocyte transendothelial migration; hsa04810 Regulation of actin cytoskeleton; hsa05144 Malaria; hsa05150 Staphylococcus aureus infection; hsa05166 Human T-cell leukemia virus 1 infection; hsa05169 Epstein-Barr virus infection; hsa05323 Rheumatoid arthritis; hsa…	IPR032695; IPR013649; IPR002035;	Integrin domain; Integrin alpha-2; von Willebrand factor, type A;
Q8TC20	Cancer-associated gene 1 protein OS=Homo sapiens OX=9606 GN=CAGE1 PE=1 SV=2	1.983000	Up	0.010337	CAGE1	90.249	1.506	1.474	0.661	0.57	0.749	0.851	0.825	0.483	0.437	0.353	0.397	0.435	nucleus			GO:0005515 protein binding; GO:0005488 binding;
Q15014	Mortality factor 4-like protein 2 OS=Homo sapiens OX=9606 GN=MORF4L2 PE=1 SV=1	1.983000	Up	0.000002	MORF4L2	32.307		0.978	0.982	0.966	1.013	0.864		0.568	0.433	0.526	0.477	0.418	nucleus	GO:0097659 nucleic acid-templated transcription; GO:0009891 positive regulation of biosynthetic process; GO:0044237 cellular metabolic process; GO:0008152 metabolic process; GO:0010558 negative regulation of macromolecule biosynthetic process; GO:0043170 macromolecule metabolic process; GO:0019538 protein metabolic process; GO:0051147 regulation of muscle cell differentiation; GO:0006476 protein …	GO:0016020 membrane; GO:0071944 cell periphery; GO:0032991 macromolecular complex; GO:0044424 intracellular part; GO:0005623 cell; GO:0043189 H4/H2A histone acetyltransferase complex; GO:0000123 histone acetyltransferase complex; GO:0044422 organelle part; GO:0043228 non-membrane-bounded organelle; GO:0035267 NuA4 histone acetyltransferase complex; GO:0031974 membrane-enclosed lumen; GO:1902494 c…	GO:0005515 protein binding; GO:0005488 binding;	K11342	MORF4L2, MRGX; mortality factor 4-like protein 2		IPR026541;	MRG domain;
P05164	Myeloperoxidase OS=Homo sapiens OX=9606 GN=MPO PE=1 SV=1	1.978000	Up	0.021321	MPO	83.868	0.854	1.47	0.398	0.766	0.708	1.227	0.495	0.555	0.381	0.385	0.443	0.483	extracellular	GO:0006801 superoxide metabolic process; GO:0010941 regulation of cell death; GO:0045321 leukocyte activation; GO:0098542 defense response to other organism; GO:0044237 cellular metabolic process; GO:0001878 response to yeast; GO:0009607 response to biotic stimulus; GO:0019430 removal of superoxide radicals; GO:0009605 response to external stimulus; GO:0008152 metabolic process; GO:0071825 protei…	GO:0034774 secretory granule lumen; GO:0005615 extracellular space; GO:0044421 extracellular region part; GO:0031410 cytoplasmic vesicle; GO:0005737 cytoplasm; GO:0031982 vesicle; GO:0044433 cytoplasmic vesicle part; GO:0044424 intracellular part; GO:0035578 azurophil granule lumen; GO:0005623 cell; GO:0044422 organelle part; GO:0005775 vacuolar lumen; GO:0070062 extracellular exosome; GO:0031974…	GO:0043167 ion binding; GO:0016209 antioxidant activity; GO:0003682 chromatin binding; GO:0008201 heparin binding; GO:1901681 sulfur compound binding; GO:0016491 oxidoreductase activity; GO:1901363 heterocyclic compound binding; GO:0097159 organic cyclic compound binding; GO:0020037 heme binding; GO:0097367 carbohydrate derivative binding; GO:0003824 catalytic activity; GO:0005488 binding; GO:004…	K10789	MPO; myeloperoxidase [EC:1.11.2.2]	hsa00983 Drug metabolism - other enzymes; hsa04145 Phagosome; hsa05202 Transcriptional misregulation in cancer; hsa05221 Acute myeloid leukemia
Q9Y6E2	Basic leucine zipper and W2 domain-containing protein 2 OS=Homo sapiens OX=9606 GN=BZW2 PE=1 SV=1	1.976000	Up	0.000099	BZW2	48.162	1.76	0.994	1.159	1.444	1.611	1.801	0.735	0.78	0.813	0.649	0.652	0.809	nucleus	GO:0007399 nervous system development; GO:0032502 developmental process; GO:0044707 single-multicellular organism process; GO:0030154 cell differentiation; GO:0048731 system development; GO:0044767 single-organism developmental process; GO:0048869 cellular developmental process; GO:0044763 single-organism cellular process; GO:0044699 single-organism process; GO:0007275 multicellular organism deve…	GO:0016020 membrane; GO:0044424 intracellular part; GO:0005623 cell; GO:0044464 cell part; GO:0005622 intracellular; GO:0005737 cytoplasm;	GO:0050839 cell adhesion molecule binding; GO:0005515 protein binding; GO:0005488 binding; GO:0045296 cadherin binding;				IPR003307; IPR016024; IPR016021;	W2 domain; Armadillo-type fold; MIF4G-like domain;
Q9Y3Z3	Deoxynucleoside triphosphate triphosphohydrolase SAMHD1 OS=Homo sapiens OX=9606 GN=SAMHD1 PE=1 SV=2	1.974000	Up	0.000320	SAMHD1	72.2	1.171	1.21	0.705	1.005	0.888	1.568	0.643	0.481	0.513	0.525	0.533	0.622	nucleus	GO:0044085 cellular component biogenesis; GO:0044700 single organism signaling; GO:0007166 cell surface receptor signaling pathway; GO:0009117 nucleotide metabolic process; GO:0098542 defense response to other organism; GO:0044699 single-organism process; GO:0044764 multi-organism cellular process; GO:0031347 regulation of defense response; GO:0009262 deoxyribonucleotide metabolic process; GO:004…	GO:0043229 intracellular organelle; GO:0016020 membrane; GO:0071944 cell periphery; GO:0044446 intracellular organelle part; GO:0031981 nuclear lumen; GO:0044424 intracellular part; GO:0005623 cell; GO:0044422 organelle part; GO:0005886 plasma membrane; GO:0043231 intracellular membrane-bounded organelle; GO:0043226 organelle; GO:0031974 membrane-enclosed lumen; GO:0005654 nucleoplasm; GO:0005634…	GO:0016793 triphosphoric monoester hydrolase activity; GO:0003723 RNA binding; GO:1901265 nucleoside phosphate binding; GO:0032554 purine deoxyribonucleotide binding; GO:0043167 ion binding; GO:0032567 dGTP binding; GO:0008832 dGTPase activity; GO:0005515 protein binding; GO:0016787 hydrolase activity; GO:0000166 nucleotide binding; GO:0008270 zinc ion binding; GO:0032552 deoxyribonucleotide bind…	K22544		hsa05170 Human immunodeficiency virus 1 infection	IPR006674; IPR013761; IPR001660; IPR003607;	HD domain; Sterile alpha motif/pointed domain; Sterile alpha motif domain; HD/PDEase domain;
Q9NW13	RNA-binding protein 28 OS=Homo sapiens OX=9606 GN=RBM28 PE=1 SV=3	1.972000	Up	0.000423	RBM28	85.737	1.356	1.501	1.113	1.558	2.405	2.022	0.643	0.852	0.86	0.981	0.836	0.877	nucleus	GO:0006396 RNA processing; GO:0006725 cellular aromatic compound metabolic process; GO:1901360 organic cyclic compound metabolic process; GO:0006807 nitrogen compound metabolic process; GO:0044238 primary metabolic process; GO:0044237 cellular metabolic process; GO:0071704 organic substance metabolic process; GO:0006397 mRNA processing; GO:0016070 RNA metabolic process; GO:0008152 metabolic proce…	GO:0043229 intracellular organelle; GO:0043232 intracellular non-membrane-bounded organelle; GO:0044446 intracellular organelle part; GO:0032991 macromolecular complex; GO:0031981 nuclear lumen; GO:0044424 intracellular part; GO:0005681 spliceosomal complex; GO:0005730 nucleolus; GO:0005623 cell; GO:0044422 organelle part; GO:0043228 non-membrane-bounded organelle; GO:0043231 intracellular membra…	GO:0097159 organic cyclic compound binding; GO:1901363 heterocyclic compound binding; GO:0003723 RNA binding; GO:1901265 nucleoside phosphate binding; GO:0005488 binding; GO:0003676 nucleic acid binding; GO:0000166 nucleotide binding; GO:0036094 small molecule binding;	K14573	NOP4, RBM28; nucleolar protein 4	hsa03008 Ribosome biogenesis in eukaryotes	IPR000504; IPR012677;	RNA recognition motif domain; Nucleotide-binding alpha-beta plait domain;
Q15293	Reticulocalbin-1 OS=Homo sapiens OX=9606 GN=RCN1 PE=1 SV=1	1.972000	Up	0.000001	RCN1	38.89	1.712	1.264	1.36	1.248	1.104	1.202	0.715	0.74	0.63	0.663	0.589	0.665	extracellular	GO:0032502 developmental process; GO:0044707 single-multicellular organism process; GO:0043010 camera-type eye development; GO:0043009 chordate embryonic development; GO:0048731 system development; GO:0009792 embryo development ending in birth or egg hatching; GO:0044699 single-organism process; GO:0032501 multicellular organismal process; GO:0048513 animal organ development; GO:0001654 eye devel…	GO:0005788 endoplasmic reticulum lumen; GO:0043229 intracellular organelle; GO:0005783 endoplasmic reticulum; GO:0005737 cytoplasm; GO:0044446 intracellular organelle part; GO:0012505 endomembrane system; GO:0044424 intracellular part; GO:0005623 cell; GO:0044422 organelle part; GO:0043226 organelle; GO:0043231 intracellular membrane-bounded organelle; GO:0031974 membrane-enclosed lumen; GO:00700…	GO:0046872 metal ion binding; GO:0043169 cation binding; GO:0005515 protein binding; GO:0005509 calcium ion binding; GO:0005488 binding; GO:0043167 ion binding;				IPR002048; IPR011992;	EF-hand domain; EF-hand domain pair;
P16402	Histone H1.3 OS=Homo sapiens OX=9606 GN=H1-3 PE=1 SV=2	1.970000	Up	0.001158	H1-3	22.35	0.733	1.572	1.107	0.81	1.354	1.146	0.395	0.608	0.583	0.752	0.537	0.537	nucleus	GO:0044085 cellular component biogenesis; GO:0051253 negative regulation of RNA metabolic process; GO:0044237 cellular metabolic process; GO:0032259 methylation; GO:2001141 regulation of RNA biosynthetic process; GO:0008152 metabolic process; GO:0008213 protein alkylation; GO:0006334 nucleosome assembly; GO:0022607 cellular component assembly; GO:0065003 macromolecular complex assembly; GO:001055…	GO:0043229 intracellular organelle; GO:0000791 euchromatin; GO:0043232 intracellular non-membrane-bounded organelle; GO:0044446 intracellular organelle part; GO:0032991 macromolecular complex; GO:0031981 nuclear lumen; GO:0044424 intracellular part; GO:0005623 cell; GO:0044422 organelle part; GO:0000786 nucleosome; GO:0044427 chromosomal part; GO:0043228 non-membrane-bounded organelle; GO:0031974…	GO:0097159 organic cyclic compound binding; GO:1901363 heterocyclic compound binding; GO:0003677 DNA binding; GO:0003723 RNA binding; GO:0003682 chromatin binding; GO:0031490 chromatin DNA binding; GO:0005488 binding; GO:0003676 nucleic acid binding;	K11275	H1_5; histone H1/5		IPR011991; IPR005818;	Winged helix-turn-helix DNA-binding domain; Linker histone H1/H5, domain H15;
P31947	14-3-3 protein sigma OS=Homo sapiens OX=9606 GN=SFN PE=1 SV=1	1.967000	Up	0.011423	SFN	27.774	0.708	0.86	1.024	1.994	1.384	0.855	0.538	0.539	0.601	0.598	0.624	0.57	cytoplasm,nucleus	GO:0044700 single organism signaling; GO:1902807 negative regulation of cell cycle G1/S phase transition; GO:0065008 regulation of biological quality; GO:0010941 regulation of cell death; GO:0010837 regulation of keratinocyte proliferation; GO:0031424 keratinization; GO:0030858 positive regulation of epithelial cell differentiation; GO:0010564 regulation of cell cycle process; GO:0010821 regulati…	GO:0016020 membrane; GO:0097708 intracellular vesicle; GO:0043229 intracellular organelle; GO:0005615 extracellular space; GO:0044421 extracellular region part; GO:0031090 organelle membrane; GO:0031410 cytoplasmic vesicle; GO:0044446 intracellular organelle part; GO:0031982 vesicle; GO:0005737 cytoplasm; GO:0044433 cytoplasmic vesicle part; GO:0012506 vesicle membrane; GO:0044424 intracellular p…	GO:0030291 protein serine/threonine kinase inhibitor activity; GO:0019901 protein kinase binding; GO:0004860 protein kinase inhibitor activity; GO:0008426 protein kinase C inhibitor activity; GO:0005515 protein binding; GO:0019207 kinase regulator activity; GO:0019887 protein kinase regulator activity; GO:0004857 enzyme inhibitor activity; GO:0098772 molecular function regulator; GO:0019900 kinas…	K06644	SFN; stratifin	hsa04110 Cell cycle; hsa04115 p53 signaling pathway; hsa04960 Aldosterone-regulated sodium reabsorption	IPR023410;	14-3-3 domain;
Q6PIU2	Neutral cholesterol ester hydrolase 1 OS=Homo sapiens OX=9606 GN=NCEH1 PE=1 SV=3	1.961000	Up	0.000016	NCEH1	45.807	1.587	1.337	1.102	1.745	1.189	1.532	0.842	0.748	0.716	0.649	0.65	0.725	extracellular	GO:0071466 cellular response to xenobiotic stimulus; GO:0051716 cellular response to stimulus; GO:0016042 lipid catabolic process; GO:0044712 single-organism catabolic process; GO:0016192 vesicle-mediated transport; GO:0044699 single-organism process; GO:0006897 endocytosis; GO:0050896 response to stimulus; GO:0044238 primary metabolic process; GO:0044237 cellular metabolic process; GO:0051234 es…	GO:0016020 membrane; GO:0043229 intracellular organelle; GO:0042175 nuclear outer membrane-endoplasmic reticulum membrane network; GO:0005783 endoplasmic reticulum; GO:0044446 intracellular organelle part; GO:0005737 cytoplasm; GO:0031224 intrinsic component of membrane; GO:0012505 endomembrane system; GO:0044424 intracellular part; GO:0005623 cell; GO:0016021 integral component of membrane; GO:0…	GO:0016787 hydrolase activity; GO:0052689 carboxylic ester hydrolase activity; GO:0016298 lipase activity; GO:0017171 serine hydrolase activity; GO:0003824 catalytic activity; GO:0004771 sterol esterase activity; GO:0016788 hydrolase activity, acting on ester bonds;	K14349	NCEH1, AADACL1; neutral cholesterol ester hydrolase 1 [EC:3.1.1.-]	hsa04927 Cortisol synthesis and secretion; hsa04934 Cushing syndrome; hsa04976 Bile secretion; hsa04979 Cholesterol metabolism	IPR029058; IPR013094;	Alpha/Beta hydrolase fold; Alpha/beta hydrolase fold-3;
Q8IYU8	"Calcium uptake protein 2, mitochondrial OS=Homo sapiens OX=9606 GN=MICU2 PE=1 SV=2"	1.961000	Up	0.000376	MICU2	49.666		1.407	0.879	1.57	1.337	1.295		0.788	0.618	0.667	0.67	0.566	mitochondria	GO:0065008 regulation of biological quality; GO:0034220 ion transmembrane transport; GO:0072511 divalent inorganic cation transport; GO:0072503 cellular divalent inorganic cation homeostasis; GO:0030001 metal ion transport; GO:0006839 mitochondrial transport; GO:0030003 cellular cation homeostasis; GO:0044699 single-organism process; GO:0055082 cellular chemical homeostasis; GO:0051234 establishm…	GO:0016020 membrane; GO:0031090 organelle membrane; GO:0005737 cytoplasm; GO:0032991 macromolecular complex; GO:0031224 intrinsic component of membrane; GO:0044424 intracellular part; GO:0044455 mitochondrial membrane part; GO:0005623 cell; GO:0044422 organelle part; GO:0031974 membrane-enclosed lumen; GO:0005740 mitochondrial envelope; GO:0070013 intracellular organelle lumen; GO:0031970 organel…	GO:0046982 protein heterodimerization activity; GO:0005488 binding; GO:0043167 ion binding; GO:0046983 protein dimerization activity; GO:0046872 metal ion binding; GO:0043169 cation binding; GO:0005515 protein binding; GO:0005509 calcium ion binding;	K22828			IPR011992; IPR002048;	EF-hand domain pair; EF-hand domain;
Q86U38	Nucleolar protein 9 OS=Homo sapiens OX=9606 GN=NOP9 PE=1 SV=1	1.959000	Up	0.000483	NOP9	69.437	1.748	1.072	1.33	1.443	1.787	1.599	0.753	0.822	0.693	0.797	0.761	0.758	nucleus			GO:0097159 organic cyclic compound binding; GO:1901363 heterocyclic compound binding; GO:0003723 RNA binding; GO:0005488 binding; GO:0003676 nucleic acid binding;	K14790	NOP9; nucleolar protein 9		IPR011989; IPR016024;	Armadillo-like helical; Armadillo-type fold;
Q8N6S5	ADP-ribosylation factor-like protein 6-interacting protein 6 OS=Homo sapiens OX=9606 GN=ARL6IP6 PE=1 SV=1	1.958000	Up	0.002579	ARL6IP6	24.676	1.136	1.216	1.524	2.948	1.864	1.747	0.952	1.062	0.699	1.007	0.705	0.904	plasma membrane		GO:0031224 intrinsic component of membrane; GO:0016020 membrane; GO:0016021 integral component of membrane; GO:0044425 membrane part;
P52566	Rho GDP-dissociation inhibitor 2 OS=Homo sapiens OX=9606 GN=ARHGDIB PE=1 SV=3	1.956000	Up	0.002737	ARHGDIB	22.988	1.082	1.089	0.688	1.278	0.71	1.421	0.534	0.482	0.492	0.625	0.487	0.585	cytoplasm	GO:0050794 regulation of cellular process; GO:0044707 single-multicellular organism process; GO:0051093 negative regulation of developmental process; GO:0007162 negative regulation of cell adhesion; GO:0032956 regulation of actin cytoskeleton organization; GO:0023051 regulation of signaling; GO:0044699 single-organism process; GO:0051241 negative regulation of multicellular organismal process; GO…	GO:0097708 intracellular vesicle; GO:0043229 intracellular organelle; GO:0016020 membrane; GO:0044421 extracellular region part; GO:0043232 intracellular non-membrane-bounded organelle; GO:0031410 cytoplasmic vesicle; GO:0005737 cytoplasm; GO:0031982 vesicle; GO:0044424 intracellular part; GO:0005829 cytosol; GO:0005623 cell; GO:0005576 extracellular region; GO:0043228 non-membrane-bounded organe…	GO:0031267 small GTPase binding; GO:0017048 Rho GTPase binding; GO:0048365 Rac GTPase binding; GO:0060589 nucleoside-triphosphatase regulator activity; GO:0005092 GDP-dissociation inhibitor activity; GO:0030695 GTPase regulator activity; GO:0016817 hydrolase activity, acting on acid anhydrides; GO:0016787 hydrolase activity; GO:0005515 protein binding; GO:0017111 nucleoside-triphosphatase activit…	K12462	ARHGDI, RHOGDI; Rho GDP-dissociation inhibitor	hsa04722 Neurotrophin signaling pathway; hsa04962 Vasopressin-regulated water reabsorption	IPR014756; IPR024792;	Immunoglobulin E-set; Rho GDP-dissociation inhibitor domain;
Q9Y6X8	Zinc fingers and homeoboxes protein 2 OS=Homo sapiens OX=9606 GN=ZHX2 PE=1 SV=1	1.947000	Up	0.000015	ZHX2	92.306	1.562	1.517	2.136	1.378	1.812	1.374	0.687	0.846	0.853	0.892	0.897	0.848	nucleus	GO:0051093 negative regulation of developmental process; GO:0097659 nucleic acid-templated transcription; GO:0048869 cellular developmental process; GO:0022008 neurogenesis; GO:0051241 negative regulation of multicellular organismal process; GO:0044699 single-organism process; GO:0009058 biosynthetic process; GO:0044237 cellular metabolic process; GO:0051253 negative regulation of RNA metabolic p…	GO:0043226 organelle; GO:0043231 intracellular membrane-bounded organelle; GO:0043229 intracellular organelle; GO:0005634 nucleus; GO:0044464 cell part; GO:0005622 intracellular; GO:0044424 intracellular part; GO:0043227 membrane-bounded organelle; GO:0005623 cell;	GO:0003677 DNA binding; GO:0003714 transcription corepressor activity; GO:0046982 protein heterodimerization activity; GO:0043167 ion binding; GO:0046983 protein dimerization activity; GO:0005515 protein binding; GO:0003712 transcription cofactor activity; GO:0003700 transcription factor activity, sequence-specific DNA binding; GO:1901363 heterocyclic compound binding; GO:0097159 organic cyclic c…				IPR015880; IPR001356; IPR009057; IPR007087;	Zinc finger, C2H2-like; Homeobox domain; Homeobox domain-like; Zinc finger, C2H2;
Q15714	TSC22 domain family protein 1 OS=Homo sapiens OX=9606 GN=TSC22D1 PE=1 SV=3	1.943000	Up	0.000564	TSC22D1	109.68	1.203	1.002	1.703	1.515	1.215	1.673	1.06	0.72	0.619	0.703	0.482	0.693	nucleus	GO:0050794 regulation of cellular process; GO:0006725 cellular aromatic compound metabolic process; GO:0097659 nucleic acid-templated transcription; GO:0060255 regulation of macromolecule metabolic process; GO:0019219 regulation of nucleobase-containing compound metabolic process; GO:0009058 biosynthetic process; GO:0044237 cellular metabolic process; GO:0071704 organic substance metabolic proces…	GO:0043226 organelle; GO:0043231 intracellular membrane-bounded organelle; GO:0043229 intracellular organelle; GO:0005634 nucleus; GO:0044464 cell part; GO:0005622 intracellular; GO:0005737 cytoplasm; GO:0044424 intracellular part; GO:0043227 membrane-bounded organelle; GO:0005623 cell;	GO:0005515 protein binding; GO:0003700 transcription factor activity, sequence-specific DNA binding; GO:0005488 binding; GO:0001071 nucleic acid binding transcription factor activity;
Q93045	Stathmin-2 OS=Homo sapiens OX=9606 GN=STMN2 PE=1 SV=3	1.938000	Up	0.000419	STMN2	20.828		0.951	1.666	1.14	1.469	1.348		0.771	0.662	0.724	0.557	0.679	cytoplasm	GO:0051093 negative regulation of developmental process; GO:0045666 positive regulation of neuron differentiation; GO:0031111 negative regulation of microtubule polymerization or depolymerization; GO:0043243 positive regulation of protein complex disassembly; GO:0048869 cellular developmental process; GO:0051129 negative regulation of cellular component organization; GO:0022008 neurogenesis; GO:0…	GO:0097708 intracellular vesicle; GO:0043229 intracellular organelle; GO:0031252 cell leading edge; GO:0016020 membrane; GO:0042995 cell projection; GO:0031410 cytoplasmic vesicle; GO:0005737 cytoplasm; GO:0031982 vesicle; GO:0043025 neuronal cell body; GO:0012505 endomembrane system; GO:0030426 growth cone; GO:0044424 intracellular part; GO:0044463 cell projection part; GO:0030427 site of polari…	GO:0015631 tubulin binding; GO:0005515 protein binding; GO:0008092 cytoskeletal protein binding; GO:0048306 calcium-dependent protein binding; GO:0005488 binding;
Q32MZ4	Leucine-rich repeat flightless-interacting protein 1 OS=Homo sapiens OX=9606 GN=LRRFIP1 PE=1 SV=2	1.936000	Up	0.000264	LRRFIP1	89.252	1.018	1.824	1.772	1.573	1.117	1.127	0.635	0.842	0.671	0.823	0.729	0.655	nucleus	GO:0032481 positive regulation of type I interferon production; GO:0097659 nucleic acid-templated transcription; GO:0009058 biosynthetic process; GO:0044237 cellular metabolic process; GO:0051253 negative regulation of RNA metabolic process; GO:2001141 regulation of RNA biosynthetic process; GO:0008152 metabolic process; GO:0051240 positive regulation of multicellular organismal process; GO:00440…	GO:0043229 intracellular organelle; GO:0016020 membrane; GO:0043232 intracellular non-membrane-bounded organelle; GO:0071944 cell periphery; GO:0005737 cytoplasm; GO:0044424 intracellular part; GO:0005623 cell; GO:0005829 cytosol; GO:0005886 plasma membrane; GO:0043228 non-membrane-bounded organelle; GO:0043226 organelle; GO:0005856 cytoskeleton; GO:0043231 intracellular membrane-bounded organell…	GO:0097159 organic cyclic compound binding; GO:1901363 heterocyclic compound binding; GO:0050839 cell adhesion molecule binding; GO:0003723 RNA binding; GO:0003677 DNA binding; GO:0042802 identical protein binding; GO:0042803 protein homodimerization activity; GO:0003725 double-stranded RNA binding; GO:0005488 binding; GO:0045296 cadherin binding; GO:0046983 protein dimerization activity; GO:0003…
Q9BPU6	Dihydropyrimidinase-related protein 5 OS=Homo sapiens OX=9606 GN=DPYSL5 PE=1 SV=1	1.934000	Up	0.013481	DPYSL5	61.421	0.673	1.815	2.105	1.748	1.667	1.259	0.661	1.311	0.6	0.871	0.831	0.517	cytoplasm	GO:0050794 regulation of cellular process; GO:0044700 single organism signaling; GO:0016043 cellular component organization; GO:0044707 single-multicellular organism process; GO:0048869 cellular developmental process; GO:0048666 neuron development; GO:0032989 cellular component morphogenesis; GO:0022008 neurogenesis; GO:0044699 single-organism process; GO:0050896 response to stimulus; GO:0007411 …	GO:0030425 dendrite; GO:0042995 cell projection; GO:0036477 somatodendritic compartment; GO:0005622 intracellular; GO:0044464 cell part; GO:0005737 cytoplasm; GO:0043025 neuronal cell body; GO:0043005 neuron projection; GO:0044297 cell body; GO:0044424 intracellular part; GO:0005829 cytosol; GO:0005623 cell; GO:0097458 neuron part; GO:0044444 cytoplasmic part;	GO:0008092 cytoskeletal protein binding; GO:0003824 catalytic activity; GO:0008017 microtubule binding; GO:0005488 binding; GO:0015631 tubulin binding; GO:0005515 protein binding; GO:0016787 hydrolase activity; GO:0016810 hydrolase activity, acting on carbon-nitrogen (but not peptide) bonds;	K07529	DPYSL5, CRAM; dihydropyrimidinase-like 5	hsa04360 Axon guidance	IPR032466; IPR006680; IPR011059;	Metal-dependent hydrolase; Amidohydrolase-related; Metal-dependent hydrolase, composite domain;
Q13509	Tubulin beta-3 chain OS=Homo sapiens OX=9606 GN=TUBB3 PE=1 SV=2	1.933000	Up	0.013918	TUBB3	50.432	1.555	2.112	0.765	1.108	0.863	0.849	0.314	0.705	0.701	0.618	0.679	0.734	cytoplasm	GO:0044707 single-multicellular organism process; GO:0016043 cellular component organization; GO:0048869 cellular developmental process; GO:0048666 neuron development; GO:0007067 mitotic nuclear division; GO:0048285 organelle fission; GO:0032989 cellular component morphogenesis; GO:0022008 neurogenesis; GO:0044699 single-organism process; GO:0050896 response to stimulus; GO:1903047 mitotic cell c…	GO:0030425 dendrite; GO:0044421 extracellular region part; GO:0005874 microtubule; GO:0071944 cell periphery; GO:0031982 vesicle; GO:0005737 cytoplasm; GO:0043025 neuronal cell body; GO:0044424 intracellular part; GO:0099512 supramolecular fiber; GO:0099080 supramolecular complex; GO:0005623 cell; GO:0044422 organelle part; GO:0043228 non-membrane-bounded organelle; GO:0070062 extracellular exoso…	GO:1901265 nucleoside phosphate binding; GO:0016817 hydrolase activity, acting on acid anhydrides; GO:0016787 hydrolase activity; GO:0005515 protein binding; GO:1901363 heterocyclic compound binding; GO:0097159 organic cyclic compound binding; GO:0016462 pyrophosphatase activity; GO:0032553 ribonucleotide binding; GO:0042277 peptide binding; GO:0003824 catalytic activity; GO:0005488 binding; GO:0…	K07375	TUBB; tubulin beta	hsa04145 Phagosome; hsa04540 Gap junction; hsa05130 Pathogenic Escherichia coli infection	IPR003008; IPR023123; IPR008280; IPR018316;	Tubulin/FtsZ, GTPase domain; Tubulin, C-terminal; Tubulin/FtsZ, C-terminal; Tubulin/FtsZ, 2-layer sandwich domain;
Q9Y3Q3	Transmembrane emp24 domain-containing protein 3 OS=Homo sapiens OX=9606 GN=TMED3 PE=1 SV=1	1.933000	Up	0.000001	TMED3	24.777	1.718	1.339	1.906	1.567	1.883	1.725	0.796	1.012	0.804	0.777	0.97	0.887	mitochondria	GO:0046907 intracellular transport; GO:0016192 vesicle-mediated transport; GO:0048193 Golgi vesicle transport; GO:0071702 organic substance transport; GO:0015031 protein transport; GO:0051641 cellular localization; GO:0051234 establishment of localization; GO:0006810 transport; GO:0045184 establishment of protein localization; GO:0051649 establishment of localization in cell; GO:0006890 retrograd…	GO:0016020 membrane; GO:0042175 nuclear outer membrane-endoplasmic reticulum membrane network; GO:0005783 endoplasmic reticulum; GO:0031410 cytoplasmic vesicle; GO:0031090 organelle membrane; GO:0098796 membrane protein complex; GO:0030137 COPI-coated vesicle; GO:0030660 Golgi-associated vesicle membrane; GO:0031982 vesicle; GO:0005737 cytoplasm; GO:0044433 cytoplasmic vesicle part; GO:0032991 ma…		K20350	TMED3; p24 family protein gamma-4		IPR029068; IPR009038;	Glyoxalase/Bleomycin resistance protein/Dihydroxybiphenyl dioxygenase; GOLD domain;
P28065	Proteasome subunit beta type-9 OS=Homo sapiens OX=9606 GN=PSMB9 PE=1 SV=2	1.932000	Up	0.000001	PSMB9	23.264	0.934	0.986	0.79	1.176	0.981	0.987	0.533	0.447	0.561	0.437	0.487	0.565	cytoplasm,nucleus	GO:0044700 single organism signaling; GO:0065008 regulation of biological quality; GO:0032270 positive regulation of cellular protein metabolic process; GO:0002220 innate immune response activating cell surface receptor signaling pathway; GO:0007166 cell surface receptor signaling pathway; GO:0010608 posttranscriptional regulation of gene expression; GO:0051443 positive regulation of ubiquitin-pr…	GO:0044421 extracellular region part; GO:1990111 spermatoproteasome complex; GO:0031982 vesicle; GO:0005737 cytoplasm; GO:0032991 macromolecular complex; GO:0044424 intracellular part; GO:0005623 cell; GO:0044422 organelle part; GO:1905369 endopeptidase complex; GO:0031974 membrane-enclosed lumen; GO:0070062 extracellular exosome; GO:0005654 nucleoplasm; GO:1902494 catalytic complex; GO:0070013 i…	GO:0004175 endopeptidase activity; GO:0004298 threonine-type endopeptidase activity; GO:0008233 peptidase activity; GO:0070003 threonine-type peptidase activity; GO:0003824 catalytic activity; GO:0005488 binding; GO:0070011 peptidase activity, acting on L-amino acid peptides; GO:0016787 hydrolase activity; GO:0005515 protein binding;	K02741	PSMB9, LMP2; 20S proteasome subunit beta 9 [EC:3.4.25.1]	hsa03050 Proteasome	IPR029055;	Nucleophile aminohydrolases, N-terminal;
Q9BQB6	Vitamin K epoxide reductase complex subunit 1 OS=Homo sapiens OX=9606 GN=VKORC1 PE=1 SV=1	1.930000	Up	0.000061	VKORC1	18.234	1.569	1.294	1.232	1.493	1.005	0.94	0.741	0.719	0.577	0.673	0.541	0.653	plasma membrane	GO:0044707 single-multicellular organism process; GO:0007596 blood coagulation; GO:0065008 regulation of biological quality; GO:0044267 cellular protein metabolic process; GO:0044699 single-organism process; GO:0050896 response to stimulus; GO:0044237 cellular metabolic process; GO:0007599 hemostasis; GO:0071704 organic substance metabolic process; GO:0006775 fat-soluble vitamin metabolic process…	GO:0043229 intracellular organelle; GO:0016020 membrane; GO:0042175 nuclear outer membrane-endoplasmic reticulum membrane network; GO:0005783 endoplasmic reticulum; GO:0044446 intracellular organelle part; GO:0005737 cytoplasm; GO:0031224 intrinsic component of membrane; GO:0012505 endomembrane system; GO:0044424 intracellular part; GO:0005623 cell; GO:0016021 integral component of membrane; GO:0…	GO:0016614 oxidoreductase activity, acting on CH-OH group of donors; GO:0003824 catalytic activity; GO:0016900 oxidoreductase activity, acting on the CH-OH group of donors, disulfide as acceptor; GO:0005488 binding; GO:0048037 cofactor binding; GO:0048038 quinone binding; GO:0047057 vitamin-K-epoxide reductase (warfarin-sensitive) activity; GO:0016491 oxidoreductase activity;	K05357	VKORC1; vitamin-K-epoxide reductase (warfarin-sensitive) [EC:1.17.4.4]	hsa00130 Ubiquinone and other terpenoid-quinone biosynthesis; hsa01100 Metabolic pathways	IPR012932;	Vitamin K epoxide reductase;
P31146	Coronin-1A OS=Homo sapiens OX=9606 GN=CORO1A PE=1 SV=4	1.929000	Up	0.002576	CORO1A	51.026	1.007	1.137	0.563	1.095	0.669	1.438	0.489	0.488	0.454	0.488	0.479	0.665	mitochondria	GO:0044700 single organism signaling; GO:0060627 regulation of vesicle-mediated transport; GO:0044085 cellular component biogenesis; GO:0002694 regulation of leukocyte activation; GO:0010941 regulation of cell death; GO:0030335 positive regulation of cell migration; GO:0065008 regulation of biological quality; GO:0045321 leukocyte activation; GO:0032944 regulation of mononuclear cell proliferatio…	GO:0016020 membrane; GO:0044421 extracellular region part; GO:0031090 organelle membrane; GO:0099568 cytoplasmic region; GO:0005737 cytoplasm; GO:0044433 cytoplasmic vesicle part; GO:0032991 macromolecular complex; GO:0099080 supramolecular complex; GO:0005623 cell; GO:0044422 organelle part; GO:0005769 early endosome; GO:0043228 non-membrane-bounded organelle; GO:0070062 extracellular exosome; G…	GO:0051015 actin filament binding; GO:0003723 RNA binding; GO:0032036 myosin heavy chain binding; GO:0046983 protein dimerization activity; GO:0044877 macromolecular complex binding; GO:0005515 protein binding; GO:0043548 phosphatidylinositol 3-kinase binding; GO:1901363 heterocyclic compound binding; GO:0097159 organic cyclic compound binding; GO:0008092 cytoskeletal protein binding; GO:0042802 …	K13882	CORO1A; coronin-1A	hsa04145 Phagosome; hsa05152 Tuberculosis	IPR017986; IPR015943; IPR015048; IPR015049;	WD40-repeat-containing domain; WD40/YVTN repeat-like-containing domain; Domain of unknown function DUF1899; Trimerisation motif;
P30740	Leukocyte elastase inhibitor OS=Homo sapiens OX=9606 GN=SERPINB1 PE=1 SV=1	1.927000	Up	0.000238	SERPINB1	42.741	1.333	1.077	1.343	1.929	1.302	1.412	0.794	0.653	0.714	0.7	0.725	0.771	cytoplasm	GO:0050794 regulation of cellular process; GO:0010951 negative regulation of endopeptidase activity; GO:0045321 leukocyte activation; GO:0002283 neutrophil activation involved in immune response; GO:0002252 immune effector process; GO:0060255 regulation of macromolecule metabolic process; GO:0044699 single-organism process; GO:0048523 negative regulation of cellular process; GO:0048519 negative r…	GO:0016020 membrane; GO:0034774 secretory granule lumen; GO:0005615 extracellular space; GO:0044421 extracellular region part; GO:0031410 cytoplasmic vesicle; GO:0005737 cytoplasm; GO:0031982 vesicle; GO:0044433 cytoplasmic vesicle part; GO:0044424 intracellular part; GO:0005623 cell; GO:0044422 organelle part; GO:0031974 membrane-enclosed lumen; GO:0070062 extracellular exosome; GO:0031983 vesic…	GO:0004867 serine-type endopeptidase inhibitor activity; GO:0030234 enzyme regulator activity; GO:0030414 peptidase inhibitor activity; GO:0061134 peptidase regulator activity; GO:0061135 endopeptidase regulator activity; GO:0098772 molecular function regulator; GO:0004857 enzyme inhibitor activity; GO:0004866 endopeptidase inhibitor activity;	K23425			IPR023796;	Serpin domain;
Q9UK76	Jupiter microtubule associated homolog 1 OS=Homo sapiens OX=9606 GN=JPT1 PE=1 SV=3	1.922000	Up	0.002280	JPT1	16.014	1.417	0.914	0.603	0.721	1.071	1.087	0.76	0.424	0.487	0.442	0.512	0.399	nucleus		GO:0016020 membrane; GO:0043229 intracellular organelle; GO:0043232 intracellular non-membrane-bounded organelle; GO:0031090 organelle membrane; GO:0005635 nuclear envelope; GO:0044446 intracellular organelle part; GO:0031967 organelle envelope; GO:0031981 nuclear lumen; GO:0012505 endomembrane system; GO:0044424 intracellular part; GO:0005730 nucleolus; GO:0005623 cell; GO:0044422 organelle part…
P07305	Histone H1.0 OS=Homo sapiens OX=9606 GN=H1-0 PE=1 SV=3	1.921000	Up	0.000197	H1-0	20.863	1.207	1.644	2.062	1.648	1.458	1.209	0.618	1.033	0.784	0.906	0.785	0.678	nucleus	GO:0044085 cellular component biogenesis; GO:0016043 cellular component organization; GO:0034728 nucleosome organization; GO:0006308 DNA catabolic process; GO:0006725 cellular aromatic compound metabolic process; GO:0006259 DNA metabolic process; GO:0044699 single-organism process; GO:0044237 cellular metabolic process; GO:0071704 organic substance metabolic process; GO:0006309 apoptotic DNA frag…	GO:0005737 cytoplasm; GO:0032991 macromolecular complex; GO:0044424 intracellular part; GO:0016604 nuclear body; GO:0005623 cell; GO:0044422 organelle part; GO:0044427 chromosomal part; GO:0043228 non-membrane-bounded organelle; GO:0005856 cytoskeleton; GO:0031974 membrane-enclosed lumen; GO:0005654 nucleoplasm; GO:0070013 intracellular organelle lumen; GO:0044454 nuclear chromosome part; GO:0044…	GO:0097159 organic cyclic compound binding; GO:1901363 heterocyclic compound binding; GO:0003677 DNA binding; GO:0003723 RNA binding; GO:0005515 protein binding; GO:0003682 chromatin binding; GO:0031490 chromatin DNA binding; GO:0005488 binding; GO:0003676 nucleic acid binding;	K11275	H1_5; histone H1/5		IPR011991; IPR005818;	Winged helix-turn-helix DNA-binding domain; Linker histone H1/H5, domain H15;
P43353	Aldehyde dehydrogenase family 3 member B1 OS=Homo sapiens OX=9606 GN=ALDH3B1 PE=1 SV=1	1.918000	Up	0.006122	ALDH3B1	51.839	0.8	1.098	0.686	1.502	0.798	1.328	0.587	0.459	0.599	0.519	0.559	0.516	cytoplasm	GO:0045321 leukocyte activation; GO:0006643 membrane lipid metabolic process; GO:0006066 alcohol metabolic process; GO:0044699 single-organism process; GO:0044255 cellular lipid metabolic process; GO:0009058 biosynthetic process; GO:0006068 ethanol catabolic process; GO:0044237 cellular metabolic process; GO:0008610 lipid biosynthetic process; GO:0051234 establishment of localization; GO:0008152 …	GO:0016020 membrane; GO:0044421 extracellular region part; GO:0031090 organelle membrane; GO:0031410 cytoplasmic vesicle; GO:0071944 cell periphery; GO:0005737 cytoplasm; GO:0031982 vesicle; GO:0044433 cytoplasmic vesicle part; GO:0044424 intracellular part; GO:0005623 cell; GO:0044422 organelle part; GO:0070062 extracellular exosome; GO:0005622 intracellular; GO:0044464 cell part; GO:0098805 who…	GO:0004028 3-chloroallyl aldehyde dehydrogenase activity; GO:0016620 oxidoreductase activity, acting on the aldehyde or oxo group of donors, NAD or NADP as acceptor; GO:0003824 catalytic activity; GO:0005488 binding; GO:0004030 aldehyde dehydrogenase [NAD(P)+] activity; GO:0016903 oxidoreductase activity, acting on the aldehyde or oxo group of donors; GO:0005515 protein binding; GO:0016491 oxidor…	K00129	E1.2.1.5; aldehyde dehydrogenase (NAD(P)+) [EC:1.2.1.5]	hsa00010 Glycolysis / Gluconeogenesis; hsa00340 Histidine metabolism; hsa00350 Tyrosine metabolism; hsa00360 Phenylalanine metabolism; hsa00410 beta-Alanine metabolism; hsa00980 Metabolism of xenobiotics by cytochrome P450; hsa00982 Drug metabolism - cytochrome P450; hsa01100 Metabolic pathways; hsa05204 Chemical carcinogenesis	IPR016161; IPR015590; IPR016162; IPR016163;	Aldehyde/histidinol dehydrogenase; Aldehyde dehydrogenase domain; Aldehyde dehydrogenase N-terminal domain; Aldehyde dehydrogenase, C-terminal;
P08637	Low affinity immunoglobulin gamma Fc region receptor III-A OS=Homo sapiens OX=9606 GN=FCGR3A PE=1 SV=2	1.917000	Up	0.021897	FCGR3A	29.089	1.059	1.085	0.346	0.65	0.578	1.222	0.553	0.52	0.372	0.355	0.401	0.376	extracellular	GO:0050794 regulation of cellular process; GO:0044700 single organism signaling; GO:0002429 immune response-activating cell surface receptor signaling pathway; GO:0007166 cell surface receptor signaling pathway; GO:0002252 immune effector process; GO:0038094 Fc-gamma receptor signaling pathway; GO:0044699 single-organism process; GO:0050896 response to stimulus; GO:0051234 establishment of locali…	GO:0016020 membrane; GO:0044421 extracellular region part; GO:0009897 external side of plasma membrane; GO:0071944 cell periphery; GO:0031982 vesicle; GO:0031224 intrinsic component of membrane; GO:0005623 cell; GO:0016021 integral component of membrane; GO:0005576 extracellular region; GO:0005886 plasma membrane; GO:0043226 organelle; GO:0070062 extracellular exosome; GO:0044459 plasma membrane …	GO:0005515 protein binding; GO:0019865 immunoglobulin binding; GO:0005488 binding; GO:0019864 IgG binding; GO:0032403 protein complex binding; GO:0044877 macromolecular complex binding;	K06463	FCGR3, CD16; low affinity immunoglobulin gamma Fc receptor III	hsa04145 Phagosome; hsa04380 Osteoclast differentiation; hsa04650 Natural killer cell mediated cytotoxicity; hsa04666 Fc gamma R-mediated phagocytosis; hsa05140 Leishmaniasis; hsa05150 Staphylococcus aureus infection; hsa05152 Tuberculosis; hsa05322 Systemic lupus erythematosus	IPR007110; IPR013783; IPR003599;	Immunoglobulin-like domain; Immunoglobulin-like fold; Immunoglobulin subtype;
P01833	Polymeric immunoglobulin receptor OS=Homo sapiens OX=9606 GN=PIGR PE=1 SV=4	1.906000	Up	0.014137	PIGR	83.283	0.6	0.991	0.598	1.204	1.744	1.267	0.801	0.535	0.455	0.554	0.406	0.609	plasma membrane	GO:0044700 single organism signaling; GO:0009593 detection of chemical stimulus; GO:0002386 immune response in mucosal-associated lymphoid tissue; GO:0065008 regulation of biological quality; GO:0045321 leukocyte activation; GO:0007166 cell surface receptor signaling pathway; GO:0002414 immunoglobulin transcytosis in epithelial cells; GO:0044699 single-organism process; GO:0051668 localization wi…	GO:0016020 membrane; GO:0005615 extracellular space; GO:0044421 extracellular region part; GO:0031090 organelle membrane; GO:0031410 cytoplasmic vesicle; GO:0071944 cell periphery; GO:0005737 cytoplasm; GO:0031982 vesicle; GO:0044433 cytoplasmic vesicle part; GO:0031224 intrinsic component of membrane; GO:0032991 macromolecular complex; GO:0044424 intracellular part; GO:0005887 integral component…	GO:0038023 signaling receptor activity; GO:0060089 molecular transducer activity; GO:0004872 receptor activity; GO:0005488 binding; GO:0019763 immunoglobulin receptor activity; GO:0005515 protein binding; GO:0004888 transmembrane signaling receptor activity; GO:0004871 signal transducer activity; GO:0001792 polymeric immunoglobulin receptor activity; GO:0099600 transmembrane receptor activity;	K13073	PIGR; polymeric immunoglobulin receptor	hsa04672 Intestinal immune network for IgA production	IPR007110; IPR013783; IPR003599; IPR013106;	Immunoglobulin-like domain; Immunoglobulin-like fold; Immunoglobulin subtype; Immunoglobulin V-set domain;
Q6DT37	Serine/threonine-protein kinase MRCK gamma OS=Homo sapiens OX=9606 GN=CDC42BPG PE=1 SV=2	1.906000	Up	0.011236	CDC42BPG	172.46		1.089	1.755	2.375	1.4	1.282		0.819	0.882	0.795	0.821	0.828	nucleus	GO:0050794 regulation of cellular process; GO:0044700 single organism signaling; GO:0016310 phosphorylation; GO:0016043 cellular component organization; GO:0044267 cellular protein metabolic process; GO:0044699 single-organism process; GO:0050896 response to stimulus; GO:0044237 cellular metabolic process; GO:0006796 phosphate-containing compound metabolic process; GO:0071704 organic substance me…	GO:0043229 intracellular organelle; GO:0031252 cell leading edge; GO:0043232 intracellular non-membrane-bounded organelle; GO:0044430 cytoskeletal part; GO:0005737 cytoplasm; GO:0044446 intracellular organelle part; GO:0044424 intracellular part; GO:0005829 cytosol; GO:0005623 cell; GO:0044422 organelle part; GO:0043228 non-membrane-bounded organelle; GO:0005856 cytoskeleton; GO:0043226 organelle…	GO:0000287 magnesium ion binding; GO:0005524 ATP binding; GO:1901265 nucleoside phosphate binding; GO:0016773 phosphotransferase activity, alcohol group as acceptor; GO:0001882 nucleoside binding; GO:0043167 ion binding; GO:0005515 protein binding; GO:0004672 protein kinase activity; GO:0000166 nucleotide binding; GO:0097159 organic cyclic compound binding; GO:1901363 heterocyclic compound bindin…	K16307	CDC42BP; serine/threonine-protein kinase MRCK [EC:2.7.11.1]		IPR001180; IPR014930; IPR000961; IPR011009; IPR001849; IPR002219; IPR000719; IPR000095; IPR011993;	Citron homology (CNH) domain; Myotonic dystrophy protein kinase, coiled coil; AGC-kinase, C-terminal; Protein kinase-like domain; Pleckstrin homology domain; Protein kinase C-like, phorbol ester/diacylglycerol-binding domain; Protein kinase domain; CRIB domain; PH domain-like;
Q96QT6	PHD finger protein 12 OS=Homo sapiens OX=9606 GN=PHF12 PE=1 SV=2	1.903000	Up	0.000682	PHF12	109.7		1.179	1.15	1.153	1.868	1.503		0.882	0.691	0.648	0.599	0.782	nucleus	GO:0097659 nucleic acid-templated transcription; GO:0009058 biosynthetic process; GO:0044237 cellular metabolic process; GO:0051253 negative regulation of RNA metabolic process; GO:2001141 regulation of RNA biosynthetic process; GO:0008152 metabolic process; GO:0043170 macromolecule metabolic process; GO:0010558 negative regulation of macromolecule biosynthetic process; GO:1903507 negative regula…	GO:0043229 intracellular organelle; GO:0043232 intracellular non-membrane-bounded organelle; GO:0044446 intracellular organelle part; GO:0031981 nuclear lumen; GO:0032991 macromolecular complex; GO:0044424 intracellular part; GO:0017053 transcriptional repressor complex; GO:0005623 cell; GO:0000118 histone deacetylase complex; GO:0044422 organelle part; GO:0044427 chromosomal part; GO:0043228 non…	GO:0003690 double-stranded DNA binding; GO:0005515 protein binding; GO:0003682 chromatin binding; GO:0097159 organic cyclic compound binding; GO:0000975 regulatory region DNA binding; GO:1901363 heterocyclic compound binding; GO:0001222 transcription corepressor binding; GO:0005488 binding; GO:0035091 phosphatidylinositol binding; GO:0000989 transcription factor activity, transcription factor bin…				IPR008984; IPR013083; IPR001965; IPR011011; IPR031966; IPR000253; IPR019787;	SMAD/FHA domain; Zinc finger, RING/FYVE/PHD-type; Zinc finger, PHD-type; Zinc finger, FYVE/PHD-type; PHD finger protein 12, MRG binding domain; Forkhead-associated (FHA) domain; Zinc finger, PHD-finger;
P29083	General transcription factor IIE subunit 1 OS=Homo sapiens OX=9606 GN=GTF2E1 PE=1 SV=2	1.899000	Up	0.000022	GTF2E1	49.452	1.447	1.755	1.218	1.429	1.391	1.515	0.871	0.777	0.532	0.812	0.779	0.839	cytoplasm	GO:0050794 regulation of cellular process; GO:0042795 snRNA transcription from RNA polymerase II promoter; GO:0006725 cellular aromatic compound metabolic process; GO:0060255 regulation of macromolecule metabolic process; GO:0097659 nucleic acid-templated transcription; GO:0006352 DNA-templated transcription, initiation; GO:0019219 regulation of nucleobase-containing compound metabolic process; G…	GO:0061695 transferase complex, transferring phosphorus-containing groups; GO:0005737 cytoplasm; GO:0032991 macromolecular complex; GO:0044424 intracellular part; GO:0005623 cell; GO:0044422 organelle part; GO:0031974 membrane-enclosed lumen; GO:1902494 catalytic complex; GO:0005654 nucleoplasm; GO:0070013 intracellular organelle lumen; GO:0044464 cell part; GO:0005622 intracellular; GO:0005669 t…	GO:0097159 organic cyclic compound binding; GO:1901363 heterocyclic compound binding; GO:0003677 DNA binding; GO:0005488 binding; GO:0003676 nucleic acid binding; GO:0043167 ion binding; GO:0043169 cation binding; GO:0046872 metal ion binding; GO:0005515 protein binding; GO:0043565 sequence-specific DNA binding;	K03136	TFIIE1, GTF2E1, TFA1, tfe; transcription initiation factor TFIIE subunit alpha	hsa03022 Basal transcription factors; hsa05203 Viral carcinogenesis	IPR013137; IPR013083; IPR021600; IPR002853; IPR017919; IPR024550;	Zinc finger, TFIIB-type; Zinc finger, RING/FYVE/PHD-type; Transcription factor TFIIE alpha subunit, C-terminal; Transcription initiation factor IIE subunit alpha, N-terminal; Transcription factor TFE/TFIIEalpha HTH domain; TFIIEalpha/SarR/Rpc3 HTH domain;
Q13563	Polycystin-2 OS=Homo sapiens OX=9606 GN=PKD2 PE=1 SV=3	1.899000	Up	0.000035	PKD2	109.69	1.654	1.469	2.199	1.605	1.525	1.309	0.841	1.025	0.896	0.696	0.887	0.794	plasma membrane	GO:0044700 single organism signaling; GO:1902807 negative regulation of cell cycle G1/S phase transition; GO:0048732 gland development; GO:0061333 renal tubule morphogenesis; GO:0022414 reproductive process; GO:0043009 chordate embryonic development; GO:0090317 negative regulation of intracellular protein transport; GO:0009891 positive regulation of biosynthetic process; GO:0001892 embryonic plac…	GO:0016020 membrane; GO:0044421 extracellular region part; GO:0031090 organelle membrane; GO:0045180 basal cortex; GO:0005737 cytoplasm; GO:0099568 cytoplasmic region; GO:0032991 macromolecular complex; GO:0005887 integral component of plasma membrane; GO:0005623 cell; GO:0044422 organelle part; GO:0043228 non-membrane-bounded organelle; GO:0070062 extracellular exosome; GO:0098590 plasma membran…	GO:0048763 calcium-induced calcium release activity; GO:0005102 receptor binding; GO:0046983 protein dimerization activity; GO:0022803 passive transmembrane transporter activity; GO:0022892 substrate-specific transporter activity; GO:0015077 monovalent inorganic cation transmembrane transporter activity; GO:0005515 protein binding; GO:0004888 transmembrane signaling receptor activity; GO:0004871 …	K04986	PKD2; polycystin 2		IPR013122; IPR002048; IPR011992; IPR027359;	Polycystin cation channel, PKD1/PKD2; EF-hand domain; EF-hand domain pair; Voltage-dependent channel, four helix bundle domain;
Q9NZM1	Myoferlin OS=Homo sapiens OX=9606 GN=MYOF PE=1 SV=1	1.899000	Up	0.000657	MYOF	234.71	1.005	1.43	0.722	0.907	0.717	0.861	0.685	0.513	0.467	0.433	0.404	0.469	peroxisome	GO:0050794 regulation of cellular process; GO:0033554 cellular response to stress; GO:0016043 cellular component organization; GO:0014902 myotube differentiation; GO:0003012 muscle system process; GO:0010256 endomembrane system organization; GO:0009628 response to abiotic stimulus; GO:0048869 cellular developmental process; GO:0023051 regulation of signaling; GO:0001778 plasma membrane repair; GO…	GO:0016020 membrane; GO:0044421 extracellular region part; GO:0031090 organelle membrane; GO:0031410 cytoplasmic vesicle; GO:0098857 membrane microdomain; GO:0071944 cell periphery; GO:0005737 cytoplasm; GO:0031982 vesicle; GO:0044433 cytoplasmic vesicle part; GO:0031224 intrinsic component of membrane; GO:0044424 intracellular part; GO:0005623 cell; GO:0044422 organelle part; GO:0070062 extracel…	GO:0008289 lipid binding; GO:0043168 anion binding; GO:0005515 protein binding; GO:0005488 binding; GO:0005543 phospholipid binding; GO:0043167 ion binding;	K22125	MYOF; myoferlin		IPR012561; IPR006614; IPR012560; IPR012968; IPR032362; IPR000008;	Ferlin B-domain; Peroxin/Ferlin domain; Ferlin A-domain; FerIin domain; Ferlin, C-terminal domain; C2 domain;
Q9BZQ8	Protein Niban 1 OS=Homo sapiens OX=9606 GN=NIBAN1 PE=1 SV=1	1.895000	Up	0.002824	NIBAN1	103.13	1.513	1.492	0.73	1.113	0.862	1.103	0.697	0.651	0.575	0.57	0.565	0.538	nucleus	GO:0050794 regulation of cellular process; GO:0033554 cellular response to stress; GO:0032270 positive regulation of cellular protein metabolic process; GO:0034976 response to endoplasmic reticulum stress; GO:0060255 regulation of macromolecule metabolic process; GO:0010608 posttranscriptional regulation of gene expression; GO:0031399 regulation of protein modification process; GO:0009891 positiv…	GO:0016020 membrane; GO:0044421 extracellular region part; GO:0071944 cell periphery; GO:0005737 cytoplasm; GO:0031982 vesicle; GO:0044424 intracellular part; GO:0005829 cytosol; GO:0005623 cell; GO:0005576 extracellular region; GO:0005886 plasma membrane; GO:0043226 organelle; GO:0070062 extracellular exosome; GO:0005622 intracellular; GO:0044464 cell part; GO:1903561 extracellular vesicle; GO:0…	GO:0005515 protein binding; GO:0005488 binding;
Q14CX7	"N-alpha-acetyltransferase 25, NatB auxiliary subunit OS=Homo sapiens OX=9606 GN=NAA25 PE=1 SV=1"	1.883000	Up	0.000021	NAA25	112.29		1.544	1.225	1.138	1.266	1.479		0.637	0.732	0.653	0.706	0.804	nucleus	GO:0044267 cellular protein metabolic process; GO:0017196 N-terminal peptidyl-methionine acetylation; GO:0044238 primary metabolic process; GO:0044237 cellular metabolic process; GO:0071704 organic substance metabolic process; GO:0018193 peptidyl-amino acid modification; GO:0008152 metabolic process; GO:0006473 protein acetylation; GO:0043543 protein acylation; GO:0031365 N-terminal protein amino…	GO:0043229 intracellular organelle; GO:0005737 cytoplasm; GO:0012505 endomembrane system; GO:0032991 macromolecular complex; GO:0044424 intracellular part; GO:1990234 transferase complex; GO:0005829 cytosol; GO:0005623 cell; GO:0043226 organelle; GO:0043231 intracellular membrane-bounded organelle; GO:0031416 NatB complex; GO:1902494 catalytic complex; GO:0031248 protein acetyltransferase complex…	GO:0005515 protein binding; GO:0005488 binding;	K17973	NAA25, MDM20; N-terminal acetyltransferase B complex non-catalytic subunit		IPR011990; IPR013026;	Tetratricopeptide-like helical domain; Tetratricopeptide repeat-containing domain;
Q9ULZ3	Apoptosis-associated speck-like protein containing a CARD OS=Homo sapiens OX=9606 GN=PYCARD PE=1 SV=2	1.882000	Up	0.002317	PYCARD	21.627	1.201	1.386	0.832	0.779	0.791	1.155	0.521	0.526	0.51	0.517	0.624	0.566	nucleus	GO:0044700 single organism signaling; GO:0002694 regulation of leukocyte activation; GO:0010941 regulation of cell death; GO:0032872 regulation of stress-activated MAPK cascade; GO:0032680 regulation of tumor necrosis factor production; GO:0098542 defense response to other organism; GO:0002586 regulation of antigen processing and presentation of peptide antigen via MHC class II; GO:0070555 respon…	GO:0034774 secretory granule lumen; GO:0005783 endoplasmic reticulum; GO:0061695 transferase complex, transferring phosphorus-containing groups; GO:0031410 cytoplasmic vesicle; GO:0031982 vesicle; GO:0005737 cytoplasm; GO:0044433 cytoplasmic vesicle part; GO:0008385 IkappaB kinase complex; GO:0032991 macromolecular complex; GO:0072559 NLRP3 inflammasome complex; GO:0044424 intracellular part; GO:…	GO:0008233 peptidase activity; GO:0005102 receptor binding; GO:0061134 peptidase regulator activity; GO:0043028 cysteine-type endopeptidase regulator activity involved in apoptotic process; GO:0046983 protein dimerization activity; GO:0070700 BMP receptor binding; GO:0016504 peptidase activator activity; GO:0008234 cysteine-type peptidase activity; GO:0016787 hydrolase activity; GO:0005515 protei…	K12799	PYCARD, ASC; apoptosis-associated speck-like protein containing a CARD	hsa04217 Necroptosis; hsa04621 NOD-like receptor signaling pathway; hsa04623 Cytosolic DNA-sensing pathway; hsa04625 C-type lectin receptor signaling pathway; hsa05130 Pathogenic Escherichia coli infection; hsa05131 Shigellosis; hsa05132 Salmonella infection; hsa05133 Pertussis; hsa05134 Legionellosis; hsa05135 Yersinia infection; hsa05164 Influenza A	IPR033516; IPR011029; IPR004020; IPR001315;	CARD8/ASC/NALP1, CARD domain; Death-like domain; DAPIN domain; CARD domain;
P08575	Receptor-type tyrosine-protein phosphatase C OS=Homo sapiens OX=9606 GN=PTPRC PE=1 SV=3	1.881000	Up	0.002044	PTPRC	147.48	0.913	1.057	0.623	1.219	0.733	1.137	0.708	0.483	0.399	0.52	0.332	0.578	peroxisome	GO:0044700 single organism signaling; GO:0002694 regulation of leukocyte activation; GO:0098542 defense response to other organism; GO:0002698 negative regulation of immune effector process; GO:0044237 cellular metabolic process; GO:0009607 response to biotic stimulus; GO:0042110 T cell activation; GO:0030888 regulation of B cell proliferation; GO:0008152 metabolic process; GO:0032946 positive re…	GO:0016020 membrane; GO:0044421 extracellular region part; GO:0009897 external side of plasma membrane; GO:0031090 organelle membrane; GO:0031410 cytoplasmic vesicle; GO:0098857 membrane microdomain; GO:0030054 cell junction; GO:0071944 cell periphery; GO:0005737 cytoplasm; GO:0031982 vesicle; GO:0044433 cytoplasmic vesicle part; GO:0031224 intrinsic component of membrane; GO:0044424 intracellula…	GO:0038023 signaling receptor activity; GO:0016791 phosphatase activity; GO:0019901 protein kinase binding; GO:0016787 hydrolase activity; GO:0005515 protein binding; GO:0004721 phosphoprotein phosphatase activity; GO:0004888 transmembrane signaling receptor activity; GO:0019900 kinase binding; GO:0004871 signal transducer activity; GO:0060089 molecular transducer activity; GO:0004872 receptor ac…	K06478	PTPRC, CD45; receptor-type tyrosine-protein phosphatase C [EC:3.1.3.48]	hsa04514 Cell adhesion molecules (CAMs); hsa04660 T cell receptor signaling pathway; hsa04666 Fc gamma R-mediated phagocytosis; hsa05340 Primary immunodeficiency	IPR029021; IPR024739; IPR000387; IPR013783; IPR003595; IPR000242; IPR003961;	Protein-tyrosine phosphatase-like; Protein tyrosine phosphatase, receptor type, N-terminal; Tyrosine specific protein phosphatases domain; Immunoglobulin-like fold; Protein-tyrosine phosphatase, catalytic; PTP type protein phosphatase; Fibronectin type III;
P19971	Thymidine phosphorylase OS=Homo sapiens OX=9606 GN=TYMP PE=1 SV=2	1.879000	Up	0.000900	TYMP	49.955	0.951	1.672	0.72	1.221	0.859	1.102	0.694	0.528	0.537	0.542	0.541	0.63	nucleus	GO:0046135 pyrimidine nucleoside catabolic process; GO:0009116 nucleoside metabolic process; GO:0001568 blood vessel development; GO:0048869 cellular developmental process; GO:0044699 single-organism process; GO:0009058 biosynthetic process; GO:0009163 nucleoside biosynthetic process; GO:0043174 nucleoside salvage; GO:0044237 cellular metabolic process; GO:0009605 response to external stimulus; G…	GO:0044464 cell part; GO:0005622 intracellular; GO:0005737 cytoplasm; GO:0044424 intracellular part; GO:0005829 cytosol; GO:0005623 cell; GO:0044444 cytoplasmic part;	GO:0008083 growth factor activity; GO:0016763 transferase activity, transferring pentosyl groups; GO:0009032 thymidine phosphorylase activity; GO:0016758 transferase activity, transferring hexosyl groups; GO:0005102 receptor binding; GO:0003824 catalytic activity; GO:0005488 binding; GO:0004645 phosphorylase activity; GO:0016154 pyrimidine-nucleoside phosphorylase activity; GO:0016757 transferase…	K00758	deoA, TYMP; thymidine phosphorylase [EC:2.4.2.4]	hsa00240 Pyrimidine metabolism; hsa00983 Drug metabolism - other enzymes; hsa01100 Metabolic pathways; hsa05219 Bladder cancer	IPR017459; IPR013102; IPR000312;	Glycosyl transferase family 3, N-terminal domain; Pyrimidine nucleoside phosphorylase, C-terminal; Glycosyl transferase, family 3;
Q9H6X2	Anthrax toxin receptor 1 OS=Homo sapiens OX=9606 GN=ANTXR1 PE=1 SV=2	1.875000	Up	0.005084	ANTXR1	62.788		1.674	2.217	1.132	1.016	1.159		0.736	0.802	0.639	0.817	0.844	plasma membrane	GO:0044700 single organism signaling; GO:0032270 positive regulation of cellular protein metabolic process; GO:0001568 blood vessel development; GO:0022414 reproductive process; GO:0051129 negative regulation of cellular component organization; GO:0048869 cellular developmental process; GO:0032989 cellular component morphogenesis; GO:0044699 single-organism process; GO:1903054 negative regulation…	GO:0016020 membrane; GO:0044421 extracellular region part; GO:0009897 external side of plasma membrane; GO:0031410 cytoplasmic vesicle; GO:0031090 organelle membrane; GO:0071944 cell periphery; GO:0005737 cytoplasm; GO:0031982 vesicle; GO:0044433 cytoplasmic vesicle part; GO:0031224 intrinsic component of membrane; GO:0044424 intracellular part; GO:0098858 actin-based cell projection; GO:0005623 …	GO:0038023 signaling receptor activity; GO:0051015 actin filament binding; GO:0043167 ion binding; GO:0044877 macromolecular complex binding; GO:0005515 protein binding; GO:0004888 transmembrane signaling receptor activity; GO:0004871 signal transducer activity; GO:0060089 molecular transducer activity; GO:0008092 cytoskeletal protein binding; GO:0004872 receptor activity; GO:0005488 binding; GO:…	K20909	ANTXR; anthrax toxin receptor	hsa04621 NOD-like receptor signaling pathway	IPR008400; IPR008399; IPR002035;	Anthrax toxin receptor, extracellular; Anthrax toxin receptor, C-terminal; von Willebrand factor, type A;
Q14254	Flotillin-2 OS=Homo sapiens OX=9606 GN=FLOT2 PE=1 SV=2	1.875000	Up	0.000001	FLOT2	47.064	1.573	1.132	1.256	1.466	1.185	1.096	0.629	0.763	0.688	0.683	0.662	0.686	cytoplasm	GO:0044085 cellular component biogenesis; GO:0050863 regulation of T cell activation; GO:0002694 regulation of leukocyte activation; GO:0065008 regulation of biological quality; GO:0010256 endomembrane system organization; GO:1903903 regulation of establishment of T cell polarity; GO:0044699 single-organism process; GO:0090002 establishment of protein localization to plasma membrane; GO:0051249 r…	GO:0016020 membrane; GO:0044421 extracellular region part; GO:0031090 organelle membrane; GO:0098857 membrane microdomain; GO:0005737 cytoplasm; GO:0044433 cytoplasmic vesicle part; GO:0032991 macromolecular complex; GO:0005913 cell-cell adherens junction; GO:0005623 cell; GO:0044422 organelle part; GO:0070062 extracellular exosome; GO:0005925 focal adhesion; GO:0098590 plasma membrane region; GO…	GO:0002020 protease binding; GO:0035254 glutamate receptor binding; GO:0046982 protein heterodimerization activity; GO:0005102 receptor binding; GO:0005488 binding; GO:0046983 protein dimerization activity; GO:0005515 protein binding; GO:0035255 ionotropic glutamate receptor binding; GO:0019899 enzyme binding;	K07192	FLOT; flotillin	hsa04910 Insulin signaling pathway	IPR031905; IPR001107;	Flotillin, C-terminal domain; Band 7 domain;
Q9Y6M1	Insulin-like growth factor 2 mRNA-binding protein 2 OS=Homo sapiens OX=9606 GN=IGF2BP2 PE=1 SV=2	1.872000	Up	0.002298	IGF2BP2	66.121	1.394	1.43	1.165	1.148	2.274	1.079	0.772	0.857	0.681	0.673	0.782	0.771	cytoplasm	GO:0050658 RNA transport; GO:0050794 regulation of cellular process; GO:0010608 posttranscriptional regulation of gene expression; GO:0060255 regulation of macromolecule metabolic process; GO:0051028 mRNA transport; GO:0017148 negative regulation of translation; GO:0048519 negative regulation of biological process; GO:0031324 negative regulation of cellular metabolic process; GO:0048523 negative …	GO:0043229 intracellular organelle; GO:0043232 intracellular non-membrane-bounded organelle; GO:0005737 cytoplasm; GO:0044424 intracellular part; GO:0005623 cell; GO:0005829 cytosol; GO:0043228 non-membrane-bounded organelle; GO:0043226 organelle; GO:0005856 cytoskeleton; GO:0043231 intracellular membrane-bounded organelle; GO:0005634 nucleus; GO:0005622 intracellular; GO:0044464 cell part; GO:00…	GO:0097159 organic cyclic compound binding; GO:1901363 heterocyclic compound binding; GO:0003729 mRNA binding; GO:0003723 RNA binding; GO:0048027 mRNA 5'-UTR binding; GO:1901265 nucleoside phosphate binding; GO:0003730 mRNA 3'-UTR binding; GO:0005488 binding; GO:0003676 nucleic acid binding; GO:0005515 protein binding; GO:0000166 nucleotide binding; GO:0045182 translation regulator activity; GO:0…	K17392	IGF2BP2; insulin-like growth factor 2 mRNA-binding protein 2		IPR004087; IPR000504; IPR004088; IPR012677;	K Homology domain; RNA recognition motif domain; K Homology domain, type 1; Nucleotide-binding alpha-beta plait domain;
P85037	Forkhead box protein K1 OS=Homo sapiens OX=9606 GN=FOXK1 PE=1 SV=1	1.869000	Up	0.000022	FOXK1	75.456	1.134	1.311	1.026	1.091	1.663	1.444	0.691	0.72	0.733	0.58	0.707	0.673	nucleus	GO:0070646 protein modification by small protein removal; GO:0097659 nucleic acid-templated transcription; GO:0048869 cellular developmental process; GO:0009891 positive regulation of biosynthetic process; GO:0044699 single-organism process; GO:0009058 biosynthetic process; GO:0044237 cellular metabolic process; GO:0051253 negative regulation of RNA metabolic process; GO:2001141 regulation of RNA…	GO:0043229 intracellular organelle; GO:0044446 intracellular organelle part; GO:0031981 nuclear lumen; GO:0044424 intracellular part; GO:0005623 cell; GO:0044422 organelle part; GO:0043226 organelle; GO:0043231 intracellular membrane-bounded organelle; GO:0031974 membrane-enclosed lumen; GO:0005654 nucleoplasm; GO:0005634 nucleus; GO:0070013 intracellular organelle lumen; GO:0044464 cell part; GO…	GO:0000981 RNA polymerase II transcription factor activity, sequence-specific DNA binding; GO:0003677 DNA binding; GO:0000976 transcription regulatory region sequence-specific DNA binding; GO:0003690 double-stranded DNA binding; GO:1990837 sequence-specific double-stranded DNA binding; GO:0001012 RNA polymerase II regulatory region DNA binding; GO:0005515 protein binding; GO:0043565 sequence-spec…	K09404	FOXK; forkhead box protein K		IPR011991; IPR008984; IPR001766; IPR000253;	Winged helix-turn-helix DNA-binding domain; SMAD/FHA domain; Fork head domain; Forkhead-associated (FHA) domain;
Q96QR8	Transcriptional activator protein Pur-beta OS=Homo sapiens OX=9606 GN=PURB PE=1 SV=3	1.866000	Up	0.000002	PURB	33.24	1.466	1.27	1.332	1.658	1.738	1.446	0.956	0.834	0.697	0.773	0.732	0.782	cytoplasm	GO:0097659 nucleic acid-templated transcription; GO:0048869 cellular developmental process; GO:0045637 regulation of myeloid cell differentiation; GO:0044699 single-organism process; GO:0009058 biosynthetic process; GO:0044237 cellular metabolic process; GO:0051253 negative regulation of RNA metabolic process; GO:2001141 regulation of RNA biosynthetic process; GO:0008152 metabolic process; GO:004…	GO:0043229 intracellular organelle; GO:0043232 intracellular non-membrane-bounded organelle; GO:0043601 nuclear replisome; GO:0044446 intracellular organelle part; GO:0032991 macromolecular complex; GO:0031981 nuclear lumen; GO:0044424 intracellular part; GO:0005623 cell; GO:0044422 organelle part; GO:0043596 nuclear replication fork; GO:0044427 chromosomal part; GO:0043228 non-membrane-bounded o…	GO:0000981 RNA polymerase II transcription factor activity, sequence-specific DNA binding; GO:0003677 DNA binding; GO:0003723 RNA binding; GO:0000976 transcription regulatory region sequence-specific DNA binding; GO:0003690 double-stranded DNA binding; GO:1990837 sequence-specific double-stranded DNA binding; GO:0001012 RNA polymerase II regulatory region DNA binding; GO:0003697 single-stranded D…	K21799	PURB; transcriptional activator protein Pur-beta
P02788	Lactotransferrin OS=Homo sapiens OX=9606 GN=LTF PE=1 SV=6	1.864000	Up	0.027118	LTF	78.181	1.268	1.242	0.396	1.152	0.59	1.063	0.651	0.615	0.394	0.448	0.397	0.559	extracellular	GO:0010941 regulation of cell death; GO:0032680 regulation of tumor necrosis factor production; GO:0098542 defense response to other organism; GO:0070169 positive regulation of biomineral tissue development; GO:0031347 regulation of defense response; GO:0044237 cellular metabolic process; GO:0009607 response to biotic stimulus; GO:0071900 regulation of protein serine/threonine kinase activity; GO…	GO:0034774 secretory granule lumen; GO:1904724 tertiary granule lumen; GO:0005615 extracellular space; GO:0044421 extracellular region part; GO:0031410 cytoplasmic vesicle; GO:0005737 cytoplasm; GO:0031982 vesicle; GO:0044433 cytoplasmic vesicle part; GO:0032991 macromolecular complex; GO:0044424 intracellular part; GO:0005623 cell; GO:0044422 organelle part; GO:0070062 extracellular exosome; GO:…	GO:0008233 peptidase activity; GO:0008236 serine-type peptidase activity; GO:0016787 hydrolase activity; GO:0005515 protein binding; GO:0019207 kinase regulator activity; GO:0098772 molecular function regulator; GO:0008201 heparin binding; GO:1901363 heterocyclic compound binding; GO:0097159 organic cyclic compound binding; GO:0019209 kinase activator activity; GO:0003824 catalytic activity; GO:0…	K17283	LTF; lactotransferrin [EC:3.4.21.-]		IPR001156;	Transferrin-like domain;
P63261	"Actin, cytoplasmic 2 OS=Homo sapiens OX=9606 GN=ACTG1 PE=1 SV=1"	1.864000	Up	0.000225	ACTG1	41.792	0.977	1.28	1.343	0.878	0.852	0.816	0.498	0.486	0.673	0.613	0.585	0.442	cytoskeleton	GO:0044700 single organism signaling; GO:0044085 cellular component biogenesis; GO:0007596 blood coagulation; GO:0065008 regulation of biological quality; GO:0007166 cell surface receptor signaling pathway; GO:0038094 Fc-gamma receptor signaling pathway; GO:0048869 cellular developmental process; GO:0032989 cellular component morphogenesis; GO:0044699 single-organism process; GO:0048871 multicell…	GO:0016020 membrane; GO:0005615 extracellular space; GO:0044421 extracellular region part; GO:0071944 cell periphery; GO:0030054 cell junction; GO:0030016 myofibril; GO:0031982 vesicle; GO:0005737 cytoplasm; GO:0032991 macromolecular complex; GO:0044424 intracellular part; GO:0099512 supramolecular fiber; GO:0005623 cell; GO:0099080 supramolecular complex; GO:0044422 organelle part; GO:0043228 no…	GO:0005524 ATP binding; GO:1901265 nucleoside phosphate binding; GO:0031625 ubiquitin protein ligase binding; GO:0001882 nucleoside binding; GO:0043167 ion binding; GO:0005515 protein binding; GO:0000166 nucleotide binding; GO:0097159 organic cyclic compound binding; GO:1901363 heterocyclic compound binding; GO:0032549 ribonucleoside binding; GO:0097367 carbohydrate derivative binding; GO:0042802…	K05692	ACTB_G1; actin beta/gamma 1	hsa04015 Rap1 signaling pathway; hsa04145 Phagosome; hsa04210 Apoptosis; hsa04390 Hippo signaling pathway; hsa04510 Focal adhesion; hsa04520 Adherens junction; hsa04530 Tight junction; hsa04611 Platelet activation; hsa04670 Leukocyte transendothelial migration; hsa04714 Thermogenesis; hsa04810 Regulation of actin cytoskeleton; hsa04919 Thyroid hormone signaling pathway; hsa04921 Oxytocin signalin…
O00469	"Procollagen-lysine,2-oxoglutarate 5-dioxygenase 2 OS=Homo sapiens OX=9606 GN=PLOD2 PE=1 SV=2"	1.862000	Up	0.000544	PLOD2	84.685	1.863	0.931	1.244	1.08	0.932	0.943	0.673	0.605	0.641	0.513	0.642	0.682	extracellular	GO:0006950 response to stress; GO:0009628 response to abiotic stimulus; GO:0055114 oxidation-reduction process; GO:0044267 cellular protein metabolic process; GO:0044699 single-organism process; GO:0044238 primary metabolic process; GO:0050896 response to stimulus; GO:0044237 cellular metabolic process; GO:0071704 organic substance metabolic process; GO:0008152 metabolic process; GO:0044710 singl…	GO:0043229 intracellular organelle; GO:0016020 membrane; GO:0042175 nuclear outer membrane-endoplasmic reticulum membrane network; GO:0005783 endoplasmic reticulum; GO:0044421 extracellular region part; GO:0030867 rough endoplasmic reticulum membrane; GO:0098588 bounding membrane of organelle; GO:0031090 organelle membrane; GO:0005791 rough endoplasmic reticulum; GO:0044446 intracellular organell…	GO:0019842 vitamin binding; GO:0005506 iron ion binding; GO:0070815 peptidyl-lysine 5-dioxygenase activity; GO:0031418 L-ascorbic acid binding; GO:0043167 ion binding; GO:0043177 organic acid binding; GO:0016705 oxidoreductase activity, acting on paired donors, with incorporation or reduction of molecular oxygen; GO:0016706 oxidoreductase activity, acting on paired donors, with incorporation or r…	K13645	PLOD2; procollagen-lysine,2-oxoglutarate 5-dioxygenase 2 [EC:1.14.11.4]	hsa00310 Lysine degradation; hsa01100 Metabolic pathways	IPR006620; IPR005123; IPR029044;	Prolyl 4-hydroxylase, alpha subunit; Oxoglutarate/iron-dependent dioxygenase; Nucleotide-diphospho-sugar transferases;
P83881	60S ribosomal protein L36a OS=Homo sapiens OX=9606 GN=RPL36A PE=1 SV=2	1.861000	Up	0.000117	RPL36A	12.441	0.866	1.272	1.413	1.08	1.038	1.055	0.442	0.635	0.583	0.689	0.539	0.726	extracellular	GO:0044085 cellular component biogenesis; GO:0022613 ribonucleoprotein complex biogenesis; GO:0072594 establishment of protein localization to organelle; GO:0006518 peptide metabolic process; GO:0009058 biosynthetic process; GO:0044764 multi-organism cellular process; GO:0044237 cellular metabolic process; GO:0015031 protein transport; GO:0051234 establishment of localization; GO:0006605 protein …	GO:0016020 membrane; GO:0005840 ribosome; GO:0043229 intracellular organelle; GO:0043232 intracellular non-membrane-bounded organelle; GO:0071944 cell periphery; GO:0022625 cytosolic large ribosomal subunit; GO:0044446 intracellular organelle part; GO:0005737 cytoplasm; GO:0032991 macromolecular complex; GO:0044424 intracellular part; GO:0005829 cytosol; GO:0005623 cell; GO:0044422 organelle part…	GO:0097159 organic cyclic compound binding; GO:1901363 heterocyclic compound binding; GO:0003723 RNA binding; GO:0005488 binding; GO:0003676 nucleic acid binding; GO:0005515 protein binding; GO:0005198 structural molecule activity; GO:0003735 structural constituent of ribosome;	K02929	RP-L44e, RPL44; large subunit ribosomal protein L44e	hsa03010 Ribosome	IPR011332;	Zinc-binding ribosomal protein;
Q13601	KRR1 small subunit processome component homolog OS=Homo sapiens OX=9606 GN=KRR1 PE=1 SV=4	1.860000	Up	0.001899	KRR1	43.664	0.927	1.316	1.153	0.942	1.642	1.501	0.611	0.666	0.735	0.664	0.7	0.645	nucleus	GO:0016072 rRNA metabolic process; GO:0006396 RNA processing; GO:0034470 ncRNA processing; GO:0044085 cellular component biogenesis; GO:0022613 ribonucleoprotein complex biogenesis; GO:0006725 cellular aromatic compound metabolic process; GO:0042274 ribosomal small subunit biogenesis; GO:0006807 nitrogen compound metabolic process; GO:0042254 ribosome biogenesis; GO:1901360 organic cyclic compoun…	GO:0043229 intracellular organelle; GO:0016020 membrane; GO:0044421 extracellular region part; GO:0043232 intracellular non-membrane-bounded organelle; GO:0005737 cytoplasm; GO:0044446 intracellular organelle part; GO:0032991 macromolecular complex; GO:0031981 nuclear lumen; GO:0044424 intracellular part; GO:0005730 nucleolus; GO:0005623 cell; GO:0005576 extracellular region; GO:0044422 organelle…	GO:0097159 organic cyclic compound binding; GO:1901363 heterocyclic compound binding; GO:0003723 RNA binding; GO:0005515 protein binding; GO:0005488 binding; GO:0003676 nucleic acid binding;	K06961	KRR1; ribosomal RNA assembly protein		IPR004087; IPR004088;	K Homology domain; K Homology domain, type 1;
Q8IXH7	Negative elongation factor C/D OS=Homo sapiens OX=9606 GN=NELFCD PE=1 SV=2	1.860000	Up	0.000000	NELFCD	66.246	1.725	1.379	1.645	1.384	1.44	1.344	0.847	0.855	0.874	0.733	0.785	0.701	cytoplasm	GO:0097659 nucleic acid-templated transcription; GO:0009891 positive regulation of biosynthetic process; GO:0009058 biosynthetic process; GO:0006354 DNA-templated transcription, elongation; GO:0044237 cellular metabolic process; GO:0051253 negative regulation of RNA metabolic process; GO:2001141 regulation of RNA biosynthetic process; GO:0008152 metabolic process; GO:0009893 positive regulation o…	GO:0043229 intracellular organelle; GO:0016020 membrane; GO:0044446 intracellular organelle part; GO:0032991 macromolecular complex; GO:0031981 nuclear lumen; GO:0044424 intracellular part; GO:0005623 cell; GO:0044422 organelle part; GO:0043226 organelle; GO:0043231 intracellular membrane-bounded organelle; GO:0031974 membrane-enclosed lumen; GO:0005654 nucleoplasm; GO:0005634 nucleus; GO:0070013…	GO:0097159 organic cyclic compound binding; GO:1901363 heterocyclic compound binding; GO:0003723 RNA binding; GO:0005515 protein binding; GO:0005488 binding; GO:0003676 nucleic acid binding;	K15181	TH1L, NELFD; negative elongation factor C/D
Q71DI3	Histone H3.2 OS=Homo sapiens OX=9606 GN=HIST2H3A PE=1 SV=3	1.857000	Up	0.004542	HIST2H3A	15.388		0.698	0.559	0.815	1.052	1.107		0.474	0.386	0.36	0.465	0.593	nucleus	GO:0044085 cellular component biogenesis; GO:0007596 blood coagulation; GO:0065008 regulation of biological quality; GO:0044699 single-organism process; GO:0051253 negative regulation of RNA metabolic process; GO:0044237 cellular metabolic process; GO:0009611 response to wounding; GO:2001141 regulation of RNA biosynthetic process; GO:0008152 metabolic process; GO:0006334 nucleosome assembly; GO:0…	GO:0043229 intracellular organelle; GO:0044421 extracellular region part; GO:0043232 intracellular non-membrane-bounded organelle; GO:0031982 vesicle; GO:0044446 intracellular organelle part; GO:0031981 nuclear lumen; GO:0032991 macromolecular complex; GO:0044424 intracellular part; GO:0005623 cell; GO:0005576 extracellular region; GO:0044422 organelle part; GO:0044427 chromosomal part; GO:000078…	GO:0097159 organic cyclic compound binding; GO:1901363 heterocyclic compound binding; GO:0042393 histone binding; GO:0003677 DNA binding; GO:0046982 protein heterodimerization activity; GO:0005488 binding; GO:0046983 protein dimerization activity; GO:0003676 nucleic acid binding; GO:0005515 protein binding; GO:0003682 chromatin binding;	K11253	H3; histone H3	hsa05034 Alcoholism; hsa05131 Shigellosis; hsa05202 Transcriptional misregulation in cancer; hsa05322 Systemic lupus erythematosus	IPR009072; IPR007125;	Histone-fold; Histone H2A/H2B/H3;
P24588	A-kinase anchor protein 5 OS=Homo sapiens OX=9606 GN=AKAP5 PE=1 SV=3	1.856000	Up	0.000022	AKAP5	47.088	1.428	1.545	1.811	1.443	1.742	1.29	0.947	0.991	0.818	0.858	0.643	0.733	nucleus	GO:0044700 single organism signaling; GO:0023051 regulation of signaling; GO:0009891 positive regulation of biosynthetic process; GO:1902533 positive regulation of intracellular signal transduction; GO:0044699 single-organism process; GO:0030819 positive regulation of cAMP biosynthetic process; GO:0015031 protein transport; GO:0051234 establishment of localization; GO:0006605 protein targeting; G…	GO:0016020 membrane; GO:0071944 cell periphery; GO:0044464 cell part; GO:0005622 intracellular; GO:0005737 cytoplasm; GO:0044424 intracellular part; GO:0005829 cytosol; GO:0005623 cell; GO:0005886 plasma membrane; GO:0044444 cytoplasmic part;	GO:0051018 protein kinase A binding; GO:0005515 protein binding; GO:0005516 calmodulin binding; GO:0008179 adenylate cyclase binding; GO:0019899 enzyme binding; GO:0034237 protein kinase A regulatory subunit binding; GO:0005488 binding;	K16522	AKAP5; A-kinase anchor protein 5		IPR001573;	Protein kinase A anchoring, WSK motif;
P78347	General transcription factor II-I OS=Homo sapiens OX=9606 GN=GTF2I PE=1 SV=2	1.856000	Up	0.000704	GTF2I	112.42	1.344	1.209	1.364	1.385	2.104	1.615	0.852	0.825	0.817	0.804	0.786	0.776	nucleus	GO:0044700 single organism signaling; GO:0051093 negative regulation of developmental process; GO:0065008 regulation of biological quality; GO:0072503 cellular divalent inorganic cation homeostasis; GO:0097659 nucleic acid-templated transcription; GO:0051241 negative regulation of multicellular organismal process; GO:0044699 single-organism process; GO:0009058 biosynthetic process; GO:0044237 cel…	GO:0043229 intracellular organelle; GO:0016020 membrane; GO:0042995 cell projection; GO:0044446 intracellular organelle part; GO:0005737 cytoplasm; GO:0043025 neuronal cell body; GO:0031981 nuclear lumen; GO:0044424 intracellular part; GO:0005623 cell; GO:0044422 organelle part; GO:0031974 membrane-enclosed lumen; GO:0043231 intracellular membrane-bounded organelle; GO:0043226 organelle; GO:00056…	GO:0097159 organic cyclic compound binding; GO:1901363 heterocyclic compound binding; GO:0000981 RNA polymerase II transcription factor activity, sequence-specific DNA binding; GO:0003677 DNA binding; GO:0005488 binding; GO:0019901 protein kinase binding; GO:0001071 nucleic acid binding transcription factor activity; GO:0003676 nucleic acid binding; GO:0051019 mitogen-activated protein kinase bin…	K03121	TFII-I, GTF2I; transcription initiation factor TFII-I	hsa03022 Basal transcription factors; hsa04022 cGMP-PKG signaling pathway
Q05193	Dynamin-1 OS=Homo sapiens OX=9606 GN=DNM1 PE=1 SV=2	1.856000	Up	0.000121	DNM1	97.407	1.264	1.486	1.993	1.436	1.19	1.041	0.856	0.76	0.816	0.67	0.731	0.699	cytoplasm	GO:0060627 regulation of vesicle-mediated transport; GO:0044085 cellular component biogenesis; GO:0044700 single organism signaling; GO:0007166 cell surface receptor signaling pathway; GO:1902805 positive regulation of synaptic vesicle transport; GO:0044237 cellular metabolic process; GO:0050877 neurological system process; GO:0007270 neuron-neuron synaptic transmission; GO:0007610 behavior; GO:0…	GO:0016020 membrane; GO:0044421 extracellular region part; GO:0031090 organelle membrane; GO:0005737 cytoplasm; GO:0032991 macromolecular complex; GO:0043196 varicosity; GO:0005623 cell; GO:0099080 supramolecular complex; GO:0044422 organelle part; GO:0043228 non-membrane-bounded organelle; GO:0070382 exocytic vesicle; GO:0070062 extracellular exosome; GO:0001917 photoreceptor inner segment; GO:0…	GO:1901265 nucleoside phosphate binding; GO:0005102 receptor binding; GO:0019901 protein kinase binding; GO:0046983 protein dimerization activity; GO:0016817 hydrolase activity, acting on acid anhydrides; GO:0050998 nitric-oxide synthase binding; GO:0016787 hydrolase activity; GO:0031749 D2 dopamine receptor binding; GO:0005515 protein binding; GO:0050780 dopamine receptor binding; GO:1901363 het…	K01528	DNM; dynamin GTPase [EC:3.6.5.5]	hsa04072 Phospholipase D signaling pathway; hsa04144 Endocytosis; hsa04721 Synaptic vesicle cycle; hsa04961 Endocrine and other factor-regulated calcium reabsorption; hsa05100 Bacterial invasion of epithelial cells	IPR030381; IPR003130; IPR001401; IPR020850; IPR027417; IPR001849; IPR011993; IPR000375;	Dynamin-type guanine nucleotide-binding (G) domain; Dynamin GTPase effector; Dynamin, GTPase domain; GTPase effector domain; P-loop containing nucleoside triphosphate hydrolase; Pleckstrin homology domain; PH domain-like; Dynamin central domain;
Q14116	Interleukin-18 OS=Homo sapiens OX=9606 GN=IL18 PE=1 SV=1	1.854000	Up	0.000017	IL18	22.326	1.354	1.234	1.1	1.589	1.399	1.478	0.551	0.719	0.795	0.772	0.772	0.79	cytoplasm	GO:0044700 single organism signaling; GO:0010744 positive regulation of macrophage derived foam cell differentiation; GO:0002694 regulation of leukocyte activation; GO:0042231 interleukin-13 biosynthetic process; GO:0009891 positive regulation of biosynthetic process; GO:0070328 triglyceride homeostasis; GO:0031347 regulation of defense response; GO:0044237 cellular metabolic process; GO:0009607 …	GO:0005615 extracellular space; GO:0044421 extracellular region part; GO:0005737 cytoplasm; GO:0031982 vesicle; GO:0044424 intracellular part; GO:0005623 cell; GO:0005829 cytosol; GO:0005576 extracellular region; GO:0043226 organelle; GO:0070062 extracellular exosome; GO:0005622 intracellular; GO:0044464 cell part; GO:1903561 extracellular vesicle; GO:0043227 membrane-bounded organelle; GO:004323…	GO:0005125 cytokine activity; GO:0005515 protein binding; GO:0005102 receptor binding; GO:0005488 binding;	K05482	IL18, IL1F4; interleukin 18	hsa04060 Cytokine-cytokine receptor interaction; hsa04061 Viral protein interaction with cytokine and cytokine receptor; hsa04621 NOD-like receptor signaling pathway; hsa04623 Cytosolic DNA-sensing pathway; hsa05130 Pathogenic Escherichia coli infection; hsa05131 Shigellosis; hsa05132 Salmonella infection; hsa05134 Legionellosis; hsa05135 Yersinia infection; hsa05143 African trypanosomiasis; hsa0…
P51857	Aldo-keto reductase family 1 member D1 OS=Homo sapiens OX=9606 GN=AKR1D1 PE=1 SV=1	1.853000	Up	0.033121	AKR1D1	37.376	0.766	1.408	1.321	0.522	1.431	1.754	0.514	0.629	0.71	0.636	0.585	0.812	cytoplasm	GO:0044707 single-multicellular organism process; GO:0065008 regulation of biological quality; GO:0007586 digestion; GO:0016053 organic acid biosynthetic process; GO:1901615 organic hydroxy compound metabolic process; GO:1902652 secondary alcohol metabolic process; GO:0006066 alcohol metabolic process; GO:0044699 single-organism process; GO:0009058 biosynthetic process; GO:0046164 alcohol catabol…	GO:0044421 extracellular region part; GO:0031982 vesicle; GO:0005737 cytoplasm; GO:0044424 intracellular part; GO:0005623 cell; GO:0005829 cytosol; GO:0005576 extracellular region; GO:0043226 organelle; GO:0070062 extracellular exosome; GO:0005622 intracellular; GO:0044464 cell part; GO:1903561 extracellular vesicle; GO:0043227 membrane-bounded organelle; GO:0043230 extracellular organelle; GO:00…	GO:0016614 oxidoreductase activity, acting on CH-OH group of donors; GO:0097159 organic cyclic compound binding; GO:0016627 oxidoreductase activity, acting on the CH-CH group of donors; GO:0016616 oxidoreductase activity, acting on the CH-OH group of donors, NAD or NADP as acceptor; GO:0016628 oxidoreductase activity, acting on the CH-CH group of donors, NAD or NADP as acceptor; GO:0003824 cataly…	K00251	AKR1D1; 3-oxo-5-beta-steroid 4-dehydrogenase [EC:1.3.1.3]	hsa00120 Primary bile acid biosynthesis; hsa00140 Steroid hormone biosynthesis; hsa01100 Metabolic pathways	IPR023210;	NADP-dependent oxidoreductase domain;
P09917	Arachidonate 5-lipoxygenase OS=Homo sapiens OX=9606 GN=ALOX5 PE=1 SV=2	1.852000	Up	0.002023	ALOX5	77.982	1.162	0.955	0.782	1.605	1.006	1.773	0.698	0.697	0.659	0.497	0.655	0.726	cytoplasm	GO:0045321 leukocyte activation; GO:0016053 organic acid biosynthetic process; GO:0019370 leukotriene biosynthetic process; GO:0002540 leukotriene production involved in inflammatory response; GO:2001300 lipoxin metabolic process; GO:1901568 fatty acid derivative metabolic process; GO:0044699 single-organism process; GO:0009058 biosynthetic process; GO:0044255 cellular lipid metabolic process; GO…	GO:0016020 membrane; GO:0034774 secretory granule lumen; GO:0005615 extracellular space; GO:0044421 extracellular region part; GO:0031090 organelle membrane; GO:0031410 cytoplasmic vesicle; GO:0031982 vesicle; GO:0005737 cytoplasm; GO:0044433 cytoplasmic vesicle part; GO:0044424 intracellular part; GO:0005623 cell; GO:1904813 ficolin-1-rich granule lumen; GO:0044422 organelle part; GO:0005641 nuc…	GO:0016702 oxidoreductase activity, acting on single donors with incorporation of molecular oxygen, incorporation of two atoms of oxygen; GO:0016701 oxidoreductase activity, acting on single donors with incorporation of molecular oxygen; GO:0005506 iron ion binding; GO:0046914 transition metal ion binding; GO:0003824 catalytic activity; GO:0051213 dioxygenase activity; GO:0005488 binding; GO:0043…	K00461	ALOX5; arachidonate 5-lipoxygenase [EC:1.13.11.34]	hsa00590 Arachidonic acid metabolism; hsa01100 Metabolic pathways; hsa04664 Fc epsilon RI signaling pathway; hsa04726 Serotonergic synapse; hsa04913 Ovarian steroidogenesis; hsa05145 Toxoplasmosis	IPR001024; IPR013819;	PLAT/LH2 domain; Lipoxygenase, C-terminal;
Q9H6F5	Coiled-coil domain-containing protein 86 OS=Homo sapiens OX=9606 GN=CCDC86 PE=1 SV=1	1.851000	Up	0.000198	CCDC86	40.235	1.243	1.019	0.919	0.797	1.286	1.138	0.526	0.492	0.613	0.68	0.708	0.439	nucleus	GO:0044403 symbiosis, encompassing mutualism through parasitism; GO:0044764 multi-organism cellular process; GO:0044419 interspecies interaction between organisms; GO:0009987 cellular process; GO:0016032 viral process; GO:0051704 multi-organism process;	GO:0043229 intracellular organelle; GO:0043232 intracellular non-membrane-bounded organelle; GO:0044446 intracellular organelle part; GO:0031981 nuclear lumen; GO:0044424 intracellular part; GO:0005730 nucleolus; GO:0005623 cell; GO:0044422 organelle part; GO:0043228 non-membrane-bounded organelle; GO:0043231 intracellular membrane-bounded organelle; GO:0043226 organelle; GO:0031974 membrane-encl…	GO:0097159 organic cyclic compound binding; GO:1901363 heterocyclic compound binding; GO:0003723 RNA binding; GO:0005515 protein binding; GO:0005488 binding; GO:0003676 nucleic acid binding;	K14822	CGR1; rRNA-processing protein CGR1
P62328	Thymosin beta-4 OS=Homo sapiens OX=9606 GN=TMSB4X PE=1 SV=2	1.847000	Up	0.007376	TMSB4X	5.0526	1.238	1.75	0.886	0.8	0.674	1.373	0.451	0.621	0.653	0.83	0.595	0.488	nucleus	GO:0050794 regulation of cellular process; GO:0016043 cellular component organization; GO:0002576 platelet degranulation; GO:0007015 actin filament organization; GO:0044699 single-organism process; GO:0051234 establishment of localization; GO:0030036 actin cytoskeleton organization; GO:1902578 single-organism localization; GO:2000145 regulation of cell motility; GO:0032879 regulation of localizat…	GO:0034774 secretory granule lumen; GO:0005615 extracellular space; GO:0044421 extracellular region part; GO:0031410 cytoplasmic vesicle; GO:0031982 vesicle; GO:0005737 cytoplasm; GO:0044433 cytoplasmic vesicle part; GO:0044424 intracellular part; GO:0005623 cell; GO:0044422 organelle part; GO:0043228 non-membrane-bounded organelle; GO:0031974 membrane-enclosed lumen; GO:0005856 cytoskeleton; GO:…	GO:0003779 actin binding; GO:0097159 organic cyclic compound binding; GO:1901363 heterocyclic compound binding; GO:0003723 RNA binding; GO:0005515 protein binding; GO:0008092 cytoskeletal protein binding; GO:0003785 actin monomer binding; GO:0005488 binding; GO:0003676 nucleic acid binding;	K05764	TMSB4; thymosin, beta 4	hsa04810 Regulation of actin cytoskeleton
Q9NVA2	Septin-11 OS=Homo sapiens OX=9606 GN=SEPTIN11 PE=1 SV=3	1.845000	Up	0.002120	SEPTIN11	49.398	1.633	1.202	2.057	1.775	1.204	1.185	0.807	0.889	0.809	0.836	0.727	0.841	nucleus	GO:0044085 cellular component biogenesis; GO:0016043 cellular component organization; GO:0071822 protein complex subunit organization; GO:0044763 single-organism cellular process; GO:0044699 single-organism process; GO:0051259 protein oligomerization; GO:0043933 macromolecular complex subunit organization; GO:0051291 protein heterooligomerization; GO:0022607 cellular component assembly; GO:006500…	GO:0030425 dendrite; GO:0044421 extracellular region part; GO:0030054 cell junction; GO:0005737 cytoplasm; GO:0031982 vesicle; GO:0044424 intracellular part; GO:0005623 cell; GO:0043197 dendritic spine; GO:0044422 organelle part; GO:0032432 actin filament bundle; GO:0043228 non-membrane-bounded organelle; GO:0005856 cytoskeleton; GO:0070062 extracellular exosome; GO:0044309 neuron spine; GO:00056…	GO:1901265 nucleoside phosphate binding; GO:0001882 nucleoside binding; GO:0043167 ion binding; GO:0005515 protein binding; GO:0000166 nucleotide binding; GO:1901363 heterocyclic compound binding; GO:0097159 organic cyclic compound binding; GO:0032549 ribonucleoside binding; GO:0097367 carbohydrate derivative binding; GO:0032553 ribonucleotide binding; GO:0005488 binding; GO:0032550 purine ribonu…	K16939	SEPT6_8_11; septin 6/8/11	hsa05100 Bacterial invasion of epithelial cells; hsa05131 Shigellosis	IPR027417; IPR030379;	P-loop containing nucleoside triphosphate hydrolase; Septin-type guanine nucleotide-binding (G) domain;
P18754	Regulator of chromosome condensation OS=Homo sapiens OX=9606 GN=RCC1 PE=1 SV=1	1.844000	Up	0.000055	RCC1	44.969	1.376	0.997	1.255	1.154	1.679	1.585	0.628	0.78	0.814	0.726	0.678	0.737	nucleus	GO:0044085 cellular component biogenesis; GO:0050794 regulation of cellular process; GO:0016043 cellular component organization; GO:0007346 regulation of mitotic cell cycle; GO:0007067 mitotic nuclear division; GO:0048285 organelle fission; GO:0007051 spindle organization; GO:0044699 single-organism process; GO:0044764 multi-organism cellular process; GO:1903047 mitotic cell cycle process; GO:001…	GO:0016020 membrane; GO:0031090 organelle membrane; GO:0005737 cytoplasm; GO:0044424 intracellular part; GO:0005623 cell; GO:0044422 organelle part; GO:0044427 chromosomal part; GO:0043228 non-membrane-bounded organelle; GO:0000793 condensed chromosome; GO:0031974 membrane-enclosed lumen; GO:0005654 nucleoplasm; GO:0031965 nuclear membrane; GO:0070013 intracellular organelle lumen; GO:0044454 nuc…	GO:0042393 histone binding; GO:0003677 DNA binding; GO:0031490 chromatin DNA binding; GO:0005085 guanyl-nucleotide exchange factor activity; GO:0044877 macromolecular complex binding; GO:0005087 Ran guanyl-nucleotide exchange factor activity; GO:0005515 protein binding; GO:0003682 chromatin binding; GO:0098772 molecular function regulator; GO:1901363 heterocyclic compound binding; GO:0097159 orga…	K11493	RCC1; regulator of chromosome condensation		IPR009091;	Regulator of chromosome condensation 1/beta-lactamase-inhibitor protein II;
O60832	H/ACA ribonucleoprotein complex subunit DKC1 OS=Homo sapiens OX=9606 GN=DKC1 PE=1 SV=3	1.843000	Up	0.000077	DKC1	57.673	0.971	1.642	1.116	1.092	1.49	1.346	0.607	0.739	0.615	0.79	0.688	0.715	cytoplasm	GO:0044085 cellular component biogenesis; GO:0065008 regulation of biological quality; GO:0022613 ribonucleoprotein complex biogenesis; GO:0051973 positive regulation of telomerase activity; GO:0010608 posttranscriptional regulation of gene expression; GO:0043489 RNA stabilization; GO:0009891 positive regulation of biosynthetic process; GO:1904816 positive regulation of protein localization to ch…	GO:0005737 cytoplasm; GO:0031429 box H/ACA snoRNP complex; GO:0032991 macromolecular complex; GO:0044424 intracellular part; GO:0016604 nuclear body; GO:0005623 cell; GO:0015030 Cajal body; GO:0044422 organelle part; GO:0043228 non-membrane-bounded organelle; GO:0031974 membrane-enclosed lumen; GO:0005654 nucleoplasm; GO:1902494 catalytic complex; GO:0070013 intracellular organelle lumen; GO:0005…	GO:0003723 RNA binding; GO:0003720 telomerase activity; GO:0003964 RNA-directed DNA polymerase activity; GO:0005515 protein binding; GO:0009982 pseudouridine synthase activity; GO:0070034 telomerase RNA binding; GO:1901363 heterocyclic compound binding; GO:0030515 snoRNA binding; GO:0097159 organic cyclic compound binding; GO:0016853 isomerase activity; GO:0016779 nucleotidyltransferase activity;…	K11131	DKC1, NOLA4, CBF5; H/ACA ribonucleoprotein complex subunit 4 [EC:5.4.99.-]	hsa03008 Ribosome biogenesis in eukaryotes	IPR020103; IPR015947; IPR002478; IPR032819; IPR004521; IPR012960; IPR002501;	Pseudouridine synthase, catalytic domain; PUA-like domain; PUA domain; tRNA pseudouridylate synthase B, C-terminal; Uncharacterised domain CHP00451; Dyskerin-like; Pseudouridine synthase II, N-terminal;
P49736	DNA replication licensing factor MCM2 OS=Homo sapiens OX=9606 GN=MCM2 PE=1 SV=4	1.840000	Up	0.010576	MCM2	101.89	0.984	0.547	1.505	0.797	0.893	0.75	0.488	0.426	0.541	0.511	0.465	0.545	nucleus	GO:0044085 cellular component biogenesis; GO:0006268 DNA unwinding involved in DNA replication; GO:0032392 DNA geometric change; GO:0044699 single-organism process; GO:0009058 biosynthetic process; GO:0071345 cellular response to cytokine stimulus; GO:0044237 cellular metabolic process; GO:0008152 metabolic process; GO:0006334 nucleosome assembly; GO:0022607 cellular component assembly; GO:006500…	GO:0000784 nuclear chromosome, telomeric region; GO:0000781 chromosome, telomeric region; GO:0005737 cytoplasm; GO:0032991 macromolecular complex; GO:0044424 intracellular part; GO:0042555 MCM complex; GO:0005623 cell; GO:0044422 organelle part; GO:0044427 chromosomal part; GO:0043228 non-membrane-bounded organelle; GO:0005856 cytoskeleton; GO:0031974 membrane-enclosed lumen; GO:0005654 nucleopla…	GO:1901265 nucleoside phosphate binding; GO:0003690 double-stranded DNA binding; GO:0016817 hydrolase activity, acting on acid anhydrides; GO:0016787 hydrolase activity; GO:0005515 protein binding; GO:1901363 heterocyclic compound binding; GO:0097159 organic cyclic compound binding; GO:0016462 pyrophosphatase activity; GO:0003824 catalytic activity; GO:0032553 ribonucleotide binding; GO:0005488 b…	K02540	MCM2; DNA replication licensing factor MCM2 [EC:3.6.4.12]	hsa03030 DNA replication; hsa04110 Cell cycle	IPR012340; IPR001208; IPR033762; IPR027417; IPR027925;	Nucleic acid-binding, OB-fold; MCM domain; MCM OB domain; P-loop containing nucleoside triphosphate hydrolase; MCM N-terminal domain;
Q71UI9	Histone H2A.V OS=Homo sapiens OX=9606 GN=H2AFV PE=1 SV=3	1.840000	Up	0.000218	H2AFV	13.509	1.186	1.694	1.635	1.459	1.403	1.08	0.518	0.82	0.905	0.855	0.759	0.738	nucleus	GO:0050794 regulation of cellular process; GO:0016043 cellular component organization; GO:0060255 regulation of macromolecule metabolic process; GO:0019219 regulation of nucleobase-containing compound metabolic process; GO:0044699 single-organism process; GO:0048523 negative regulation of cellular process; GO:0031324 negative regulation of cellular metabolic process; GO:0048519 negative regulatio…	GO:0044421 extracellular region part; GO:0031982 vesicle; GO:0032991 macromolecular complex; GO:0044424 intracellular part; GO:0005623 cell; GO:0044422 organelle part; GO:0044427 chromosomal part; GO:0043228 non-membrane-bounded organelle; GO:0031974 membrane-enclosed lumen; GO:0070062 extracellular exosome; GO:0070013 intracellular organelle lumen; GO:0044454 nuclear chromosome part; GO:0005622 …	GO:0097159 organic cyclic compound binding; GO:1901363 heterocyclic compound binding; GO:0003677 DNA binding; GO:0046982 protein heterodimerization activity; GO:0005488 binding; GO:0046983 protein dimerization activity; GO:0003676 nucleic acid binding; GO:0005515 protein binding;	K11251	H2A; histone H2A	hsa04217 Necroptosis; hsa05034 Alcoholism; hsa05322 Systemic lupus erythematosus	IPR032454; IPR009072; IPR007125;	Histone H2A, C-terminal domain; Histone-fold; Histone H2A/H2B/H3;
P09038	Fibroblast growth factor 2 OS=Homo sapiens OX=9606 GN=FGF2 PE=1 SV=3	1.839000	Up	0.009956	FGF2	30.77	1.31	1.556	0.779	0.679	0.773	1.029	0.605	0.578	0.607	0.47	0.541	0.53	nucleus	GO:0044700 single organism signaling; GO:0090130 tissue migration; GO:0010941 regulation of cell death; GO:0061333 renal tubule morphogenesis; GO:0006066 alcohol metabolic process; GO:2001026 regulation of endothelial cell chemotaxis; GO:0009891 positive regulation of biosynthetic process; GO:0018212 peptidyl-tyrosine modification; GO:0044255 cellular lipid metabolic process; GO:0044237 cellular …	GO:0043226 organelle; GO:0043231 intracellular membrane-bounded organelle; GO:0043229 intracellular organelle; GO:0005634 nucleus; GO:0005615 extracellular space; GO:0044421 extracellular region part; GO:0044464 cell part; GO:0005622 intracellular; GO:0044424 intracellular part; GO:0043227 membrane-bounded organelle; GO:0005623 cell; GO:0005576 extracellular region;	GO:0008083 growth factor activity; GO:0016773 phosphotransferase activity, alcohol group as acceptor; GO:0005085 guanyl-nucleotide exchange factor activity; GO:0005102 receptor binding; GO:0004713 protein tyrosine kinase activity; GO:0005515 protein binding; GO:0004672 protein kinase activity; GO:0098772 molecular function regulator; GO:0008201 heparin binding; GO:0005104 fibroblast growth factor…	K18497	FGF2; fibroblast growth factor 2	hsa01521 EGFR tyrosine kinase inhibitor resistance; hsa04010 MAPK signaling pathway; hsa04014 Ras signaling pathway; hsa04015 Rap1 signaling pathway; hsa04151 PI3K-Akt signaling pathway; hsa04550 Signaling pathways regulating pluripotency of stem cells; hsa04810 Regulation of actin cytoskeleton; hsa05167 Kaposi sarcoma-associated herpesvirus infection; hsa05200 Pathways in cancer; hsa05205 Proteo…
O43852	Calumenin OS=Homo sapiens OX=9606 GN=CALU PE=1 SV=2	1.838000	Up	0.000003	CALU	37.106	1.52	1.214	1.08	1.584	1.221	1.27	0.619	0.728	0.786	0.686	0.7	0.772	extracellular		GO:0016020 membrane; GO:0042175 nuclear outer membrane-endoplasmic reticulum membrane network; GO:0005783 endoplasmic reticulum; GO:0031410 cytoplasmic vesicle; GO:0031982 vesicle; GO:0005737 cytoplasm; GO:0044424 intracellular part; GO:0033018 sarcoplasmic reticulum lumen; GO:0016528 sarcoplasm; GO:0005623 cell; GO:0044422 organelle part; GO:0048770 pigment granule; GO:0031974 membrane-enclosed …	GO:0046872 metal ion binding; GO:0043169 cation binding; GO:0005515 protein binding; GO:0005509 calcium ion binding; GO:0005488 binding; GO:0043167 ion binding;				IPR002048; IPR011992;	EF-hand domain; EF-hand domain pair;
Q92585	Mastermind-like protein 1 OS=Homo sapiens OX=9606 GN=MAML1 PE=1 SV=3	1.836000	Up	0.041345	MAML1	108.05		2.925	1.152	2.777	2.75	3.345		1.448	2.233	0.852	1.248	1.27	nucleus	GO:0044700 single organism signaling; GO:0007166 cell surface receptor signaling pathway; GO:0097659 nucleic acid-templated transcription; GO:0003162 atrioventricular node development; GO:0009891 positive regulation of biosynthetic process; GO:0045445 myoblast differentiation; GO:0044237 cellular metabolic process; GO:0008152 metabolic process; GO:0007507 heart development; GO:0060928 atrioventri…	GO:0043229 intracellular organelle; GO:0044446 intracellular organelle part; GO:0031981 nuclear lumen; GO:0032991 macromolecular complex; GO:0044424 intracellular part; GO:0002193 MAML1-RBP-Jkappa- ICN1 complex; GO:0016604 nuclear body; GO:0005623 cell; GO:0044422 organelle part; GO:0043226 organelle; GO:0043231 intracellular membrane-bounded organelle; GO:0031974 membrane-enclosed lumen; GO:0005…	GO:0042277 peptide binding; GO:0005488 binding; GO:0019901 protein kinase binding; GO:0000989 transcription factor activity, transcription factor binding; GO:0005515 protein binding; GO:0003713 transcription coactivator activity; GO:0042605 peptide antigen binding; GO:0033218 amide binding; GO:0003712 transcription cofactor activity; GO:0019900 kinase binding; GO:0000988 transcription factor acti…	K06061	MAML; mastermind	hsa04330 Notch signaling pathway; hsa04658 Th1 and Th2 cell differentiation; hsa05165 Human papillomavirus infection	IPR019082;	Neurogenic mastermind-like, N-terminal;
Q13641	Trophoblast glycoprotein OS=Homo sapiens OX=9606 GN=TPBG PE=1 SV=1	1.836000	Up	0.003156	TPBG	46.031	0.962	0.856	1.972	1.236	0.957	0.854	0.738	0.73	0.618	0.526	0.491	0.621	mitochondria	GO:0050794 regulation of cellular process; GO:0065008 regulation of biological quality; GO:0050803 regulation of synapse structure or activity; GO:0051965 positive regulation of synapse assembly; GO:0051960 regulation of nervous system development; GO:0051963 regulation of synapse assembly; GO:0051962 positive regulation of nervous system development; GO:0048522 positive regulation of cellular pr…	GO:0043229 intracellular organelle; GO:0016020 membrane; GO:0031226 intrinsic component of plasma membrane; GO:0005783 endoplasmic reticulum; GO:0071944 cell periphery; GO:0005737 cytoplasm; GO:0031224 intrinsic component of membrane; GO:0012505 endomembrane system; GO:0044424 intracellular part; GO:0005887 integral component of plasma membrane; GO:0005623 cell; GO:0016021 integral component of m…	GO:0005515 protein binding; GO:0005488 binding;				IPR000483; IPR000372; IPR032675;	Cysteine-rich flanking region, C-terminal; Leucine-rich repeat N-terminal domain; Leucine-rich repeat domain, L domain-like;
P47914	60S ribosomal protein L29 OS=Homo sapiens OX=9606 GN=RPL29 PE=1 SV=2	1.836000	Up	0.000021	RPL29	17.752	1.295	1.134	1.194	1.079	1.066	1.064	0.436	0.648	0.63	0.707	0.731	0.569	nucleus	GO:0044085 cellular component biogenesis; GO:0022613 ribonucleoprotein complex biogenesis; GO:0072594 establishment of protein localization to organelle; GO:0006518 peptide metabolic process; GO:0022414 reproductive process; GO:0007566 embryo implantation; GO:0044699 single-organism process; GO:0009058 biosynthetic process; GO:0044764 multi-organism cellular process; GO:0044237 cellular metabolic…	GO:0005840 ribosome; GO:0043229 intracellular organelle; GO:0016020 membrane; GO:0043232 intracellular non-membrane-bounded organelle; GO:0022625 cytosolic large ribosomal subunit; GO:0044446 intracellular organelle part; GO:0005737 cytoplasm; GO:0032991 macromolecular complex; GO:0044424 intracellular part; GO:0005829 cytosol; GO:0005623 cell; GO:0044422 organelle part; GO:0043228 non-membrane-b…	GO:0003723 RNA binding; GO:0043167 ion binding; GO:0005515 protein binding; GO:0008201 heparin binding; GO:0003735 structural constituent of ribosome; GO:1901681 sulfur compound binding; GO:1901363 heterocyclic compound binding; GO:0097159 organic cyclic compound binding; GO:0050839 cell adhesion molecule binding; GO:0097367 carbohydrate derivative binding; GO:0005488 binding; GO:0045296 cadherin…	K02905	RP-L29e, RPL29; large subunit ribosomal protein L29e	hsa03010 Ribosome
Q8NFC6	Biorientation of chromosomes in cell division protein 1-like 1 OS=Homo sapiens OX=9606 GN=BOD1L1 PE=1 SV=2	1.835000	Up	0.000038	BOD1L1	330.46	0.918	1.121	0.779	0.829	1.15	1.147	0.572	0.571	0.466	0.534	0.623	0.473	nucleus	GO:0033554 cellular response to stress; GO:0051716 cellular response to stimulus; GO:0006260 DNA replication; GO:0006725 cellular aromatic compound metabolic process; GO:0006950 response to stress; GO:0006259 DNA metabolic process; GO:0045005 DNA-dependent DNA replication maintenance of fidelity; GO:1901360 organic cyclic compound metabolic process; GO:0006807 nitrogen compound metabolic process;…	GO:0043229 intracellular organelle; GO:0043232 intracellular non-membrane-bounded organelle; GO:0044446 intracellular organelle part; GO:0031981 nuclear lumen; GO:0044424 intracellular part; GO:0005623 cell; GO:0044422 organelle part; GO:0043228 non-membrane-bounded organelle; GO:0043226 organelle; GO:0043231 intracellular membrane-bounded organelle; GO:0031974 membrane-enclosed lumen; GO:0005654…
P86791	Vacuolar fusion protein CCZ1 homolog OS=Homo sapiens OX=9606 GN=CCZ1 PE=1 SV=1	1.835000	Up	0.000000	CCZ1	55.866		1.234	1.204	1.339	1.368	1.25		0.672	0.671	0.68	0.784	0.678	cytoplasm	GO:0016043 cellular component organization; GO:0043547 positive regulation of GTPase activity; GO:0016192 vesicle-mediated transport; GO:0051234 establishment of localization; GO:0043085 positive regulation of catalytic activity; GO:0006810 transport; GO:0051336 regulation of hydrolase activity; GO:0051345 positive regulation of hydrolase activity; GO:0050790 regulation of catalytic activity; GO:…	GO:0016020 membrane; GO:0043229 intracellular organelle; GO:0098588 bounding membrane of organelle; GO:0031090 organelle membrane; GO:0031982 vesicle; GO:0016234 inclusion body; GO:0005737 cytoplasm; GO:0044446 intracellular organelle part; GO:0044424 intracellular part; GO:0005829 cytosol; GO:0005623 cell; GO:0044422 organelle part; GO:0098852 lytic vacuole membrane; GO:0043226 organelle; GO:004…	GO:0005515 protein binding; GO:0098772 molecular function regulator; GO:0005085 guanyl-nucleotide exchange factor activity; GO:0005488 binding;
Q99683	Mitogen-activated protein kinase kinase kinase 5 OS=Homo sapiens OX=9606 GN=MAP3K5 PE=1 SV=1	1.834000	Up	0.000236	MAP3K5	154.54	1.312	0.873	1.475	1.645	0.995	1.265	0.811	0.64	0.707	0.617	0.66	0.69	cytoplasm	GO:0044700 single organism signaling; GO:0010941 regulation of cell death; GO:0032872 regulation of stress-activated MAPK cascade; GO:0032270 positive regulation of cellular protein metabolic process; GO:0043506 regulation of JUN kinase activity; GO:0071345 cellular response to cytokine stimulus; GO:0044237 cellular metabolic process; GO:0071900 regulation of protein serine/threonine kinase activ…	GO:0016020 membrane; GO:0042175 nuclear outer membrane-endoplasmic reticulum membrane network; GO:0005783 endoplasmic reticulum; GO:0061695 transferase complex, transferring phosphorus-containing groups; GO:0009897 external side of plasma membrane; GO:0098796 membrane protein complex; GO:0071944 cell periphery; GO:0005737 cytoplasm; GO:0032991 macromolecular complex; GO:0044424 intracellular part…	GO:1901265 nucleoside phosphate binding; GO:0016773 phosphotransferase activity, alcohol group as acceptor; GO:0019903 protein phosphatase binding; GO:0046983 protein dimerization activity; GO:0019901 protein kinase binding; GO:0005515 protein binding; GO:0004672 protein kinase activity; GO:0004702 signal transducer, downstream of receptor, with serine/threonine kinase activity; GO:0004871 signal…	K04426	MAP3K5, ASK1; mitogen-activated protein kinase kinase kinase 5 [EC:2.7.11.25]	hsa01524 Platinum drug resistance; hsa04010 MAPK signaling pathway; hsa04071 Sphingolipid signaling pathway; hsa04141 Protein processing in endoplasmic reticulum; hsa04210 Apoptosis; hsa04530 Tight junction; hsa04668 TNF signaling pathway; hsa04714 Thermogenesis; hsa04722 Neurotrophin signaling pathway; hsa04932 Non-alcoholic fatty liver disease (NAFLD); hsa05014 Amyotrophic lateral sclerosis (AL…	IPR025136; IPR013761; IPR000719; IPR011009;	Domain of unknown function DUF4071; Sterile alpha motif/pointed domain; Protein kinase domain; Protein kinase-like domain;
P18084	Integrin beta-5 OS=Homo sapiens OX=9606 GN=ITGB5 PE=1 SV=1	1.831000	Up	0.004185	ITGB5	88.053		1.065	0.693	1.029	1.033	1.491		0.666	0.465	0.475	0.58	0.715	extracellular	GO:0044085 cellular component biogenesis; GO:0044409 entry into host; GO:0044700 single organism signaling; GO:0003012 muscle system process; GO:0007166 cell surface receptor signaling pathway; GO:0048869 cellular developmental process; GO:0071560 cellular response to transforming growth factor beta stimulus; GO:0030038 contractile actin filament bundle assembly; GO:0044699 single-organism proces…	GO:0016020 membrane; GO:0044421 extracellular region part; GO:0098636 protein complex involved in cell adhesion; GO:0031410 cytoplasmic vesicle; GO:0030054 cell junction; GO:0071944 cell periphery; GO:0098796 membrane protein complex; GO:0005737 cytoplasm; GO:0031982 vesicle; GO:0031224 intrinsic component of membrane; GO:0032991 macromolecular complex; GO:0044424 intracellular part; GO:0005887 i…	GO:0060089 molecular transducer activity; GO:0005515 protein binding; GO:0004872 receptor activity; GO:0001618 virus receptor activity; GO:0005488 binding;	K06588	ITGB5; integrin beta 5	hsa04145 Phagosome; hsa04151 PI3K-Akt signaling pathway; hsa04510 Focal adhesion; hsa04512 ECM-receptor interaction; hsa04810 Regulation of actin cytoskeleton; hsa05165 Human papillomavirus infection; hsa05205 Proteoglycans in cancer; hsa05410 Hypertrophic cardiomyopathy (HCM); hsa05412 Arrhythmogenic right ventricular cardiomyopathy (ARVC); hsa05414 Dilated cardiomyopathy (DCM)	IPR032695; IPR033760; IPR002369; IPR012896; IPR016201; IPR014836; IPR002035;	Integrin domain; Integrin beta N-terminal; Integrin beta subunit, VWA domain; Integrin beta subunit, tail; PSI domain; Integrin beta subunit, cytoplasmic domain; von Willebrand factor, type A;
Q09666	Neuroblast differentiation-associated protein AHNAK OS=Homo sapiens OX=9606 GN=AHNAK PE=1 SV=2	1.831000	Up	0.000016	AHNAK	629.09	0.976	0.79	1.159	1.277	1.098	1.1	0.616	0.638	0.599	0.578	0.512	0.552	nucleus	GO:0050794 regulation of cellular process; GO:0044085 cellular component biogenesis; GO:0016043 cellular component organization; GO:0060255 regulation of macromolecule metabolic process; GO:0019219 regulation of nucleobase-containing compound metabolic process; GO:0051259 protein oligomerization; GO:0022607 cellular component assembly; GO:1901019 regulation of calcium ion transmembrane transporte…	GO:0016020 membrane; GO:0044421 extracellular region part; GO:0031090 organelle membrane; GO:0071944 cell periphery; GO:0044291 cell-cell contact zone; GO:0030054 cell junction; GO:0030016 myofibril; GO:0005737 cytoplasm; GO:0031982 vesicle; GO:0099512 supramolecular fiber; GO:0044424 intracellular part; GO:0099080 supramolecular complex; GO:0005911 cell-cell junction; GO:0005623 cell; GO:0044422…	GO:0097159 organic cyclic compound binding; GO:1901363 heterocyclic compound binding; GO:0050839 cell adhesion molecule binding; GO:0003723 RNA binding; GO:0005488 binding; GO:0045296 cadherin binding; GO:0003676 nucleic acid binding; GO:0044548 S100 protein binding; GO:0005515 protein binding; GO:0005198 structural molecule activity; GO:0097493 structural molecule activity conferring elasticity;				IPR001478;	PDZ domain;
P16104	Histone H2AX OS=Homo sapiens OX=9606 GN=H2AFX PE=1 SV=2	1.830000	Up	0.006461	H2AFX	15.144	0.754	1.21	0.873	0.546	1.051	1.169	0.368	0.614	0.338	0.686	0.639	0.416	nucleus	GO:0044085 cellular component biogenesis; GO:0022414 reproductive process; GO:0007420 brain development; GO:0021987 cerebral cortex development; GO:0044237 cellular metabolic process; GO:0021537 telencephalon development; GO:0008152 metabolic process; GO:0006334 nucleosome assembly; GO:0065003 macromolecular complex assembly; GO:0044702 single organism reproductive process; GO:0010558 negative re…	GO:0044421 extracellular region part; GO:0031982 vesicle; GO:0000803 sex chromosome; GO:0032991 macromolecular complex; GO:0044424 intracellular part; GO:0016604 nuclear body; GO:0005623 cell; GO:0044422 organelle part; GO:0044427 chromosomal part; GO:0043228 non-membrane-bounded organelle; GO:0000793 condensed chromosome; GO:0031974 membrane-enclosed lumen; GO:0070062 extracellular exosome; GO:0…	GO:0042393 histone binding; GO:0097159 organic cyclic compound binding; GO:1901363 heterocyclic compound binding; GO:0003677 DNA binding; GO:0046982 protein heterodimerization activity; GO:0005488 binding; GO:0046983 protein dimerization activity; GO:0003676 nucleic acid binding; GO:0005515 protein binding; GO:0003684 damaged DNA binding; GO:0019899 enzyme binding;	K11251	H2A; histone H2A	hsa04217 Necroptosis; hsa05034 Alcoholism; hsa05322 Systemic lupus erythematosus	IPR009072; IPR032454; IPR007125;	Histone-fold; Histone H2A, C-terminal domain; Histone H2A/H2B/H3;
P32456	Guanylate-binding protein 2 OS=Homo sapiens OX=9606 GN=GBP2 PE=1 SV=3	1.830000	Up	0.000005	GBP2	67.208	1.1	1.124	1.468	1.391	1.358	1.034	0.565	0.698	0.661	0.708	0.687	0.766	cytoplasm	GO:0050794 regulation of cellular process; GO:0044700 single organism signaling; GO:0060337 type I interferon signaling pathway; GO:0051716 cellular response to stimulus; GO:0034097 response to cytokine; GO:0006950 response to stress; GO:0007166 cell surface receptor signaling pathway; GO:0071310 cellular response to organic substance; GO:0071346 cellular response to interferon-gamma; GO:0044699 …	GO:0016020 membrane; GO:0031090 organelle membrane; GO:0005737 cytoplasm; GO:0044424 intracellular part; GO:0005623 cell; GO:0044422 organelle part; GO:0043228 non-membrane-bounded organelle; GO:0031974 membrane-enclosed lumen; GO:0005856 cytoskeleton; GO:0005654 nucleoplasm; GO:0070013 intracellular organelle lumen; GO:0005622 intracellular; GO:0044464 cell part; GO:0048471 perinuclear region of…	GO:1901265 nucleoside phosphate binding; GO:0001882 nucleoside binding; GO:0043167 ion binding; GO:0016817 hydrolase activity, acting on acid anhydrides; GO:0016787 hydrolase activity; GO:0005515 protein binding; GO:0000166 nucleotide binding; GO:0017111 nucleoside-triphosphatase activity; GO:1901363 heterocyclic compound binding; GO:0097159 organic cyclic compound binding; GO:0032549 ribonucleos…	K20897	GBP2; guanylate-binding protein 2	hsa04621 NOD-like receptor signaling pathway	IPR015894; IPR027417; IPR030386; IPR003191;	Guanylate-binding protein, N-terminal; P-loop containing nucleoside triphosphate hydrolase; GB1/RHD3-type guanine nucleotide-binding (G) domain; Guanylate-binding protein, C-terminal;
P07237	Protein disulfide-isomerase OS=Homo sapiens OX=9606 GN=P4HB PE=1 SV=3	1.825000	Up	0.000001	P4HB	57.116	1.575	1.096	1.266	1.344	1.101	1.126	0.74	0.66	0.631	0.707	0.671	0.705	extracellular	GO:0065008 regulation of biological quality; GO:0010941 regulation of cell death; GO:0023051 regulation of signaling; GO:0044699 single-organism process; GO:0009058 biosynthetic process; GO:0044237 cellular metabolic process; GO:0042157 lipoprotein metabolic process; GO:0006457 protein folding; GO:2001233 regulation of apoptotic signaling pathway; GO:0008152 metabolic process; GO:0006520 cellular…	GO:0016020 membrane; GO:0044421 extracellular region part; GO:0005783 endoplasmic reticulum; GO:0009897 external side of plasma membrane; GO:0031410 cytoplasmic vesicle; GO:0030054 cell junction; GO:0071944 cell periphery; GO:0031982 vesicle; GO:0005737 cytoplasm; GO:0032991 macromolecular complex; GO:0044424 intracellular part; GO:0005623 cell; GO:0044422 organelle part; GO:0048770 pigment granu…	GO:0003723 RNA binding; GO:0046982 protein heterodimerization activity; GO:0005102 receptor binding; GO:0031543 peptidyl-proline dioxygenase activity; GO:0044877 macromolecular complex binding; GO:0046983 protein dimerization activity; GO:0016705 oxidoreductase activity, acting on paired donors, with incorporation or reduction of molecular oxygen; GO:0005178 integrin binding; GO:0005515 protein b…	K09580	PDIA1, P4HB; protein disulfide-isomerase A1 [EC:5.3.4.1]	hsa04141 Protein processing in endoplasmic reticulum	IPR005788; IPR012336; IPR013766;	Disulphide isomerase; Thioredoxin-like fold; Thioredoxin domain;
Q9BTV4	Transmembrane protein 43 OS=Homo sapiens OX=9606 GN=TMEM43 PE=1 SV=1	1.825000	Up	0.000064	TMEM43	44.875	1.697	1.07	1.558	1.846	1.347	1.295	0.693	0.853	0.78	0.818	0.767	0.919	plasma membrane	GO:0016043 cellular component organization; GO:0006997 nucleus organization; GO:0010256 endomembrane system organization; GO:0006996 organelle organization; GO:0061024 membrane organization; GO:0044763 single-organism cellular process; GO:0044699 single-organism process; GO:0071763 nuclear membrane organization; GO:0044802 single-organism membrane organization; GO:0009987 cellular process; GO:007…	GO:0016020 membrane; GO:0005783 endoplasmic reticulum; GO:0031090 organelle membrane; GO:0005737 cytoplasm; GO:0031224 intrinsic component of membrane; GO:0044424 intracellular part; GO:0005623 cell; GO:0044422 organelle part; GO:0031974 membrane-enclosed lumen; GO:0031965 nuclear membrane; GO:0031229 intrinsic component of nuclear inner membrane; GO:0031301 integral component of organelle membra…	GO:0005515 protein binding; GO:0043621 protein self-association; GO:0005488 binding;
Q9BSJ8	Extended synaptotagmin-1 OS=Homo sapiens OX=9606 GN=ESYT1 PE=1 SV=1	1.824000	Up	0.000000	ESYT1	122.85	1.238	1.215	1.504	1.366	1.344	1.452	0.763	0.867	0.751	0.659	0.647	0.764	cytoplasm	GO:1903509 liposaccharide metabolic process; GO:0006869 lipid transport; GO:0006643 membrane lipid metabolic process; GO:0006687 glycosphingolipid metabolic process; GO:0006664 glycolipid metabolic process; GO:0044763 single-organism cellular process; GO:0006807 nitrogen compound metabolic process; GO:0044699 single-organism process; GO:0044255 cellular lipid metabolic process; GO:0010876 lipid l…	GO:0016020 membrane; GO:0043229 intracellular organelle; GO:0042175 nuclear outer membrane-endoplasmic reticulum membrane network; GO:0005783 endoplasmic reticulum; GO:0071944 cell periphery; GO:0044446 intracellular organelle part; GO:0005737 cytoplasm; GO:0031224 intrinsic component of membrane; GO:0012505 endomembrane system; GO:0044424 intracellular part; GO:0005623 cell; GO:0016021 integral …	GO:0008289 lipid binding; GO:0046872 metal ion binding; GO:0043169 cation binding; GO:0005515 protein binding; GO:0005488 binding; GO:0043167 ion binding;				IPR031468; IPR000008;	Synaptotagmin-like mitochondrial-lipid-binding domain; C2 domain;
Q9UHD8	Septin-9 OS=Homo sapiens OX=9606 GN=SEPTIN9 PE=1 SV=2	1.823000	Up	0.000043	SEPTIN9	65.401	1.533	1.046	1.754	1.425	1.181	1.211	0.651	0.781	0.824	0.794	0.736	0.684	nucleus	GO:0050794 regulation of cellular process; GO:0044085 cellular component biogenesis; GO:0016043 cellular component organization; GO:0060491 regulation of cell projection assembly; GO:0044699 single-organism process; GO:0031344 regulation of cell projection organization; GO:0044087 regulation of cellular component biogenesis; GO:1902115 regulation of organelle assembly; GO:0051259 protein oligomer…	GO:0005938 cell cortex; GO:0005874 microtubule; GO:0071944 cell periphery; GO:0099568 cytoplasmic region; GO:0005737 cytoplasm; GO:0097730 non-motile cilium; GO:0032991 macromolecular complex; GO:0099512 supramolecular fiber; GO:0044424 intracellular part; GO:0005623 cell; GO:0099080 supramolecular complex; GO:0032432 actin filament bundle; GO:0044422 organelle part; GO:0043228 non-membrane-bound…	GO:1901265 nucleoside phosphate binding; GO:0001882 nucleoside binding; GO:0043167 ion binding; GO:0016817 hydrolase activity, acting on acid anhydrides; GO:0016787 hydrolase activity; GO:0005515 protein binding; GO:0000166 nucleotide binding; GO:0017111 nucleoside-triphosphatase activity; GO:1901363 heterocyclic compound binding; GO:0097159 organic cyclic compound binding; GO:0032549 ribonucleos…	K16938	SEPT3_9_12; septin 3/9/12	hsa05100 Bacterial invasion of epithelial cells; hsa05131 Shigellosis	IPR027417; IPR030379;	P-loop containing nucleoside triphosphate hydrolase; Septin-type guanine nucleotide-binding (G) domain;
Q9NW08	DNA-directed RNA polymerase III subunit RPC2 OS=Homo sapiens OX=9606 GN=POLR3B PE=1 SV=2	1.823000	Up	0.000078	POLR3B	127.78		1.688	1.451	1.254	1.8	1.47		0.876	0.788	0.805	0.743	0.992	cytoplasm	GO:0032481 positive regulation of type I interferon production; GO:0097659 nucleic acid-templated transcription; GO:0098542 defense response to other organism; GO:0009058 biosynthetic process; GO:0044764 multi-organism cellular process; GO:0031347 regulation of defense response; GO:0044237 cellular metabolic process; GO:0009607 response to biotic stimulus; GO:0009605 response to external stimulus…	GO:0043229 intracellular organelle; GO:0000428 DNA-directed RNA polymerase complex; GO:0055029 nuclear DNA-directed RNA polymerase complex; GO:0061695 transferase complex, transferring phosphorus-containing groups; GO:0044446 intracellular organelle part; GO:0005737 cytoplasm; GO:0030880 RNA polymerase complex; GO:0032991 macromolecular complex; GO:0031981 nuclear lumen; GO:0044424 intracellular …	GO:0003677 DNA binding; GO:0034062 5'-3' RNA polymerase activity; GO:0097747 RNA polymerase activity; GO:0043167 ion binding; GO:0001882 nucleoside binding; GO:1901363 heterocyclic compound binding; GO:0097159 organic cyclic compound binding; GO:0032549 ribonucleoside binding; GO:0097367 carbohydrate derivative binding; GO:0016779 nucleotidyltransferase activity; GO:0003824 catalytic activity; GO…	K03021	RPC2, POLR3B; DNA-directed RNA polymerase III subunit RPC2 [EC:2.7.7.6]	hsa03020 RNA polymerase; hsa04623 Cytosolic DNA-sensing pathway	IPR007645; IPR007120; IPR007641; IPR014724; IPR007642; IPR007644; IPR007646; IPR007647;	RNA polymerase Rpb2, domain 3; DNA-directed RNA polymerase, subunit 2, domain 6; RNA polymerase Rpb2, domain 7; RNA polymerase Rpb2, OB-fold; RNA polymerase Rpb2, domain 2; RNA polymerase, beta subunit, protrusion; RNA polymerase Rpb2, domain 4; RNA polymerase Rpb2, domain 5;
Q8IYS1	Peptidase M20 domain-containing protein 2 OS=Homo sapiens OX=9606 GN=PM20D2 PE=1 SV=2	1.822000	Up	0.000385	PM20D2	47.776		2.383	1.615	1.651	1.61	1.57		0.97	1.197	0.991	0.863	0.824	cytoplasm	GO:0050794 regulation of cellular process; GO:0080090 regulation of primary metabolic process; GO:0060255 regulation of macromolecule metabolic process; GO:0031323 regulation of cellular metabolic process; GO:0044238 primary metabolic process; GO:0071704 organic substance metabolic process; GO:0008152 metabolic process; GO:0050789 regulation of biological process; GO:0032268 regulation of cellula…	GO:0043229 intracellular organelle; GO:0044421 extracellular region part; GO:0044446 intracellular organelle part; GO:0031982 vesicle; GO:0031981 nuclear lumen; GO:0044424 intracellular part; GO:0005623 cell; GO:0005576 extracellular region; GO:0044422 organelle part; GO:0031974 membrane-enclosed lumen; GO:0043226 organelle; GO:0070062 extracellular exosome; GO:0043231 intracellular membrane-boun…	GO:0070011 peptidase activity, acting on L-amino acid peptides; GO:0008233 peptidase activity; GO:0008238 exopeptidase activity; GO:0016787 hydrolase activity; GO:0003824 catalytic activity; GO:0016805 dipeptidase activity;				IPR011650;	Peptidase M20, dimerisation domain;
Q9UM22	Mammalian ependymin-related protein 1 OS=Homo sapiens OX=9606 GN=EPDR1 PE=1 SV=2	1.822000	Up	0.004000	EPDR1	25.437	0.938	1.503	1.144	0.686	0.978	0.633	0.785	0.469	0.496	0.491	0.532	0.456	extracellular	GO:0007160 cell-matrix adhesion; GO:0022610 biological adhesion; GO:0007155 cell adhesion; GO:0031589 cell-substrate adhesion;	GO:0043229 intracellular organelle; GO:0005615 extracellular space; GO:0044421 extracellular region part; GO:0005737 cytoplasm; GO:0031982 vesicle; GO:0044424 intracellular part; GO:0005623 cell; GO:0005576 extracellular region; GO:0043226 organelle; GO:0070062 extracellular exosome; GO:0043231 intracellular membrane-bounded organelle; GO:0005622 intracellular; GO:0044464 cell part; GO:0005764 ly…	GO:0043169 cation binding; GO:0046872 metal ion binding; GO:0005509 calcium ion binding; GO:0005488 binding; GO:0043167 ion binding;
Q86VP1	Tax1-binding protein 1 OS=Homo sapiens OX=9606 GN=TAX1BP1 PE=1 SV=2	1.818000	Up	0.000603	TAX1BP1	90.876		1.104	1.562	1.555	1.354	1.151		0.787	0.756	0.697	0.551	0.909	cytoplasm	GO:0050794 regulation of cellular process; GO:0010941 regulation of cell death; GO:0032479 regulation of type I interferon production; GO:0043069 negative regulation of programmed cell death; GO:0043433 negative regulation of sequence-specific DNA binding transcription factor activity; GO:0060255 regulation of macromolecule metabolic process; GO:0010803 regulation of tumor necrosis factor-mediate…	GO:0070062 extracellular exosome; GO:0043226 organelle; GO:0044421 extracellular region part; GO:0044464 cell part; GO:0005622 intracellular; GO:0005737 cytoplasm; GO:0031982 vesicle; GO:1903561 extracellular vesicle; GO:0044424 intracellular part; GO:0005623 cell; GO:0005829 cytosol; GO:0043227 membrane-bounded organelle; GO:0005576 extracellular region; GO:0043230 extracellular organelle; GO:00…	GO:0005488 binding; GO:0043167 ion binding; GO:0043169 cation binding; GO:0046872 metal ion binding; GO:0005515 protein binding; GO:0019900 kinase binding; GO:0019899 enzyme binding;	K21347	TAX1BP1; Tax1-binding protein 1	hsa04137 Mitophagy - animal	IPR012852;	Calcium binding and coiled-coil domain-like;
P0DN76	Splicing factor U2AF 35 kDa subunit-like protein OS=Homo sapiens OX=9606 GN=U2AF1L5 PE=1 SV=1	1.818000	Up	0.000037	U2AF1L5	27.872	1.302	1.041	1.175	0.947	1.502	1.448	0.61	0.789	0.639	0.692	0.684	0.664	nucleus	GO:0006396 RNA processing; GO:0006725 cellular aromatic compound metabolic process; GO:1901360 organic cyclic compound metabolic process; GO:0006807 nitrogen compound metabolic process; GO:0044238 primary metabolic process; GO:0044237 cellular metabolic process; GO:0071704 organic substance metabolic process; GO:0006397 mRNA processing; GO:0016070 RNA metabolic process; GO:0000398 mRNA splicing, …	GO:0043229 intracellular organelle; GO:0089701 U2AF; GO:0044446 intracellular organelle part; GO:0031981 nuclear lumen; GO:0032991 macromolecular complex; GO:0044424 intracellular part; GO:0016604 nuclear body; GO:0005623 cell; GO:0044422 organelle part; GO:0031974 membrane-enclosed lumen; GO:0043231 intracellular membrane-bounded organelle; GO:0043226 organelle; GO:0005654 nucleoplasm; GO:000563…	GO:0097159 organic cyclic compound binding; GO:1901363 heterocyclic compound binding; GO:0003723 RNA binding; GO:1901265 nucleoside phosphate binding; GO:0005488 binding; GO:0043167 ion binding; GO:0003676 nucleic acid binding; GO:0043169 cation binding; GO:0046872 metal ion binding; GO:0000166 nucleotide binding; GO:0036094 small molecule binding;	K12836	U2AF1; splicing factor U2AF 35 kDa subunit	hsa03040 Spliceosome; hsa05131 Shigellosis	IPR000571; IPR000504; IPR012677; IPR003954;	Zinc finger, CCCH-type; RNA recognition motif domain; Nucleotide-binding alpha-beta plait domain; RNA recognition motif domain, eukaryote;
Q8NE86	"Calcium uniporter protein, mitochondrial OS=Homo sapiens OX=9606 GN=MCU PE=1 SV=1"	1.817000	Up	0.000057	MCU	39.866	1.57	1.211	0.974	1.42	1.331	1.365	0.551	0.777	0.776	0.681	0.815	0.732	mitochondria	GO:0044700 single organism signaling; GO:0044085 cellular component biogenesis; GO:0065008 regulation of biological quality; GO:0072503 cellular divalent inorganic cation homeostasis; GO:0006839 mitochondrial transport; GO:0042593 glucose homeostasis; GO:0050796 regulation of insulin secretion; GO:0023051 regulation of signaling; GO:0044699 single-organism process; GO:0051046 regulation of secret…	GO:0016020 membrane; GO:0031090 organelle membrane; GO:0005737 cytoplasm; GO:0031305 integral component of mitochondrial inner membrane; GO:0032991 macromolecular complex; GO:0031224 intrinsic component of membrane; GO:0044424 intracellular part; GO:0044455 mitochondrial membrane part; GO:0005623 cell; GO:0031304 intrinsic component of mitochondrial inner membrane; GO:0044422 organelle part; GO:0…	GO:0022804 active transmembrane transporter activity; GO:0015291 secondary active transmembrane transporter activity; GO:0015075 ion transmembrane transporter activity; GO:0022803 passive transmembrane transporter activity; GO:0022892 substrate-specific transporter activity; GO:0005515 protein binding; GO:0015267 channel activity; GO:0022891 substrate-specific transmembrane transporter activity; …	K20858	MCU; calcium uniporter protein, mitochondrial	hsa04020 Calcium signaling pathway; hsa04218 Cellular senescence; hsa04621 NOD-like receptor signaling pathway	IPR006769;	Coiled-coil domain containing protein 109, C-terminal;
P63279	SUMO-conjugating enzyme UBC9 OS=Homo sapiens OX=9606 GN=UBE2I PE=1 SV=1	1.814000	Up	0.000096	UBE2I	18.007	1.13	1.215	1.389	1.141	0.878	0.925	0.789	0.578	0.537	0.641	0.509	0.627	cytoplasm	GO:0032270 positive regulation of cellular protein metabolic process; GO:0033235 positive regulation of protein sumoylation; GO:0006289 nucleotide-excision repair; GO:0044237 cellular metabolic process; GO:0008152 metabolic process; GO:0043122 regulation of I-kappaB kinase/NF-kappaB signaling; GO:0044093 positive regulation of molecular function; GO:0051347 positive regulation of transferase acti…	GO:0005737 cytoplasm; GO:0032991 macromolecular complex; GO:0044424 intracellular part; GO:0016604 nuclear body; GO:0005623 cell; GO:0044422 organelle part; GO:0044427 chromosomal part; GO:0043228 non-membrane-bounded organelle; GO:0000793 condensed chromosome; GO:0031974 membrane-enclosed lumen; GO:1902494 catalytic complex; GO:0016605 PML body; GO:0005654 nucleoplasm; GO:0070013 intracellular o…	GO:1901265 nucleoside phosphate binding; GO:0061656 SUMO conjugating enzyme activity; GO:0071535 RING-like zinc finger domain binding; GO:0005515 protein binding; GO:1901363 heterocyclic compound binding; GO:0097159 organic cyclic compound binding; GO:0032553 ribonucleotide binding; GO:0003824 catalytic activity; GO:0005488 binding; GO:0032550 purine ribonucleoside binding; GO:0043168 anion bindi…	K10577	UBE2I, UBC9; ubiquitin-conjugating enzyme E2 I	hsa03013 RNA transport; hsa04064 NF-kappa B signaling pathway; hsa04120 Ubiquitin mediated proteolysis; hsa05206 MicroRNAs in cancer	IPR016135; IPR000608;	Ubiquitin-conjugating enzyme/RWD-like; Ubiquitin-conjugating enzyme E2;
Q9UI08	Ena/VASP-like protein OS=Homo sapiens OX=9606 GN=EVL PE=1 SV=2	1.814000	Up	0.001743	EVL	44.619	0.705	0.843	0.679	0.981	0.889	1.526	0.497	0.416	0.473	0.599	0.501	0.613	nucleus	GO:0044085 cellular component biogenesis; GO:0030833 regulation of actin filament polymerization; GO:0044700 single organism signaling; GO:0065008 regulation of biological quality; GO:0032273 positive regulation of protein polymerization; GO:0060491 regulation of cell projection assembly; GO:0007166 cell surface receptor signaling pathway; GO:0010633 negative regulation of epithelial cell migrati…	GO:0031252 cell leading edge; GO:0043229 intracellular organelle; GO:0016020 membrane; GO:0042995 cell projection; GO:0043232 intracellular non-membrane-bounded organelle; GO:0030054 cell junction; GO:0005737 cytoplasm; GO:0070161 anchoring junction; GO:0044424 intracellular part; GO:0005623 cell; GO:0005829 cytosol; GO:0043228 non-membrane-bounded organelle; GO:0043226 organelle; GO:0005856 cyto…	GO:0003779 actin binding; GO:0005522 profilin binding; GO:0019904 protein domain specific binding; GO:0005515 protein binding; GO:0008092 cytoskeletal protein binding; GO:0017124 SH3 domain binding; GO:0005488 binding;	K23487		hsa04015 Rap1 signaling pathway	IPR014885; IPR011993; IPR000697;	VASP tetramerisation; PH domain-like; WH1/EVH1 domain;
Q15629	Translocating chain-associated membrane protein 1 OS=Homo sapiens OX=9606 GN=TRAM1 PE=1 SV=3	1.808000	Up	0.000038	TRAM1	43.071	0.928	1.195	0.787	0.78	0.932	0.967	0.477	0.485	0.424	0.531	0.622	0.552	plasma membrane	GO:0046907 intracellular transport; GO:0072657 protein localization to membrane; GO:0071702 organic substance transport; GO:0044403 symbiosis, encompassing mutualism through parasitism; GO:0006613 cotranslational protein targeting to membrane; GO:0044764 multi-organism cellular process; GO:0015031 protein transport; GO:0051704 multi-organism process; GO:0051641 cellular localization; GO:0051234 e…	GO:0043229 intracellular organelle; GO:0016020 membrane; GO:0042175 nuclear outer membrane-endoplasmic reticulum membrane network; GO:0005783 endoplasmic reticulum; GO:0044446 intracellular organelle part; GO:0005737 cytoplasm; GO:0031224 intrinsic component of membrane; GO:0012505 endomembrane system; GO:0044424 intracellular part; GO:0005623 cell; GO:0016021 integral component of membrane; GO:0…	GO:0005515 protein binding; GO:0060089 molecular transducer activity; GO:0004872 receptor activity; GO:0005488 binding;	K14010	TRAM1; translocating chain-associated membrane protein 1	hsa04141 Protein processing in endoplasmic reticulum	IPR006634; IPR013599;	TRAM/LAG1/CLN8 homology domain; TRAM1-like protein;
O75909	Cyclin-K OS=Homo sapiens OX=9606 GN=CCNK PE=1 SV=2	1.803000	Up	0.000185	CCNK	64.239	1.52	1.359	1.037	1.078	1.574	1.643	0.84	0.953	0.652	0.644	0.731	0.735	cytoplasm,nucleus	GO:1904031 positive regulation of cyclin-dependent protein kinase activity; GO:0065008 regulation of biological quality; GO:0044827 modulation by host of viral genome replication; GO:0032270 positive regulation of cellular protein metabolic process; GO:0097659 nucleic acid-templated transcription; GO:0009891 positive regulation of biosynthetic process; GO:0006354 DNA-templated transcription, elon…	GO:0043229 intracellular organelle; GO:0002944 cyclin K-CDK12 complex; GO:0061695 transferase complex, transferring phosphorus-containing groups; GO:0044446 intracellular organelle part; GO:0031981 nuclear lumen; GO:0032991 macromolecular complex; GO:0044424 intracellular part; GO:0000307 cyclin-dependent protein kinase holoenzyme complex; GO:1990234 transferase complex; GO:1902554 serine/threoni…	GO:0016773 phosphotransferase activity, alcohol group as acceptor; GO:0016538 cyclin-dependent protein serine/threonine kinase regulator activity; GO:0019901 protein kinase binding; GO:0008353 RNA polymerase II carboxy-terminal domain kinase activity; GO:0004693 cyclin-dependent protein serine/threonine kinase activity; GO:0005515 protein binding; GO:0004672 protein kinase activity; GO:0019887 pr…	K23326			IPR004367; IPR013763; IPR006671;	Cyclin, C-terminal domain; Cyclin-like; Cyclin, N-terminal;
O75955	Flotillin-1 OS=Homo sapiens OX=9606 GN=FLOT1 PE=1 SV=3	1.800000	Up	0.000080	FLOT1	47.355	1.824	1.122	1.384	1.534	1.272	1.067	0.686	0.789	0.869	0.793	0.693	0.728	cytoplasm	GO:0050658 RNA transport; GO:0044700 single organism signaling; GO:0060627 regulation of vesicle-mediated transport; GO:0044085 cellular component biogenesis; GO:0032481 positive regulation of type I interferon production; GO:0032270 positive regulation of cellular protein metabolic process; GO:0060142 regulation of syncytium formation by plasma membrane fusion; GO:0032989 cellular component morp…	GO:0016020 membrane; GO:0044421 extracellular region part; GO:0044450 microtubule organizing center part; GO:0031090 organelle membrane; GO:0098857 membrane microdomain; GO:0005737 cytoplasm; GO:0032991 macromolecular complex; GO:0005913 cell-cell adherens junction; GO:0005623 cell; GO:0044422 organelle part; GO:0005769 early endosome; GO:0043228 non-membrane-bounded organelle; GO:0005765 lysosom…	GO:0002020 protease binding; GO:0035254 glutamate receptor binding; GO:0046982 protein heterodimerization activity; GO:0005102 receptor binding; GO:0005488 binding; GO:0046983 protein dimerization activity; GO:0005515 protein binding; GO:0035255 ionotropic glutamate receptor binding; GO:0019899 enzyme binding;	K07192	FLOT; flotillin	hsa04910 Insulin signaling pathway	IPR031905; IPR001107;	Flotillin, C-terminal domain; Band 7 domain;
Q86W92	Liprin-beta-1 OS=Homo sapiens OX=9606 GN=PPFIBP1 PE=1 SV=2	1.800000	Up	0.000003	PPFIBP1	114.02	1.199	1.61	1.315	1.222	1.279	1.176	0.667	0.784	0.781	0.614	0.664	0.825	nucleus	GO:0007155 cell adhesion; GO:0022610 biological adhesion;	GO:0016020 membrane; GO:0005925 focal adhesion; GO:0044464 cell part; GO:0071944 cell periphery; GO:0030054 cell junction; GO:0005912 adherens junction; GO:0070161 anchoring junction; GO:0030055 cell-substrate junction; GO:0005623 cell; GO:0005886 plasma membrane; GO:0005924 cell-substrate adherens junction;	GO:0050839 cell adhesion molecule binding; GO:0005515 protein binding; GO:0005488 binding; GO:0045296 cadherin binding;				IPR013761; IPR001660;	Sterile alpha motif/pointed domain; Sterile alpha motif domain;
O60506	Heterogeneous nuclear ribonucleoprotein Q OS=Homo sapiens OX=9606 GN=SYNCRIP PE=1 SV=2	1.796000	Up	0.000000	SYNCRIP	69.602	1.394	1.231	1.359	1.192	1.434	1.339	0.813	0.698	0.737	0.741	0.775	0.662	nucleus	GO:0001649 osteoblast differentiation; GO:0065008 regulation of biological quality; GO:0043489 RNA stabilization; GO:0010608 posttranscriptional regulation of gene expression; GO:0048869 cellular developmental process; GO:0071346 cellular response to interferon-gamma; GO:0044699 single-organism process; GO:0044764 multi-organism cellular process; GO:0071345 cellular response to cytokine stimulus;…	GO:0016020 membrane; GO:0005783 endoplasmic reticulum; GO:0005737 cytoplasm; GO:0032991 macromolecular complex; GO:0044424 intracellular part; GO:0005623 cell; GO:0097452 GAIT complex; GO:0044422 organelle part; GO:0031974 membrane-enclosed lumen; GO:1902494 catalytic complex; GO:0005654 nucleoplasm; GO:0070013 intracellular organelle lumen; GO:0005622 intracellular; GO:0044464 cell part; GO:0043…	GO:0008143 poly(A) binding; GO:0097159 organic cyclic compound binding; GO:1901363 heterocyclic compound binding; GO:0003723 RNA binding; GO:1901265 nucleoside phosphate binding; GO:0005488 binding; GO:0003676 nucleic acid binding; GO:0005515 protein binding; GO:0000166 nucleotide binding; GO:0070717 poly-purine tract binding; GO:0036094 small molecule binding; GO:0003727 single-stranded RNA bind…	K13160	SYNCRIP, HNRPQ; heterogeneous nuclear ribonucleoprotein Q		IPR000504; IPR012677;	RNA recognition motif domain; Nucleotide-binding alpha-beta plait domain;
Q8NF37	Lysophosphatidylcholine acyltransferase 1 OS=Homo sapiens OX=9606 GN=LPCAT1 PE=1 SV=2	1.794000	Up	0.006584	LPCAT1	59.151	0.976	2.16	0.967	1.211	1.101	0.997	0.763	0.776	0.685	0.599	0.604	0.705	mitochondria	GO:0071072 negative regulation of phospholipid biosynthetic process; GO:0065008 regulation of biological quality; GO:0045321 leukocyte activation; GO:0044255 cellular lipid metabolic process; GO:0019216 regulation of lipid metabolic process; GO:0044237 cellular metabolic process; GO:0019432 triglyceride biosynthetic process; GO:0008610 lipid biosynthetic process; GO:0008152 metabolic process; GO:…	GO:0016020 membrane; GO:0042175 nuclear outer membrane-endoplasmic reticulum membrane network; GO:0005783 endoplasmic reticulum; GO:0031410 cytoplasmic vesicle; GO:0031090 organelle membrane; GO:0071944 cell periphery; GO:0031982 vesicle; GO:0005737 cytoplasm; GO:0044433 cytoplasmic vesicle part; GO:0031224 intrinsic component of membrane; GO:0044424 intracellular part; GO:0005623 cell; GO:004442…	GO:0047192 1-alkylglycerophosphocholine O-acetyltransferase activity; GO:0003841 1-acylglycerol-3-phosphate O-acyltransferase activity; GO:0016411 acylglycerol O-acyltransferase activity; GO:0043167 ion binding; GO:0016413 O-acetyltransferase activity; GO:0016747 transferase activity, transferring acyl groups other than amino-acyl groups; GO:0016407 acetyltransferase activity; GO:0047144 2-acylgl…	K13510	LPCAT1_2; lysophosphatidylcholine acyltransferase / lyso-PAF acetyltransferase [EC:2.3.1.23 2.3.1.67]	hsa00564 Glycerophospholipid metabolism; hsa00565 Ether lipid metabolism; hsa01100 Metabolic pathways	IPR002123; IPR002048; IPR011992;	Phospholipid/glycerol acyltransferase; EF-hand domain; EF-hand domain pair;
P41208	Centrin-2 OS=Homo sapiens OX=9606 GN=CETN2 PE=1 SV=1	1.793000	Up	0.000159	CETN2	19.738	1.314	1.385	1.522	1.073	1.116	1.168	0.671	0.696	0.713	0.706	0.714	0.727	nucleus	GO:0044085 cellular component biogenesis; GO:0007098 centrosome cycle; GO:0022414 reproductive process; GO:0006289 nucleotide-excision repair; GO:0007067 mitotic nuclear division; GO:0032392 DNA geometric change; GO:0060271 cilium assembly; GO:0044699 single-organism process; GO:0010564 regulation of cell cycle process; GO:0044237 cellular metabolic process; GO:0044782 cilium organization; GO:000…	GO:0044450 microtubule organizing center part; GO:0035869 ciliary transition zone; GO:0005737 cytoplasm; GO:0097730 non-motile cilium; GO:0032991 macromolecular complex; GO:0044424 intracellular part; GO:0005623 cell; GO:0097731 9+0 non-motile cilium; GO:0044422 organelle part; GO:0043228 non-membrane-bounded organelle; GO:0005856 cytoskeleton; GO:0031974 membrane-enclosed lumen; GO:0005815 micro…	GO:0008092 cytoskeletal protein binding; GO:0008017 microtubule binding; GO:0005488 binding; GO:0043167 ion binding; GO:0032795 heterotrimeric G-protein binding; GO:0044877 macromolecular complex binding; GO:0031683 G-protein beta/gamma-subunit complex binding; GO:0015631 tubulin binding; GO:0046872 metal ion binding; GO:0043169 cation binding; GO:0005515 protein binding; GO:0005509 calcium ion b…	K10840	CETN2; centrin-2	hsa03420 Nucleotide excision repair	IPR002048; IPR011992;	EF-hand domain; EF-hand domain pair;
P27694	Replication protein A 70 kDa DNA-binding subunit OS=Homo sapiens OX=9606 GN=RPA1 PE=1 SV=2	1.790000	Up	0.000000	RPA1	68.137	1.256	1.014	1.446	1.086	1.234	1.206	0.665	0.724	0.636	0.7	0.665	0.655	cytoplasm	GO:0044085 cellular component biogenesis; GO:0065008 regulation of biological quality; GO:0006296 nucleotide-excision repair, DNA incision, 5'-to lesion; GO:0023051 regulation of signaling; GO:0006289 nucleotide-excision repair; GO:0044699 single-organism process; GO:0009058 biosynthetic process; GO:0044237 cellular metabolic process; GO:0051130 positive regulation of cellular component organizat…	GO:0000784 nuclear chromosome, telomeric region; GO:0000781 chromosome, telomeric region; GO:0043601 nuclear replisome; GO:0032991 macromolecular complex; GO:0044424 intracellular part; GO:0016604 nuclear body; GO:0005623 cell; GO:0044422 organelle part; GO:0044427 chromosomal part; GO:0043228 non-membrane-bounded organelle; GO:0031974 membrane-enclosed lumen; GO:0016605 PML body; GO:0005654 nucl…	GO:0097159 organic cyclic compound binding; GO:1901363 heterocyclic compound binding; GO:0003677 DNA binding; GO:0005488 binding; GO:0043167 ion binding; GO:0003676 nucleic acid binding; GO:0046872 metal ion binding; GO:0043169 cation binding; GO:0003697 single-stranded DNA binding; GO:0005515 protein binding; GO:0003684 damaged DNA binding;	K07466	RFA1, RPA1, rpa; replication factor A1	hsa03030 DNA replication; hsa03420 Nucleotide excision repair; hsa03430 Mismatch repair; hsa03440 Homologous recombination; hsa03460 Fanconi anemia pathway	IPR031657; IPR012340; IPR004365; IPR013955; IPR007199;	Replication protein A, OB domain; Nucleic acid-binding, OB-fold; OB-fold nucleic acid binding domain, AA-tRNA synthetase-type; Replication factor A, C-terminal; Replication factor-A protein 1, N-terminal;
Q04828	Aldo-keto reductase family 1 member C1 OS=Homo sapiens OX=9606 GN=AKR1C1 PE=1 SV=1	1.789000	Up	0.000316	AKR1C1	36.788	0.952	1.375	1.11	0.95	1.185	1.466	0.592	0.706	0.705	0.469	0.635	0.828	cytoplasm	GO:0044085 cellular component biogenesis; GO:0001101 response to acid chemical; GO:0065008 regulation of biological quality; GO:0015850 organic hydroxy compound transport; GO:0007586 digestion; GO:0030301 cholesterol transport; GO:0050892 intestinal absorption; GO:0048869 cellular developmental process; GO:0046683 response to organophosphorus; GO:0044699 single-organism process; GO:0044255 cellul…	GO:0070062 extracellular exosome; GO:0043226 organelle; GO:0044421 extracellular region part; GO:0044464 cell part; GO:0005622 intracellular; GO:0031982 vesicle; GO:1903561 extracellular vesicle; GO:0005737 cytoplasm; GO:0044424 intracellular part; GO:0005829 cytosol; GO:0043227 membrane-bounded organelle; GO:0005623 cell; GO:0005576 extracellular region; GO:0043230 extracellular organelle; GO:00…	GO:0004032 alditol:NADP+ 1-oxidoreductase activity; GO:0016628 oxidoreductase activity, acting on the CH-CH group of donors, NAD or NADP as acceptor; GO:0033764 steroid dehydrogenase activity, acting on the CH-OH group of donors, NAD or NADP as acceptor; GO:0005515 protein binding; GO:0005496 steroid binding; GO:0016655 oxidoreductase activity, acting on NAD(P)H, quinone or similar compound as ac…	K00212	AKR1C1; 20alpha/3alpha-hydroxysteroid dehydrogenase / dihydrodiol dehydrogenase [EC:1.1.1.149 1.1.1.357 1.3.1.20]	hsa00140 Steroid hormone biosynthesis; hsa00980 Metabolism of xenobiotics by cytochrome P450	IPR023210;	NADP-dependent oxidoreductase domain;
Q86U86	Protein polybromo-1 OS=Homo sapiens OX=9606 GN=PBRM1 PE=1 SV=1	1.789000	Up	0.000665	PBRM1	192.95	0.815	1.431	1.377	1.088	1.716	1.248	0.725	0.728	0.861	0.701	0.68	0.595	nucleus	GO:0097659 nucleic acid-templated transcription; GO:0007067 mitotic nuclear division; GO:0044699 single-organism process; GO:0009058 biosynthetic process; GO:0044237 cellular metabolic process; GO:0008285 negative regulation of cell proliferation; GO:2001141 regulation of RNA biosynthetic process; GO:0008152 metabolic process; GO:0043170 macromolecule metabolic process; GO:0000278 mitotic cell cy…	GO:0043229 intracellular organelle; GO:0043232 intracellular non-membrane-bounded organelle; GO:0044446 intracellular organelle part; GO:0032991 macromolecular complex; GO:0031981 nuclear lumen; GO:0044424 intracellular part; GO:0070603 SWI/SNF superfamily-type complex; GO:0005623 cell; GO:0044422 organelle part; GO:0043228 non-membrane-bounded organelle; GO:0043226 organelle; GO:0043231 intracel…	GO:0097159 organic cyclic compound binding; GO:1901363 heterocyclic compound binding; GO:0003677 DNA binding; GO:0005515 protein binding; GO:0003682 chromatin binding; GO:0005488 binding; GO:0003676 nucleic acid binding;	K11757	PBRM1, PB1; protein polybromo-1	hsa05225 Hepatocellular carcinoma	IPR001025; IPR009071; IPR001487;	Bromo adjacent homology (BAH) domain; High mobility group box domain; Bromodomain;
O60443	Gasdermin-E OS=Homo sapiens OX=9606 GN=GSDME PE=1 SV=2	1.786000	Up	0.025755	GSDME	54.554	1.165	1.655	0.742	0.727	0.777	1.634	0.778	0.639	0.611	0.562	0.585	0.577	cytoplasm	GO:0050794 regulation of cellular process; GO:0044707 single-multicellular organism process; GO:0010941 regulation of cell death; GO:0060113 inner ear receptor cell differentiation; GO:0042127 regulation of cell proliferation; GO:0023051 regulation of signaling; GO:0048869 cellular developmental process; GO:1902533 positive regulation of intracellular signal transduction; GO:0043067 regulation of…	GO:0016020 membrane; GO:0071944 cell periphery; GO:0044464 cell part; GO:0005622 intracellular; GO:0005737 cytoplasm; GO:0044424 intracellular part; GO:0005623 cell; GO:0005829 cytosol; GO:0005886 plasma membrane; GO:0044444 cytoplasmic part;		K22146	DFNA5; non-syndromic hearing impairment protein 5
Q63HN8	E3 ubiquitin-protein ligase RNF213 OS=Homo sapiens OX=9606 GN=RNF213 PE=1 SV=3	1.786000	Up	0.000016	RNF213	591.4	1.268	1.202	0.938	1.349	1.181	1.324	0.841	0.599	0.657	0.623	0.645	0.702	plasma membrane	GO:0044085 cellular component biogenesis; GO:0009968 negative regulation of signal transduction; GO:0001568 blood vessel development; GO:0023051 regulation of signaling; GO:0044699 single-organism process; GO:2000050 regulation of non-canonical Wnt signaling pathway; GO:0051865 protein autoubiquitination; GO:0044237 cellular metabolic process; GO:0001525 angiogenesis; GO:0008152 metabolic process…	GO:0043229 intracellular organelle; GO:0016020 membrane; GO:0043232 intracellular non-membrane-bounded organelle; GO:0044446 intracellular organelle part; GO:0005737 cytoplasm; GO:0031981 nuclear lumen; GO:0044424 intracellular part; GO:0005730 nucleolus; GO:0005829 cytosol; GO:0005623 cell; GO:0044422 organelle part; GO:0043228 non-membrane-bounded organelle; GO:0031974 membrane-enclosed lumen; …	GO:0019787 ubiquitin-like protein transferase activity; GO:0043167 ion binding; GO:0016817 hydrolase activity, acting on acid anhydrides; GO:0016787 hydrolase activity; GO:0005515 protein binding; GO:0017111 nucleoside-triphosphatase activity; GO:0008270 zinc ion binding; GO:0016887 ATPase activity; GO:0016462 pyrophosphatase activity; GO:0046914 transition metal ion binding; GO:0003824 catalytic…	K22754			IPR003593; IPR001841; IPR018957; IPR013083; IPR027417;	AAA+ ATPase domain; Zinc finger, RING-type; Zinc finger, C3HC4 RING-type; Zinc finger, RING/FYVE/PHD-type; P-loop containing nucleoside triphosphate hydrolase;
Q8WW12	PEST proteolytic signal-containing nuclear protein OS=Homo sapiens OX=9606 GN=PCNP PE=1 SV=2	1.785000	Up	0.000362	PCNP	18.925	1.33	1.164	1.286	0.825	1.173	1.17	0.481	0.633	0.755	0.792	0.727	0.504	cytoplasm	GO:0051603 proteolysis involved in cellular protein catabolic process; GO:0044257 cellular protein catabolic process; GO:0044267 cellular protein metabolic process; GO:0044699 single-organism process; GO:0044237 cellular metabolic process; GO:0010498 proteasomal protein catabolic process; GO:0071704 organic substance metabolic process; GO:0008152 metabolic process; GO:0044248 cellular catabolic p…	GO:0043229 intracellular organelle; GO:0044446 intracellular organelle part; GO:0031981 nuclear lumen; GO:0044424 intracellular part; GO:0016604 nuclear body; GO:0005623 cell; GO:0044422 organelle part; GO:0043231 intracellular membrane-bounded organelle; GO:0043226 organelle; GO:0031974 membrane-enclosed lumen; GO:0005634 nucleus; GO:0005654 nucleoplasm; GO:0070013 intracellular organelle lumen;…	GO:0005515 protein binding; GO:0005488 binding;
P28799	Progranulin OS=Homo sapiens OX=9606 GN=GRN PE=1 SV=2	1.784000	Up	0.000140	GRN	63.544	1.422	1.185	1.198	1.375	0.98	1.195	0.892	0.557	0.527	0.771	0.635	0.74	extracellular	GO:0050794 regulation of cellular process; GO:0044700 single organism signaling; GO:0045321 leukocyte activation; GO:0002283 neutrophil activation involved in immune response; GO:0002252 immune effector process; GO:0044699 single-organism process; GO:0050896 response to stimulus; GO:0051234 establishment of localization; GO:0007165 signal transduction; GO:0002275 myeloid cell activation involved …	GO:0034774 secretory granule lumen; GO:0005615 extracellular space; GO:0005783 endoplasmic reticulum; GO:0044421 extracellular region part; GO:0031410 cytoplasmic vesicle; GO:0005737 cytoplasm; GO:0031982 vesicle; GO:0044433 cytoplasmic vesicle part; GO:0044424 intracellular part; GO:0035578 azurophil granule lumen; GO:0005623 cell; GO:0044422 organelle part; GO:0005775 vacuolar lumen; GO:0031974…	GO:0097159 organic cyclic compound binding; GO:1901363 heterocyclic compound binding; GO:0003723 RNA binding; GO:0008083 growth factor activity; GO:0005125 cytokine activity; GO:0005102 receptor binding; GO:0005488 binding; GO:0003676 nucleic acid binding; GO:0005515 protein binding;				IPR000118;	Granulin;
Q96D96	Voltage-gated hydrogen channel 1 OS=Homo sapiens OX=9606 GN=HVCN1 PE=1 SV=1	1.784000	Up	0.019636	HVCN1	31.683	1.095	1.446	0.753	1.098	0.596	1.524	0.685	0.538	0.602	0.518	0.634	0.673	plasma membrane	GO:0045321 leukocyte activation; GO:0035036 sperm-egg recognition; GO:0022414 reproductive process; GO:0044699 single-organism process; GO:0051234 establishment of localization; GO:0032879 regulation of localization; GO:0044702 single organism reproductive process; GO:0010035 response to inorganic substance; GO:0070887 cellular response to chemical stimulus; GO:0002274 myeloid leukocyte activatio…	GO:0016020 membrane; GO:0031090 organelle membrane; GO:0031410 cytoplasmic vesicle; GO:0071944 cell periphery; GO:0031982 vesicle; GO:0005737 cytoplasm; GO:0044433 cytoplasmic vesicle part; GO:0031224 intrinsic component of membrane; GO:0044424 intracellular part; GO:0005887 integral component of plasma membrane; GO:0005623 cell; GO:0044422 organelle part; GO:0005622 intracellular; GO:0044464 cel…	GO:0015075 ion transmembrane transporter activity; GO:0030171 voltage-gated proton channel activity; GO:0015252 hydrogen ion channel activity; GO:0022803 passive transmembrane transporter activity; GO:0022892 substrate-specific transporter activity; GO:0015267 channel activity; GO:0022891 substrate-specific transmembrane transporter activity; GO:0005244 voltage-gated ion channel activity; GO:0022…	K22644			IPR005821; IPR027359;	Ion transport domain; Voltage-dependent channel, four helix bundle domain;
O95881	Thioredoxin domain-containing protein 12 OS=Homo sapiens OX=9606 GN=TXNDC12 PE=1 SV=1	1.781000	Up	0.000104	TXNDC12	19.206	1.388	1.062	1.96	1.283	1.37	1.322	0.838	0.651	0.802	0.798	0.872	0.746	extracellular	GO:0050794 regulation of cellular process; GO:0010941 regulation of cell death; GO:0065008 regulation of biological quality; GO:0043069 negative regulation of programmed cell death; GO:0009968 negative regulation of signal transduction; GO:0023051 regulation of signaling; GO:0045454 cell redox homeostasis; GO:0048869 cellular developmental process; GO:0043067 regulation of programmed cell death; …	GO:0005788 endoplasmic reticulum lumen; GO:0043229 intracellular organelle; GO:0005783 endoplasmic reticulum; GO:0005737 cytoplasm; GO:0044446 intracellular organelle part; GO:0012505 endomembrane system; GO:0044424 intracellular part; GO:0005623 cell; GO:0044422 organelle part; GO:0043226 organelle; GO:0043231 intracellular membrane-bounded organelle; GO:0031974 membrane-enclosed lumen; GO:00700…	GO:0015036 disulfide oxidoreductase activity; GO:0003824 catalytic activity; GO:0005488 binding; GO:0016667 oxidoreductase activity, acting on a sulfur group of donors; GO:0005515 protein binding; GO:0016671 oxidoreductase activity, acting on a sulfur group of donors, disulfide as acceptor; GO:0019153 protein-disulfide reductase (glutathione) activity; GO:0015037 peptide disulfide oxidoreductase …	K05360	TXNDC12; protein-disulfide reductase (glutathione) [EC:1.8.4.2]	hsa00480 Glutathione metabolism; hsa01100 Metabolic pathways	IPR013766; IPR012336;	Thioredoxin domain; Thioredoxin-like fold;
P61254	60S ribosomal protein L26 OS=Homo sapiens OX=9606 GN=RPL26 PE=1 SV=1	1.779000	Up	0.000003	RPL26	17.258	1.149	1.097	1.571	1.201	1.192	1.238	0.691	0.667	0.662	0.83	0.729	0.607	nucleus	GO:0044085 cellular component biogenesis; GO:0022613 ribonucleoprotein complex biogenesis; GO:0072594 establishment of protein localization to organelle; GO:0006518 peptide metabolic process; GO:0009058 biosynthetic process; GO:0044764 multi-organism cellular process; GO:0044237 cellular metabolic process; GO:0015031 protein transport; GO:0042273 ribosomal large subunit biogenesis; GO:0051234 est…	GO:0005840 ribosome; GO:0043229 intracellular organelle; GO:0016020 membrane; GO:0044421 extracellular region part; GO:0043232 intracellular non-membrane-bounded organelle; GO:0022625 cytosolic large ribosomal subunit; GO:0031982 vesicle; GO:0044446 intracellular organelle part; GO:0005737 cytoplasm; GO:0032991 macromolecular complex; GO:0044424 intracellular part; GO:0005829 cytosol; GO:0005623 …	GO:0097159 organic cyclic compound binding; GO:1901363 heterocyclic compound binding; GO:0003723 RNA binding; GO:0005488 binding; GO:0003676 nucleic acid binding; GO:0005515 protein binding; GO:0005198 structural molecule activity; GO:0003735 structural constituent of ribosome;	K02898	RP-L26e, RPL26; large subunit ribosomal protein L26e	hsa03010 Ribosome	IPR008991; IPR014722; IPR005824;	Translation protein SH3-like domain; Ribosomal protein L2 domain 2; KOW;
Q8N9M5	Transmembrane protein 102 OS=Homo sapiens OX=9606 GN=TMEM102 PE=1 SV=1	1.778000	Up	0.000616	TMEM102	54.174	1.338	1.904	1.392	1.72	1.832	1.723	0.954	1.242	0.997	0.623	0.712	1.045	nucleus	GO:0044700 single organism signaling; GO:0010820 positive regulation of T cell chemotaxis; GO:0065008 regulation of biological quality; GO:0010941 regulation of cell death; GO:0030335 positive regulation of cell migration; GO:0040017 positive regulation of locomotion; GO:0006839 mitochondrial transport; GO:0023051 regulation of signaling; GO:0044699 single-organism process; GO:0010821 regulation …	GO:0043229 intracellular organelle; GO:0016020 membrane; GO:0071944 cell periphery; GO:0005737 cytoplasm; GO:0032991 macromolecular complex; GO:0031224 intrinsic component of membrane; GO:0044424 intracellular part; GO:0005623 cell; GO:0016021 integral component of membrane; GO:0005739 mitochondrion; GO:0005886 plasma membrane; GO:0043231 intracellular membrane-bounded organelle; GO:0043226 organ…	GO:0005515 protein binding; GO:0005488 binding;				IPR024810;	Mab-21 domain;
P23497	Nuclear autoantigen Sp-100 OS=Homo sapiens OX=9606 GN=SP100 PE=1 SV=3	1.776000	Up	0.000025	SP100	100.42	0.767	1.035	0.785	1.098	1.016	1.006	0.509	0.558	0.443	0.603	0.502	0.598	nucleus	GO:0044700 single organism signaling; GO:0065008 regulation of biological quality; GO:0010941 regulation of cell death; GO:0007166 cell surface receptor signaling pathway; GO:0097659 nucleic acid-templated transcription; GO:0009891 positive regulation of biosynthetic process; GO:0090317 negative regulation of intracellular protein transport; GO:0044237 cellular metabolic process; GO:0032897 negat…	GO:0043229 intracellular organelle; GO:0000784 nuclear chromosome, telomeric region; GO:0000781 chromosome, telomeric region; GO:0043232 intracellular non-membrane-bounded organelle; GO:0005737 cytoplasm; GO:0044446 intracellular organelle part; GO:0031981 nuclear lumen; GO:0044424 intracellular part; GO:0005730 nucleolus; GO:0016604 nuclear body; GO:0005623 cell; GO:0044422 organelle part; GO:00…	GO:0070087 chromo shadow domain binding; GO:0003677 DNA binding; GO:0003714 transcription corepressor activity; GO:0046983 protein dimerization activity; GO:0005515 protein binding; GO:0019900 kinase binding; GO:0003712 transcription cofactor activity; GO:1901363 heterocyclic compound binding; GO:0097159 organic cyclic compound binding; GO:0042802 identical protein binding; GO:0005488 binding; GO…	K15413	SP100; nuclear autoantigen Sp-100	hsa05168 Herpes simplex virus 1 infection; hsa05203 Viral carcinogenesis	IPR004865; IPR009071; IPR010919; IPR000770;	HSR domain; High mobility group box domain; SAND domain-like; SAND domain;
P16403	Histone H1.2 OS=Homo sapiens OX=9606 GN=H1-2 PE=1 SV=2	1.775000	Up	0.001519	H1-2	21.364	0.731	1.044	0.716	0.847	1.079	0.976	0.346	0.518	0.341	0.648	0.599	0.586	nucleus	GO:0044085 cellular component biogenesis; GO:0051253 negative regulation of RNA metabolic process; GO:0044237 cellular metabolic process; GO:0032259 methylation; GO:2001141 regulation of RNA biosynthetic process; GO:0008152 metabolic process; GO:0008213 protein alkylation; GO:0006334 nucleosome assembly; GO:0022607 cellular component assembly; GO:0065003 macromolecular complex assembly; GO:001055…	GO:0032991 macromolecular complex; GO:0044424 intracellular part; GO:0005623 cell; GO:0044422 organelle part; GO:0044427 chromosomal part; GO:0043228 non-membrane-bounded organelle; GO:0031974 membrane-enclosed lumen; GO:0070013 intracellular organelle lumen; GO:0044454 nuclear chromosome part; GO:0005622 intracellular; GO:0044464 cell part; GO:0005694 chromosome; GO:0000790 nuclear chromatin; GO…	GO:0097159 organic cyclic compound binding; GO:1901363 heterocyclic compound binding; GO:0003677 DNA binding; GO:0003723 RNA binding; GO:0005515 protein binding; GO:0003682 chromatin binding; GO:0031490 chromatin DNA binding; GO:0005488 binding; GO:0003676 nucleic acid binding;	K11275	H1_5; histone H1/5		IPR011991; IPR005818;	Winged helix-turn-helix DNA-binding domain; Linker histone H1/H5, domain H15;
Q92620	Pre-mRNA-splicing factor ATP-dependent RNA helicase PRP16 OS=Homo sapiens OX=9606 GN=DHX38 PE=1 SV=2	1.775000	Up	0.000062	DHX38	140.5	1.551	1.66	1.182	1.332	1.412	1.068	0.622	0.798	0.936	0.727	0.791	0.748	nucleus	GO:0050658 RNA transport; GO:0097659 nucleic acid-templated transcription; GO:0009058 biosynthetic process; GO:0051168 nuclear export; GO:0051169 nuclear transport; GO:0044237 cellular metabolic process; GO:0015031 protein transport; GO:0051234 establishment of localization; GO:0006353 DNA-templated transcription, termination; GO:0071427 mRNA-containing ribonucleoprotein complex export from nucle…	GO:0043229 intracellular organelle; GO:0016020 membrane; GO:0044446 intracellular organelle part; GO:0005737 cytoplasm; GO:0031981 nuclear lumen; GO:0032991 macromolecular complex; GO:0044424 intracellular part; GO:0005681 spliceosomal complex; GO:0005623 cell; GO:0044422 organelle part; GO:0031974 membrane-enclosed lumen; GO:0043226 organelle; GO:0043231 intracellular membrane-bounded organelle;…	GO:1901265 nucleoside phosphate binding; GO:0008026 ATP-dependent helicase activity; GO:0016817 hydrolase activity, acting on acid anhydrides; GO:0005515 protein binding; GO:0016787 hydrolase activity; GO:0016887 ATPase activity; GO:1901363 heterocyclic compound binding; GO:0097159 organic cyclic compound binding; GO:0016462 pyrophosphatase activity; GO:0003824 catalytic activity; GO:0032553 ribo…	K12815	DHX38, PRP16; pre-mRNA-splicing factor ATP-dependent RNA helicase DHX38/PRP16 [EC:3.6.4.13]	hsa03040 Spliceosome	IPR007502; IPR011545; IPR011709; IPR014001; IPR027417; IPR001650;	Helicase-associated domain; DEAD/DEAH box helicase domain; Domain of unknown function DUF1605; Helicase superfamily 1/2, ATP-binding domain; P-loop containing nucleoside triphosphate hydrolase; Helicase, C-terminal;
Q01813	"ATP-dependent 6-phosphofructokinase, platelet type OS=Homo sapiens OX=9606 GN=PFKP PE=1 SV=2"	1.773000	Up	0.000816	PFKP	85.595	1.191	1.637	1.07	1.155	1.032	0.976	0.637	0.706	0.681	0.629	0.64	0.69	cytoplasm	GO:0046365 monosaccharide catabolic process; GO:0006757 ATP generation from ADP; GO:0009116 nucleoside metabolic process; GO:0042278 purine nucleoside metabolic process; GO:0006165 nucleoside diphosphate phosphorylation; GO:0046031 ADP metabolic process; GO:0019362 pyridine nucleotide metabolic process; GO:0006096 glycolytic process; GO:0009167 purine ribonucleoside monophosphate metabolic proces…	GO:0043229 intracellular organelle; GO:0016020 membrane; GO:0044421 extracellular region part; GO:0031982 vesicle; GO:0005737 cytoplasm; GO:0044424 intracellular part; GO:0005623 cell; GO:0005829 cytosol; GO:0005576 extracellular region; GO:0043231 intracellular membrane-bounded organelle; GO:0031012 extracellular matrix; GO:0043226 organelle; GO:0070062 extracellular exosome; GO:0005634 nucleus;…	GO:0003872 6-phosphofructokinase activity; GO:1901265 nucleoside phosphate binding; GO:0016773 phosphotransferase activity, alcohol group as acceptor; GO:0005515 protein binding; GO:0097159 organic cyclic compound binding; GO:1901363 heterocyclic compound binding; GO:0016301 kinase activity; GO:0032553 ribonucleotide binding; GO:0003824 catalytic activity; GO:0005488 binding; GO:0045296 cadherin …	K00850	pfkA, PFK; 6-phosphofructokinase 1 [EC:2.7.1.11]	hsa00010 Glycolysis / Gluconeogenesis; hsa00030 Pentose phosphate pathway; hsa00051 Fructose and mannose metabolism; hsa00052 Galactose metabolism; hsa01100 Metabolic pathways; hsa01200 Carbon metabolism; hsa01230 Biosynthesis of amino acids; hsa03018 RNA degradation; hsa04066 HIF-1 signaling pathway; hsa04152 AMPK signaling pathway; hsa04922 Glucagon signaling pathway; hsa05230 Central carbon me…	IPR000023;	Phosphofructokinase domain;
Q9NX24	H/ACA ribonucleoprotein complex subunit 2 OS=Homo sapiens OX=9606 GN=NHP2 PE=1 SV=1	1.773000	Up	0.000159	NHP2	17.201	0.784	1.484	1.183	1.062	1.253	1.236	0.66	0.645	0.577	0.758	0.634	0.675	cytoplasm	GO:0044085 cellular component biogenesis; GO:0065008 regulation of biological quality; GO:0022613 ribonucleoprotein complex biogenesis; GO:0006518 peptide metabolic process; GO:0009058 biosynthetic process; GO:0010833 telomere maintenance via telomere lengthening; GO:0009451 RNA modification; GO:0044237 cellular metabolic process; GO:0042273 ribosomal large subunit biogenesis; GO:0008152 metaboli…	GO:0000784 nuclear chromosome, telomeric region; GO:0000781 chromosome, telomeric region; GO:0031429 box H/ACA snoRNP complex; GO:0032991 macromolecular complex; GO:0044424 intracellular part; GO:0016604 nuclear body; GO:0005623 cell; GO:0015030 Cajal body; GO:0044422 organelle part; GO:0044427 chromosomal part; GO:0043228 non-membrane-bounded organelle; GO:0031974 membrane-enclosed lumen; GO:000…	GO:0030515 snoRNA binding; GO:0097159 organic cyclic compound binding; GO:1901363 heterocyclic compound binding; GO:0003723 RNA binding; GO:0034513 box H/ACA snoRNA binding; GO:0005488 binding; GO:0003676 nucleic acid binding; GO:0005515 protein binding; GO:0070034 telomerase RNA binding;	K11129	NHP2, NOLA2; H/ACA ribonucleoprotein complex subunit 2	hsa03008 Ribosome biogenesis in eukaryotes	IPR029064; IPR004038;	50S ribosomal protein L30e-like; Ribosomal protein L7Ae/L30e/S12e/Gadd45;
P27707	Deoxycytidine kinase OS=Homo sapiens OX=9606 GN=DCK PE=1 SV=1	1.772000	Up	0.000001	DCK	30.518	1.146	1.017	0.931	0.925	0.939	1.159	0.516	0.544	0.646	0.619	0.506	0.622	nucleus	GO:0016310 phosphorylation; GO:0009116 nucleoside metabolic process; GO:0009165 nucleotide biosynthetic process; GO:0006725 cellular aromatic compound metabolic process; GO:0009117 nucleotide metabolic process; GO:0009157 deoxyribonucleoside monophosphate biosynthetic process; GO:0044699 single-organism process; GO:0009163 nucleoside biosynthetic process; GO:0009058 biosynthetic process; GO:19015…	GO:0043226 organelle; GO:0043231 intracellular membrane-bounded organelle; GO:0043229 intracellular organelle; GO:0005634 nucleus; GO:0044464 cell part; GO:0005622 intracellular; GO:0005737 cytoplasm; GO:0044424 intracellular part; GO:0043227 membrane-bounded organelle; GO:0005829 cytosol; GO:0005623 cell; GO:0044444 cytoplasmic part;	GO:1901265 nucleoside phosphate binding; GO:0004137 deoxycytidine kinase activity; GO:0046983 protein dimerization activity; GO:0019205 nucleobase-containing compound kinase activity; GO:0005515 protein binding; GO:0019136 deoxynucleoside kinase activity; GO:0097159 organic cyclic compound binding; GO:1901363 heterocyclic compound binding; GO:0042802 identical protein binding; GO:0016301 kinase a…	K00893	DCK; deoxycitidine kinase [EC:2.7.1.74]	hsa00230 Purine metabolism; hsa00240 Pyrimidine metabolism; hsa01100 Metabolic pathways	IPR027417; IPR031314;	P-loop containing nucleoside triphosphate hydrolase; Deoxynucleoside kinase domain;
Q9HDC9	Adipocyte plasma membrane-associated protein OS=Homo sapiens OX=9606 GN=APMAP PE=1 SV=2	1.772000	Up	0.000023	APMAP	46.48	1.282	1.083	1.319	1.367	0.962	1.362	0.728	0.841	0.581	0.696	0.634	0.682	plasma membrane	GO:0009058 biosynthetic process; GO:0008152 metabolic process;	GO:0043229 intracellular organelle; GO:0016020 membrane; GO:0005783 endoplasmic reticulum; GO:0044421 extracellular region part; GO:0005737 cytoplasm; GO:0031982 vesicle; GO:0031224 intrinsic component of membrane; GO:0012505 endomembrane system; GO:0044424 intracellular part; GO:0005623 cell; GO:0016021 integral component of membrane; GO:0005576 extracellular region; GO:0043226 organelle; GO:007…	GO:0016840 carbon-nitrogen lyase activity; GO:0052689 carboxylic ester hydrolase activity; GO:0004064 arylesterase activity; GO:0003824 catalytic activity; GO:0016788 hydrolase activity, acting on ester bonds; GO:0016844 strictosidine synthase activity; GO:0016829 lyase activity; GO:0016787 hydrolase activity; GO:0016843 amine-lyase activity;	K21407	APMAP; adipocyte plasma membrane-associated protein		IPR018119; IPR011042;	Strictosidine synthase, conserved region; Six-bladed beta-propeller, TolB-like;
Q13094	Lymphocyte cytosolic protein 2 OS=Homo sapiens OX=9606 GN=LCP2 PE=1 SV=1	1.771000	Up	0.001822	LCP2	60.187		0.917	0.597	0.783	0.686	1.15		0.443	0.429	0.483	0.451	0.528	cytoplasm	GO:0044700 single organism signaling; GO:0065008 regulation of biological quality; GO:0007596 blood coagulation; GO:0045321 leukocyte activation; GO:0032270 positive regulation of cellular protein metabolic process; GO:0007166 cell surface receptor signaling pathway; GO:0044699 single-organism process; GO:0045576 mast cell activation; GO:0015031 protein transport; GO:0051234 establishment of loca…	GO:0016020 membrane; GO:0030054 cell junction; GO:0098857 membrane microdomain; GO:0071944 cell periphery; GO:0005737 cytoplasm; GO:0032991 macromolecular complex; GO:0044424 intracellular part; GO:0005911 cell-cell junction; GO:0005829 cytosol; GO:0005623 cell; GO:0005886 plasma membrane; GO:0044459 plasma membrane part; GO:0098590 plasma membrane region; GO:0044464 cell part; GO:0044425 membran…	GO:0005515 protein binding; GO:0005488 binding;	K07361	LCP2; lymphocyte cytosolic protein 2	hsa04015 Rap1 signaling pathway; hsa04380 Osteoclast differentiation; hsa04611 Platelet activation; hsa04650 Natural killer cell mediated cytotoxicity; hsa04660 T cell receptor signaling pathway; hsa04664 Fc epsilon RI signaling pathway; hsa05135 Yersinia infection	IPR000980; IPR013761; IPR001660;	SH2 domain; Sterile alpha motif/pointed domain; Sterile alpha motif domain;
Q02153	Guanylate cyclase soluble subunit beta-1 OS=Homo sapiens OX=9606 GN=GUCY1B1 PE=1 SV=1	1.770000	Up	0.000345	GUCY1B1	70.514	1.494	1.615	1.551	1.09	1.224	0.963	0.673	0.886	0.809	0.797	0.578	0.741	cytoplasm	GO:0044700 single organism signaling; GO:0009117 nucleotide metabolic process; GO:0044699 single-organism process; GO:0009058 biosynthetic process; GO:0044237 cellular metabolic process; GO:0006796 phosphate-containing compound metabolic process; GO:0046390 ribose phosphate biosynthetic process; GO:0008152 metabolic process; GO:0007165 signal transduction; GO:1901137 carbohydrate derivative biosy…	GO:0016020 membrane; GO:0071944 cell periphery; GO:0008074 guanylate cyclase complex, soluble; GO:0044464 cell part; GO:0005622 intracellular; GO:0005737 cytoplasm; GO:0032991 macromolecular complex; GO:0044424 intracellular part; GO:0044445 cytosolic part; GO:0043234 protein complex; GO:0005623 cell; GO:0005829 cytosol; GO:0005886 plasma membrane; GO:0044444 cytoplasmic part;	GO:0009975 cyclase activity; GO:1901265 nucleoside phosphate binding; GO:0005515 protein binding; GO:0004383 guanylate cyclase activity; GO:1901363 heterocyclic compound binding; GO:0097159 organic cyclic compound binding; GO:0020037 heme binding; GO:0032553 ribonucleotide binding; GO:0003824 catalytic activity; GO:0005488 binding; GO:0032550 purine ribonucleoside binding; GO:0043169 cation bindi…	K12319	GUCY1B; guanylate cyclase soluble subunit beta [EC:4.6.1.2]	hsa00230 Purine metabolism; hsa01100 Metabolic pathways; hsa04022 cGMP-PKG signaling pathway; hsa04270 Vascular smooth muscle contraction; hsa04540 Gap junction; hsa04611 Platelet activation; hsa04713 Circadian entrainment; hsa04730 Long-term depression; hsa04921 Oxytocin signaling pathway; hsa04924 Renin secretion; hsa04970 Salivary secretion	IPR029787; IPR011644; IPR001054; IPR024096; IPR011645;	Nucleotide cyclase; Heme-NO binding; Adenylyl cyclase class-3/4/guanylyl cyclase; NO signalling/Golgi transport ligand-binding domain; Haem NO binding associated;
Q9BYC5	"Alpha-(1,6)-fucosyltransferase OS=Homo sapiens OX=9606 GN=FUT8 PE=1 SV=2"	1.770000	Up	0.007463	FUT8	66.515	1.472	0.895	1.668	2.162	1.702	1.595	0.982	0.941	0.935	0.772	0.842	0.893	endoplasmic reticulum	GO:0046365 monosaccharide catabolic process; GO:0044700 single organism signaling; GO:0043413 macromolecule glycosylation; GO:0036065 fucosylation; GO:0051674 localization of cell; GO:0007166 cell surface receptor signaling pathway; GO:0043009 chordate embryonic development; GO:0071560 cellular response to transforming growth factor beta stimulus; GO:0044699 single-organism process; GO:0009058 bi…	GO:0016020 membrane; GO:0044421 extracellular region part; GO:0031090 organelle membrane; GO:0031982 vesicle; GO:0005737 cytoplasm; GO:0031224 intrinsic component of membrane; GO:0044424 intracellular part; GO:0005623 cell; GO:0044422 organelle part; GO:0070062 extracellular exosome; GO:0044425 membrane part; GO:0005622 intracellular; GO:0044464 cell part; GO:1903561 extracellular vesicle; GO:009…	GO:0008417 fucosyltransferase activity; GO:0008424 glycoprotein 6-alpha-L-fucosyltransferase activity; GO:0046921 alpha-(1->6)-fucosyltransferase activity; GO:0016758 transferase activity, transferring hexosyl groups; GO:0003824 catalytic activity; GO:0005488 binding; GO:0019904 protein domain specific binding; GO:0016757 transferase activity, transferring glycosyl groups; GO:0005515 protein bind…	K00717	FUT8; glycoprotein 6-alpha-L-fucosyltransferase [EC:2.4.1.68]	hsa00510 N-Glycan biosynthesis; hsa00513 Various types of N-glycan biosynthesis; hsa00533 Glycosaminoglycan biosynthesis - keratan sulfate; hsa01100 Metabolic pathways; hsa05202 Transcriptional misregulation in cancer	IPR001452; IPR027350;	SH3 domain; Glycosyltransferase family 23 (GT23) domain;
Q9NQG5	Regulation of nuclear pre-mRNA domain-containing protein 1B OS=Homo sapiens OX=9606 GN=RPRD1B PE=1 SV=1	1.769000	Up	0.000015	RPRD1B	36.899	1.436	1.201	1.16	1.209	1.341	1.635	0.929	0.746	0.697	0.687	0.747	0.705	nucleus	GO:0042795 snRNA transcription from RNA polymerase II promoter; GO:0097659 nucleic acid-templated transcription; GO:0009891 positive regulation of biosynthetic process; GO:0009058 biosynthetic process; GO:0010564 regulation of cell cycle process; GO:0044237 cellular metabolic process; GO:0006796 phosphate-containing compound metabolic process; GO:2001141 regulation of RNA biosynthetic process; GO…	GO:0061695 transferase complex, transferring phosphorus-containing groups; GO:0005737 cytoplasm; GO:0032991 macromolecular complex; GO:0044424 intracellular part; GO:0005623 cell; GO:0044422 organelle part; GO:0043228 non-membrane-bounded organelle; GO:0005856 cytoskeleton; GO:0031974 membrane-enclosed lumen; GO:1902494 catalytic complex; GO:0005815 microtubule organizing center; GO:0005654 nucle…	GO:0043175 RNA polymerase core enzyme binding; GO:0001099 basal RNA polymerase II transcription machinery binding; GO:0001098 basal transcription machinery binding; GO:0005488 binding; GO:0000993 RNA polymerase II core binding; GO:0044877 macromolecular complex binding; GO:0005515 protein binding; GO:0070063 RNA polymerase binding; GO:0019899 enzyme binding; GO:0032403 protein complex binding;	K15559	RTT103; regulator of Ty1 transposition protein 103		IPR006903; IPR006569; IPR008942;	RNA polymerase II-binding domain; CID domain; ENTH/VHS;
Q9UIG0	Tyrosine-protein kinase BAZ1B OS=Homo sapiens OX=9606 GN=BAZ1B PE=1 SV=2	1.769000	Up	0.000578	BAZ1B	170.9	0.983	1.265	1.294	1.274	1.759	1.511	0.508	0.878	0.8	0.731	0.874	0.781	nucleus	GO:2000273 positive regulation of receptor activity; GO:0097659 nucleic acid-templated transcription; GO:0023051 regulation of signaling; GO:0009891 positive regulation of biosynthetic process; GO:0018212 peptidyl-tyrosine modification; GO:0044699 single-organism process; GO:0009058 biosynthetic process; GO:0044237 cellular metabolic process; GO:0016572 histone phosphorylation; GO:0006796 phospha…	GO:0043229 intracellular organelle; GO:0043232 intracellular non-membrane-bounded organelle; GO:0044446 intracellular organelle part; GO:0031981 nuclear lumen; GO:0044424 intracellular part; GO:0016604 nuclear body; GO:0005623 cell; GO:0000792 heterochromatin; GO:0044422 organelle part; GO:0044427 chromosomal part; GO:0043228 non-membrane-bounded organelle; GO:0098687 chromosomal region; GO:00007…	GO:0030546 receptor activator activity; GO:1901265 nucleoside phosphate binding; GO:0016773 phosphotransferase activity, alcohol group as acceptor; GO:0004713 protein tyrosine kinase activity; GO:0005515 protein binding; GO:0004672 protein kinase activity; GO:0003682 chromatin binding; GO:0098772 molecular function regulator; GO:1901363 heterocyclic compound binding; GO:0097159 organic cyclic com…	K11658	BAZ1B, WSTF; bromodomain adjacent to zinc finger domain protein 1B		IPR001841; IPR001965; IPR001487; IPR018501; IPR028942; IPR013083; IPR013136; IPR011011; IPR019787; IPR028941;	Zinc finger, RING-type; Zinc finger, PHD-type; Bromodomain; DDT domain; WHIM1 domain; Zinc finger, RING/FYVE/PHD-type; WSTF/Acf1/Cbp146; Zinc finger, FYVE/PHD-type; Zinc finger, PHD-finger; WHIM2 domain;
Q12882	Dihydropyrimidine dehydrogenase [NADP(+)] OS=Homo sapiens OX=9606 GN=DPYD PE=1 SV=2	1.768000	Up	0.000436	DPYD	111.4	1.098	0.939	1.353	1.918	1.325	1.166	0.847	0.665	0.751	0.715	0.771	0.661	cytoplasm	GO:0046135 pyrimidine nucleoside catabolic process; GO:0009116 nucleoside metabolic process; GO:0046125 pyrimidine deoxyribonucleoside metabolic process; GO:0016053 organic acid biosynthetic process; GO:0006145 purine nucleobase catabolic process; GO:0044699 single-organism process; GO:0009058 biosynthetic process; GO:0006210 thymine catabolic process; GO:0044237 cellular metabolic process; GO:00…	GO:0044464 cell part; GO:0005622 intracellular; GO:0005737 cytoplasm; GO:0044424 intracellular part; GO:0005623 cell; GO:0005829 cytosol; GO:0044444 cytoplasmic part;	GO:1901265 nucleoside phosphate binding; GO:0016628 oxidoreductase activity, acting on the CH-CH group of donors, NAD or NADP as acceptor; GO:0050660 flavin adenine dinucleotide binding; GO:0046983 protein dimerization activity; GO:0043167 ion binding; GO:0005515 protein binding; GO:0000166 nucleotide binding; GO:0051539 4 iron, 4 sulfur cluster binding; GO:0048037 cofactor binding; GO:0016491 ox…	K00207	DPYD; dihydropyrimidine dehydrogenase (NADP+) [EC:1.3.1.2]	hsa00240 Pyrimidine metabolism; hsa00410 beta-Alanine metabolism; hsa00770 Pantothenate and CoA biosynthesis; hsa00983 Drug metabolism - other enzymes; hsa01100 Metabolic pathways	IPR013785; IPR017896; IPR009051; IPR028261; IPR005720; IPR023753;	Aldolase-type TIM barrel; 4Fe-4S ferredoxin-type, iron-sulphur binding domain; Alpha-helical ferredoxin; Dihydroprymidine dehydrogenase domain II; Dihydroorotate dehydrogenase domain; FAD/NAD(P)-binding domain;
P20700	Lamin-B1 OS=Homo sapiens OX=9606 GN=LMNB1 PE=1 SV=2	1.767000	Up	0.000556	LMNB1	66.408	1.405	0.9	1.472	1.146	1.343	1.035	0.678	0.761	0.654	0.686	0.63	0.722	nucleus		GO:0016020 membrane; GO:0031090 organelle membrane; GO:0099512 supramolecular fiber; GO:0044424 intracellular part; GO:0099080 supramolecular complex; GO:0005623 cell; GO:0044422 organelle part; GO:0043228 non-membrane-bounded organelle; GO:0005652 nuclear lamina; GO:0005856 cytoskeleton; GO:0031974 membrane-enclosed lumen; GO:0005654 nucleoplasm; GO:0031965 nuclear membrane; GO:0070013 intracell…	GO:0005515 protein binding; GO:0043274 phospholipase binding; GO:0005198 structural molecule activity; GO:0005488 binding; GO:0019899 enzyme binding;	K07611	LMNB; lamin B	hsa04210 Apoptosis	IPR001322;	Lamin Tail Domain;
P28068	"HLA class II histocompatibility antigen, DM beta chain OS=Homo sapiens OX=9606 GN=HLA-DMB PE=1 SV=1"	1.765000	Up	0.004017	HLA-DMB	28.943		1.032	0.883	1.48	0.996	1.685		0.644	0.627	0.848	0.683	0.641	extracellular	GO:0044085 cellular component biogenesis; GO:0050863 regulation of T cell activation; GO:0002694 regulation of leukocyte activation; GO:2001188 regulation of T cell activation via T cell receptor contact with antigen bound to MHC molecule on antigen presenting cell; GO:0032944 regulation of mononuclear cell proliferation; GO:0051249 regulation of lymphocyte activation; GO:0050671 positive regulat…	GO:0016020 membrane; GO:0031410 cytoplasmic vesicle; GO:0031090 organelle membrane; GO:0071944 cell periphery; GO:0098796 membrane protein complex; GO:0031982 vesicle; GO:0042611 MHC protein complex; GO:0005737 cytoplasm; GO:0044433 cytoplasmic vesicle part; GO:0032991 macromolecular complex; GO:0031224 intrinsic component of membrane; GO:0044424 intracellular part; GO:0005623 cell; GO:0044422 or…	GO:0023023 MHC protein complex binding; GO:0005488 binding; GO:0023026 MHC class II protein complex binding; GO:0044877 macromolecular complex binding; GO:0005515 protein binding; GO:0003823 antigen binding; GO:0032403 protein complex binding;	K06752	MHC2; major histocompatibility complex, class II	hsa04145 Phagosome; hsa04514 Cell adhesion molecules (CAMs); hsa04612 Antigen processing and presentation; hsa04640 Hematopoietic cell lineage; hsa04658 Th1 and Th2 cell differentiation; hsa04659 Th17 cell differentiation; hsa04672 Intestinal immune network for IgA production; hsa04940 Type I diabetes mellitus; hsa05140 Leishmaniasis; hsa05145 Toxoplasmosis; hsa05150 Staphylococcus aureus infecti…	IPR007110; IPR014745; IPR013783; IPR011162; IPR003597; IPR000353;	Immunoglobulin-like domain; MHC class II, alpha/beta chain, N-terminal; Immunoglobulin-like fold; MHC classes I/II-like antigen recognition protein; Immunoglobulin C1-set; MHC class II, beta chain, N-terminal;
Q13045	Protein flightless-1 homolog OS=Homo sapiens OX=9606 GN=FLII PE=1 SV=2	1.762000	Up	0.000004	FLII	144.75	1.159	1.406	1.592	1.506	1.164	1.15	0.772	0.844	0.763	0.744	0.669	0.736	cytoplasm	GO:0050794 regulation of cellular process; GO:0044707 single-multicellular organism process; GO:0016043 cellular component organization; GO:0006725 cellular aromatic compound metabolic process; GO:0097659 nucleic acid-templated transcription; GO:0060255 regulation of macromolecule metabolic process; GO:0019219 regulation of nucleobase-containing compound metabolic process; GO:0044699 single-organ…	GO:0098862 cluster of actin-based cell projections; GO:0005903 brush border; GO:0030054 cell junction; GO:0005737 cytoplasm; GO:0044424 intracellular part; GO:0005623 cell; GO:0044422 organelle part; GO:0043228 non-membrane-bounded organelle; GO:0031974 membrane-enclosed lumen; GO:0005856 cytoskeleton; GO:0005654 nucleoplasm; GO:0005815 microtubule organizing center; GO:0005925 focal adhesion; GO…	GO:0003779 actin binding; GO:0005515 protein binding; GO:0008092 cytoskeletal protein binding; GO:0005488 binding;				IPR029006; IPR032675; IPR007123;	ADF-H/Gelsolin-like domain; Leucine-rich repeat domain, L domain-like; Gelsolin-like domain;
Q8NFZ4	Neuroligin-2 OS=Homo sapiens OX=9606 GN=NLGN2 PE=1 SV=1	1.762000	Up	0.002879	NLGN2	90.819	1.084	1.051	1.017	1.038	1.096	1.167	0.72	0.795	0.68	0.409	0.459	0.6	endoplasmic reticulum	GO:0044085 cellular component biogenesis; GO:0065008 regulation of biological quality; GO:0045217 cell-cell junction maintenance; GO:0051965 positive regulation of synapse assembly; GO:0050796 regulation of insulin secretion; GO:0002793 positive regulation of peptide secretion; GO:0032228 regulation of synaptic transmission, GABAergic; GO:0010469 regulation of receptor activity; GO:0050877 neurol…	GO:0016020 membrane; GO:0031226 intrinsic component of plasma membrane; GO:0071944 cell periphery; GO:0030054 cell junction; GO:0031224 intrinsic component of membrane; GO:0005887 integral component of plasma membrane; GO:0005623 cell; GO:0098936 intrinsic component of postsynaptic membrane; GO:0042734 presynaptic membrane; GO:0016021 integral component of membrane; GO:0099055 integral component …	GO:0050839 cell adhesion molecule binding; GO:0060089 molecular transducer activity; GO:0042043 neurexin family protein binding; GO:0004872 receptor activity; GO:0052689 carboxylic ester hydrolase activity; GO:0003824 catalytic activity; GO:0005102 receptor binding; GO:0005488 binding; GO:0016788 hydrolase activity, acting on ester bonds; GO:0005515 protein binding; GO:0016787 hydrolase activity;	K07378	NLGN; neuroligin	hsa04514 Cell adhesion molecules (CAMs)	IPR029058; IPR002018;	Alpha/Beta hydrolase fold; Carboxylesterase, type B;
P20671	Histone H2A type 1-D OS=Homo sapiens OX=9606 GN=H2AC7 PE=1 SV=2	1.759000	Up	0.000360	H2AC7	14.107		0.997	0.777	0.74	0.878	0.867		0.393	0.518	0.57	0.548	0.392	nucleus	GO:0050794 regulation of cellular process; GO:0016043 cellular component organization; GO:0060255 regulation of macromolecule metabolic process; GO:0019219 regulation of nucleobase-containing compound metabolic process; GO:0044699 single-organism process; GO:0048523 negative regulation of cellular process; GO:0031324 negative regulation of cellular metabolic process; GO:0048519 negative regulatio…	GO:0044421 extracellular region part; GO:0031982 vesicle; GO:0032991 macromolecular complex; GO:0044424 intracellular part; GO:0005623 cell; GO:0044422 organelle part; GO:0044427 chromosomal part; GO:0043228 non-membrane-bounded organelle; GO:0031974 membrane-enclosed lumen; GO:0070062 extracellular exosome; GO:0070013 intracellular organelle lumen; GO:0044454 nuclear chromosome part; GO:0005622 …	GO:0097159 organic cyclic compound binding; GO:1901363 heterocyclic compound binding; GO:0003677 DNA binding; GO:0046982 protein heterodimerization activity; GO:0005488 binding; GO:0046983 protein dimerization activity; GO:0003676 nucleic acid binding; GO:0005515 protein binding;	K11251	H2A; histone H2A	hsa04217 Necroptosis; hsa05034 Alcoholism; hsa05322 Systemic lupus erythematosus	IPR009072; IPR032454; IPR007125;	Histone-fold; Histone H2A, C-terminal domain; Histone H2A/H2B/H3;
Q14728	Major facilitator superfamily domain-containing protein 10 OS=Homo sapiens OX=9606 GN=MFSD10 PE=1 SV=1	1.759000	Up	0.000082	MFSD10	48.339	1.593	1.444	1.614	1.275	1.083	1.16	0.707	0.865	0.907	0.636	0.707	0.823	plasma membrane	GO:0015904 tetracycline transport; GO:0042891 antibiotic transport; GO:0044763 single-organism cellular process; GO:0044699 single-organism process; GO:0071702 organic substance transport; GO:0050896 response to stimulus; GO:0051234 establishment of localization; GO:0006820 anion transport; GO:0006810 transport; GO:0055085 transmembrane transport; GO:0042493 response to drug; GO:0015711 organic a…	GO:0043229 intracellular organelle; GO:0097708 intracellular vesicle; GO:0016020 membrane; GO:0042995 cell projection; GO:0098862 cluster of actin-based cell projections; GO:0005903 brush border; GO:0031090 organelle membrane; GO:0031410 cytoplasmic vesicle; GO:0031526 brush border membrane; GO:0071944 cell periphery; GO:0031982 vesicle; GO:0005737 cytoplasm; GO:0044446 intracellular organelle pa…	GO:0015075 ion transmembrane transporter activity; GO:0022892 substrate-specific transporter activity; GO:0042895 antibiotic transporter activity; GO:0008493 tetracycline transporter activity; GO:0008514 organic anion transmembrane transporter activity; GO:0090484 drug transporter activity; GO:0022857 transmembrane transporter activity; GO:0022891 substrate-specific transmembrane transporter acti…				IPR020846;	Major facilitator superfamily domain;
Q9Y5Q9	General transcription factor 3C polypeptide 3 OS=Homo sapiens OX=9606 GN=GTF3C3 PE=1 SV=1	1.757000	Up	0.000000	GTF3C3	101.27	1.771	1.648	1.566	1.52	1.725	1.48	0.936	0.927	0.756	1.04	0.925	0.941	cytoplasm	GO:0050794 regulation of cellular process; GO:0006725 cellular aromatic compound metabolic process; GO:0097659 nucleic acid-templated transcription; GO:0060255 regulation of macromolecule metabolic process; GO:0019219 regulation of nucleobase-containing compound metabolic process; GO:0009058 biosynthetic process; GO:0042797 tRNA transcription from RNA polymerase III promoter; GO:0044237 cellular …	GO:0016020 membrane; GO:0031090 organelle membrane; GO:0090576 RNA polymerase III transcription factor complex; GO:0032991 macromolecular complex; GO:0044424 intracellular part; GO:0005623 cell; GO:0044422 organelle part; GO:0043228 non-membrane-bounded organelle; GO:0031974 membrane-enclosed lumen; GO:0005654 nucleoplasm; GO:0031965 nuclear membrane; GO:0070013 intracellular organelle lumen; GO:…	GO:0097159 organic cyclic compound binding; GO:1901363 heterocyclic compound binding; GO:0003677 DNA binding; GO:0005515 protein binding; GO:0005488 binding; GO:0003676 nucleic acid binding;	K15201	GTP3C3, TFC4; general transcription factor 3C polypeptide 3 (transcription factor C subunit 4)		IPR011990; IPR013026;	Tetratricopeptide-like helical domain; Tetratricopeptide repeat-containing domain;
P12956	X-ray repair cross-complementing protein 6 OS=Homo sapiens OX=9606 GN=XRCC6 PE=1 SV=2	1.756000	Up	0.000000	XRCC6	69.842	1.34	1.408	1.515	1.295	1.588	1.293	0.739	0.838	0.842	0.828	0.777	0.783	cytoplasm	GO:0044085 cellular component biogenesis; GO:0032481 positive regulation of type I interferon production; GO:0065008 regulation of biological quality; GO:0045321 leukocyte activation; GO:0006266 DNA ligation; GO:0019043 establishment of viral latency; GO:0097659 nucleic acid-templated transcription; GO:0007420 brain development; GO:0009891 positive regulation of biosynthetic process; GO:0044237 c…	GO:0016020 membrane; GO:0034774 secretory granule lumen; GO:0070419 nonhomologous end joining complex; GO:0000784 nuclear chromosome, telomeric region; GO:0000781 chromosome, telomeric region; GO:0031410 cytoplasmic vesicle; GO:0000782 telomere cap complex; GO:0031982 vesicle; GO:0005737 cytoplasm; GO:0044433 cytoplasmic vesicle part; GO:0032991 macromolecular complex; GO:0044424 intracellular pa…	GO:1901265 nucleoside phosphate binding; GO:0003690 double-stranded DNA binding; GO:0008026 ATP-dependent helicase activity; GO:0016817 hydrolase activity, acting on acid anhydrides; GO:0042162 telomeric DNA binding; GO:0005515 protein binding; GO:0016787 hydrolase activity; GO:0016835 carbon-oxygen lyase activity; GO:0016887 ATPase activity; GO:0000975 regulatory region DNA binding; GO:1901363 h…	K10884	XRCC6, KU70, G22P1; ATP-dependent DNA helicase 2 subunit 1	hsa03450 Non-homologous end-joining	IPR003034; IPR005161; IPR006164; IPR016194; IPR005160; IPR027388; IPR002035;	SAP domain; Ku70/Ku80, N-terminal alpha/beta; Ku70/Ku80 beta-barrel domain; SPOC-like, C-terminal domain; Ku70/Ku80 C-terminal arm; Ku70, bridge and pillars domain; von Willebrand factor, type A;
P08246	Neutrophil elastase OS=Homo sapiens OX=9606 GN=ELANE PE=1 SV=1	1.756000	Up	0.002995	ELANE	28.518	1.311	1.148	0.759	1.726	0.95	1.467	0.533	0.728	0.708	0.674	0.679	0.871	extracellular	GO:0009891 positive regulation of biosynthetic process; GO:0098542 defense response to other organism; GO:0031347 regulation of defense response; GO:0001878 response to yeast; GO:0009607 response to biotic stimulus; GO:0071900 regulation of protein serine/threonine kinase activity; GO:0008152 metabolic process; GO:0051883 killing of cells in other organism involved in symbiotic interaction; GO:00…	GO:0034774 secretory granule lumen; GO:0005615 extracellular space; GO:0044421 extracellular region part; GO:0031410 cytoplasmic vesicle; GO:0031982 vesicle; GO:0005737 cytoplasm; GO:0044433 cytoplasmic vesicle part; GO:0032991 macromolecular complex; GO:0017053 transcriptional repressor complex; GO:0044424 intracellular part; GO:0035578 azurophil granule lumen; GO:0005623 cell; GO:0044422 organe…	GO:0003714 transcription corepressor activity; GO:0008233 peptidase activity; GO:0043167 ion binding; GO:0008236 serine-type peptidase activity; GO:0016787 hydrolase activity; GO:0005515 protein binding; GO:0003712 transcription cofactor activity; GO:0008201 heparin binding; GO:1901681 sulfur compound binding; GO:0002020 protease binding; GO:0004252 serine-type endopeptidase activity; GO:0004175 …	K01327	ELANE; leukocyte elastase [EC:3.4.21.37]	hsa05202 Transcriptional misregulation in cancer; hsa05322 Systemic lupus erythematosus	IPR009003; IPR001254;	Peptidase S1, PA clan; Serine proteases, trypsin domain;
P26368	Splicing factor U2AF 65 kDa subunit OS=Homo sapiens OX=9606 GN=U2AF2 PE=1 SV=4	1.756000	Up	0.000001	U2AF2	53.5	1.281	1.105	1.294	1.113	1.514	1.344	0.674	0.808	0.707	0.738	0.728	0.703	nucleus	GO:0050658 RNA transport; GO:1903955 positive regulation of protein targeting to mitochondrion; GO:0097659 nucleic acid-templated transcription; GO:1903533 regulation of protein targeting; GO:0050686 negative regulation of mRNA processing; GO:0051169 nuclear transport; GO:0044237 cellular metabolic process; GO:0010821 regulation of mitochondrion organization; GO:0015031 protein transport; GO:0008…	GO:0043229 intracellular organelle; GO:0089701 U2AF; GO:0044446 intracellular organelle part; GO:0005684 U2-type spliceosomal complex; GO:0031981 nuclear lumen; GO:0032991 macromolecular complex; GO:0044424 intracellular part; GO:0005681 spliceosomal complex; GO:0016604 nuclear body; GO:0005623 cell; GO:0044422 organelle part; GO:0031974 membrane-enclosed lumen; GO:0043231 intracellular membrane-…	GO:0003723 RNA binding; GO:1901265 nucleoside phosphate binding; GO:0030628 pre-mRNA 3'-splice site binding; GO:0070742 C2H2 zinc finger domain binding; GO:0005515 protein binding; GO:0000166 nucleotide binding; GO:0003727 single-stranded RNA binding; GO:1901363 heterocyclic compound binding; GO:0097159 organic cyclic compound binding; GO:0008187 poly-pyrimidine tract binding; GO:0005488 binding;…	K12837	U2AF2; splicing factor U2AF 65 kDa subunit	hsa03040 Spliceosome	IPR000504; IPR012677;	RNA recognition motif domain; Nucleotide-binding alpha-beta plait domain;
P78411	Iroquois-class homeodomain protein IRX-5 OS=Homo sapiens OX=9606 GN=IRX5 PE=1 SV=3	1.752000	Up	0.003783	IRX5	50.36		1.023	1.526	0.963	1.888	1.378		0.879	0.714	0.697	0.782	0.796	nucleus	GO:0021700 developmental maturation; GO:0065008 regulation of biological quality; GO:0022414 reproductive process; GO:0007601 visual perception; GO:0060042 retina morphogenesis in camera-type eye; GO:0043009 chordate embryonic development; GO:0097659 nucleic acid-templated transcription; GO:0048666 neuron development; GO:0048869 cellular developmental process; GO:0044699 single-organism process; …	GO:0043226 organelle; GO:0043231 intracellular membrane-bounded organelle; GO:0043229 intracellular organelle; GO:0005634 nucleus; GO:0044464 cell part; GO:0005622 intracellular; GO:0044424 intracellular part; GO:0043227 membrane-bounded organelle; GO:0005623 cell;	GO:0097159 organic cyclic compound binding; GO:1901363 heterocyclic compound binding; GO:0003677 DNA binding; GO:0019842 vitamin binding; GO:0005488 binding; GO:0003676 nucleic acid binding; GO:0008289 lipid binding; GO:0005499 vitamin D binding; GO:0043565 sequence-specific DNA binding; GO:0005496 steroid binding; GO:0036094 small molecule binding;				IPR003893; IPR001356; IPR009057; IPR008422;	Iroquois-class homeodomain protein; Homeobox domain; Homeobox domain-like; Homeobox KN domain;
P60842	Eukaryotic initiation factor 4A-I OS=Homo sapiens OX=9606 GN=EIF4A1 PE=1 SV=1	1.752000	Up	0.000000	EIF4A1	46.153	1.407	1.324	1.342	1.33	1.423	1.252	0.822	0.744	0.726	0.735	0.795	0.79	nucleus	GO:0006518 peptide metabolic process; GO:0009058 biosynthetic process; GO:0044764 multi-organism cellular process; GO:0044237 cellular metabolic process; GO:0008152 metabolic process; GO:0006413 translational initiation; GO:1901361 organic cyclic compound catabolic process; GO:0019538 protein metabolic process; GO:0043170 macromolecule metabolic process; GO:0006412 translation; GO:0044419 intersp…	GO:0016020 membrane; GO:0044421 extracellular region part; GO:0031982 vesicle; GO:0005737 cytoplasm; GO:0032991 macromolecular complex; GO:0044424 intracellular part; GO:0005623 cell; GO:0005829 cytosol; GO:0005576 extracellular region; GO:0031012 extracellular matrix; GO:0043226 organelle; GO:0070062 extracellular exosome; GO:0005622 intracellular; GO:0044464 cell part; GO:1903561 extracellular …	GO:0000339 RNA cap binding; GO:1901265 nucleoside phosphate binding; GO:0008026 ATP-dependent helicase activity; GO:0003743 translation initiation factor activity; GO:0016817 hydrolase activity, acting on acid anhydrides; GO:0005515 protein binding; GO:0016787 hydrolase activity; GO:0016887 ATPase activity; GO:1901363 heterocyclic compound binding; GO:0097159 organic cyclic compound binding; GO:0…	K03257	EIF4A; translation initiation factor 4A	hsa03013 RNA transport	IPR014014; IPR011545; IPR027417; IPR014001; IPR001650;	RNA helicase, DEAD-box type, Q motif; DEAD/DEAH box helicase domain; P-loop containing nucleoside triphosphate hydrolase; Helicase superfamily 1/2, ATP-binding domain; Helicase, C-terminal;
P05114	Non-histone chromosomal protein HMG-14 OS=Homo sapiens OX=9606 GN=HMGN1 PE=1 SV=3	1.752000	Up	0.022322	HMGN1	10.659	0.931	1.589	0.811	0.622	1.141	1.633	0.412	0.641	0.508	0.755	0.986	0.538	nucleus	GO:0048569 post-embryonic animal organ development; GO:0006289 nucleotide-excision repair; GO:0009891 positive regulation of biosynthetic process; GO:0044699 single-organism process; GO:0044237 cellular metabolic process; GO:2001141 regulation of RNA biosynthetic process; GO:0008152 metabolic process; GO:0009893 positive regulation of metabolic process; GO:0050678 regulation of epithelial cell pr…	GO:0043229 intracellular organelle; GO:0043232 intracellular non-membrane-bounded organelle; GO:0044446 intracellular organelle part; GO:0005737 cytoplasm; GO:0031981 nuclear lumen; GO:0044424 intracellular part; GO:0005623 cell; GO:0044422 organelle part; GO:0044427 chromosomal part; GO:0043228 non-membrane-bounded organelle; GO:0043231 intracellular membrane-bounded organelle; GO:0043226 organe…	GO:0097159 organic cyclic compound binding; GO:1901363 heterocyclic compound binding; GO:0003677 DNA binding; GO:0031490 chromatin DNA binding; GO:0005488 binding; GO:0044877 macromolecular complex binding; GO:0003676 nucleic acid binding; GO:0031491 nucleosome binding; GO:0003682 chromatin binding; GO:0031492 nucleosomal DNA binding;	K11299	HMGN1; high-mobility group nucleosome-binding domain-containing protein 1
Q9NPI6	mRNA-decapping enzyme 1A OS=Homo sapiens OX=9606 GN=DCP1A PE=1 SV=3	1.751000	Up	0.000638	DCP1A	63.278		1.016	0.938	1.013	0.976	1.145		0.666	0.598	0.384	0.602	0.655	nucleus	GO:0065008 regulation of biological quality; GO:1903608 protein localization to cytoplasmic stress granule; GO:0006725 cellular aromatic compound metabolic process; GO:0060255 regulation of macromolecule metabolic process; GO:0010608 posttranscriptional regulation of gene expression; GO:0048519 negative regulation of biological process; GO:0044237 cellular metabolic process; GO:0031086 nuclear-tr…	GO:0043229 intracellular organelle; GO:0016020 membrane; GO:0043232 intracellular non-membrane-bounded organelle; GO:0000932 P-body; GO:0005737 cytoplasm; GO:0032991 macromolecular complex; GO:0044424 intracellular part; GO:0005829 cytosol; GO:0005623 cell; GO:0036464 cytoplasmic ribonucleoprotein granule; GO:0043228 non-membrane-bounded organelle; GO:0043231 intracellular membrane-bounded organe…	GO:0097159 organic cyclic compound binding; GO:1901363 heterocyclic compound binding; GO:0003729 mRNA binding; GO:0003723 RNA binding; GO:0042802 identical protein binding; GO:0030234 enzyme regulator activity; GO:0003824 catalytic activity; GO:0005488 binding; GO:0003676 nucleic acid binding; GO:0016787 hydrolase activity; GO:0005515 protein binding; GO:0098772 molecular function regulator; GO:0…	K12610	DCP1A; mRNA-decapping enzyme 1A [EC:3.-.-.-]	hsa03018 RNA degradation	IPR011993; IPR031953;	PH domain-like; mRNA-decapping enzyme, C-terminal;
Q5SRH9	Tetratricopeptide repeat protein 39A OS=Homo sapiens OX=9606 GN=TTC39A PE=2 SV=1	1.750000	Up	0.000041	TTC39A	69.778		1.002	1.068	1.245	1.41	1.174		0.666	0.633	0.641	0.662	0.768	nucleus			GO:0005515 protein binding; GO:0005488 binding;				IPR011990;	Tetratricopeptide-like helical domain;
P61981	14-3-3 protein gamma OS=Homo sapiens OX=9606 GN=YWHAG PE=1 SV=2	1.749000	Up	0.001240	YWHAG	28.302	1.111	1.041	0.766	1.465	1.324	1.518	0.642	0.745	0.512	0.749	0.742	0.741	cytoplasm	GO:0044085 cellular component biogenesis; GO:0065008 regulation of biological quality; GO:0010941 regulation of cell death; GO:0060271 cilium assembly; GO:0010821 regulation of mitochondrion organization; GO:0015031 protein transport; GO:0044782 cilium organization; GO:0071900 regulation of protein serine/threonine kinase activity; GO:1901028 regulation of mitochondrial outer membrane permeabiliz…	GO:0016020 membrane; GO:0044421 extracellular region part; GO:0031090 organelle membrane; GO:0031410 cytoplasmic vesicle; GO:0030054 cell junction; GO:0005737 cytoplasm; GO:0031982 vesicle; GO:0044433 cytoplasmic vesicle part; GO:0044424 intracellular part; GO:0005623 cell; GO:0044422 organelle part; GO:0070062 extracellular exosome; GO:0005925 focal adhesion; GO:0043209 myelin sheath; GO:0005622…	GO:0030291 protein serine/threonine kinase inhibitor activity; GO:0003723 RNA binding; GO:1990782 protein tyrosine kinase binding; GO:0005102 receptor binding; GO:0019901 protein kinase binding; GO:0005515 protein binding; GO:0008426 protein kinase C inhibitor activity; GO:0004860 protein kinase inhibitor activity; GO:0019207 kinase regulator activity; GO:0019887 protein kinase regulator activity…	K16198	YWHAG_H; 14-3-3 protein gamma/eta	hsa04110 Cell cycle; hsa04114 Oocyte meiosis; hsa04151 PI3K-Akt signaling pathway; hsa04390 Hippo signaling pathway; hsa05160 Hepatitis C; hsa05203 Viral carcinogenesis	IPR023410;	14-3-3 domain;
Q96QF0	Rab-3A-interacting protein OS=Homo sapiens OX=9606 GN=RAB3IP PE=1 SV=1	1.748000	Up	0.000017	RAB3IP	53.021		1.649	1.395	1.481	1.597	1.361		1.026	0.83	0.821	0.809	0.796	nucleus	GO:0044085 cellular component biogenesis; GO:0046907 intracellular transport; GO:0016043 cellular component organization; GO:0048193 Golgi vesicle transport; GO:0060271 cilium assembly; GO:0044699 single-organism process; GO:0097711 ciliary basal body docking; GO:0022406 membrane docking; GO:0015031 protein transport; GO:0044782 cilium organization; GO:0051234 establishment of localization; GO:00…	GO:0031252 cell leading edge; GO:0043229 intracellular organelle; GO:0005929 cilium; GO:0042995 cell projection; GO:0043232 intracellular non-membrane-bounded organelle; GO:0044430 cytoskeletal part; GO:0044446 intracellular organelle part; GO:0005737 cytoplasm; GO:0036064 ciliary basal body; GO:0044424 intracellular part; GO:0005829 cytosol; GO:0044463 cell projection part; GO:0005623 cell; GO:0…	GO:0005088 Ras guanyl-nucleotide exchange factor activity; GO:0005515 protein binding; GO:0098772 molecular function regulator; GO:0017112 Rab guanyl-nucleotide exchange factor activity; GO:0005085 guanyl-nucleotide exchange factor activity; GO:0005488 binding;	K16779	RAB3IP, RABIN8; Rab-3A-interacting protein		IPR009449;	GDP/GTP exchange factor Sec2, N-terminal;
Q9H3H3	UPF0696 protein C11orf68 OS=Homo sapiens OX=9606 GN=C11orf68 PE=1 SV=3	1.748000	Up	0.000000	C11orf68	31.43	1.277	1.489	1.294	1.507	1.222	1.22	0.662	0.835	0.761	0.812	0.794	0.719	mitochondria			GO:0097159 organic cyclic compound binding; GO:1901363 heterocyclic compound binding; GO:0003723 RNA binding; GO:0005515 protein binding; GO:0005488 binding; GO:0003676 nucleic acid binding;
P62861	40S ribosomal protein S30 OS=Homo sapiens OX=9606 GN=FAU PE=1 SV=1	1.747000	Up	0.000076	FAU	6.6478	0.944	0.879	1.301	1.053	1.145	0.987	0.474	0.664	0.647	0.526	0.724	0.577	nucleus	GO:0044085 cellular component biogenesis; GO:0022613 ribonucleoprotein complex biogenesis; GO:0072594 establishment of protein localization to organelle; GO:0006518 peptide metabolic process; GO:0098542 defense response to other organism; GO:0009058 biosynthetic process; GO:0044764 multi-organism cellular process; GO:0044237 cellular metabolic process; GO:0015031 protein transport; GO:0051234 est…	GO:0005615 extracellular space; GO:0044421 extracellular region part; GO:0015935 small ribosomal subunit; GO:0005737 cytoplasm; GO:0032991 macromolecular complex; GO:0044424 intracellular part; GO:0005623 cell; GO:0044422 organelle part; GO:0043228 non-membrane-bounded organelle; GO:0031974 membrane-enclosed lumen; GO:0005654 nucleoplasm; GO:0070013 intracellular organelle lumen; GO:0044391 ribos…	GO:0097159 organic cyclic compound binding; GO:1901363 heterocyclic compound binding; GO:0003723 RNA binding; GO:0005488 binding; GO:0003676 nucleic acid binding; GO:0005198 structural molecule activity; GO:0003735 structural constituent of ribosome;	K02983	RP-S30e, RPS30; small subunit ribosomal protein S30e	hsa03010 Ribosome
P12004	Proliferating cell nuclear antigen OS=Homo sapiens OX=9606 GN=PCNA PE=1 SV=1	1.746000	Up	0.000003	PCNA	28.768	1.355	0.903	1.276	1.122	1.145	1.215	0.695	0.724	0.617	0.692	0.62	0.67	cytoplasm	GO:0044700 single organism signaling; GO:1902807 negative regulation of cell cycle G1/S phase transition; GO:0065008 regulation of biological quality; GO:0048732 gland development; GO:0006266 DNA ligation; GO:0022414 reproductive process; GO:0006296 nucleotide-excision repair, DNA incision, 5'-to lesion; GO:0006289 nucleotide-excision repair; GO:0009891 positive regulation of biosynthetic process…	GO:0000784 nuclear chromosome, telomeric region; GO:0000781 chromosome, telomeric region; GO:0044421 extracellular region part; GO:0031982 vesicle; GO:0032991 macromolecular complex; GO:0044424 intracellular part; GO:0016604 nuclear body; GO:0005623 cell; GO:0044422 organelle part; GO:0044427 chromosomal part; GO:0043228 non-membrane-bounded organelle; GO:0005856 cytoskeleton; GO:0031974 membrane…	GO:1990782 protein tyrosine kinase binding; GO:0005102 receptor binding; GO:0070182 DNA polymerase binding; GO:0003690 double-stranded DNA binding; GO:0000701 purine-specific mismatch base pair DNA N-glycosylase activity; GO:0019901 protein kinase binding; GO:0032405 MutLalpha complex binding; GO:0016787 hydrolase activity; GO:0005515 protein binding; GO:0051427 hormone receptor binding; GO:00036…	K04802	PCNA; proliferating cell nuclear antigen	hsa03030 DNA replication; hsa03410 Base excision repair; hsa03420 Nucleotide excision repair; hsa03430 Mismatch repair; hsa04110 Cell cycle; hsa04530 Tight junction; hsa05161 Hepatitis B	IPR022649; IPR022648;	Proliferating cell nuclear antigen, PCNA, C-terminal; Proliferating cell nuclear antigen, PCNA, N-terminal;
P29350	Tyrosine-protein phosphatase non-receptor type 6 OS=Homo sapiens OX=9606 GN=PTPN6 PE=1 SV=1	1.745000	Up	0.000016	PTPN6	67.56	1.145	1.239	0.866	1.182	0.966	1.281	0.711	0.581	0.651	0.641	0.602	0.642	cytoplasm	GO:0044700 single organism signaling; GO:0002694 regulation of leukocyte activation; GO:0050672 negative regulation of lymphocyte proliferation; GO:0002698 negative regulation of immune effector process; GO:0018212 peptidyl-tyrosine modification; GO:0031347 regulation of defense response; GO:0044237 cellular metabolic process; GO:0050855 regulation of B cell receptor signaling pathway; GO:0010564…	GO:0034774 secretory granule lumen; GO:0016020 membrane; GO:1904724 tertiary granule lumen; GO:0044421 extracellular region part; GO:0031410 cytoplasmic vesicle; GO:0071944 cell periphery; GO:0030054 cell junction; GO:0005737 cytoplasm; GO:0031982 vesicle; GO:0044433 cytoplasmic vesicle part; GO:0032991 macromolecular complex; GO:0044424 intracellular part; GO:0005911 cell-cell junction; GO:00056…	GO:0038023 signaling receptor activity; GO:0016791 phosphatase activity; GO:0019901 protein kinase binding; GO:0045309 protein phosphorylated amino acid binding; GO:0016787 hydrolase activity; GO:0005515 protein binding; GO:0004721 phosphoprotein phosphatase activity; GO:0004888 transmembrane signaling receptor activity; GO:0019900 kinase binding; GO:0004871 signal transducer activity; GO:0017124…	K05697	PTPN6, SHP-1; tyrosine-protein phosphatase non-receptor type 6 [EC:3.1.3.48]	hsa04520 Adherens junction; hsa04630 JAK-STAT signaling pathway; hsa04650 Natural killer cell mediated cytotoxicity; hsa04660 T cell receptor signaling pathway; hsa04662 B cell receptor signaling pathway; hsa05130 Pathogenic Escherichia coli infection; hsa05140 Leishmaniasis; hsa05205 Proteoglycans in cancer; hsa05235 PD-L1 expression and PD-1 checkpoint pathway in cancer	IPR029021; IPR000387; IPR000980; IPR000242; IPR003595;	Protein-tyrosine phosphatase-like; Tyrosine specific protein phosphatases domain; SH2 domain; PTP type protein phosphatase; Protein-tyrosine phosphatase, catalytic;
[truncated: 1,274 more rows]
