# Supplementary material for: Proteomic analysis identifies HMGA2 as a novel biomarker of overall survival in papillary renal cell carcinoma
Source: Cancer Med. 2023 Jun 7;12(13):14851–64. doi: 10.1002/cam4.6077 (PMC10358203; doi:10.1002/cam4.6077)
Supplement: Supplementary file 4 — Table S3. [file CAM4-12-14851-s007.xlsx]

## Sheet: Summary
Table S3.Differentlly expressed gene of PRCC in TCGA cohort
Criteria		Total Number	Up-regulated	Down-regulated
|Log2FC|>1.0 & P.adj<0.05		10697	6693	4004
|Log2FC|>1.5 & P.adj<0.05		6181	3537	2644
|Log2FC|>2.0 & P.adj<0.05		3590	1843	1747

## Sheet: PRCC_Ca vs PRCC_N
gene_name	gene_id	gene_biotype	baseMean	log2FoldChange	pvalue	padj
TSPAN6	ENSG00000000003	protein_coding	3490.66	-0.611473	3.58064e-09	2.46028e-08
TNMD	ENSG00000000005	protein_coding	29.7529	-2.29876	1.10628e-07	6.04295e-07
DPM1	ENSG00000000419	protein_coding	1211.5	0.0492909	0.477077	0.575298
SCYL3	ENSG00000000457	protein_coding	572.075	-0.431976	4.18739e-07	2.0724e-06
C1orf112	ENSG00000000460	protein_coding	143.129	0.350121	0.00214369	0.00539242
FGR	ENSG00000000938	protein_coding	819.791	1.28221	1.85981e-08	1.15114e-07
CFH	ENSG00000000971	protein_coding	3565.84	0.772694	0.0177828	0.0358046
FUCA2	ENSG00000001036	protein_coding	5649.62	0.535088	1.49916e-07	8.00175e-07
GCLC	ENSG00000001084	protein_coding	2640.39	0.589419	6.45878e-05	0.000219196
NFYA	ENSG00000001167	protein_coding	1321.24	0.105988	0.288609	0.387773
STPG1	ENSG00000001460	protein_coding	771.844	-0.00926672	0.930476	0.949125
NIPAL3	ENSG00000001461	protein_coding	3239.63	-0.377185	0.0118159	0.0249347
LAS1L	ENSG00000001497	protein_coding	2170.51	0.232229	0.000958731	0.00260592
ENPP4	ENSG00000001561	protein_coding	1673.9	-0.627311	3.55335e-07	1.78153e-06
SEMA3F	ENSG00000001617	protein_coding	2532.69	-0.203808	0.376925	0.478847
CFTR	ENSG00000001626	protein_coding	136.57	-0.6908	0.0421496	0.076647
ANKIB1	ENSG00000001629	protein_coding	4948.61	0.375564	0.00154215	0.00400352
CYP51A1	ENSG00000001630	protein_coding	182.013	-1.41905	4.98614e-13	5.7713e-12
KRIT1	ENSG00000001631	protein_coding	1674.48	0.250019	0.0184844	0.0370615
RAD52	ENSG00000002016	protein_coding	600.476	0.745479	6.85011e-08	3.866e-07
MYH16	ENSG00000002079	transcribed_unitary_pseudogene	18.8949	1.47659	1.7963e-08	1.11424e-07
BAD	ENSG00000002330	protein_coding	2524.45	0.159945	0.152463	0.229391
LAP3	ENSG00000002549	protein_coding	3814.51	-0.865416	4.33136e-11	3.91513e-10
CD99	ENSG00000002586	protein_coding	4849.36	0.379175	0.00461378	0.010757
HS3ST1	ENSG00000002587	protein_coding	4268.7	1.9114	1.64855e-18	3.63465e-17
AOC1	ENSG00000002726	protein_coding	13284.9	-1.1343	0.00454304	0.0106072
WNT16	ENSG00000002745	protein_coding	4.69915	-0.863074	0.0089491	0.019456
HECW1	ENSG00000002746	protein_coding	356.047	-3.0315	1.11299e-16	2.02282e-15
MAD1L1	ENSG00000002822	protein_coding	2433.43	1.1768	8.022e-23	2.78794e-21
LASP1	ENSG00000002834	protein_coding	18499.8	0.692195	3.37025e-18	7.21594e-17
SNX11	ENSG00000002919	protein_coding	1705	0.219959	0.00794614	0.0175004
TMEM176A	ENSG00000002933	protein_coding	26874.6	0.904078	1.73735e-05	6.54272e-05
M6PR	ENSG00000003056	protein_coding	3736.39	0.0377421	0.789942	0.84188
KLHL13	ENSG00000003096	protein_coding	1163.85	-1.09981	1.76172e-05	6.62713e-05
CYP26B1	ENSG00000003137	protein_coding	442.53	-1.71364	1.20687e-13	1.50871e-12
ICA1	ENSG00000003147	protein_coding	1304.01	0.110482	0.486542	0.583989
DBNDD1	ENSG00000003249	protein_coding	3727.32	1.77126	7.52155e-27	3.89116e-25
ALS2	ENSG00000003393	protein_coding	1524.76	-0.113744	0.231815	0.324515
CASP10	ENSG00000003400	protein_coding	915.182	-0.406473	0.000106998	0.000349258
CFLAR	ENSG00000003402	protein_coding	9124	0.216779	0.0195118	0.0388957
TFPI	ENSG00000003436	protein_coding	8628.57	1.10837	6.31466e-08	3.59028e-07
NDUFAF7	ENSG00000003509	protein_coding	809.644	0.463743	1.41929e-08	8.91234e-08
RBM5	ENSG00000003756	protein_coding	4037.46	0.331536	0.00643632	0.014518
MTMR7	ENSG00000003987	protein_coding	84.154	-0.611575	8.77829e-06	3.48991e-05
SLC7A2	ENSG00000003989	protein_coding	699.168	-1.3933	5.87811e-06	2.40252e-05
ARF5	ENSG00000004059	protein_coding	8281.96	0.675409	1.4096e-10	1.19145e-09
SARM1	ENSG00000004139	protein_coding	757.678	0.453181	2.3291e-05	8.57396e-05
POLDIP2	ENSG00000004142	protein_coding	10727	0.140974	0.12168	0.190024
PLXND1	ENSG00000004399	protein_coding	3557.24	-0.399267	0.0327932	0.061512
AK2	ENSG00000004455	protein_coding	5961.64	-0.460426	1.19667e-06	5.49981e-06
CD38	ENSG00000004468	protein_coding	171.171	0.461244	0.0677816	0.115556
FKBP4	ENSG00000004478	protein_coding	6330.55	-0.508022	5.30448e-06	2.18736e-05
KDM1A	ENSG00000004487	protein_coding	3086.53	-0.0245609	0.708383	0.775413
RBM6	ENSG00000004534	protein_coding	3563.34	0.310706	0.0202279	0.0401583
CAMKK1	ENSG00000004660	protein_coding	652.332	1.0841	1.38539e-12	1.52229e-11
RECQL	ENSG00000004700	protein_coding	1245.81	0.719463	6.62831e-06	2.68839e-05
VPS50	ENSG00000004766	protein_coding	1386.46	-0.123077	0.147659	0.223306
HSPB6	ENSG00000004776	protein_coding	421.2	-2.03533	7.9917e-11	6.98669e-10
ARHGAP33	ENSG00000004777	protein_coding	433.425	0.403172	0.0182166	0.0365966
NDUFAB1	ENSG00000004779	protein_coding	3288.43	0.341759	0.00339859	0.00816807
PDK4	ENSG00000004799	protein_coding	5153.75	-2.15356	1.49173e-12	1.63166e-11
SLC22A16	ENSG00000004809	protein_coding	7.14991	0.908977	0.006921	0.0154861
ZMYND10	ENSG00000004838	protein_coding	1081.28	2.33298	2.02649e-21	6.09683e-20
ABCB5	ENSG00000004846	protein_coding	94.046	4.08711	1.21559e-10	1.03758e-09
ARX	ENSG00000004848	protein_coding	31.814	2.16616	0.000580844	0.00165331
SLC25A13	ENSG00000004864	protein_coding	2449.25	-0.215193	0.0461835	0.0829646
ST7	ENSG00000004866	protein_coding	2047.35	0.00117898	0.990097	0.99264
CDC27	ENSG00000004897	protein_coding	2366.91	0.143265	0.065115	0.11164
SLC4A1	ENSG00000004939	protein_coding	1447.53	-6.10422	1.02348e-24	4.3735e-23
CALCR	ENSG00000004948	protein_coding	46.336	-1.87702	1.01286e-06	4.71405e-06
HCCS	ENSG00000004961	protein_coding	1247.03	-0.119801	0.246037	0.340784
DVL2	ENSG00000004975	protein_coding	2062.97	0.618902	1.50563e-13	1.8594e-12
PRSS22	ENSG00000005001	protein_coding	149.818	-2.09365	1.29966e-05	5.00587e-05
UPF1	ENSG00000005007	protein_coding	5826.31	-0.552219	1.55363e-19	3.83618e-18
SKAP2	ENSG00000005020	protein_coding	5424.22	0.571292	8.70456e-07	4.09616e-06
SLC25A5	ENSG00000005022	protein_coding	16547.9	-0.753582	2.63701e-06	1.14435e-05
MCUB	ENSG00000005059	protein_coding	606.919	1.90668	1.06423e-30	8.0045e-29
HOXA11	ENSG00000005073	protein_coding	161.747	-0.372764	0.287071	0.386025
POLR2J	ENSG00000005075	protein_coding	2714.17	1.19157	2.05826e-17	4.07909e-16
DHX33	ENSG00000005100	protein_coding	1327.02	0.484431	1.98585e-08	1.22437e-07
MEOX1	ENSG00000005102	protein_coding	13.8405	-1.17397	0.0103748	0.0221841
THSD7A	ENSG00000005108	protein_coding	1392.2	-1.81606	3.73972e-13	4.40871e-12
LIG3	ENSG00000005156	protein_coding	1097.03	0.0348854	0.686702	0.75793
RPAP3	ENSG00000005175	protein_coding	974.602	-0.0884251	0.320757	0.421888
ACSM3	ENSG00000005187	protein_coding	2880.67	-0.717104	0.000211265	0.000653398
REXO5	ENSG00000005189	protein_coding	202.03	0.809467	1.30971e-13	1.62928e-12
CIAPIN1	ENSG00000005194	protein_coding	3915.25	0.759326	2.79883e-15	4.32238e-14
SPPL2B	ENSG00000005206	protein_coding	3541.93	0.599674	3.38368e-07	1.70085e-06
FAM214B	ENSG00000005238	protein_coding	1684.37	0.46882	4.92768e-05	0.000170644
COPZ2	ENSG00000005243	protein_coding	844.032	0.482843	0.00499747	0.0115623
PRKAR2B	ENSG00000005249	protein_coding	582.999	-0.994349	2.13263e-05	7.90066e-05
MSL3	ENSG00000005302	protein_coding	1024.88	0.273465	3.21694e-06	1.37667e-05
CREBBP	ENSG00000005339	protein_coding	4756.13	-0.116034	0.181917	0.265713
TSPOAP1	ENSG00000005379	protein_coding	1790.43	0.18412	0.406344	0.50816
MPO	ENSG00000005381	protein_coding	23.3587	1.36231	2.07334e-05	7.69568e-05
PON1	ENSG00000005421	protein_coding	7.46283	-2.21736	1.41632e-08	8.90051e-08
GCFC2	ENSG00000005436	protein_coding	858.162	-0.597792	2.21365e-13	2.68257e-12
WDR54	ENSG00000005448	protein_coding	1480.68	0.962888	5.51057e-13	6.33871e-12
CROT	ENSG00000005469	protein_coding	1446.02	-0.446151	4.52266e-05	0.00015773
ABCB4	ENSG00000005471	protein_coding	245.448	1.61034	1.05363e-10	9.0885e-10
KMT2E	ENSG00000005483	protein_coding	3424.48	-0.0769222	0.49633	0.593198
RHBDD2	ENSG00000005486	protein_coding	8459.29	0.220186	0.0409829	0.0748391
SOX8	ENSG00000005513	protein_coding	382.342	3.43249	7.20302e-20	1.85027e-18
IBTK	ENSG00000005700	protein_coding	3176.77	-0.134426	0.116924	0.183726
ZNF195	ENSG00000005801	protein_coding	983.652	0.388082	0.000181247	0.000567489
MYCBP2	ENSG00000005810	protein_coding	2768.61	-0.377088	0.00233473	0.00582054
FBXL3	ENSG00000005812	protein_coding	2007.03	-0.935617	9.1065e-23	3.1434e-21
ITGAL	ENSG00000005844	protein_coding	988.658	1.11765	6.4141e-07	3.08164e-06
PDK2	ENSG00000005882	protein_coding	3365.76	-0.845601	1.43134e-13	1.77302e-12
ITGA3	ENSG00000005884	protein_coding	43921.3	1.76682	1.42038e-22	4.7933e-21
ZFX	ENSG00000005889	protein_coding	1120.21	-0.454528	1.3603e-05	5.22165e-05
LAMP2	ENSG00000005893	protein_coding	12077.4	0.0259871	0.836616	0.878487
ITGA2B	ENSG00000005961	protein_coding	77.0661	0.023958	0.926738	0.946518
ASB4	ENSG00000005981	protein_coding	12.6593	-0.834246	0.104707	0.16726
GDE1	ENSG00000006007	protein_coding	4675.01	0.285009	0.000713248	0.00199153
REX1BD	ENSG00000006015	protein_coding	1421.24	0.6137	3.97187e-05	0.000140042
CRLF1	ENSG00000006016	protein_coding	86.6889	-0.660961	0.0159285	0.0324964
OSBPL7	ENSG00000006025	protein_coding	1210.06	1.03767	4.30921e-20	1.13043e-18
TMEM98	ENSG00000006042	protein_coding	6030.35	1.54124	2.43066e-19	5.8841e-18
YBX2	ENSG00000006047	protein_coding	239.767	1.37652	2.27586e-05	8.38856e-05
KRT33A	ENSG00000006059	protein_coding	1.58278	3.06807	2.56692e-06	1.11619e-05
MAP3K14	ENSG00000006062	protein_coding	1834.59	0.511939	0.00027588	0.000835489
ABCC8	ENSG00000006071	protein_coding	23.4871	-0.353076	0.396332	0.498031
CACNG3	ENSG00000006116	protein_coding	0.540862	0.81562	0.234992	0.328108
TMEM132A	ENSG00000006118	protein_coding	2543.8	1.58632	7.8098e-15	1.14276e-13
AP2B1	ENSG00000006125	protein_coding	20377.4	0.298257	0.000527921	0.00151387
TAC1	ENSG00000006128	protein_coding	94.6929	0.435156	0.406703	0.508547
ZNF263	ENSG00000006194	protein_coding	1700.24	0.398689	3.05654e-11	2.82163e-10
CX3CL1	ENSG00000006210	protein_coding	10095.4	0.570758	9.00114e-06	3.57259e-05
SPATA20	ENSG00000006282	protein_coding	7259.05	0.916725	2.04344e-14	2.83632e-13
CACNA1G	ENSG00000006283	protein_coding	8.38507	1.21576	0.000139069	0.00044514
TNFRSF12A	ENSG00000006327	protein_coding	14611.1	2.08663	1.76785e-39	2.89431e-37
DLX6	ENSG00000006377	protein_coding	3.2177	0.532084	0.178444	0.261633
MAP3K9	ENSG00000006432	protein_coding	616.291	-0.418901	0.00152989	0.00397474
RALA	ENSG00000006451	protein_coding	2326.76	0.369666	1.98645e-06	8.78399e-06
BAIAP2L1	ENSG00000006453	protein_coding	1559.73	0.479049	0.00346456	0.00830606
KDM7A	ENSG00000006459	protein_coding	963.758	-0.335757	0.0041212	0.00970566
ETV1	ENSG00000006468	protein_coding	682.809	0.764044	0.00513582	0.0118494
AGK	ENSG00000006530	protein_coding	2187.96	0.466605	2.81659e-08	1.69406e-07
ALDH3B1	ENSG00000006534	protein_coding	5049.96	1.04401	1.59684e-11	1.53277e-10
TTC22	ENSG00000006555	protein_coding	1244.65	0.0947736	0.594219	0.680964
PHTF2	ENSG00000006576	protein_coding	758.004	0.0701654	0.474294	0.572626
CCL26	ENSG00000006606	protein_coding	9.44584	-1.04409	0.00323209	0.00780426
FARP2	ENSG00000006607	protein_coding	1408.75	-0.296121	0.00314628	0.00762235
USH1C	ENSG00000006611	protein_coding	7895.04	0.592239	0.00979286	0.0210679
GGCT	ENSG00000006625	protein_coding	1229.88	0.368115	0.000359585	0.00106579
DBF4	ENSG00000006634	protein_coding	231.83	0.833887	9.93259e-11	8.59503e-10
TBXA2R	ENSG00000006638	protein_coding	118.87	-2.20229	6.61602e-21	1.89004e-19
IFRD1	ENSG00000006652	protein_coding	1890.57	0.642068	1.76317e-06	7.86407e-06
LGALS14	ENSG00000006659	protein_coding	0.110901	0.456331	0.771878
COX10	ENSG00000006695	protein_coding	1258.92	0.305531	0.00347809	0.00833506
GTF2IRD1	ENSG00000006704	protein_coding	2444.71	0.42386	1.02924e-06	4.78591e-06
PAF1	ENSG00000006712	protein_coding	3219.41	-0.283465	1.51401e-05	5.75909e-05
VPS41	ENSG00000006715	protein_coding	4104.1	0.143202	0.0655369	0.11227
ARHGAP44	ENSG00000006740	protein_coding	506.599	-0.691039	0.000978892	0.00265541
ELAC2	ENSG00000006744	protein_coding	5850.75	0.629268	1.39645e-13	1.73244e-12
SCIN	ENSG00000006747	protein_coding	11885.9	0.0672472	0.738052	0.799857
ARSD	ENSG00000006756	protein_coding	6929.24	-0.52545	1.51752e-06	6.8501e-06
PNPLA4	ENSG00000006757	protein_coding	1585.83	-0.547033	3.23534e-07	1.63253e-06
MYH13	ENSG00000006788	protein_coding	2.27148	1.69343	0.00465	0.0108334
ADIPOR2	ENSG00000006831	protein_coding	3964.63	-0.026832	0.72147	0.78636
CDKL3	ENSG00000006837	protein_coding	60.5664	0.433044	5.94584e-05	0.000202954
UPP2	ENSG00000007001	protein_coding	304.183	-3.57791	4.52357e-31	3.51253e-29
PRSS21	ENSG00000007038	protein_coding	21.3648	3.43612	6.3884e-15	9.44612e-14
MARK4	ENSG00000007047	protein_coding	1884.63	0.138493	0.0610005	0.105469
PROM1	ENSG00000007062	protein_coding	9783.95	0.439148	0.171911	0.25377
CCDC124	ENSG00000007080	protein_coding	3358.75	0.518573	4.44743e-07	2.1894e-06
CEACAM21	ENSG00000007129	protein_coding	56.402	0.787762	0.000702494	0.00196405
PAFAH1B1	ENSG00000007168	protein_coding	7847.73	-0.0356957	0.655932	0.733077
NOS2	ENSG00000007171	protein_coding	58.3678	-1.44655	1.4719e-08	9.22988e-08
DNAH9	ENSG00000007174	protein_coding	202.122	0.249712	0.271664	0.36918
KIAA0100	ENSG00000007202	protein_coding	9572.4	-0.303283	0.00153773	0.00399305
SLC13A2	ENSG00000007216	protein_coding	1180.17	-3.04335	4.71447e-11	4.24073e-10
GAS7	ENSG00000007237	protein_coding	569.717	0.256335	0.257212	0.353033
TRAPPC6A	ENSG00000007255	protein_coding	1746.81	-0.00861382	0.941883	0.95735
MATK	ENSG00000007264	protein_coding	222.458	1.43281	4.28598e-07	2.11682e-06
CEACAM7	ENSG00000007306	protein_coding	4.07948	-1.79825	0.00786071	0.017331
CD79B	ENSG00000007312	protein_coding	135.54	-0.900072	0.00074749	0.00207987
SCN4A	ENSG00000007314	protein_coding	27.3221	-2.19959	7.06464e-15	1.04083e-13
ST7L	ENSG00000007341	protein_coding	436.898	-0.12375	0.0695407	0.118067
TKTL1	ENSG00000007350	protein_coding	10.7534	-0.389123	0.259159	0.355241
PAX6	ENSG00000007372	protein_coding	195.009	-0.279537	0.0534461	0.0940996
RPUSD1	ENSG00000007376	protein_coding	1435.49	0.742089	2.18142e-11	2.05423e-10
RHBDF1	ENSG00000007384	protein_coding	2438.37	1.35781	5.44189e-40	9.16711e-38
LUC7L	ENSG00000007392	protein_coding	3280.62	1.48357	3.07064e-16	5.29293e-15
CACNA2D2	ENSG00000007402	protein_coding	216.143	-1.67272	2.88979e-14	3.92946e-13
BAIAP3	ENSG00000007516	protein_coding	1136.22	-0.299478	0.174798	0.257194
TSR3	ENSG00000007520	protein_coding	3115.95	0.547187	7.6915e-07	3.6485e-06
PIGQ	ENSG00000007541	protein_coding	7061.68	0.0825658	0.499153	0.595855
CRAMP1	ENSG00000007545	protein_coding	815.865	0.263582	0.00415663	0.00978231
TEAD3	ENSG00000007866	protein_coding	1070.94	-0.30303	0.00854032	0.0186728
SELE	ENSG00000007908	protein_coding	110.029	-3.97788	3.02668e-25	1.3339e-23
DNAJC11	ENSG00000007923	protein_coding	1978.16	-1.19033	1.4173e-22	4.78688e-21
FMO3	ENSG00000007933	protein_coding	221.907	-1.43557	3.05554e-06	1.31215e-05
MYLIP	ENSG00000007944	protein_coding	1615.3	-0.435577	6.09568e-05	0.000207669
NOX1	ENSG00000007952	protein_coding	55.325	0.64853	3.11023e-06	1.33451e-05
E2F2	ENSG00000007968	protein_coding	75.5556	2.64579	8.66379e-34	8.8222e-32
PSMB1	ENSG00000008018	protein_coding	6427.91	0.299903	0.00144407	0.00377559
SYN1	ENSG00000008056	protein_coding	110.116	1.01787	8.73126e-05	0.000289616
JARID2	ENSG00000008083	protein_coding	698.312	-0.167443	0.0451129	0.0812717
CDKL5	ENSG00000008086	protein_coding	1418.25	-0.0156089	0.916812	0.939295
CAMK1G	ENSG00000008118	protein_coding	92.6365	-1.58708	1.56214e-10	1.30952e-09
CDK11A	ENSG00000008128	protein_coding	297.4	0.419119	0.000693026	0.00193958
NADK	ENSG00000008130	protein_coding	2500.5	0.116107	0.123653	0.192619
TFAP2B	ENSG00000008196	protein_coding	238.91	-6.27575	4.4978e-19	1.05499e-17
TFAP2D	ENSG00000008197	protein_coding	0.225228	0.841025	0.441171
DLEC1	ENSG00000008226	protein_coding	171.89	1.58875	9.0977e-08	5.03772e-07
CYTH3	ENSG00000008256	protein_coding	1765.54	-0.183265	0.0827437	0.136803
ADAM22	ENSG00000008277	protein_coding	561.637	-1.10687	1.18592e-09	8.78047e-09
SYPL1	ENSG00000008282	protein_coding	7467.97	-0.207893	0.022208	0.0435926
CYB561	ENSG00000008283	protein_coding	5625.2	0.457226	5.40854e-08	3.11463e-07
SPAG9	ENSG00000008294	protein_coding	7589.01	0.235286	0.0202165	0.0401377
CELSR3	ENSG00000008300	protein_coding	272.73	2.40497	6.09163e-32	5.22803e-30
AASS	ENSG00000008311	protein_coding	665.725	-0.852434	4.44364e-06	1.85357e-05
PLEKHG6	ENSG00000008323	protein_coding	461.969	1.45344	4.2936e-07	2.12032e-06
SS18L2	ENSG00000008324	protein_coding	630.833	0.724702	4.43559e-11	4.0049e-10
MPND	ENSG00000008382	protein_coding	1517.71	0.170362	0.125023	0.194404
MGST1	ENSG00000008394	protein_coding	10461.7	0.908207	0.000809666	0.00223593
CRY1	ENSG00000008405	protein_coding	1165.82	-0.102926	0.326032	0.427543
PGLYRP1	ENSG00000008438	protein_coding	3.4239	0.0481425	0.870861	0.904848
NFIX	ENSG00000008441	protein_coding	2110.53	-0.248187	0.175787	0.258422
ST3GAL1	ENSG00000008513	protein_coding	3264	-1.36145	2.5663e-17	5.04425e-16
MMP25	ENSG00000008516	protein_coding	91.2925	0.938845	7.39329e-08	4.15087e-07
IL32	ENSG00000008517	protein_coding	17396.7	2.25337	8.89607e-23	3.07597e-21
PKD1	ENSG00000008710	protein_coding	3610.98	0.382111	0.000217944	0.000672217
MAPK8IP2	ENSG00000008735	protein_coding	158.768	0.15069	0.567695	0.657528
MED24	ENSG00000008838	protein_coding	5172.44	0.426005	6.05723e-10	4.65026e-09
RHOBTB2	ENSG00000008853	protein_coding	1693.27	-0.199354	0.219991	0.311005
HEATR5B	ENSG00000008869	protein_coding	1537.88	-0.222171	0.0145965	0.030089
SEC62	ENSG00000008952	protein_coding	7909.75	-0.530809	1.15281e-09	8.54776e-09
RPS20	ENSG00000008988	protein_coding	38045.2	1.01205	4.3966e-15	6.61371e-14
CSDE1	ENSG00000009307	protein_coding	19719.3	-0.550966	1.60539e-10	1.34219e-09
UBE3C	ENSG00000009335	protein_coding	4663.04	0.101826	0.282018	0.380497
REV3L	ENSG00000009413	protein_coding	1270.71	-0.0281511	0.816974	0.862661
TENM1	ENSG00000009694	protein_coding	745.95	1.63617	1.57852e-09	1.14298e-08
PAX7	ENSG00000009709	protein_coding	0.614859	1.39256	0.0593761	0.103089
MASP2	ENSG00000009724	protein_coding	54.0807	-0.0771399	0.749305	0.808742
IYD	ENSG00000009765	protein_coding	859.393	-2.62638	1.17064e-15	1.89903e-14
FAM76A	ENSG00000009780	protein_coding	573.913	-0.337323	1.92681e-05	7.19835e-05
TRAF3IP3	ENSG00000009790	protein_coding	257.991	0.360484	0.0895551	0.146348
POMT2	ENSG00000009830	protein_coding	1690.89	0.440032	6.51391e-08	3.69224e-07
VTA1	ENSG00000009844	protein_coding	1984.25	-0.0464889	0.542153	0.634825
MLXIPL	ENSG00000009950	protein_coding	2482.39	0.927911	0.00178071	0.00455753
BAZ1B	ENSG00000009954	protein_coding	5411.53	0.512059	3.9582e-08	2.32073e-07
RANBP9	ENSG00000010017	protein_coding	1686.84	-0.338538	3.66394e-07	1.83157e-06
ETV7	ENSG00000010030	protein_coding	234.961	1.82416	1.0156e-19	2.56518e-18
SPRTN	ENSG00000010072	protein_coding	389.68	-0.219031	0.00189633	0.00482648
EEF1AKNMT	ENSG00000010165	protein_coding	1669.5	-0.103036	0.255996	0.35171
DYRK4	ENSG00000010219	protein_coding	1021.4	0.772223	1.81282e-15	2.88451e-14
ZNF207	ENSG00000010244	protein_coding	5719.19	0.351094	2.02358e-10	1.66754e-09
UQCRC1	ENSG00000010256	protein_coding	17690.1	0.0376807	0.777101	0.831609
STARD3NL	ENSG00000010270	protein_coding	2706.8	0.653027	4.92833e-16	8.35377e-15
CD9	ENSG00000010278	protein_coding	10039.6	-0.793355	9.75192e-06	3.84252e-05
HHATL	ENSG00000010282	protein_coding	168.645	4.13518	1.92071e-10	1.58855e-09
NCAPD2	ENSG00000010292	protein_coding	2600.32	0.595931	1.54604e-11	1.48751e-10
IFFO1	ENSG00000010295	protein_coding	1325.56	1.35555	1.5764e-21	4.79579e-20
GIPR	ENSG00000010310	protein_coding	188.355	1.14312	0.000105963	0.000346185
PHF7	ENSG00000010318	protein_coding	300.627	0.215291	0.0567102	0.0990637
SEMA3G	ENSG00000010319	protein_coding	821.244	-3.7615	4.30737e-72	5.66434e-69
NISCH	ENSG00000010322	protein_coding	4645.41	-0.524885	7.00107e-10	5.32771e-09
STAB1	ENSG00000010327	protein_coding	2691.98	-0.0253949	0.90053	0.927046
FUZ	ENSG00000010361	protein_coding	1642.18	-0.0618136	0.511824	0.607478
SLC6A13	ENSG00000010379	protein_coding	5341.26	-0.178139	0.507808	0.603924
IDS	ENSG00000010404	protein_coding	4688.29	-0.26509	0.0427893	0.077644
PRSS3	ENSG00000010438	protein_coding	20.7069	-3.3152	5.33892e-12	5.4303e-11
ZNF200	ENSG00000010539	protein_coding	412.701	0.35317	1.60612e-07	8.53986e-07
CD4	ENSG00000010610	protein_coding	3070.17	1.11663	3.43541e-07	1.72536e-06
LRRC23	ENSG00000010626	protein_coding	1455.93	1.10296	7.6938e-20	1.96643e-18
BTK	ENSG00000010671	protein_coding	390.546	1.90556	3.55276e-19	8.42047e-18
HFE	ENSG00000010704	protein_coding	1097.61	0.431711	6.09726e-06	2.48636e-05
SCMH1	ENSG00000010803	protein_coding	3455.83	0.559831	3.14889e-08	1.87535e-07
FYN	ENSG00000010810	protein_coding	1482.13	-0.46651	0.00764574	0.0169073
HIVEP2	ENSG00000010818	protein_coding	1998.97	-0.339755	0.00204105	0.00515731
FMO1	ENSG00000010932	protein_coding	4550.54	-1.00738	0.00430518	0.0101031
ELOA	ENSG00000011007	protein_coding	1727.71	-0.523337	2.09557e-15	3.2933e-14
LYPLA2	ENSG00000011009	protein_coding	5406.37	0.213212	0.0366107	0.067818
CLCN6	ENSG00000011021	protein_coding	1501.76	0.029903	0.736999	0.799042
MRC2	ENSG00000011028	protein_coding	2761.44	-0.414477	0.141304	0.215414
NME1-NME2	ENSG00000011052	protein_coding	45.9486	1.7387	4.60945e-23	1.64544e-21
SLC6A7	ENSG00000011083	protein_coding	6.10342	2.35077	5.72672e-09	3.8215e-08
TSPAN9	ENSG00000011105	protein_coding	5857.59	-0.84375	6.81992e-11	6.00996e-10
BTBD7	ENSG00000011114	protein_coding	3342.78	0.452856	1.35635e-05	5.20846e-05
APBA3	ENSG00000011132	protein_coding	844.02	0.0895435	0.261749	0.358043
MKS1	ENSG00000011143	protein_coding	1337.21	0.827772	5.8818e-22	1.86018e-20
ABHD5	ENSG00000011198	protein_coding	779.573	-0.0855754	0.452709	0.552879
ANOS1	ENSG00000011201	protein_coding	213.461	0.439844	0.0736386	0.123955
AKAP8L	ENSG00000011243	protein_coding	2356.26	0.367652	0.000154864	0.00049195
MBTD1	ENSG00000011258	protein_coding	1096.08	0.345121	0.000200774	0.000623599
UTP18	ENSG00000011260	protein_coding	1569.57	0.265831	0.000571331	0.00162839
RNF216	ENSG00000011275	protein_coding	3253.74	0.247525	0.0014158	0.00371
TTC19	ENSG00000011295	protein_coding	3222.71	-0.0940628	0.250336	0.345435
PTBP1	ENSG00000011304	protein_coding	11978.2	0.194094	5.77955e-05	0.000197742
DPF1	ENSG00000011332	protein_coding	12.7342	0.620286	0.00517858	0.0119366
SYT7	ENSG00000011347	protein_coding	307.838	-3.83763	1.57491e-18	3.47983e-17
LARS2	ENSG00000011376	protein_coding	1933.93	-0.302982	0.0217854	0.0428519
PIK3C2A	ENSG00000011405	protein_coding	2715.45	-1.00219	7.64001e-18	1.57618e-16
PLAUR	ENSG00000011422	protein_coding	1012.62	1.32657	1.82197e-10	1.51149e-09
ANLN	ENSG00000011426	protein_coding	338.504	2.49155	2.30946e-23	8.52785e-22
WIZ	ENSG00000011451	protein_coding	2782.1	-0.0814887	0.240692	0.3347
RABGAP1	ENSG00000011454	protein_coding	2479.23	-0.364251	1.14039e-07	6.22177e-07
DCN	ENSG00000011465	protein_coding	4292.38	-2.89087	4.74794e-18	1.00132e-16
QPCTL	ENSG00000011478	protein_coding	750.217	0.609423	1.70497e-07	9.02074e-07
PPP5C	ENSG00000011485	protein_coding	3025.11	-0.12784	0.00933756	0.0201907
CEP68	ENSG00000011523	protein_coding	1244.56	-0.596652	8.71541e-10	6.56247e-09
MAP4K3	ENSG00000011566	protein_coding	1565.25	-0.85299	4.32524e-12	4.4571e-11
ZBTB32	ENSG00000011590	protein_coding	29.3025	0.94321	2.56279e-05	9.36154e-05
TYROBP	ENSG00000011600	protein_coding	3672.61	2.60124	5.8033e-26	2.73816e-24
TMEM159	ENSG00000011638	protein_coding	2983.3	0.986314	4.20681e-19	9.87408e-18
GABRA3	ENSG00000011677	protein_coding	2.03474	-0.336804	0.554704	0.646199
BRCA1	ENSG00000012048	protein_coding	400.562	1.25467	1.09608e-17	2.22969e-16
ERCC1	ENSG00000012061	protein_coding	2557.1	0.231693	0.00295072	0.00719475
CD22	ENSG00000012124	protein_coding	541.522	1.637	5.47655e-11	4.8778e-10
SEMA3B	ENSG00000012171	protein_coding	5148.99	-0.335676	0.0708713	0.119983
MBTPS2	ENSG00000012174	protein_coding	1211.22	-0.0770919	0.530255	0.623976
PRICKLE3	ENSG00000012211	protein_coding	336.66	0.236901	0.0574215	0.100095
LTF	ENSG00000012223	protein_coding	6461.36	1.03364	0.0418498	0.0761767
EXTL3	ENSG00000012232	protein_coding	3052.7	0.157263	0.171816	0.253649
NR1H4	ENSG00000012504	protein_coding	2293.3	1.05251	1.88356e-11	1.78655e-10
ELOVL5	ENSG00000012660	protein_coding	3699.92	0.579201	0.000243645	0.000744894
ALOX5	ENSG00000012779	protein_coding	3432.75	2.66662	1.18467e-38	1.81273e-36
KDM5D	ENSG00000012817	protein_coding	635.026	-1.27015	0.0100166	0.0214846
CALCOCO1	ENSG00000012822	protein_coding	5073.71	-0.305262	0.000173546	0.000544842
UBR7	ENSG00000012963	protein_coding	2247.9	0.148968	0.0417902	0.0760884
MAP4K5	ENSG00000012983	protein_coding	1440.9	-0.12685	0.133098	0.204849
EHD3	ENSG00000013016	protein_coding	1145.39	-2.44527	2.22087e-47	6.1589e-45
PSMC4	ENSG00000013275	protein_coding	4713.19	0.160555	0.0317101	0.0597114
MAN2B2	ENSG00000013288	protein_coding	3345.81	-0.348675	0.00483812	0.0112248
SLC7A14	ENSG00000013293	protein_coding	7.16697	-3.46339	1.26529e-10	1.07729e-09
CLDN11	ENSG00000013297	protein_coding	175.008	-2.2075	3.07125e-09	2.13256e-08
SLC25A39	ENSG00000013306	protein_coding	12260.3	0.185756	0.103163	0.165215
MVP	ENSG00000013364	protein_coding	32231.3	1.33321	1.90228e-26	9.53856e-25
NUB1	ENSG00000013374	protein_coding	4122.55	0.337506	1.522e-06	6.86803e-06
PGM3	ENSG00000013375	protein_coding	1405.76	0.255766	0.0023243	0.0057981
RWDD2A	ENSG00000013392	protein_coding	578.542	0.135168	0.0902865	0.14736
CLK1	ENSG00000013441	protein_coding	4049.64	0.761555	4.62658e-07	2.27238e-06
POLR3B	ENSG00000013503	protein_coding	621.009	-0.705174	4.08549e-14	5.44279e-13
ANGEL1	ENSG00000013523	protein_coding	1225.45	-0.28196	0.00202745	0.00512533
RNF14	ENSG00000013561	protein_coding	3317.12	-0.0984979	0.358787	0.460841
DNASE1L1	ENSG00000013563	protein_coding	1514.54	0.170643	0.0498165	0.0885622
DDX11	ENSG00000013573	protein_coding	1322.85	1.43247	3.27726e-19	7.79923e-18
HEBP1	ENSG00000013583	protein_coding	3879.05	0.306854	0.00462558	0.0107814
GPRC5A	ENSG00000013588	protein_coding	2214.75	-0.336891	0.342926	0.444818
MAMLD1	ENSG00000013619	protein_coding	513.85	0.849931	1.44439e-07	7.7344e-07
CD6	ENSG00000013725	protein_coding	316	1.09407	3.76942e-06	1.59122e-05
TACC3	ENSG00000013810	protein_coding	814.629	1.32042	2.85874e-20	7.63192e-19
UFL1	ENSG00000014123	protein_coding	1803.47	-0.325825	0.00144621	0.00378046
POLA2	ENSG00000014138	protein_coding	583.659	0.218727	0.00658688	0.0148223
ZC3H3	ENSG00000014164	protein_coding	1519.4	0.374785	3.50669e-05	0.000124927
CAPN1	ENSG00000014216	protein_coding	17614.8	0.716146	1.36311e-13	1.69313e-12
ACP3	ENSG00000014257	protein_coding	325.28	-5.59388	1.49364e-68	1.56127e-65
MDH1	ENSG00000014641	protein_coding	10587.3	-0.174274	0.1754	0.25794
SLC30A9	ENSG00000014824	protein_coding	4298.21	-0.808441	5.41861e-17	1.02219e-15
MTMR11	ENSG00000014914	protein_coding	1821.9	0.727993	5.55682e-07	2.69678e-06
COX15	ENSG00000014919	protein_coding	3407.29	0.117069	0.134498	0.206669
CCDC88C	ENSG00000015133	protein_coding	862.099	-1.21658	2.5545e-11	2.38244e-10
YAF2	ENSG00000015153	protein_coding	719.141	0.154072	0.0881483	0.144443
ZMYND11	ENSG00000015171	protein_coding	4027.53	-0.652332	6.9954e-14	9.02166e-13
WAS	ENSG00000015285	protein_coding	662.404	1.50568	1.17806e-13	1.47587e-12
DPEP1	ENSG00000015413	protein_coding	4958.31	-2.96101	2.73017e-14	3.72483e-13
BID	ENSG00000015475	protein_coding	1108.71	0.885171	5.43468e-14	7.12838e-13
MATR3	ENSG00000015479	protein_coding	253.856	0.234569	0.164303	0.244442
NPC1L1	ENSG00000015520	protein_coding	249.736	0.845956	0.0898333	0.146738
XYLT2	ENSG00000015532	protein_coding	3871.14	0.953384	5.33717e-24	2.09207e-22
RGPD5	ENSG00000015568	protein_coding	0.796011	0.296693	0.383688	0.485818
STMN4	ENSG00000015592	protein_coding	3.45766	-0.602002	0.0923289	0.150261
NUDCD3	ENSG00000015676	protein_coding	6757.88	0.514468	2.28408e-12	2.43879e-11
ISL1	ENSG00000016082	protein_coding	1.79988	2.40634	0.00661788	0.0148814
CHDH	ENSG00000016391	protein_coding	7164.26	-0.29992	0.121638	0.189966
IL20RA	ENSG00000016402	protein_coding	161.444	1.81405	1.61632e-05	6.11744e-05
CLCA1	ENSG00000016490	protein_coding	0.476827	0.817048	0.435593	0.536574
CLCA4	ENSG00000016602	protein_coding	1.52128	-0.016711	0.97911	0.984689
GLT8D1	ENSG00000016864	protein_coding	2950.87	0.34118	3.04443e-06	1.30848e-05
ATP2C1	ENSG00000017260	protein_coding	6657.13	0.00759339	0.933901	0.951667
IGF1	ENSG00000017427	protein_coding	37.9999	-0.992919	1.99085e-05	7.41517e-05
SLC38A5	ENSG00000017483	protein_coding	152.617	-0.15039	0.645441	0.724343
RALBP1	ENSG00000017797	protein_coding	4354.96	-0.981583	1.46782e-14	2.07121e-13
RUFY3	ENSG00000018189	protein_coding	1972.13	0.37414	0.00142102	0.00372177
CNTN1	ENSG00000018236	protein_coding	223.145	-4.45465	3.77576e-31	2.95437e-29
SLC11A1	ENSG00000018280	protein_coding	627.339	2.1291	5.21228e-21	1.50059e-19
WWTR1	ENSG00000018408	protein_coding	7134.16	-0.163011	0.158592	0.237219
AGPS	ENSG00000018510	protein_coding	4162.95	0.619608	2.16172e-08	1.32419e-07
ZNF806	ENSG00000018607	transcribed_unprocessed_pseudogene	1.45334	-0.235117	0.48501	0.582574
CXorf56	ENSG00000018610	protein_coding	912.174	-0.365438	2.53226e-06	1.1021e-05
ATP1A2	ENSG00000018625	protein_coding	119.401	-2.75697	7.41046e-32	6.31998e-30
TTC27	ENSG00000018699	protein_coding	845.089	0.120583	0.0893277	0.146047
ZNF582	ENSG00000018869	protein_coding	121.707	-1.09142	8.83572e-15	1.28596e-13
VSIG2	ENSG00000019102	protein_coding	96.9773	-1.18093	0.00404103	0.00953338
PHLDB1	ENSG00000019144	protein_coding	3716.69	-0.504539	0.000108531	0.000353724
MARCO	ENSG00000019169	protein_coding	510.154	3.41923	2.14446e-21	6.42329e-20
CYP24A1	ENSG00000019186	protein_coding	2890.04	1.14683	0.0110435	0.0234822
PRDM11	ENSG00000019485	protein_coding	804.31	-0.356956	0.000708827	0.00198013
SYT13	ENSG00000019505	protein_coding	3356.98	0.430384	0.161713	0.241187
SNAI2	ENSG00000019549	protein_coding	156.457	-1.92503	4.94137e-13	5.72169e-12
CD74	ENSG00000019582	protein_coding	113287	0.783673	0.000183382	0.000573424
HGF	ENSG00000019991	protein_coding	307.985	-1.62578	5.02966e-11	4.50437e-10
ZRANB1	ENSG00000019995	protein_coding	588.068	-0.804204	1.84019e-09	1.3184e-08
NCDN	ENSG00000020129	protein_coding	1898.4	-0.152774	0.0607071	0.105042
ADGRA2	ENSG00000020181	protein_coding	648.302	-1.38256	1.38169e-07	7.42869e-07
CCT8L1P	ENSG00000020219	processed_pseudogene	1.77339	0.53368	0.161704	0.241183
ZFP64	ENSG00000020256	protein_coding	807.7	0.189195	0.0531208	0.0936199
MNAT1	ENSG00000020426	protein_coding	567.649	-0.189612	0.0115958	0.0245286
SAMD4A	ENSG00000020577	protein_coding	1138.08	-0.00282955	0.982597	0.987393
RUNX3	ENSG00000020633	protein_coding	500.914	1.24049	4.33885e-07	2.14164e-06
MRE11	ENSG00000020922	protein_coding	915.118	-0.00203166	0.977071	0.983075
PLEKHB1	ENSG00000021300	protein_coding	1541.16	-0.181612	0.395155	0.496989
SERPINB1	ENSG00000021355	protein_coding	4236.29	0.66821	3.02401e-13	3.59827e-12
CYP3A43	ENSG00000021461	protein_coding	4.53589	0.0583348	0.856353	0.893373
SLC7A9	ENSG00000021488	protein_coding	920.119	-2.77637	4.51289e-13	5.25786e-12
SPAST	ENSG00000021574	protein_coding	804.066	0.130553	0.134611	0.206819
NRXN3	ENSG00000021645	protein_coding	636.855	1.55449	2.46582e-05	9.03971e-05
OSBPL5	ENSG00000021762	protein_coding	1350.9	-0.0382561	0.795777	0.846439
AQR	ENSG00000021776	protein_coding	2133.81	-0.316091	6.0913e-05	0.000207537
CPS1	ENSG00000021826	protein_coding	361.537	-0.209592	0.591778	0.678777
C8B	ENSG00000021852	protein_coding	1.89718	-0.196799	0.792634	0.843713
FHL1	ENSG00000022267	protein_coding	42127.5	3.39122	2.22081e-28	1.32553e-26
RTF2	ENSG00000022277	protein_coding	5171.08	0.0412065	0.542357	0.635038
GABRA1	ENSG00000022355	protein_coding	0.567212	0.415228	0.570716	0.660263
NLRP2	ENSG00000022556	protein_coding	407.821	-0.0572661	0.900044	0.926756
SLC45A4	ENSG00000022567	protein_coding	2024.92	-1.20813	1.53021e-23	5.72825e-22
RNF10	ENSG00000022840	protein_coding	9478	-0.423698	2.2237e-09	1.57271e-08
ZNF839	ENSG00000022976	protein_coding	396.651	-0.304741	0.000648976	0.00182696
ZDHHC6	ENSG00000023041	protein_coding	1999.32	-0.78777	3.71465e-37	5.22177e-35
GRAMD1B	ENSG00000023171	protein_coding	544.045	-2.51114	6.52917e-18	1.35662e-16
RNH1	ENSG00000023191	protein_coding	10605.3	0.012596	0.88182	0.913296
NDUFS1	ENSG00000023228	protein_coding	8483.57	-0.558788	6.83491e-06	2.7664e-05
RB1CC1	ENSG00000023287	protein_coding	2244.79	-0.235554	0.0268487	0.0515331
ERP44	ENSG00000023318	protein_coding	3375.43	0.084197	0.173214	0.255342
ALAS1	ENSG00000023330	protein_coding	3748.39	-0.0727268	0.559758	0.650877
BIRC3	ENSG00000023445	protein_coding	3665.68	1.22444	2.1933e-06	9.63492e-06
AKAP11	ENSG00000023516	protein_coding	2650.34	-0.59298	2.64699e-07	1.35307e-06
GLRX2	ENSG00000023572	protein_coding	305.201	0.568833	2.9953e-09	2.08302e-08
SNAPC1	ENSG00000023608	protein_coding	469.268	-0.195934	0.0770546	0.128791
DERA	ENSG00000023697	protein_coding	3072.19	0.164932	0.132496	0.204055
STRAP	ENSG00000023734	protein_coding	5564.35	-0.110716	0.246608	0.341354
ABCC2	ENSG00000023839	protein_coding	1534.04	-0.439793	0.31416	0.415072
DEF6	ENSG00000023892	protein_coding	559.841	1.57645	1.96834e-14	2.73582e-13
PLEKHO1	ENSG00000023902	protein_coding	1526.01	0.806779	3.7873e-05	0.000134138
GCLM	ENSG00000023909	protein_coding	1452.77	0.240485	0.251015	0.346208
UBR2	ENSG00000024048	protein_coding	2608.09	-0.316508	0.00256017	0.00632955
EHD2	ENSG00000024422	protein_coding	7159.2	1.18254	3.32833e-12	3.48799e-11
DEPDC1	ENSG00000024526	protein_coding	60.0541	2.5946	9.21062e-19	2.08484e-17
CCDC28A	ENSG00000024862	protein_coding	2024.19	-0.0870447	0.339052	0.440808
RRAGD	ENSG00000025039	protein_coding	4053.56	-0.39542	0.0203039	0.0402955
HSF2	ENSG00000025156	protein_coding	546.39	0.19063	0.00437847	0.0102605
PHF20	ENSG00000025293	protein_coding	2075.94	0.153965	0.0476947	0.0853073
HSD17B6	ENSG00000025423	protein_coding	32.1292	-1.16402	0.000570871	0.00162731
NR1H3	ENSG00000025434	protein_coding	1563.66	0.316109	0.0101533	0.021756
TYMP	ENSG00000025708	protein_coding	4233.29	2.31229	7.82334e-35	8.71384e-33
NCAPH2	ENSG00000025770	protein_coding	2016.74	0.279643	0.00200861	0.00508337
TOMM34	ENSG00000025772	protein_coding	3142.16	0.31969	0.000975162	0.00264714
SEC63	ENSG00000025796	protein_coding	3771.09	-0.111833	0.158356	0.236935
KPNA6	ENSG00000025800	protein_coding	3835.56	-0.374137	7.62103e-06	3.05877e-05
VIM	ENSG00000026025	protein_coding	69875.9	1.68766	6.97126e-39	1.08885e-36
RTEL1-TNFRSF6B	ENSG00000026036	protein_coding	173.647	1.23977	8.16769e-10	6.17441e-09
FAS	ENSG00000026103	protein_coding	1626.19	1.34154	1.97507e-18	4.31489e-17
RNASET2	ENSG00000026297	protein_coding	5869.1	2.2399	1.48086e-28	9.01028e-27
CD44	ENSG00000026508	protein_coding	7401.94	1.46543	2.31122e-08	1.4111e-07
KCNG1	ENSG00000026559	protein_coding	28.9581	-0.311791	0.476194	0.574437
AGPAT4	ENSG00000026652	protein_coding	1166.94	0.218951	0.136535	0.209239
SLAMF7	ENSG00000026751	protein_coding	398.415	1.00523	0.000843323	0.00231961
BTN3A1	ENSG00000026950	protein_coding	1802.25	0.739431	2.73694e-10	2.2217e-09
MIPEP	ENSG00000027001	protein_coding	2353.53	0.172561	0.148323	0.224104
PRKCH	ENSG00000027075	protein_coding	634.587	-0.979011	4.25617e-07	2.10312e-06
INSRR	ENSG00000027644	protein_coding	62.1084	-6.95513	1.65815e-40	2.92624e-38
IFNGR1	ENSG00000027697	protein_coding	3578.43	0.457756	1.863e-07	9.78448e-07
B4GALT7	ENSG00000027847	protein_coding	2286.5	0.636469	1.61896e-11	1.55217e-10
SH2D2A	ENSG00000027869	protein_coding	118.876	1.48102	8.68431e-09	5.63375e-08
VRK2	ENSG00000028116	protein_coding	482.067	-0.058792	0.552163	0.644009
TNFRSF1B	ENSG00000028137	protein_coding	2394.49	0.731846	0.000421797	0.00123368
VEZT	ENSG00000028203	protein_coding	2365.2	0.158165	0.0883514	0.144735
POU2F2	ENSG00000028277	protein_coding	306.383	0.840806	4.86357e-05	0.000168653
BRD9	ENSG00000028310	protein_coding	1666.34	0.456174	1.46971e-10	1.23841e-09
SNX1	ENSG00000028528	protein_coding	6072.67	-0.163556	0.00453592	0.0105936
TBPL1	ENSG00000028839	protein_coding	404.778	-0.489198	2.10503e-11	1.98551e-10
ARNTL2	ENSG00000029153	protein_coding	423.655	1.71746	1.33234e-17	2.69282e-16
BCLAF1	ENSG00000029363	protein_coding	4308.91	-0.209927	0.00124749	0.00330421
SLC39A9	ENSG00000029364	protein_coding	4519.55	-0.546605	9.83952e-15	1.4224e-13
ANK1	ENSG00000029534	protein_coding	637.381	2.50999	5.21287e-17	9.84745e-16
IBSP	ENSG00000029559	protein_coding	10.9042	3.54203	3.59747e-09	2.4706e-08
TFB1M	ENSG00000029639	protein_coding	547.121	0.456322	8.71947e-09	5.65385e-08
RABEP1	ENSG00000029725	protein_coding	3142.24	-0.0563438	0.455456	0.555391
HMGB3	ENSG00000029993	protein_coding	2836.87	1.5407	1.03957e-31	8.64878e-30
NUP160	ENSG00000030066	protein_coding	2426	0.0749546	0.429381	0.530501
BAK1	ENSG00000030110	protein_coding	1353.27	0.146257	0.231495	0.324155
MUSK	ENSG00000030304	protein_coding	2.36813	-0.662663	0.0713775	0.120728
IKZF2	ENSG00000030419	protein_coding	342.716	0.0518838	0.775608	0.830539
GRN	ENSG00000030582	protein_coding	36250.7	1.10044	4.50634e-14	5.96252e-13
FAM13B	ENSG00000031003	protein_coding	1339.34	-0.603501	2.28467e-07	1.18209e-06
ARHGAP31	ENSG00000031081	protein_coding	1368.74	-0.564252	5.20352e-05	0.000179504
CENPQ	ENSG00000031691	protein_coding	162.326	0.137997	0.239746	0.333623
SARS1	ENSG00000031698	protein_coding	6091.08	-0.110577	0.217976	0.308606
RANBP3	ENSG00000031823	protein_coding	3107.03	0.130144	0.0144164	0.0297613
ARID4A	ENSG00000032219	protein_coding	996.448	-0.40363	0.000159737	0.000505537
EIPR1	ENSG00000032389	protein_coding	1614.45	-0.10927	0.203993	0.292097
PNPLA6	ENSG00000032444	protein_coding	4769.49	0.0089136	0.907039	0.932028
IFT88	ENSG00000032742	protein_coding	1381.14	-0.18385	0.0616301	0.106444
ALG1	ENSG00000033011	protein_coding	1389.11	0.357536	0.000308268	0.000925053
ZCCHC8	ENSG00000033030	protein_coding	1307.92	0.408572	3.83285e-07	1.90968e-06
ABCF2	ENSG00000033050	protein_coding	3502.19	0.279333	2.94028e-05	0.000106102
CHPF2	ENSG00000033100	protein_coding	4084.96	0.896169	7.15364e-21	2.03649e-19
LRRC7	ENSG00000033122	protein_coding	39.5132	-0.997139	1.56607e-06	7.04972e-06
FUT8	ENSG00000033170	protein_coding	2238.63	1.30145	3.27924e-20	8.71458e-19
UBA6	ENSG00000033178	protein_coding	1767.37	0.340383	0.000274753	0.000832447
GAB2	ENSG00000033327	protein_coding	1484.27	0.0425556	0.77461	0.829749
ATP6V0A1	ENSG00000033627	protein_coding	9426.75	0.516514	3.02968e-06	1.30269e-05
PIAS1	ENSG00000033800	protein_coding	1463.13	-0.344332	5.66278e-06	2.32266e-05
SLC4A7	ENSG00000033867	protein_coding	1321.82	-0.00401465	0.982373	0.987289
APBA2	ENSG00000034053	protein_coding	485.801	2.61431	1.33695e-25	6.11008e-24
MAP2K3	ENSG00000034152	protein_coding	3543.47	-0.329037	0.00355733	0.00850347
EFCAB1	ENSG00000034239	protein_coding	87.7339	2.55027	3.49322e-10	2.78842e-09
TMSB10	ENSG00000034510	protein_coding	72183	2.57522	1.47638e-59	9.70744e-57
ASTE1	ENSG00000034533	protein_coding	348.317	0.026927	0.711927	0.778415
RNF19A	ENSG00000034677	protein_coding	3197.66	-0.200791	0.0821153	0.135945
PEX3	ENSG00000034693	protein_coding	891.653	-0.557427	5.37674e-08	3.09851e-07
GABARAPL2	ENSG00000034713	protein_coding	4817.12	-0.11915	0.161669	0.241149
MYOC	ENSG00000034971	protein_coding	15.2942	-2.50152	2.07863e-14	2.88125e-13
SH3YL1	ENSG00000035115	protein_coding	2200.26	-1.57238	2.9614e-30	2.12787e-28
FAM136A	ENSG00000035141	protein_coding	2038.72	0.55456	1.07492e-14	1.54732e-13
VCL	ENSG00000035403	protein_coding	6455.99	-0.863708	2.18935e-12	2.34624e-11
DEPDC1B	ENSG00000035499	protein_coding	118.026	-0.896976	0.00197309	0.00500125
DAPK2	ENSG00000035664	protein_coding	175.636	-0.440979	0.0872863	0.143202
NSMAF	ENSG00000035681	protein_coding	1347.82	0.442328	9.64576e-07	4.50526e-06
ADSS2	ENSG00000035687	protein_coding	2121.16	-0.364149	8.50179e-05	0.000282626
STAP1	ENSG00000035720	protein_coding	111.029	-3.15323	2.10475e-14	2.91249e-13
TIMP2	ENSG00000035862	protein_coding	19795.8	0.749921	2.58018e-06	1.1216e-05
RFC1	ENSG00000035928	protein_coding	2457.18	-0.40198	5.27189e-06	2.1748e-05
TBC1D23	ENSG00000036054	protein_coding	1583.28	-0.0872311	0.304444	0.40486
CUL3	ENSG00000036257	protein_coding	2869.28	-0.519142	3.4855e-08	2.06286e-07
MYOM2	ENSG00000036448	protein_coding	458.569	-1.52574	1.08501e-20	3.0337e-19
OTC	ENSG00000036473	protein_coding	1.20457	-2.23399	0.000656323	0.00184611
CYP46A1	ENSG00000036530	protein_coding	70.8257	-1.10063	1.48346e-09	1.07779e-08
ZZZ3	ENSG00000036549	protein_coding	1898	-0.0549286	0.416458	0.518186
SLC18A1	ENSG00000036565	protein_coding	4.11287	0.693505	0.0182695	0.0366812
USP2	ENSG00000036672	protein_coding	2868.37	-1.56444	8.23637e-09	5.36193e-08
CASR	ENSG00000036828	protein_coding	861.478	-4.72993	1.27433e-31	1.04737e-29
TUBG2	ENSG00000037042	protein_coding	1420.13	0.191144	0.0590247	0.102562
RPL26L1	ENSG00000037241	protein_coding	980.747	0.542332	1.58676e-07	8.44134e-07
FLT4	ENSG00000037280	protein_coding	696.49	-2.08219	3.30014e-20	8.75299e-19
NSUN2	ENSG00000037474	protein_coding	2534.46	0.238728	0.000685029	0.00191944
FBXO42	ENSG00000037637	protein_coding	1237.66	-0.248117	0.000206037	0.000638902
MFAP3	ENSG00000037749	protein_coding	671.088	-0.507014	0.0078159	0.0172424
MRI1	ENSG00000037757	protein_coding	1695.45	0.165521	0.113387	0.179028
METTL1	ENSG00000037897	protein_coding	1104.67	0.141904	0.234665	0.327752
HOXC8	ENSG00000037965	protein_coding	266.564	0.562943	0.00671616	0.0150735
AGA	ENSG00000038002	protein_coding	1425.4	0.234747	0.0157143	0.0321203
PI4K2B	ENSG00000038210	protein_coding	668.28	0.0265294	0.751283	0.810475
BOD1L1	ENSG00000038219	protein_coding	2375.69	-0.339189	0.00794448	0.0174977
MAT2B	ENSG00000038274	protein_coding	5027.44	-0.283463	0.00165084	0.00425911
TLL1	ENSG00000038295	protein_coding	278.09	0.126576	0.643279	0.722502
EDC4	ENSG00000038358	protein_coding	2020.08	0.19482	0.0456684	0.0821697
TRIO	ENSG00000038382	protein_coding	3357.08	0.25664	0.0197315	0.0392934
VCAN	ENSG00000038427	protein_coding	24962.3	3.00665	2.0909e-26	1.03948e-24
CLEC16A	ENSG00000038532	protein_coding	2839.21	0.268167	0.00557295	0.0127468
MSR1	ENSG00000038945	protein_coding	1518.51	1.70022	6.87275e-14	8.87471e-13
CDH1	ENSG00000039068	protein_coding	7148.03	-1.12356	5.87031e-05	0.000200611
MTREX	ENSG00000039123	protein_coding	2343.1	-0.338718	2.47012e-05	9.05221e-05
DNAH5	ENSG00000039139	protein_coding	701.621	0.197813	0.504593	0.600872
ZFYVE16	ENSG00000039319	protein_coding	1888.46	-0.534351	3.55188e-08	2.09866e-07
RIPOR1	ENSG00000039523	protein_coding	6591.64	-0.343453	0.000168093	0.000529559
C6	ENSG00000039537	protein_coding	1636.41	3.22464	6.37467e-15	9.42924e-14
RAI14	ENSG00000039560	protein_coding	2851.11	-0.222275	0.0596798	0.103523
SOX30	ENSG00000039600	protein_coding	19.1715	-1.62495	5.45643e-08	3.1391e-07
PNKP	ENSG00000039650	protein_coding	2136.14	0.60489	3.41924e-11	3.13303e-10
BEST2	ENSG00000039987	protein_coding	1.18063	0.659069	0.189398	0.27473
PHLPP2	ENSG00000040199	protein_coding	999.431	0.336613	0.00928424	0.0200892
SPDL1	ENSG00000040275	protein_coding	365.878	0.523079	1.46416e-05	5.5825e-05
STAU2	ENSG00000040341	protein_coding	2434.7	0.115592	0.169536	0.250836
SLC66A1	ENSG00000040487	protein_coding	1158.78	0.674249	6.44089e-11	5.68578e-10
CTNS	ENSG00000040531	protein_coding	1648.27	-0.0585444	0.519318	0.61419
RTN4R	ENSG00000040608	protein_coding	277.668	1.35918	2.01338e-13	2.45007e-12
PHF23	ENSG00000040633	protein_coding	2271.99	0.122141	0.134144	0.206243
CDH10	ENSG00000040731	protein_coding	2.77169	-3.8499	6.89886e-14	8.9056e-13
INPP4A	ENSG00000040933	protein_coding	1111.78	-0.0958938	0.436857	0.537871
RAB27B	ENSG00000041353	protein_coding	212.109	1.44295	4.24815e-05	0.000148985
PSMA4	ENSG00000041357	protein_coding	4130.39	0.323239	0.000258782	0.000787335
MYO16	ENSG00000041515	protein_coding	22.7908	-1.08775	0.000434033	0.00126728
LSG1	ENSG00000041802	protein_coding	2147.87	0.103767	0.135646	0.208073
PARP3	ENSG00000041880	protein_coding	2537.68	0.494569	3.15161e-06	1.35084e-05
TNC	ENSG00000041982	protein_coding	15320.6	1.00371	0.00230275	0.00574925
THAP3	ENSG00000041988	protein_coding	739.028	0.0625142	0.559167	0.650422
RIPOR3	ENSG00000042062	protein_coding	680.239	-1.78342	3.93889e-11	3.58102e-10
TDP1	ENSG00000042088	protein_coding	670.691	0.110706	0.095918	0.155111
AIFM2	ENSG00000042286	protein_coding	1344.16	0.329193	0.0284723	0.0542865
C2orf83	ENSG00000042304	protein_coding	0.535077	1.62557	0.0599182	0.103884
SPATA7	ENSG00000042317	protein_coding	632.331	0.0825037	0.302364	0.402605
MED17	ENSG00000042429	protein_coding	1335.02	0.31885	1.55485e-06	7.00309e-06
RETSAT	ENSG00000042445	protein_coding	6647.03	-0.032357	0.792219	0.843425
CAPG	ENSG00000042493	protein_coding	18644.7	1.2872	1.20843e-13	1.5102e-12
AP2S1	ENSG00000042753	protein_coding	2955.92	0.400928	0.000614787	0.00174057
USH2A	ENSG00000042781	protein_coding	20.5987	-0.802176	0.0017358	0.00445377
ZPBP	ENSG00000042813	protein_coding	9.10917	-0.30487	0.373883	0.475961
TG	ENSG00000042832	protein_coding	303.246	-1.39292	1.80563e-05	6.78166e-05
ADAM28	ENSG00000042980	protein_coding	926.898	1.20748	6.51039e-09	4.29732e-08
BARX2	ENSG00000043039	protein_coding	426.652	0.0808675	0.793372	0.844321
DCUN1D1	ENSG00000043093	protein_coding	1566.06	-0.459373	5.03025e-08	2.90746e-07
JADE2	ENSG00000043143	protein_coding	3661.79	-0.098811	0.342023	0.443879
ZIC2	ENSG00000043355	protein_coding	11.2228	1.05929	0.178546	0.261754
LCP2	ENSG00000043462	protein_coding	945.944	0.991965	6.62769e-07	3.17677e-06
TRIT1	ENSG00000043514	protein_coding	836.809	0.226843	0.00540045	0.0123884
ADRB1	ENSG00000043591	protein_coding	18.9491	-3.65128	5.31664e-40	8.99329e-38
GUCA2B	ENSG00000044012	protein_coding	10.1517	2.06163	3.22217e-05	0.000115487
CUL7	ENSG00000044090	protein_coding	3298.22	0.079595	0.406216	0.508032
CTNNA1	ENSG00000044115	protein_coding	27586.4	0.122839	0.127072	0.197034
PHKA2	ENSG00000044446	protein_coding	1805.42	0.110619	0.268667	0.365753
CNTLN	ENSG00000044459	protein_coding	581.727	0.570117	1.362e-07	7.32882e-07
EPHA3	ENSG00000044524	protein_coding	133.189	-0.810975	0.0389296	0.0715543
HSPA5	ENSG00000044574	protein_coding	26320.4	0.00421829	0.971916	0.97917
DSG2	ENSG00000046604	protein_coding	9165.53	0.300379	0.0876433	0.143725
GEMIN8	ENSG00000046647	protein_coding	942.551	0.18351	0.0183714	0.0368603
OFD1	ENSG00000046651	protein_coding	1757.37	0.538272	1.60992e-05	6.09434e-05
GPM6B	ENSG00000046653	protein_coding	426.233	-0.772314	0.00137134	0.00360485
MAGEC2	ENSG00000046774	protein_coding	6.25827	5.41845	0.00454477	0.01061
PREX2	ENSG00000046889	protein_coding	327.252	-0.805235	0.0156586	0.0320209
WDR37	ENSG00000047056	protein_coding	1177.85	-0.387981	1.79011e-06	7.97198e-06
YTHDC2	ENSG00000047188	protein_coding	1549.62	-0.0478428	0.645364	0.724284
CTPS2	ENSG00000047230	protein_coding	1141.76	0.261308	0.000850868	0.00233894
ATP6V1H	ENSG00000047249	protein_coding	3691.04	-0.668091	3.0564e-10	2.46288e-09
POLR2B	ENSG00000047315	protein_coding	3389.68	-0.21301	0.00720648	0.0160474
FAM214A	ENSG00000047346	protein_coding	1265.42	-0.200503	0.0333411	0.062408
ARAP2	ENSG00000047365	protein_coding	1005.58	0.302816	0.00435606	0.0102127
TPR	ENSG00000047410	protein_coding	5156.05	-0.0332434	0.750556	0.809877
CP	ENSG00000047457	protein_coding	816.162	0.656435	0.138604	0.211948
KIAA0556	ENSG00000047578	protein_coding	2393.39	0.67171	1.63104e-11	1.56266e-10
DTNBP1	ENSG00000047579	protein_coding	1002.14	-0.141395	0.0994765	0.16004
XK	ENSG00000047597	protein_coding	84.6784	-1.37087	0.000549878	0.00157142
ANO2	ENSG00000047617	protein_coding	31.1562	-1.5494	1.0117e-09	7.55781e-09
C12orf4	ENSG00000047621	protein_coding	751.563	0.197276	0.0148381	0.0305252
SCML1	ENSG00000047634	protein_coding	392.564	-0.328941	0.0507317	0.0899538
WWC3	ENSG00000047644	protein_coding	2475.9	0.255782	0.0225897	0.0442587
ARHGAP6	ENSG00000047648	protein_coding	873.621	-0.893359	1.17908e-11	1.14964e-10
FAM184B	ENSG00000047662	protein_coding	29.6705	-2.26957	1.86467e-30	1.37212e-28
MAP4	ENSG00000047849	protein_coding	19655.9	0.128914	0.120105	0.187997
GOPC	ENSG00000047932	protein_coding	1731.86	-0.0507556	0.443556	0.544295
ROS1	ENSG00000047936	protein_coding	12.5818	-4.93391	6.37896e-17	1.19671e-15
USP28	ENSG00000048028	protein_coding	942.324	-0.211117	0.0151	0.0309765
HDAC9	ENSG00000048052	protein_coding	516.869	0.424752	0.0213216	0.0420612
TSPAN17	ENSG00000048140	protein_coding	3072.71	0.632346	3.5487e-15	5.41012e-14
NOP16	ENSG00000048162	protein_coding	838.143	0.749768	1.11979e-09	8.32105e-09
CC2D2A	ENSG00000048342	protein_coding	1922.81	-0.21034	0.0466759	0.0837191
RRM2B	ENSG00000048392	protein_coding	3241.01	-0.0439897	0.717569	0.783218
ZNF800	ENSG00000048405	protein_coding	1031.08	0.114556	0.212575	0.30226
TNFRSF17	ENSG00000048462	protein_coding	24.3043	0.389733	0.339161	0.440902
SNX29	ENSG00000048471	protein_coding	6610.94	0.000283026	0.998248	0.998663
LMO3	ENSG00000048540	protein_coding	90.3328	-3.75726	2.65371e-27	1.42531e-25
MRPS10	ENSG00000048544	protein_coding	2060.82	0.100967	0.435208	0.536262
GUCA1A	ENSG00000048545	protein_coding	1.43605	1.39364	0.0302746	0.057326
RSF1	ENSG00000048649	protein_coding	2167.91	-0.311482	0.00109778	0.00294479
VPS13D	ENSG00000048707	protein_coding	3772.5	-0.753377	3.68601e-11	3.36387e-10
CELF2	ENSG00000048740	protein_coding	1321.49	0.814956	1.25943e-05	4.86424e-05
FAM120A	ENSG00000048828	protein_coding	9946.37	-0.131964	0.0700768	0.118833
R3HDM1	ENSG00000048991	protein_coding	1100.81	-0.0464975	0.539161	0.632102
COL9A2	ENSG00000049089	protein_coding	746.609	-1.84989	1.03641e-11	1.01734e-10
KITLG	ENSG00000049130	protein_coding	5506.68	0.199918	0.467907	0.566908
ERCC8	ENSG00000049167	protein_coding	362.47	-0.00739144	0.909854	0.93412
ADAMTS6	ENSG00000049192	protein_coding	25.9368	-2.44287	4.54169e-25	1.98442e-23
H6PD	ENSG00000049239	protein_coding	5674.96	0.313978	0.00437116	0.0102446
VAMP3	ENSG00000049245	protein_coding	4922.67	-0.0615324	0.418425	0.520219
PER3	ENSG00000049246	protein_coding	1272.33	-0.7464	1.69292e-06	7.57224e-06
UTS2	ENSG00000049247	protein_coding	9.25703	1.99227	1.01462e-05	3.98325e-05
TNFRSF9	ENSG00000049249	protein_coding	114.887	1.90677	3.23498e-09	2.23862e-08
EPN3	ENSG00000049283	protein_coding	398.319	-2.20346	5.08934e-09	3.42306e-08
LTBP1	ENSG00000049323	protein_coding	1168.21	-2.0589	2.01003e-13	2.44745e-12
RCN1	ENSG00000049449	protein_coding	6540.95	1.3594	2.26457e-33	2.18245e-31
ELN	ENSG00000049540	protein_coding	1089.26	-1.05584	0.000864996	0.00237537
RFC2	ENSG00000049541	protein_coding	1341.03	1.04439	1.52391e-31	1.24497e-29
ARID1B	ENSG00000049618	protein_coding	3156.31	-0.607136	2.04903e-12	2.20572e-11
CLPTM1L	ENSG00000049656	protein_coding	7111.5	-0.0823541	0.498907	0.595614
NEDD4L	ENSG00000049759	protein_coding	5270.74	-1.15713	1.92099e-15	3.04003e-14
FOXP3	ENSG00000049768	protein_coding	66.7928	0.2458	0.267121	0.36405
PPP1R3F	ENSG00000049769	protein_coding	399.072	0.0908749	0.470634	0.569263
HEXB	ENSG00000049860	protein_coding	6875.35	0.753299	5.83832e-11	5.17853e-10
PTCD2	ENSG00000049883	protein_coding	686.46	0.128593	0.102541	0.164319
NEXMIF	ENSG00000050030	protein_coding	79.1746	-2.97015	6.5373e-14	8.47914e-13
JKAMP	ENSG00000050130	protein_coding	2118.16	-0.0699828	0.337942	0.439808
DKK3	ENSG00000050165	protein_coding	2001.05	-0.392001	0.153629	0.230914
ARHGEF5	ENSG00000050327	protein_coding	1255.94	0.12787	0.206436	0.294973
NFE2L3	ENSG00000050344	protein_coding	1309.26	1.11142	1.91569e-12	2.06875e-11
MCUR1	ENSG00000050393	protein_coding	2125.91	-0.774853	1.56287e-21	4.75817e-20
LIMA1	ENSG00000050405	protein_coding	3939.6	-0.526207	0.000226191	0.00069555
LETMD1	ENSG00000050426	protein_coding	3153.99	0.0128978	0.891212	0.919846
SLC4A8	ENSG00000050438	protein_coding	159.176	-2.73975	7.69445e-28	4.35655e-26
LAMC3	ENSG00000050555	protein_coding	658.265	-1.81987	1.64441e-10	1.37257e-09
PTGER3	ENSG00000050628	protein_coding	2222.28	-4.24512	6.35199e-12	6.38897e-11
TNIP3	ENSG00000050730	protein_coding	37.2638	2.64986	1.14473e-12	1.26845e-11
MAPK9	ENSG00000050748	protein_coding	2188.13	-0.0206625	0.772822	0.82829
COL23A1	ENSG00000050767	protein_coding	2057.55	3.2106	4.73053e-34	4.9321e-32
BCAR1	ENSG00000050820	protein_coding	9390.93	0.436969	3.02519e-05	0.000108915
FAM160A2	ENSG00000051009	protein_coding	1986.21	0.140584	0.0295691	0.0561441
HERPUD1	ENSG00000051108	protein_coding	11535.9	-0.0418799	0.70137	0.769949
HOMER3	ENSG00000051128	protein_coding	3242.17	1.14157	1.70927e-16	3.03354e-15
RAD51	ENSG00000051180	protein_coding	100.617	1.74664	1.65754e-20	4.53498e-19
POLQ	ENSG00000051341	protein_coding	76.7089	2.56795	2.72833e-27	1.46346e-25
PIK3CB	ENSG00000051382	protein_coding	2911.63	-0.32756	0.000510995	0.00147082
CYBA	ENSG00000051523	protein_coding	14205.3	1.84441	3.78409e-31	2.95521e-29
THOC3	ENSG00000051596	protein_coding	366.838	0.320692	0.00444816	0.0104101
HEBP2	ENSG00000051620	protein_coding	2726.92	0.0685616	0.518923	0.613865
MPHOSPH9	ENSG00000051825	protein_coding	736.378	0.194403	0.131391	0.202605
PLEKHA5	ENSG00000052126	protein_coding	2627.83	-0.36108	0.00485603	0.0112618
PRSS8	ENSG00000052344	protein_coding	5803.93	-0.731287	0.000119648	0.000387446
SIKE1	ENSG00000052723	protein_coding	1337.48	-0.265916	0.000570076	0.00162527
RRP12	ENSG00000052749	protein_coding	2026.48	0.632024	5.98789e-11	5.30427e-10
FNIP2	ENSG00000052795	protein_coding	5224.35	-0.177837	0.312823	0.413703
MSMO1	ENSG00000052802	protein_coding	2081.22	-0.611782	4.98617e-14	6.56545e-13
TTC17	ENSG00000052841	protein_coding	3334.48	0.172573	0.0114854	0.024324
ALX4	ENSG00000052850	protein_coding	10.1752	-1.34303	0.00312969	0.00758577
FSTL4	ENSG00000053108	protein_coding	143.747	-2.25153	1.24809e-06	5.72067e-06
FOXN3	ENSG00000053254	protein_coding	1858.03	-0.742353	2.57409e-08	1.55968e-07
METTL24	ENSG00000053328	protein_coding	81.5845	-0.582722	0.0428685	0.0777496
AKR7A2	ENSG00000053371	protein_coding	3666.23	-0.542861	0.000636651	0.00179611
MRTO4	ENSG00000053372	protein_coding	1454.34	0.39993	4.80092e-06	1.99241e-05
NNAT	ENSG00000053438	protein_coding	38.3697	0.479066	0.0583552	0.101511
USE1	ENSG00000053501	protein_coding	1146.66	0.251745	0.0325641	0.0611501
MCF2L2	ENSG00000053524	protein_coding	48.069	-0.037565	0.851403	0.889614
NRIP2	ENSG00000053702	protein_coding	383.357	-1.70875	2.80714e-33	2.68e-31
LAMA3	ENSG00000053747	protein_coding	4243.79	2.38175	6.33023e-19	1.45221e-17
AP5M1	ENSG00000053770	protein_coding	2392.5	-0.636303	1.09275e-11	1.06981e-10
ANAPC4	ENSG00000053900	protein_coding	1295.91	0.58042	1.56637e-08	9.79217e-08
KCNQ1	ENSG00000053918	protein_coding	1444.09	-2.49418	7.44971e-18	1.53848e-16
TRAPPC3	ENSG00000054116	protein_coding	2614.41	0.105277	0.136307	0.208945
THRAP3	ENSG00000054118	protein_coding	5701.64	-0.336356	1.2055e-07	6.55597e-07
PHPT1	ENSG00000054148	protein_coding	5822.64	0.904933	9.4945e-12	9.35589e-11
ENTPD2	ENSG00000054179	protein_coding	1311.97	1.62792	3.54583e-11	3.24174e-10
LY75	ENSG00000054219	protein_coding	437.792	-0.0348075	0.900451	0.927034
ARID4B	ENSG00000054267	protein_coding	1595.9	-0.292821	0.00360854	0.00861274
OPN3	ENSG00000054277	protein_coding	347.216	-0.214153	0.236779	0.330239
SDCCAG8	ENSG00000054282	protein_coding	961.694	-0.403947	9.82379e-13	1.099e-11
PTPRN	ENSG00000054356	protein_coding	22.7005	2.75742	1.6289e-13	2.00495e-12
HHAT	ENSG00000054392	protein_coding	1279.32	0.664935	2.7125e-08	1.63698e-07
KIF1B	ENSG00000054523	protein_coding	3936.46	-0.438023	2.59317e-05	9.46231e-05
FOXC1	ENSG00000054598	protein_coding	3546.96	0.119398	0.558876	0.650185
TBC1D22A	ENSG00000054611	protein_coding	2301.52	0.144218	0.0763126	0.12776
SYNE2	ENSG00000054654	protein_coding	14716.6	-0.406945	0.0113329	0.0240334
PLEKHH1	ENSG00000054690	protein_coding	2204.36	0.879102	2.73947e-07	1.39719e-06
ATP9A	ENSG00000054793	protein_coding	4795.64	0.0661947	0.631884	0.712662
SPO11	ENSG00000054796	protein_coding	0.149863	0.325825	0.845797
CBLN4	ENSG00000054803	protein_coding	65.7644	0.471266	0.304504	0.404912
CHRDL2	ENSG00000054938	protein_coding	28.3675	-1.00485	0.0135407	0.0281547
FAM168A	ENSG00000054965	protein_coding	3587.38	-0.28912	0.000599324	0.00170116
RELT	ENSG00000054967	protein_coding	293.339	1.06351	7.9421e-11	6.9478e-10
GALC	ENSG00000054983	protein_coding	1662.32	-0.667063	4.58e-08	2.66243e-07
NOP58	ENSG00000055044	protein_coding	2034.21	0.269713	0.00759534	0.0168132
SZRD1	ENSG00000055070	protein_coding	5639.92	-0.224963	0.00288644	0.00705597
KCNH2	ENSG00000055118	protein_coding	871.959	2.62295	1.3968e-16	2.50294e-15
CUL1	ENSG00000055130	protein_coding	2929.49	0.233422	0.000401176	0.00117937
FAM114A2	ENSG00000055147	protein_coding	969.575	-0.359956	1.26227e-06	5.78044e-06
CYFIP2	ENSG00000055163	protein_coding	11422	-2.49147	1.28081e-48	3.98575e-46
TAB2	ENSG00000055208	protein_coding	3171.55	-0.635349	3.5869e-10	2.85816e-09
GINM1	ENSG00000055211	protein_coding	4142.68	-0.567093	3.80935e-07	1.8989e-06
EIF2AK2	ENSG00000055332	protein_coding	2758.65	-0.192175	0.0276644	0.0529119
USP36	ENSG00000055483	protein_coding	3048.37	-0.0220974	0.773575	0.828945
KMT2C	ENSG00000055609	protein_coding	4096.48	0.020161	0.860743	0.896789
MCOLN3	ENSG00000055732	protein_coding	207.518	-0.988539	0.00576789	0.013147
CCDC85A	ENSG00000055813	protein_coding	44.3909	-0.848892	0.00264274	0.00651827
PUM2	ENSG00000055917	protein_coding	5583.53	-0.222317	0.00104237	0.00280966
MRPL43	ENSG00000055950	protein_coding	3576.69	0.0771196	0.327812	0.429325
ITIH4	ENSG00000055955	protein_coding	17.1673	0.0573859	0.790107	0.841991
ITIH1	ENSG00000055957	protein_coding	5.78347	1.40703	0.00616043	0.0139512
HPF1	ENSG00000056050	protein_coding	692.571	0.0688786	0.358852	0.46088
ZFR	ENSG00000056097	protein_coding	3946.85	-0.525541	3.59427e-08	2.11951e-07
ZNF280C	ENSG00000056277	protein_coding	168.433	0.286777	0.0159277	0.0324963
NPFFR2	ENSG00000056291	protein_coding	27.0155	1.85898	0.000141445	0.000452219
PHF21B	ENSG00000056487	protein_coding	49.2668	-1.42942	5.40983e-05	0.000186029
TRAF1	ENSG00000056558	protein_coding	1179.66	0.530789	0.000893205	0.00244444
RC3H2	ENSG00000056586	protein_coding	1775.78	-0.718204	4.43334e-14	5.86975e-13
IL17RB	ENSG00000056736	protein_coding	4770.56	0.477268	0.0927193	0.150764
TRAF3IP2	ENSG00000056972	protein_coding	1426.38	0.550139	1.77313e-06	7.90588e-06
GYG2	ENSG00000056998	protein_coding	186.154	-0.465042	0.0603686	0.104523
DCBLD2	ENSG00000057019	protein_coding	8411.82	1.79975	6.18825e-16	1.03474e-14
SERPINB3	ENSG00000057149	protein_coding	6.12925	0.883739	0.366795	0.469048
SOAT1	ENSG00000057252	protein_coding	4445.54	0.820866	3.00395e-14	4.07247e-13
PKP2	ENSG00000057294	protein_coding	579.236	-0.737301	8.46361e-07	3.99291e-06
MSH4	ENSG00000057468	protein_coding	5.14737	0.0553853	0.854206	0.891743
F7	ENSG00000057593	protein_coding	47.1593	0.119746	0.739142	0.800741
GDI2	ENSG00000057608	protein_coding	9554.92	-0.10266	0.246922	0.34173
PRDM1	ENSG00000057657	protein_coding	371.505	0.335414	0.1488	0.224717
ATG5	ENSG00000057663	protein_coding	1477.49	-0.208852	0.00212129	0.00534268
TMCC3	ENSG00000057704	protein_coding	1117.97	-0.59125	7.23951e-05	0.000243343
PITHD1	ENSG00000057757	protein_coding	1652.23	-0.163548	0.0480813	0.0859007
MTA3	ENSG00000057935	protein_coding	1791.57	0.112126	0.145671	0.220849
USP13	ENSG00000058056	protein_coding	670.257	-0.95323	1.30144e-15	2.09785e-14
ATP11B	ENSG00000058063	protein_coding	2470.58	-0.0862796	0.504957	0.601199
LAMC2	ENSG00000058085	protein_coding	5192.97	0.924036	0.000349534	0.00103781
CDK14	ENSG00000058091	protein_coding	2243.75	-0.321603	0.03194	0.0601055
SEC61A1	ENSG00000058262	protein_coding	17128.2	0.276259	0.00229357	0.00572774
PPP1R12A	ENSG00000058272	protein_coding	2257.74	-0.152969	0.122554	0.191153
RASGRF1	ENSG00000058335	protein_coding	83.8777	-0.326872	0.171697	0.253491
CAMK2B	ENSG00000058404	protein_coding	742.407	1.92091	6.6695e-09	4.39594e-08
CROCC	ENSG00000058453	protein_coding	1203.21	0.122578	0.31581	0.41675
POLR3E	ENSG00000058600	protein_coding	2009.44	0.304898	1.80594e-06	8.03546e-06
ATP2B4	ENSG00000058668	protein_coding	5371.18	0.295923	0.0139767	0.0289548
ZC3H11A	ENSG00000058673	protein_coding	5058.48	-0.0781985	0.312483	0.413378
RIOK2	ENSG00000058729	protein_coding	705.929	-0.177553	0.0236137	0.0460415
YIPF1	ENSG00000058799	protein_coding	1761.27	0.1734	0.0240198	0.0467373
NDC1	ENSG00000058804	protein_coding	1068.43	-0.0220066	0.815276	0.861471
DGKG	ENSG00000058866	protein_coding	235.619	0.224168	0.27363	0.371282
FLYWCH1	ENSG00000059122	protein_coding	3707.94	0.619868	2.15803e-12	2.31511e-11
UNKL	ENSG00000059145	protein_coding	629.825	0.522752	1.14293e-06	5.27067e-06
TBXAS1	ENSG00000059377	protein_coding	1251.22	1.5371	1.20536e-13	1.50729e-12
PARP12	ENSG00000059378	protein_coding	2171.83	0.749584	1.68783e-15	2.69616e-14
ALDH18A1	ENSG00000059573	protein_coding	4279.32	0.471111	3.80346e-07	1.89666e-06
TARBP1	ENSG00000059588	protein_coding	1487.75	0.437868	0.000142647	0.000455804
GATB	ENSG00000059691	protein_coding	2416.77	0.344603	0.00185059	0.00472067
MXD1	ENSG00000059728	protein_coding	910.672	0.252209	0.0554269	0.0971048
CDK17	ENSG00000059758	protein_coding	1107.28	0.0230438	0.791479	0.842972
DNAJC25	ENSG00000059769	protein_coding	546.964	-0.373413	2.97918e-06	1.283e-05
SLC2A3	ENSG00000059804	protein_coding	1262.23	-0.0752684	0.77732	0.831777
PSD	ENSG00000059915	protein_coding	196.992	0.32929	0.00767986	0.0169772
CTDP1	ENSG00000060069	protein_coding	1389.26	-0.010814	0.888561	0.918063
YBX3	ENSG00000060138	protein_coding	12197.5	1.29495	4.15854e-39	6.64813e-37
STYK1	ENSG00000060140	protein_coding	54.3696	-0.0744118	0.861266	0.897252
WNK1	ENSG00000060237	protein_coding	8329.74	-1.77746	1.75571e-37	2.50256e-35
RPS17P5	ENSG00000060303	processed_pseudogene	1.45053	0.545531	0.120202	0.188127
CCAR1	ENSG00000060339	protein_coding	2565.09	0.023833	0.803781	0.852773
OGFR	ENSG00000060491	protein_coding	3248.53	0.730769	1.34854e-11	1.30892e-10
GNA15	ENSG00000060558	protein_coding	306.991	1.52244	4.35133e-11	3.93143e-10
CREB3L3	ENSG00000060566	protein_coding	96.2084	-0.961331	0.0725505	0.122412
PIGV	ENSG00000060642	protein_coding	1299.43	-0.168647	0.0455471	0.0819696
PTPRU	ENSG00000060656	protein_coding	2821.85	1.1437	5.31623e-05	0.000183104
SNRNP40	ENSG00000060688	protein_coding	1064.95	-0.400728	1.88678e-07	9.89722e-07
RIMBP2	ENSG00000060709	protein_coding	79.096	-2.85792	4.04688e-07	2.00846e-06
COL11A1	ENSG00000060718	protein_coding	63.5258	1.19491	0.00447036	0.0104573
QSER1	ENSG00000060749	protein_coding	1705.03	0.0607203	0.530535	0.624142
MPC1	ENSG00000060762	protein_coding	3893.15	-0.923682	6.4671e-10	4.94816e-09
ACAA1	ENSG00000060971	protein_coding	5749.45	-1.00669	2.79667e-11	2.59524e-10
BCAT1	ENSG00000060982	protein_coding	467.517	0.515423	0.0294734	0.0559755
HDAC7	ENSG00000061273	protein_coding	4820.2	0.160328	0.107689	0.171272
LZTS1	ENSG00000061337	protein_coding	352.303	-0.397661	0.118685	0.186074
PRDM6	ENSG00000061455	protein_coding	78.2736	-0.490983	0.00198622	0.00503042
WNT8A	ENSG00000061492	protein_coding	0.942419	0.918935	0.105453	0.168215
SPAG4	ENSG00000061656	protein_coding	762.196	2.29621	2.15403e-32	1.93416e-30
NCKAP1	ENSG00000061676	protein_coding	8502.94	-0.353009	0.00231341	0.00577197
MRPS35	ENSG00000061794	protein_coding	4095.18	-0.0559627	0.595184	0.681802
GUCY1B1	ENSG00000061918	protein_coding	2208.32	0.8191	1.41525e-07	7.58835e-07
SFSWAP	ENSG00000061936	protein_coding	2286.03	0.605096	1.70368e-10	1.41942e-09
TNK2	ENSG00000061938	protein_coding	1478.72	0.270466	0.0859774	0.14138
MON2	ENSG00000061987	protein_coding	2042.04	-0.327341	0.000582726	0.00165809
CDH3	ENSG00000062038	protein_coding	506.2	-2.86163	1.261e-10	1.07409e-09
ARSF	ENSG00000062096	protein_coding	107.337	-2.80477	3.37109e-11	3.09239e-10
GPBP1	ENSG00000062194	protein_coding	4147.76	0.0353771	0.562981	0.653704
DGAT2	ENSG00000062282	protein_coding	200.231	-0.732115	0.017689	0.0356438
ZNF112	ENSG00000062370	protein_coding	185.505	-0.602151	1.29149e-07	6.98168e-07
CS	ENSG00000062485	protein_coding	10309.2	0.141194	0.187969	0.273043
LTK	ENSG00000062524	protein_coding	94.1406	-0.712056	0.0264076	0.0507894
MRPS24	ENSG00000062582	protein_coding	763.306	0.41491	0.000808722	0.00223363
ELMO2	ENSG00000062598	protein_coding	2351.49	-0.0654544	0.367172	0.469388
WAPL	ENSG00000062650	protein_coding	2551.79	-0.296509	7.51337e-05	0.000251904
VMP1	ENSG00000062716	protein_coding	13726.9	1.72428	1.81316e-27	9.88174e-26
APPBP2	ENSG00000062725	protein_coding	2743.9	0.145705	0.139766	0.213454
POLD1	ENSG00000062822	protein_coding	1205.02	0.891565	5.39041e-32	4.65563e-30
SEZ6	ENSG00000063015	protein_coding	6.79768	-0.0680028	0.815536	0.861611
EIF4B	ENSG00000063046	protein_coding	16471.5	-0.252073	0.0202001	0.0401089
SLC6A16	ENSG00000063127	protein_coding	299.032	0.0845761	0.641955	0.721465
BICRA	ENSG00000063169	protein_coding	696.41	0.28578	0.00134586	0.0035429
SPHK2	ENSG00000063176	protein_coding	1219.63	-1.16894	8.49225e-22	2.65081e-20
RPL18	ENSG00000063177	protein_coding	28724.6	0.774656	8.48074e-09	5.51221e-08
CA11	ENSG00000063180	protein_coding	880.618	0.280898	0.0713885	0.120741
ISOC2	ENSG00000063241	protein_coding	4744.3	-0.106768	0.433542	0.534638
U2AF2	ENSG00000063244	protein_coding	6805.71	0.116419	0.0224438	0.0440004
EPN1	ENSG00000063245	protein_coding	10407.4	-0.232688	0.0123843	0.0260008
MED29	ENSG00000063322	protein_coding	4604.32	-0.0963141	0.0727792	0.122742
AHRR	ENSG00000063438	protein_coding	99.2633	0.476873	0.0935392	0.151874
GSC2	ENSG00000063515	protein_coding	0.109284	0.556606	0.694455
ZNF275	ENSG00000063587	protein_coding	1027.09	-0.695272	4.63897e-08	2.69391e-07
MTMR1	ENSG00000063601	protein_coding	1442.95	0.138814	0.0445401	0.0803736
GPC1	ENSG00000063660	protein_coding	5582.76	0.836049	7.33453e-08	4.12015e-07
ADCK1	ENSG00000063761	protein_coding	558.934	-0.151687	0.139234	0.212761
HAGH	ENSG00000063854	protein_coding	4035.19	-0.475868	0.000254771	0.000776349
RNF4	ENSG00000063978	protein_coding	3025.88	-0.0566851	0.41636	0.518096
CASP8	ENSG00000064012	protein_coding	1599.34	0.770238	5.26816e-18	1.10645e-16
LIMCH1	ENSG00000064042	protein_coding	2714.9	-1.24353	1.07354e-14	1.54588e-13
INTS13	ENSG00000064102	protein_coding	1097.53	0.38078	2.77489e-06	1.19933e-05
TM7SF3	ENSG00000064115	protein_coding	8209.63	-0.0562708	0.712697	0.779048
DLX3	ENSG00000064195	protein_coding	16.8434	-1.60367	7.09196e-06	2.86277e-05
SPA17	ENSG00000064199	protein_coding	703.845	0.208394	0.0376346	0.0694717
TSPAN32	ENSG00000064201	protein_coding	64.9626	0.544814	0.00258518	0.00638556
CCN5	ENSG00000064205	protein_coding	93.887	1.40487	0.000165676	0.000522591
DMRT3	ENSG00000064218	protein_coding	1.76493	1.87676	0.0213152	0.0420507
ST3GAL6	ENSG00000064225	protein_coding	606.592	-1.11778	1.70288e-07	9.01083e-07
ATP2C2	ENSG00000064270	protein_coding	134.045	-1.48622	3.04933e-06	1.31017e-05
NGFR	ENSG00000064300	protein_coding	256.753	-1.01485	0.000446209	0.00129874
CDON	ENSG00000064309	protein_coding	370.053	0.373459	0.0831567	0.137396
TAF2	ENSG00000064313	protein_coding	1071.12	-0.438017	0.000146472	0.000467366
HIPK2	ENSG00000064393	protein_coding	10504.4	-0.865696	5.64498e-09	3.77375e-08
TNPO3	ENSG00000064419	protein_coding	3736.18	0.330981	6.99642e-06	2.827e-05
BORCS8-MEF2B	ENSG00000064489	protein_coding	30.1795	0.848137	2.22128e-12	2.37983e-11
RFXANK	ENSG00000064490	protein_coding	2482.68	0.617641	2.91019e-08	1.74543e-07
TMEM161A	ENSG00000064545	protein_coding	2087.43	0.317131	0.000454907	0.00132189
LPAR2	ENSG00000064547	protein_coding	629.434	0.747241	1.17025e-06	5.38811e-06
CTSA	ENSG00000064601	protein_coding	21423	0.364255	0.00989484	0.021257
SUGP2	ENSG00000064607	protein_coding	2493.38	-0.233063	0.0110795	0.0235537
SLC12A2	ENSG00000064651	protein_coding	901.848	-1.00877	1.43281e-08	8.99445e-08
SNX24	ENSG00000064652	protein_coding	939.413	-0.0316577	0.728025	0.791881
EYA2	ENSG00000064655	protein_coding	448.235	-0.481657	0.108423	0.172265
CNN2	ENSG00000064666	protein_coding	3818.18	-0.497959	0.00389851	0.00923293
ABCA7	ENSG00000064687	protein_coding	1473.92	0.838168	3.34978e-11	3.0763e-10
SNCAIP	ENSG00000064692	protein_coding	53.9958	-2.24594	1.49871e-19	3.7118e-18
DDX20	ENSG00000064703	protein_coding	677.875	-0.171367	0.0102984	0.0220358
BTBD1	ENSG00000064726	protein_coding	3560.42	0.0697451	0.405689	0.50745
FAR2	ENSG00000064763	protein_coding	378.415	0.519034	0.00725491	0.0161482
BCAS1	ENSG00000064787	protein_coding	165.944	-1.07508	0.00148661	0.00387612
POU1F1	ENSG00000064835	protein_coding	4.90325	0.603069	0.00633499	0.0143073
CHI3L2	ENSG00000064886	protein_coding	599.094	2.78079	6.50244e-15	9.61125e-14
SBNO2	ENSG00000064932	protein_coding	3581.94	0.531806	6.57222e-06	2.6667e-05
PMS1	ENSG00000064933	protein_coding	606.347	0.382708	0.000183315	0.000573329
HMG20B	ENSG00000064961	protein_coding	4092.88	0.374918	2.15681e-05	7.98225e-05
CALCRL	ENSG00000064989	protein_coding	966.569	-1.09928	1.84033e-07	9.67663e-07
TAF11	ENSG00000064995	protein_coding	1135.49	0.270914	2.86182e-05	0.000103536
ANKS1A	ENSG00000064999	protein_coding	2237.61	-0.646792	4.03869e-08	2.36485e-07
AP3D1	ENSG00000065000	protein_coding	9151.94	-0.119317	0.0993509	0.159882
ZNF76	ENSG00000065029	protein_coding	2167.38	-0.0804309	0.298678	0.398792
SLC9A3R2	ENSG00000065054	protein_coding	2504.47	-2.02428	3.54801e-41	6.48602e-39
NTHL1	ENSG00000065057	protein_coding	829.044	0.669872	2.50848e-06	1.0923e-05
UHRF1BP1	ENSG00000065060	protein_coding	1400.43	0.0404257	0.708143	0.775296
GNAI3	ENSG00000065135	protein_coding	3808.61	-0.0403323	0.580468	0.668853
IPO5	ENSG00000065150	protein_coding	5451.01	-0.524797	1.38366e-09	1.01104e-08
OAT	ENSG00000065154	protein_coding	2860.93	-1.31394	6.29464e-17	1.18143e-15
WDR3	ENSG00000065183	protein_coding	1241.03	-0.063046	0.490725	0.588095
PKN2	ENSG00000065243	protein_coding	2297	-0.143209	0.106606	0.169756
WDR18	ENSG00000065268	protein_coding	2505.44	0.222425	0.0528589	0.0932471
TRAM2	ENSG00000065308	protein_coding	1089.22	-0.968867	6.07168e-09	4.02665e-08
NTN1	ENSG00000065320	protein_coding	258.881	-1.7843	1.09393e-06	5.06243e-06
GLP2R	ENSG00000065325	protein_coding	15.5962	-0.541873	0.284382	0.383078
MCM10	ENSG00000065328	protein_coding	77.4246	3.08216	7.31197e-31	5.55083e-29
DGKA	ENSG00000065357	protein_coding	1128.87	1.43768	2.36699e-15	3.69279e-14
ERBB3	ENSG00000065361	protein_coding	12004.2	0.896129	1.55656e-06	7.01e-06
ROPN1	ENSG00000065371	protein_coding	2.27544	2.09477	2.44426e-06	1.0665e-05
ANKRD44	ENSG00000065413	protein_coding	831.284	0.518198	0.00196116	0.00497255
KARS1	ENSG00000065427	protein_coding	7561.75	0.474437	3.40669e-09	2.34868e-08
ADAT1	ENSG00000065457	protein_coding	1473.02	0.124559	0.208045	0.296928
PDIA5	ENSG00000065485	protein_coding	1016.92	-0.189824	0.15742	0.235808
TBC1D22B	ENSG00000065491	protein_coding	1512.57	0.412198	8.33534e-06	3.32701e-05
NDUFB4	ENSG00000065518	protein_coding	5961.9	0.464866	6.9705e-06	2.81736e-05
SPEN	ENSG00000065526	protein_coding	3753.68	-0.268266	0.0226663	0.044396
MYLK	ENSG00000065534	protein_coding	4870.55	-1.6678	4.87883e-13	5.6519e-12
ZC3H15	ENSG00000065548	protein_coding	2559.62	-0.187927	0.0428739	0.0777525
MAP2K4	ENSG00000065559	protein_coding	2047.72	0.151438	0.0502223	0.089198
PACC1	ENSG00000065600	protein_coding	523.629	-0.669146	9.96412e-08	5.49286e-07
SNAP91	ENSG00000065609	protein_coding	74.2436	3.10131	2.13488e-10	1.75217e-09
SLK	ENSG00000065613	protein_coding	3979.23	-0.344983	0.00104278	0.00281022
CYB5R4	ENSG00000065615	protein_coding	782.326	0.0595682	0.555329	0.646797
COL17A1	ENSG00000065618	protein_coding	582.335	3.67868	2.0055e-16	3.5255e-15
GSTO2	ENSG00000065621	protein_coding	1031.4	-0.518659	0.0157644	0.0322067
SEC61A2	ENSG00000065665	protein_coding	298.479	0.264555	0.0278803	0.05328
PRKCQ	ENSG00000065675	protein_coding	784.801	-0.795347	0.000381104	0.00112474
TLE2	ENSG00000065717	protein_coding	1778.42	-0.261786	0.203994	0.292097
ASB1	ENSG00000065802	protein_coding	1217.1	-0.637085	4.7891e-09	3.23179e-08
FAM107B	ENSG00000065809	protein_coding	6961.36	-0.801524	8.82937e-10	6.63672e-09
ME1	ENSG00000065833	protein_coding	628.445	0.73997	0.0170278	0.0344596
TBC1D1	ENSG00000065882	protein_coding	5483.47	-1.09078	5.4624e-18	1.14488e-16
CDK13	ENSG00000065883	protein_coding	2760.41	0.307597	6.30365e-05	0.000214288
MTHFD2	ENSG00000065911	protein_coding	791.142	0.624127	0.00610324	0.0138348
SLC9A7	ENSG00000065923	protein_coding	1539.76	0.382387	0.00366323	0.00873407
FOXJ2	ENSG00000065970	protein_coding	1279.01	-0.103339	0.194262	0.280517
YBX1	ENSG00000065978	protein_coding	15801.8	0.121065	0.167907	0.24886
PDE4A	ENSG00000065989	protein_coding	1123.8	-0.0826688	0.629993	0.711322
PPP2R5A	ENSG00000066027	protein_coding	3082.61	-0.306287	0.000766063	0.00212705
CTNNA2	ENSG00000066032	protein_coding	11.3906	0.0242398	0.952194	0.964931
ELAVL1	ENSG00000066044	protein_coding	3964.61	0.19344	0.000453334	0.00131769
TIE1	ENSG00000066056	protein_coding	826.006	-2.37879	1.42904e-33	1.42089e-31
DIP2B	ENSG00000066084	protein_coding	3064.89	0.765934	6.53538e-14	8.47914e-13
SMARCD1	ENSG00000066117	protein_coding	4263.95	0.53642	1.49775e-14	2.10905e-13
KDM4A	ENSG00000066135	protein_coding	2128.46	-0.161542	0.0666187	0.11387
NFYC	ENSG00000066136	protein_coding	2710.95	-0.187933	0.00318833	0.00771276
ZMYND12	ENSG00000066185	protein_coding	302.718	-0.872169	8.86044e-08	4.91101e-07
SLC9A3	ENSG00000066230	protein_coding	1302.34	-4.58327	9.5913e-54	4.20429e-51
NGEF	ENSG00000066248	protein_coding	978.063	0.340724	0.185368	0.269854
ASPM	ENSG00000066279	protein_coding	158.033	2.77685	1.35696e-18	3.0146e-17
CD84	ENSG00000066294	protein_coding	814.188	2.10576	5.17567e-17	9.78623e-16
ELOVL1	ENSG00000066322	protein_coding	4056	0.239754	0.00105424	0.0028392
SPI1	ENSG00000066336	protein_coding	1500.16	2.05379	2.35708e-21	7.01891e-20
ZNRD1	ENSG00000066379	protein_coding	633.128	0.107803	0.323689	0.425018
MPPED2	ENSG00000066382	protein_coding	179.356	-3.82808	8.88922e-33	8.21719e-31
CLDN18	ENSG00000066405	protein_coding	26.8169	-0.00814314	0.971174	0.978665
ZBTB11	ENSG00000066422	protein_coding	962.257	-0.096777	0.265804	0.362521
ATXN3	ENSG00000066427	protein_coding	980.61	-0.0495869	0.52829	0.622364
GOLGA5	ENSG00000066455	protein_coding	2046.55	-0.0393899	0.598316	0.684543
FGFR2	ENSG00000066468	protein_coding	2139.71	-1.03029	9.15603e-08	5.06727e-07
LRRC40	ENSG00000066557	protein_coding	687.881	-0.339771	0.000810255	0.00223741
ISOC1	ENSG00000066583	protein_coding	1072.06	-0.994093	1.07613e-18	2.41971e-17
EML1	ENSG00000066629	protein_coding	1294.25	-0.000768096	0.995787	0.996839
TRMT11	ENSG00000066651	protein_coding	700.848	0.43301	1.6136e-07	8.57404e-07
THUMPD1	ENSG00000066654	protein_coding	3353.74	0.0645256	0.389564	0.491686
MSANTD3	ENSG00000066697	protein_coding	945.437	0.523754	1.36389e-06	6.2144e-06
KIF26A	ENSG00000066735	protein_coding	207.425	-3.7957	1.07235e-42	2.20785e-40
ATG2B	ENSG00000066739	protein_coding	2022.52	-0.420145	1.80709e-05	6.78592e-05
ARFGEF1	ENSG00000066777	protein_coding	3389.42	-0.595101	4.25542e-08	2.48519e-07
ACSM2B	ENSG00000066813	protein_coding	7607.93	-1.23175	9.66024e-05	0.000318024
ZFAT	ENSG00000066827	protein_coding	828.983	-1.12113	9.44168e-14	1.20244e-12
MTFR1	ENSG00000066855	protein_coding	1959.43	-0.0632745	0.604574	0.689941
STAG3	ENSG00000066923	protein_coding	412.69	1.83716	2.77756e-23	1.01825e-21
FECH	ENSG00000066926	protein_coding	2093.03	-1.72539	1.8935e-50	6.48658e-48
MYO9A	ENSG00000066933	protein_coding	3659.54	-0.296293	0.0315312	0.059402
DDX3Y	ENSG00000067048	protein_coding	853.126	-1.81309	0.000357455	0.00105996
PFKP	ENSG00000067057	protein_coding	12830.7	0.924559	1.41181e-13	1.75096e-12
IDI1	ENSG00000067064	protein_coding	1260.77	-1.36793	1.79761e-43	3.96116e-41
SP100	ENSG00000067066	protein_coding	2714.35	0.184865	0.00508924	0.0117499
KLF6	ENSG00000067082	protein_coding	17460	0.365565	0.00631204	0.0142613
PLPP1	ENSG00000067113	protein_coding	2024.74	-1.18244	1.14361e-16	2.07294e-15
NEO1	ENSG00000067141	protein_coding	4563.48	-0.290361	0.00374631	0.008916
TRAM1	ENSG00000067167	protein_coding	13695	0.275628	0.0227089	0.0444666
PHKA1	ENSG00000067177	protein_coding	846.639	0.644428	0.00248134	0.00615518
TNFRSF1A	ENSG00000067182	protein_coding	9141.57	0.976191	2.94212e-25	1.30226e-23
CACNB1	ENSG00000067191	protein_coding	256.056	0.935743	3.67649e-06	1.55667e-05
EVI5	ENSG00000067208	protein_coding	832.517	-0.313798	0.000538567	0.00154115
STOML1	ENSG00000067221	protein_coding	1373.01	0.904491	7.66411e-16	1.26748e-14
PKM	ENSG00000067225	protein_coding	105272	0.752045	1.26643e-12	1.39911e-11
DHX29	ENSG00000067248	protein_coding	1748.58	-0.669076	3.09558e-13	3.68021e-12
DNTTIP2	ENSG00000067334	protein_coding	2007.84	-0.207494	0.0156122	0.0319326
METTL22	ENSG00000067365	protein_coding	701.939	0.846283	2.01264e-22	6.67052e-21
TP53BP1	ENSG00000067369	protein_coding	2242.49	-0.148137	0.195466	0.281998
TRO	ENSG00000067445	protein_coding	984.19	0.519387	0.013612	0.0282798
RRP15	ENSG00000067533	protein_coding	885.754	0.00824494	0.91884	0.940739
RHOA	ENSG00000067560	protein_coding	25617	0.207435	0.0109578	0.0233194
DHX8	ENSG00000067596	protein_coding	2861.61	0.214251	0.00124562	0.0032999
PMS2P4	ENSG00000067601	transcribed_unprocessed_pseudogene	175.153	-0.0850904	0.479537	0.577546
PRKCZ	ENSG00000067606	protein_coding	1168.42	-0.547094	1.44834e-09	1.05378e-08
ZFY	ENSG00000067646	protein_coding	129.828	-1.96691	4.72422e-05	0.00016417
IARS2	ENSG00000067704	protein_coding	6112.06	-0.141741	0.179249	0.262618
SYT1	ENSG00000067715	protein_coding	66.6642	-2.00249	6.45714e-07	3.09976e-06
NAV3	ENSG00000067798	protein_coding	197.081	1.54858	3.40053e-09	2.34482e-08
IDH3G	ENSG00000067829	protein_coding	4447.81	0.0477153	0.649955	0.728222
ROGDI	ENSG00000067836	protein_coding	2372.15	0.0757887	0.525508	0.619892
PDZD4	ENSG00000067840	protein_coding	138.73	-0.717604	0.00516239	0.0119033
ATP2B3	ENSG00000067842	protein_coding	19.8595	-2.53116	6.93712e-07	3.31573e-06
ROCK1	ENSG00000067900	protein_coding	2108.63	-0.486177	6.9596e-05	0.000234708
CBFB	ENSG00000067955	protein_coding	2009.78	0.658887	9.70355e-18	1.98682e-16
PDK3	ENSG00000067992	protein_coding	325.548	-0.687341	6.94164e-06	2.80626e-05
HYAL2	ENSG00000068001	protein_coding	3117.27	-0.828184	2.05651e-14	2.85252e-13
HDAC4	ENSG00000068024	protein_coding	767.621	-0.473606	1.49413e-05	5.69089e-05
RASSF1	ENSG00000068028	protein_coding	930.295	-0.112897	0.256603	0.352451
FGFR3	ENSG00000068078	protein_coding	2769.41	-0.63287	0.0172024	0.0347784
IFI35	ENSG00000068079	protein_coding	2159.97	0.779164	1.25221e-10	1.06705e-09
HEATR6	ENSG00000068097	protein_coding	1225.7	0.887345	1.52893e-23	5.72825e-22
COASY	ENSG00000068120	protein_coding	6625.26	0.402691	1.09892e-05	4.28859e-05
PLEKHH3	ENSG00000068137	protein_coding	1211.26	0.260896	0.021436	0.0422584
MEF2A	ENSG00000068305	protein_coding	2748.69	-0.549118	7.97826e-07	3.77442e-06
OTUD5	ENSG00000068308	protein_coding	4173.28	0.111067	0.0252524	0.0488372
TFE3	ENSG00000068323	protein_coding	3800	0.126193	0.146244	0.221545
TBC1D25	ENSG00000068354	protein_coding	904.817	-0.161386	0.0141289	0.0292389
ACSL4	ENSG00000068366	protein_coding	5116.34	-1.00437	1.87341e-07	9.83155e-07
INPP5A	ENSG00000068383	protein_coding	1096	-0.57838	3.75606e-13	4.4267e-12
GPKOW	ENSG00000068394	protein_coding	1159.26	-0.07285	0.315052	0.416021
GRIPAP1	ENSG00000068400	protein_coding	2635.38	0.165239	0.00219653	0.00551006
FTSJ1	ENSG00000068438	protein_coding	1190.74	0.0544988	0.394245	0.496087
PRR11	ENSG00000068489	protein_coding	173.419	1.5723	7.91051e-12	7.85962e-11
REEP1	ENSG00000068615	protein_coding	150.943	-0.820978	0.00351464	0.00841228
ATP11A	ENSG00000068650	protein_coding	7817.85	0.396087	0.0129795	0.0271176
POLR1A	ENSG00000068654	protein_coding	2452.36	-0.0642514	0.469162	0.56805
LAPTM4A	ENSG00000068697	protein_coding	26592.9	0.353018	2.32982e-05	8.57584e-05
TTC7A	ENSG00000068724	protein_coding	3776.93	0.78137	5.02374e-14	6.61065e-13
IP6K2	ENSG00000068745	protein_coding	3433.03	0.346712	0.00120102	0.00319482
STON1-GTF2A1L	ENSG00000068781	protein_coding	4.51646	-0.701243	0.0843979	0.139153
SRBD1	ENSG00000068784	protein_coding	822.81	-0.0939109	0.276505	0.374386
KIF2A	ENSG00000068796	protein_coding	803.837	0.120016	0.425707	0.527098
RASGRP2	ENSG00000068831	protein_coding	235.843	-0.911238	6.42905e-07	3.08773e-06
PSME4	ENSG00000068878	protein_coding	2634.46	0.0965062	0.224289	0.315932
IFT80	ENSG00000068885	protein_coding	1236.47	0.55687	3.26902e-05	0.000117033
SIRT2	ENSG00000068903	protein_coding	2732.53	-0.140899	0.0872591	0.143176
ERLEC1	ENSG00000068912	protein_coding	3039.9	0.0489306	0.526078	0.620443
PPP2R5B	ENSG00000068971	protein_coding	1411.98	-0.0638817	0.441323	0.542289
PYGM	ENSG00000068976	protein_coding	59.1764	-1.9715	5.81785e-21	1.66787e-19
PAGE1	ENSG00000068985	protein_coding	2.22409	3.46787	0.0176367	0.0355542
PITX1	ENSG00000069011	protein_coding	72.2401	3.7132	5.25815e-11	4.69559e-10
TRPC7	ENSG00000069018	protein_coding	53.151	-0.849709	0.00412344	0.00970982
MAST4	ENSG00000069020	protein_coding	1830.9	-0.695296	0.000997695	0.00270318
ADGRF5	ENSG00000069122	protein_coding	2542.88	-3.07141	1.92043e-26	9.61403e-25
SDK2	ENSG00000069188	protein_coding	137.41	-0.586267	0.0922605	0.150173
ADAM7	ENSG00000069206	protein_coding	97.873	3.18136	1.29001e-07	6.97555e-07
NUP133	ENSG00000069248	protein_coding	1977.92	-0.266368	0.00086994	0.0023875
NUCKS1	ENSG00000069275	protein_coding	13262.4	-0.323812	3.98477e-05	0.000140461
VPS35	ENSG00000069329	protein_coding	7839.21	0.339527	0.000418314	0.00122428
DNAJA2	ENSG00000069345	protein_coding	4336.7	0.0895486	0.233843	0.32687
BCL3	ENSG00000069399	protein_coding	2324.93	0.264508	0.103814	0.166068
KCNAB2	ENSG00000069424	protein_coding	2062.16	-0.536675	0.0297027	0.0563637
ABCC9	ENSG00000069431	protein_coding	464.965	-1.01983	4.96907e-05	0.00017196
GAL	ENSG00000069482	protein_coding	20.641	0.510308	0.228366	0.320601
CLEC2D	ENSG00000069493	protein_coding	416.929	1.48358	1.73947e-13	2.13395e-12
FUNDC1	ENSG00000069509	protein_coding	733.519	-0.0884086	0.348689	0.450859
MAOB	ENSG00000069535	protein_coding	6944.53	-0.56822	0.0017699	0.004533
RORA	ENSG00000069667	protein_coding	1473.19	-0.358891	0.0294496	0.055938
DRD4	ENSG00000069696	protein_coding	78.8502	1.64263	7.34374e-13	8.33119e-12
TGFBR3	ENSG00000069702	protein_coding	2196.09	-1.78206	1.83618e-20	5.00026e-19
PLA2G10	ENSG00000069764	protein_coding	3.88186	0.186588	0.513407	0.608878
HES2	ENSG00000069812	protein_coding	118.261	-0.426304	0.170677	0.252242
ATP1B3	ENSG00000069849	protein_coding	3562.63	-0.901363	6.18616e-11	5.47276e-10
NEDD4	ENSG00000069869	protein_coding	864.413	-0.247995	0.15797	0.236453
PIGB	ENSG00000069943	protein_coding	554.762	-0.0391496	0.648212	0.726725
MAPK6	ENSG00000069956	protein_coding	1828.06	0.00731604	0.945484	0.959799
GNB5	ENSG00000069966	protein_coding	2466.62	-0.633993	3.5015e-12	3.65772e-11
RAB27A	ENSG00000069974	protein_coding	747.287	-0.646099	4.43465e-06	1.8502e-05
HDHD5	ENSG00000069998	protein_coding	1673.54	-0.138468	0.131021	0.20215
UFD1	ENSG00000070010	protein_coding	2089.31	0.146227	0.0624239	0.107638
LRP6	ENSG00000070018	protein_coding	2032.24	-0.74066	8.89626e-10	6.68384e-09
GUCY2C	ENSG00000070019	protein_coding	106.797	0.163059	0.356118	0.45837
SCT	ENSG00000070031	protein_coding	13.7156	1.3923	5.4293e-06	2.23589e-05
PHRF1	ENSG00000070047	protein_coding	2541.4	-0.0272821	0.69025	0.760959
ELP1	ENSG00000070061	protein_coding	1818.85	-0.469376	3.042e-10	2.45273e-09
NUCB2	ENSG00000070081	protein_coding	2270.91	0.215891	0.0693426	0.117799
PFN2	ENSG00000070087	protein_coding	5589.27	-0.48304	0.000116775	0.000378835
PTPN3	ENSG00000070159	protein_coding	5151.96	-0.379562	0.00198209	0.00502124
SPTB	ENSG00000070182	protein_coding	130.471	-3.26883	7.54458e-76	1.23025e-72
DAPP1	ENSG00000070190	protein_coding	145.516	0.132437	0.609376	0.693653
FGF10	ENSG00000070193	protein_coding	5.57524	-4.52932	4.4626e-12	4.58936e-11
SLC44A1	ENSG00000070214	protein_coding	3597.9	-0.53674	6.54766e-05	0.000221917
TMEM260	ENSG00000070269	protein_coding	1051.79	-0.259792	0.000443459	0.00129249
SMG6	ENSG00000070366	protein_coding	1535.55	-0.285747	0.0559006	0.0978339
EXOC5	ENSG00000070367	protein_coding	2263.68	-0.240511	0.0128248	0.0268358
CLTCL1	ENSG00000070371	protein_coding	422.877	0.32913	0.00177609	0.00454742
FGF22	ENSG00000070388	protein_coding	5.9617	-0.105164	0.657714	0.734626
FSTL3	ENSG00000070404	protein_coding	3429.29	0.895783	1.0105e-05	3.96898e-05
DGCR2	ENSG00000070413	protein_coding	8168.86	-0.01181	0.889359	0.91852
RNF126	ENSG00000070423	protein_coding	1547.84	0.442243	2.04202e-06	9.01406e-06
MNT	ENSG00000070444	protein_coding	1498.76	0.5073	9.64149e-11	8.35377e-10
ZXDC	ENSG00000070476	protein_coding	1397.63	-0.40469	4.80603e-08	2.78497e-07
JMJD6	ENSG00000070495	protein_coding	1485.45	0.481009	1.03576e-07	5.69132e-07
POLB	ENSG00000070501	protein_coding	577.138	-0.0204864	0.81549	0.861611
ST6GALNAC1	ENSG00000070526	protein_coding	10.1879	-0.846684	0.00642204	0.0144881
WIPI1	ENSG00000070540	protein_coding	2846.22	1.04641	7.35112e-19	1.6751e-17
FRMPD1	ENSG00000070601	protein_coding	62.8691	-0.797368	0.0053917	0.0123705
GBA2	ENSG00000070610	protein_coding	5033.77	-0.452958	7.53871e-07	3.58394e-06
NDST1	ENSG00000070614	protein_coding	4662.36	-0.726532	5.75464e-13	6.60455e-12
ASNS	ENSG00000070669	protein_coding	1668.65	1.58489	1.15949e-28	7.16176e-27
AP3M2	ENSG00000070718	protein_coding	1165.52	0.011951	0.877263	0.909848
CNGB1	ENSG00000070729	protein_coding	17.4535	1.24245	0.000643718	0.00181366
ST6GALNAC2	ENSG00000070731	protein_coding	1285.42	0.332103	0.147213	0.222765
CHAT	ENSG00000070748	protein_coding	0.800239	2.25188	0.0210302	0.041575
PABPC1	ENSG00000070756	protein_coding	28347.2	0.379696	0.00340774	0.00818716
TESK2	ENSG00000070759	protein_coding	165.378	-0.821975	8.03659e-10	6.07829e-09
CFAP20	ENSG00000070761	protein_coding	1464.43	0.329359	6.11704e-07	2.94865e-06
CSNK2A2	ENSG00000070770	protein_coding	4150.85	0.681976	9.32128e-21	2.62425e-19
PTPN21	ENSG00000070778	protein_coding	1232.88	-0.778873	1.57901e-11	1.51637e-10
EIF2B3	ENSG00000070785	protein_coding	861.646	-0.0229276	0.790425	0.842179
CAMK2A	ENSG00000070808	protein_coding	21.0612	-4.81532	1.51251e-37	2.16347e-35
TCOF1	ENSG00000070814	protein_coding	2904.87	0.782287	1.5993e-23	5.96496e-22
CDC42	ENSG00000070831	protein_coding	9529.05	-0.085413	0.211325	0.300778
OSBPL3	ENSG00000070882	protein_coding	1779.62	-0.551748	0.000102895	0.000337053
EPHA8	ENSG00000070886	protein_coding	1.78864	-0.686132	0.181275	0.264974
SLC12A3	ENSG00000070915	protein_coding	3719.23	-5.44415	1.72796e-20	4.71184e-19
RAD18	ENSG00000070950	protein_coding	451.086	0.598985	1.14558e-09	8.49569e-09
ATP2B1	ENSG00000070961	protein_coding	2573.68	0.12122	0.330684	0.432349
TRPM5	ENSG00000070985	protein_coding	6.61685	-3.6129	1.14358e-14	1.63864e-13
NCK2	ENSG00000071051	protein_coding	3048.21	0.359978	3.73338e-05	0.000132297
MAP4K4	ENSG00000071054	protein_coding	4990.06	0.822978	1.40069e-19	3.47749e-18
MGAT4A	ENSG00000071073	protein_coding	3327.24	-0.906881	1.3299e-16	2.38726e-15
RPL31	ENSG00000071082	protein_coding	26281.1	0.520288	1.73852e-05	6.54652e-05
WDR1	ENSG00000071127	protein_coding	17589.3	-0.183595	0.0198252	0.0394588
SNX13	ENSG00000071189	protein_coding	2276.04	-0.247097	0.0111506	0.0236852
MS4A12	ENSG00000071203	protein_coding	0.436046	0.705505	0.497879	0.5947
ARHGAP10	ENSG00000071205	protein_coding	816.296	-0.00333057	0.974207	0.980872
RPS6KA2	ENSG00000071242	protein_coding	2474.14	-0.68879	1.87552e-06	8.32052e-06
ING3	ENSG00000071243	protein_coding	496.184	-0.265099	0.00411081	0.00968343
VASH1	ENSG00000071246	protein_coding	1117.48	0.729801	7.80284e-07	3.69744e-06
LMCD1	ENSG00000071282	protein_coding	1163.05	-0.830083	1.41899e-08	8.91234e-08
BUD23	ENSG00000071462	protein_coding	4800.52	0.683799	3.09001e-14	4.18218e-13
SEL1L	ENSG00000071537	protein_coding	5698.89	-0.477516	6.10989e-05	0.000208083
TRIP13	ENSG00000071539	protein_coding	254.726	2.00375	5.28082e-25	2.29507e-23
ATP6AP1	ENSG00000071553	protein_coding	11806.5	-0.200022	0.042413	0.0770365
TCF3	ENSG00000071564	protein_coding	2892.87	0.537614	1.4532e-08	9.11404e-08
TRIB2	ENSG00000071575	protein_coding	1539.17	-1.65964	1.41775e-20	3.90249e-19
DAZAP1	ENSG00000071626	protein_coding	4509	0.595414	6.83431e-19	1.56258e-17
MBD3	ENSG00000071655	protein_coding	4708.69	0.323782	0.0039201	0.00927869
PRLH	ENSG00000071677	protein_coding	0.098316	0.47606	0.733132
HLTF	ENSG00000071794	protein_coding	1809.07	-0.409646	0.000692132	0.00193747
FAM50A	ENSG00000071859	protein_coding	5117.77	1.02	8.95995e-17	1.64236e-15
FAM3A	ENSG00000071889	protein_coding	3150.92	0.143169	0.128845	0.199367
CPSF1	ENSG00000071894	protein_coding	4369.57	0.495473	2.61384e-09	1.83243e-08
MYO3B	ENSG00000071909	protein_coding	229.969	-4.15595	1.28999e-15	2.08185e-14
CYBRD1	ENSG00000071967	protein_coding	2356.78	-1.08994	2.44818e-05	8.98152e-05
CDH19	ENSG00000071991	protein_coding	6.39228	-3.88193	6.15727e-08	3.50667e-07
PDCD2	ENSG00000071994	protein_coding	1965.55	0.0883429	0.188991	0.274237
SLC6A15	ENSG00000072041	protein_coding	85.3868	3.36057	1.3575e-09	9.93532e-09
RDH11	ENSG00000072042	protein_coding	5640.86	-0.524607	1.91613e-07	1.00441e-06
PRKACA	ENSG00000072062	protein_coding	4379.76	-0.0876316	0.15378	0.231115
ADGRL1	ENSG00000072071	protein_coding	2136.37	-0.173218	0.220332	0.311391
SPP2	ENSG00000072080	protein_coding	0.410338	0.90274	0.198013	0.285066
ACTN1	ENSG00000072110	protein_coding	6388.59	0.310808	0.0145662	0.0300372
ZFYVE26	ENSG00000072121	protein_coding	2228.2	0.219994	0.0192035	0.0383411
RPS6KA6	ENSG00000072133	protein_coding	745.989	-1.32003	2.71691e-20	7.27233e-19
EPN2	ENSG00000072134	protein_coding	1917.07	0.301729	0.00306623	0.0074479
PTPN18	ENSG00000072135	protein_coding	4539.03	0.472411	1.34364e-08	8.47385e-08
LIMS2	ENSG00000072163	protein_coding	1460.76	-1.15655	4.5658e-09	3.08877e-08
ASIC4	ENSG00000072182	protein_coding	9.99691	2.61367	1.93254e-11	1.83044e-10
SPEG	ENSG00000072195	protein_coding	389.887	0.515817	0.0665008	0.113706
LNX1	ENSG00000072201	protein_coding	470.268	-2.29576	1.90412e-28	1.14489e-26
ALDH3A2	ENSG00000072210	protein_coding	9025.52	-0.63777	3.06253e-07	1.55032e-06
TFRC	ENSG00000072274	protein_coding	2213.54	-0.919878	3.88751e-07	1.93431e-06
SREBF1	ENSG00000072310	protein_coding	6272.8	0.544133	1.56915e-05	5.95216e-05
TRPC5	ENSG00000072315	protein_coding	4.76578	-1.80217	1.85113e-09	1.32578e-08
AFF4	ENSG00000072364	protein_coding	6099.73	-0.201878	0.0854589	0.140675
UBE2D1	ENSG00000072401	protein_coding	791.147	0.263643	0.00359297	0.00857826
MPP5	ENSG00000072415	protein_coding	2429.32	-1.03394	1.05357e-24	4.49267e-23
RHOBTB1	ENSG00000072422	protein_coding	4318.35	0.649293	0.00151732	0.00394585
SMC1A	ENSG00000072501	protein_coding	3812.88	-0.383547	0.000210188	0.000650215
HSD17B10	ENSG00000072506	protein_coding	4333.14	-0.0852187	0.393653	0.495497
MARK2	ENSG00000072518	protein_coding	2682.99	0.0298044	0.65106	0.729172
HMMR	ENSG00000072571	protein_coding	140.679	1.91033	2.89965e-15	4.46739e-14
CHFR	ENSG00000072609	protein_coding	1471.23	1.01647	9.9014e-36	1.18024e-33
TRHDE	ENSG00000072657	protein_coding	1009.73	-0.458242	0.0496015	0.0882261
P4HA2	ENSG00000072682	protein_coding	2556.06	-0.397064	0.00407484	0.00960591
FCGR2B	ENSG00000072694	protein_coding	692.559	2.83578	3.48965e-22	1.13084e-20
NFATC3	ENSG00000072736	protein_coding	911.753	-0.605677	5.06205e-07	2.47048e-06
TRNT1	ENSG00000072756	protein_coding	977.499	0.18454	0.0379919	0.0700328
ACADVL	ENSG00000072778	protein_coding	31226.4	0.467071	9.83553e-05	0.000323482
STK10	ENSG00000072786	protein_coding	1663.37	0.338031	0.0113207	0.0240103
FBXW11	ENSG00000072803	protein_coding	2445.5	-0.573954	4.78328e-08	2.77293e-07
ACAP1	ENSG00000072818	protein_coding	557.241	0.65441	4.2045e-05	0.000147568
CRMP1	ENSG00000072832	protein_coding	4344.43	1.24903	1.45463e-11	1.4062e-10
EVC	ENSG00000072840	protein_coding	10026.7	0.303789	0.198225	0.28528
DERL2	ENSG00000072849	protein_coding	2466.15	0.363804	3.4972e-07	1.75445e-06
SIDT1	ENSG00000072858	protein_coding	129.736	-0.975284	9.73088e-06	3.83608e-05
NDE1	ENSG00000072864	protein_coding	1035.67	0.724959	3.80178e-13	4.47671e-12
IRAG1	ENSG00000072952	protein_coding	538.126	-2.00288	9.00366e-13	1.01058e-11
TMEM38A	ENSG00000072954	protein_coding	694.903	-0.51125	0.0017962	0.00459284
AP1M1	ENSG00000072958	protein_coding	4288.04	0.141431	0.0849621	0.139953
PVR	ENSG00000073008	protein_coding	2778.02	0.466702	0.000291889	0.000879918
XRCC1	ENSG00000073050	protein_coding	2014.32	0.351638	1.10278e-07	6.0271e-07
SCARB1	ENSG00000073060	protein_coding	3446.93	2.19781	2.64817e-33	2.53417e-31
CYP2W1	ENSG00000073067	protein_coding	14.7735	0.23958	0.406967	0.508783
MCM2	ENSG00000073111	protein_coding	1346.91	0.944197	3.00256e-13	3.57484e-12
MOV10L1	ENSG00000073146	protein_coding	10.7858	-1.08681	0.000474124	0.00137371
PANX2	ENSG00000073150	protein_coding	234.459	-0.00772868	0.985445	0.989425
SELENOO	ENSG00000073169	protein_coding	1572.39	-0.328817	0.0069623	0.015564
TP63	ENSG00000073282	protein_coding	18.4499	-2.01374	2.46559e-11	2.30216e-10
ALPK1	ENSG00000073331	protein_coding	1196.89	0.592385	8.98562e-13	1.00883e-11
LLGL2	ENSG00000073350	protein_coding	7411.64	-0.213846	0.0552181	0.0967973
PDE8A	ENSG00000073417	protein_coding	2220.07	-0.274813	0.0158468	0.0323522
CLCN4	ENSG00000073464	protein_coding	989.91	0.0912379	0.560668	0.65175
NLE1	ENSG00000073536	protein_coding	1093.43	0.606425	7.10257e-09	4.66554e-08
SDHA	ENSG00000073578	protein_coding	13985.3	-0.0845358	0.527082	0.621227
SMARCE1	ENSG00000073584	protein_coding	4121.02	0.386815	2.90378e-07	1.47508e-06
FNDC8	ENSG00000073598	protein_coding	2.44499	-0.520168	0.0431139	0.0781459
GSDMB	ENSG00000073605	protein_coding	430.326	1.93368	9.54058e-15	1.38115e-13
KDM5A	ENSG00000073614	protein_coding	2204.73	-0.260631	0.00910045	0.0197419
ADAM11	ENSG00000073670	protein_coding	48.4885	1.23472	2.94532e-06	1.2695e-05
PPP2R3A	ENSG00000073711	protein_coding	5410.81	0.178822	0.190007	0.275446
FERMT2	ENSG00000073712	protein_coding	2684.43	-0.939269	2.73991e-15	4.24535e-14
ABCB11	ENSG00000073734	protein_coding	1.81299	1.42937	0.00941145	0.0203397
DHRS9	ENSG00000073737	protein_coding	183.792	3.25785	5.01219e-23	1.7814e-21
CD5L	ENSG00000073754	protein_coding	62.3976	4.09637	3.13903e-15	4.80532e-14
PTGS2	ENSG00000073756	protein_coding	187.124	-2.31219	2.15272e-14	2.97283e-13
IGF2BP2	ENSG00000073792	protein_coding	1604.41	1.1104	9.94853e-07	4.63552e-06
MAP3K13	ENSG00000073803	protein_coding	2600.97	0.145812	0.0425898	0.0773194
ST6GAL1	ENSG00000073849	protein_coding	6374.5	-2.22714	4.53858e-19	1.06333e-17
TBX21	ENSG00000073861	protein_coding	47.0035	0.963694	1.97202e-05	7.35106e-05
VDAC1P1	ENSG00000073905	processed_pseudogene	9.35352	0.0845681	0.62158	0.704235
FRY	ENSG00000073910	protein_coding	1459.32	-1.69488	1.72848e-19	4.24223e-18
PICALM	ENSG00000073921	protein_coding	13553.4	-0.0475778	0.574488	0.663613
NSF	ENSG00000073969	protein_coding	2562.77	0.472688	2.36545e-09	1.66805e-08
GLI2	ENSG00000074047	protein_coding	51.0233	-1.13103	0.000108446	0.000353474
CLASP1	ENSG00000074054	protein_coding	3783.09	-0.151665	0.0999262	0.160688
MRPS34	ENSG00000074071	protein_coding	3855.46	0.604603	9.258e-07	4.33707e-06
NOTCH3	ENSG00000074181	protein_coding	3453.65	-1.3837	1.03211e-05	4.04452e-05
CLNS1A	ENSG00000074201	protein_coding	2598.77	0.268485	3.69306e-05	0.000130948
PPP2R2C	ENSG00000074211	protein_coding	340.081	2.84285	1.2894e-07	6.97316e-07
TEAD2	ENSG00000074219	protein_coding	1525.6	0.0801204	0.609224	0.693539
EED	ENSG00000074266	protein_coding	605.013	0.2013	0.0159883	0.0325988
CDHR2	ENSG00000074276	protein_coding	4221.61	0.879367	0.00426724	0.0100229
SNCB	ENSG00000074317	protein_coding	4.14539	2.43104	1.05859e-05	4.14109e-05
TSG101	ENSG00000074319	protein_coding	3669.76	-0.0772876	0.277989	0.376058
NCBP3	ENSG00000074356	protein_coding	2820.23	0.329837	0.000605055	0.00171563
ATP2A3	ENSG00000074370	protein_coding	1384.92	-0.519479	0.0289942	0.0551939
CA12	ENSG00000074410	protein_coding	22565.5	-1.80747	3.43291e-10	2.74404e-09
MGLL	ENSG00000074416	protein_coding	10569.7	-0.113876	0.491609	0.588868
NTN4	ENSG00000074527	protein_coding	5160.03	-1.813	4.81349e-27	2.53915e-25
BCS1L	ENSG00000074582	protein_coding	1495.27	0.542783	1.52528e-10	1.28073e-09
NUAK1	ENSG00000074590	protein_coding	588.934	-1.00947	5.27331e-11	4.7081e-10
DPP8	ENSG00000074603	protein_coding	2014.9	-0.459169	3.54848e-08	2.09739e-07
SLC24A1	ENSG00000074621	protein_coding	1108.11	0.0374443	0.719062	0.78447
ZNF532	ENSG00000074657	protein_coding	1767.29	0.039948	0.761317	0.81865
SCARF1	ENSG00000074660	protein_coding	489.452	-0.80546	5.63641e-08	3.23397e-07
LMAN1	ENSG00000074695	protein_coding	6979.76	-0.491633	8.40232e-05	0.000279638
HACD3	ENSG00000074696	protein_coding	5123.53	-1.09736	2.15812e-14	2.97743e-13
IPCEF1	ENSG00000074706	protein_coding	285.172	-1.18766	1.21068e-10	1.03398e-09
ZZEF1	ENSG00000074755	protein_coding	3231.62	-0.0248013	0.769477	0.82541
NOX3	ENSG00000074771	protein_coding	0.206438	-0.974119	0.234645
ENO1	ENSG00000074800	protein_coding	114230	0.35819	0.000898293	0.00245738
SLC12A1	ENSG00000074803	protein_coding	13183.7	-7.15758	7.02768e-40	1.16935e-37
MYDGF	ENSG00000074842	protein_coding	3565.3	0.838266	2.57605e-17	5.06098e-16
ANO8	ENSG00000074855	protein_coding	916.838	0.467546	4.87722e-05	0.000169069
TUBE1	ENSG00000074935	protein_coding	769.767	0.294603	0.0251842	0.0487285
ARHGEF10L	ENSG00000074964	protein_coding	4973.8	-0.377108	0.000348402	0.00103475
TXK	ENSG00000074966	protein_coding	70.1889	-0.841393	1.65881e-05	6.26486e-05
WSCD2	ENSG00000075035	protein_coding	52.5031	-2.89471	4.21151e-10	3.31569e-09
KCNQ2	ENSG00000075043	protein_coding	6.63239	-0.965822	0.0749388	0.125775
TACR2	ENSG00000075073	protein_coding	21.9812	-0.248882	0.208187	0.297082
ACTR6	ENSG00000075089	protein_coding	1006.55	-0.00735008	0.927601	0.94707
TIPIN	ENSG00000075131	protein_coding	214.191	0.22305	0.0117503	0.0248115
SRI	ENSG00000075142	protein_coding	5209.39	0.379504	1.1888e-05	4.61416e-05
EIF4G3	ENSG00000075151	protein_coding	3483.52	-0.127738	0.151241	0.227778
NUP37	ENSG00000075188	protein_coding	766.802	0.42723	2.06565e-08	1.26896e-07
SEMA3A	ENSG00000075213	protein_coding	64.578	0.143618	0.679313	0.752116
GTSE1	ENSG00000075218	protein_coding	111.421	2.05728	1.05108e-18	2.36469e-17
SEMA3C	ENSG00000075223	protein_coding	1355.86	-0.164389	0.562991	0.653704
TTC38	ENSG00000075234	protein_coding	4310.94	-1.39916	1.70102e-16	3.02151e-15
ACAT1	ENSG00000075239	protein_coding	12865.6	-0.86743	5.72907e-06	2.34772e-05
GRAMD4	ENSG00000075240	protein_coding	2302.37	0.36625	0.00108252	0.00290827
CELSR1	ENSG00000075275	protein_coding	6163.81	-0.216911	0.0891181	0.145786
WNT8B	ENSG00000075290	protein_coding	10.6455	-4.49675	4.55025e-66	4.03251e-63
ZNF638	ENSG00000075292	protein_coding	4410.91	-0.0225403	0.758492	0.816302
SLC25A40	ENSG00000075303	protein_coding	1070.56	-0.0674016	0.490027	0.587456
TIMM21	ENSG00000075336	protein_coding	1120.96	-0.145697	0.127889	0.198105
ADD2	ENSG00000075340	protein_coding	102.881	2.37917	1.69012e-14	2.36683e-13
FGF4	ENSG00000075388	protein_coding	1.00993	-0.721248	0.353219	0.455387
RASAL2	ENSG00000075391	protein_coding	1687	-0.208966	0.0779316	0.130054
VPS9D1	ENSG00000075399	protein_coding	2119.49	0.721532	2.11117e-09	1.49859e-08
ZNF37A	ENSG00000075407	protein_coding	956.191	-0.398169	0.000322543	0.000964481
MARK3	ENSG00000075413	protein_coding	2850.26	0.156252	0.0319654	0.0601506
SLC25A3	ENSG00000075415	protein_coding	27732.5	0.198294	0.0717534	0.121283
FNDC3B	ENSG00000075420	protein_coding	5643.36	0.309143	0.0130114	0.0271718
FOSL2	ENSG00000075426	protein_coding	15916.4	-0.261074	0.0700025	0.118737
CACNG5	ENSG00000075429	protein_coding	2.53936	-1.17595	0.0259161	0.0499739
CACNG4	ENSG00000075461	protein_coding	17.7451	-1.26077	0.002239	0.00560397
FRYL	ENSG00000075539	protein_coding	2504.69	0.0642499	0.483569	0.581304
TMEM131	ENSG00000075568	protein_coding	3193.88	-0.263264	0.00475083	0.0110462
FSCN1	ENSG00000075618	protein_coding	3362.14	0.812237	5.85918e-06	2.39598e-05
ACTB	ENSG00000075624	protein_coding	225798	0.492246	4.29661e-09	2.91975e-08
MOCOS	ENSG00000075643	protein_coding	476.719	0.335164	0.164631	0.24485
PLD1	ENSG00000075651	protein_coding	1458	-0.28009	0.0642008	0.110338
ATP12A	ENSG00000075673	protein_coding	105.805	-7.96133	4.41755e-68	4.18804e-65
WDR62	ENSG00000075702	protein_coding	136.786	1.03733	2.02349e-09	1.44087e-08
DLG1	ENSG00000075711	protein_coding	4413.33	0.292584	0.00352063	0.00842413
RAB7A	ENSG00000075785	protein_coding	15558.9	0.198451	0.0112636	0.0238978
BCAP29	ENSG00000075790	protein_coding	2176.77	0.396077	3.42892e-07	1.72232e-06
SEC31B	ENSG00000075826	protein_coding	509.002	0.901561	6.21633e-06	2.53136e-05
SART3	ENSG00000075856	protein_coding	2718.98	0.238609	0.000744857	0.00207325
ARHGAP15	ENSG00000075884	protein_coding	323.552	0.536292	0.00491197	0.0113799
TUBA3D	ENSG00000075886	protein_coding	13.4642	0.63534	0.00335635	0.00807371
PAX2	ENSG00000075891	protein_coding	6648.09	0.346404	0.111804	0.176809
EXOSC7	ENSG00000075914	protein_coding	1432.59	-0.29164	0.00320506	0.00774633
KIFAP3	ENSG00000075945	protein_coding	1872.85	-0.333615	3.53552e-05	0.000125866
MKRN2	ENSG00000075975	protein_coding	1413.85	-0.207725	0.00468596	0.0109078
MCM6	ENSG00000076003	protein_coding	1151.25	0.32211	0.0102017	0.0218482
REXO2	ENSG00000076043	protein_coding	1858.97	-0.557233	9.90034e-07	4.61571e-06
RBM7	ENSG00000076053	protein_coding	915.359	-0.0662428	0.409958	0.511785
RBMS2	ENSG00000076067	protein_coding	4064.37	0.33756	0.000210771	0.00065192
BAZ2A	ENSG00000076108	protein_coding	5738.51	0.0406609	0.681034	0.753427
PTPN23	ENSG00000076201	protein_coding	3950.41	-0.0343705	0.653082	0.730714
MLH1	ENSG00000076242	protein_coding	1648.19	-0.0150136	0.828258	0.871889
UNG	ENSG00000076248	protein_coding	2749.26	0.116649	0.170458	0.251972
FMO4	ENSG00000076258	protein_coding	1093.93	-1.27403	8.77783e-14	1.12139e-12
KLHL20	ENSG00000076321	protein_coding	751.59	-0.21568	0.0488756	0.0870984
RGS11	ENSG00000076344	protein_coding	78.1829	-0.284153	0.332015	0.433714
SLC46A1	ENSG00000076351	protein_coding	833.293	0.00526945	0.964939	0.973921
PLXNA2	ENSG00000076356	protein_coding	1185.26	-0.837611	9.3852e-07	4.39211e-06
SPAG5	ENSG00000076382	protein_coding	749.6	-1.61874	1.51039e-12	1.64985e-11
ANKRD13A	ENSG00000076513	protein_coding	4412.3	0.454468	0.000113732	0.000369757
TPD52	ENSG00000076554	protein_coding	1865.64	-1.23433	1.48643e-14	2.09457e-13
ACACB	ENSG00000076555	protein_coding	2620.95	-1.16795	3.52993e-16	6.05645e-15
TRAF4	ENSG00000076604	protein_coding	4481.58	0.584435	2.15444e-07	1.1204e-06
PAG1	ENSG00000076641	protein_coding	835.088	0.646444	4.77359e-05	0.00016573
GPATCH1	ENSG00000076650	protein_coding	578.754	0.0388851	0.508334	0.604373
ICAM3	ENSG00000076662	protein_coding	62.0676	0.418959	0.108733	0.172696
NT5C2	ENSG00000076685	protein_coding	1186.39	-0.52255	0.000530495	0.00152029
MCAM	ENSG00000076706	protein_coding	5979.42	0.355284	0.0350036	0.0651667
GPC4	ENSG00000076716	protein_coding	8592.8	0.778132	4.47212e-06	1.86392e-05
MBNL3	ENSG00000076770	protein_coding	1506.57	-0.383525	0.068708	0.116925
CAMSAP3	ENSG00000076826	protein_coding	1997.13	-0.0859835	0.453986	0.554024
RAP1GAP	ENSG00000076864	protein_coding	5280.92	-2.25011	4.91295e-23	1.74918e-21
XAB2	ENSG00000076924	protein_coding	3435.08	0.0195032	0.813641	0.860197
ARHGEF1	ENSG00000076928	protein_coding	3856.85	0.384723	7.10494e-06	2.86744e-05
STXBP2	ENSG00000076944	protein_coding	3620.97	0.614663	1.8325e-11	1.7431e-10
MAP2K7	ENSG00000076984	protein_coding	2188.48	0.037157	0.565917	0.655943
NMRK2	ENSG00000077009	protein_coding	240.496	2.7395	5.41029e-06	2.22919e-05
DGKD	ENSG00000077044	protein_coding	1175.22	0.88905	8.68493e-15	1.26492e-13
CTTNBP2	ENSG00000077063	protein_coding	1665.15	0.786472	0.000208738	0.000646366
ACTL6B	ENSG00000077080	protein_coding	2.02702	2.16924	4.73583e-05	0.000164545
RARB	ENSG00000077092	protein_coding	665.479	-0.726931	3.06122e-06	1.31445e-05
TOP2B	ENSG00000077097	protein_coding	5680.24	-0.389131	0.000106867	0.000348941
TM9SF3	ENSG00000077147	protein_coding	9443.75	-0.326245	1.21344e-05	4.6995e-05
NFKB2	ENSG00000077150	protein_coding	3394.39	0.644793	1.36147e-07	7.32697e-07
UBE2T	ENSG00000077152	protein_coding	229.954	1.69064	2.5574e-25	1.13444e-23
PPP1R12B	ENSG00000077157	protein_coding	1608.26	-1.54884	3.04676e-21	8.98729e-20
DNAJC10	ENSG00000077232	protein_coding	5352.62	0.0687891	0.474115	0.572471
GTF3C1	ENSG00000077235	protein_coding	5892.02	0.0314771	0.667505	0.742591
IL4R	ENSG00000077238	protein_coding	3299.98	1.14033	3.60852e-22	1.16565e-20
USP33	ENSG00000077254	protein_coding	3006.5	-0.191524	0.00710535	0.0158395
PAK3	ENSG00000077264	protein_coding	57.7182	-0.371586	0.191028	0.276691
CAPN6	ENSG00000077274	protein_coding	2329.36	0.617798	0.13121	0.202373
DCX	ENSG00000077279	protein_coding	12.3968	-0.098314	0.799714	0.849586
SNRPA	ENSG00000077312	protein_coding	2435.22	0.694227	1.78232e-13	2.1839e-12
SPAG6	ENSG00000077327	protein_coding	416.802	3.2994	6.5883e-13	7.51689e-12
EXOSC5	ENSG00000077348	protein_coding	940.273	0.91317	2.54773e-13	3.06194e-12
DYNC1I2	ENSG00000077380	protein_coding	4260.03	-0.113136	0.246535	0.341287
APBB1IP	ENSG00000077420	protein_coding	3403.32	2.71807	7.21528e-37	9.8374e-35
LRCH4	ENSG00000077454	protein_coding	690.48	-0.225496	0.0495043	0.088084
FAM76B	ENSG00000077458	protein_coding	578.206	0.353365	0.00469049	0.0109176
SIRT6	ENSG00000077463	protein_coding	1261.45	0.699721	2.62419e-12	2.78371e-11
TYR	ENSG00000077498	protein_coding	5.43552	2.41762	1.09888e-09	8.17907e-09
POLD3	ENSG00000077514	protein_coding	839.763	-0.845518	5.39118e-25	2.33805e-23
ACTN2	ENSG00000077522	protein_coding	57.5351	0.110578	0.691379	0.76173
CAPZB	ENSG00000077549	protein_coding	9785.85	0.123693	0.0735318	0.123801
GPR137B	ENSG00000077585	protein_coding	2975.11	0.00915195	0.954506	0.966708
NAALAD2	ENSG00000077616	protein_coding	55.7272	-1.537	8.15329e-19	1.85065e-17
JADE1	ENSG00000077684	protein_coding	4205.24	-0.535579	2.40953e-05	8.84609e-05
SLC25A43	ENSG00000077713	protein_coding	917.13	0.33764	0.0206478	0.0409101
UBE2A	ENSG00000077721	protein_coding	2580.59	-0.0361757	0.610973	0.694863
FGFR1	ENSG00000077782	protein_coding	5267.77	0.255991	0.157828	0.236275
FKBP6	ENSG00000077800	protein_coding	4.14534	2.26177	1.32554e-09	9.71885e-09
SMC1B	ENSG00000077935	protein_coding	10.8506	1.58034	4.56044e-07	2.24151e-06
FBLN1	ENSG00000077942	protein_coding	2317.8	-1.59123	7.0446e-07	3.36356e-06
ITGA8	ENSG00000077943	protein_coding	486.45	-2.68271	6.74508e-21	1.92421e-19
CST7	ENSG00000077984	protein_coding	218.838	1.08184	1.17851e-05	4.57772e-05
MAP2	ENSG00000078018	protein_coding	1251.21	0.992827	0.000229873	0.000706019
PIAS2	ENSG00000078043	protein_coding	1259.62	-0.307139	0.000668649	0.00187728
AMPH	ENSG00000078053	protein_coding	98.8694	-2.53728	1.27471e-09	9.38166e-09
ARAF	ENSG00000078061	protein_coding	3635.35	-0.488523	1.78666e-09	1.28344e-08
MCCC1	ENSG00000078070	protein_coding	2844.55	-0.543175	6.92795e-05	0.000233813
LAMP3	ENSG00000078081	protein_coding	126.261	0.349793	0.18108	0.264765
FAP	ENSG00000078098	protein_coding	107.593	0.81912	0.0154228	0.0315847
NEBL	ENSG00000078114	protein_coding	2812.5	-1.43843	8.82304e-08	4.89161e-07
ACER3	ENSG00000078124	protein_coding	1513.26	0.0462774	0.657786	0.734686
UBE2K	ENSG00000078140	protein_coding	3071.5	-0.352267	9.12739e-09	5.90615e-08
PIK3C3	ENSG00000078142	protein_coding	1983.05	-0.118377	0.1193	0.186924
N4BP2	ENSG00000078177	protein_coding	460.383	-0.0730412	0.552737	0.644449
TIGAR	ENSG00000078237	protein_coding	501.61	0.41903	0.000401247	0.00117949
TULP3	ENSG00000078246	protein_coding	2080.16	0.606848	6.01781e-09	3.9957e-08
SYNJ2	ENSG00000078269	protein_coding	684.113	-0.549444	0.000367651	0.00108811
ADCY2	ENSG00000078295	protein_coding	569.338	3.44957	1.21002e-29	8.12646e-28
PPP2R5C	ENSG00000078304	protein_coding	3914.38	-0.321386	4.31716e-06	1.80358e-05
PMS2P1	ENSG00000078319	transcribed_unprocessed_pseudogene	455.854	0.443998	3.57698e-07	1.79161e-06
RBFOX1	ENSG00000078328	protein_coding	20.5435	-1.30566	0.0041231	0.00970957
GNB1	ENSG00000078369	protein_coding	16925.5	-0.0943264	0.166732	0.247398
HOXA9	ENSG00000078399	protein_coding	1808.88	0.74621	0.0012799	0.00338566
EDN1	ENSG00000078401	protein_coding	499.754	-0.46261	0.0394553	0.0723966
MLLT10	ENSG00000078403	protein_coding	1298.6	-0.133275	0.162947	0.242717
ZCWPW1	ENSG00000078487	protein_coding	449.434	0.429808	0.000416152	0.00121848
ADCYAP1R1	ENSG00000078549	protein_coding	6.82368	-0.202914	0.69476	0.764401
FGF20	ENSG00000078579	protein_coding	9.188	1.87557	5.83044e-09	3.88245e-08
P2RY10	ENSG00000078589	protein_coding	35.6529	-0.0283219	0.927436	0.946925
ITM2A	ENSG00000078596	protein_coding	571.774	-1.38827	8.61258e-07	4.05709e-06
NRDC	ENSG00000078618	protein_coding	4571.57	0.0418752	0.548968	0.641166
VDAC3	ENSG00000078668	protein_coding	4865.29	0.106602	0.248567	0.343436
PCM1	ENSG00000078674	protein_coding	4549.08	-0.453789	7.02649e-08	3.95802e-07
TNRC6C	ENSG00000078687	protein_coding	945.872	-0.284422	0.00402734	0.00950436
CBFA2T2	ENSG00000078699	protein_coding	2072.85	0.331135	0.000720871	0.00201157
BRINP1	ENSG00000078725	protein_coding	266.103	0.175114	0.620019	0.702923
ITCH	ENSG00000078747	protein_coding	3127.2	-0.0851365	0.371157	0.473319
PKD2L2	ENSG00000078795	protein_coding	9.30295	-0.731702	0.00104279	0.00281022
TP53INP2	ENSG00000078804	protein_coding	4079.31	-0.817052	9.89002e-09	6.36427e-08
SDF4	ENSG00000078808	protein_coding	9790.6	0.177646	0.030396	0.0575213
MYH7B	ENSG00000078814	protein_coding	137.044	-0.011812	0.953611	0.966014
BPIFB2	ENSG00000078898	protein_coding	0.774175	2.02486	0.0187252	0.0374835
TP73	ENSG00000078900	protein_coding	50.0548	2.17727	2.64322e-17	5.19044e-16
TOLLIP	ENSG00000078902	protein_coding	5539.9	-0.472642	1.35601e-07	7.30239e-07
UBE2D4	ENSG00000078967	protein_coding	1649.24	0.188195	0.0373405	0.0690006
CLUL1	ENSG00000079101	protein_coding	110.729	-1.93846	7.73159e-16	1.27761e-14
RUNX1T1	ENSG00000079102	protein_coding	76.4067	-2.30851	3.19893e-22	1.03828e-20
CDH17	ENSG00000079112	protein_coding	707.92	4.04438	3.67253e-24	1.47357e-22
THOC1	ENSG00000079134	protein_coding	897.979	0.486469	0.000330302	0.000985515
FKBP7	ENSG00000079150	protein_coding	398.133	0.185967	0.126588	0.196441
OSBPL6	ENSG00000079156	protein_coding	115.529	-1.49794	8.17964e-08	4.55472e-07
SLC1A3	ENSG00000079215	protein_coding	816.92	2.74658	4.41104e-23	1.58014e-21
XRCC5	ENSG00000079246	protein_coding	13491.4	0.134641	0.0493714	0.0878782
LXN	ENSG00000079257	protein_coding	649.228	0.17747	0.162517	0.242157
SP140	ENSG00000079263	protein_coding	118.311	0.993181	2.38592e-05	8.76572e-05
MKNK1	ENSG00000079277	protein_coding	1361.81	0.440347	4.30752e-08	2.51216e-07
TNS1	ENSG00000079308	protein_coding	15252.1	-1.57474	1.33481e-24	5.63886e-23
REXO1	ENSG00000079313	protein_coding	1735.11	0.20895	0.00594555	0.0135074
SAR1A	ENSG00000079332	protein_coding	4826.17	-0.223734	2.65528e-05	9.66476e-05
CDC14A	ENSG00000079335	protein_coding	339.137	-1.46247	9.04481e-32	7.57127e-30
RAPGEF3	ENSG00000079337	protein_coding	2997.77	-1.29511	1.67011e-09	1.20481e-08
CEACAM1	ENSG00000079385	protein_coding	666.142	-2.36714	1.36047e-24	5.74131e-23
SENP1	ENSG00000079387	protein_coding	678.581	0.022826	0.790665	0.842343
DUSP13	ENSG00000079393	protein_coding	4.68652	1.72622	0.00197936	0.00501495
CIC	ENSG00000079432	protein_coding	4982.64	-0.112692	0.19528	0.281777
LIPE	ENSG00000079435	protein_coding	263.255	-1.20883	2.19327e-20	5.92518e-19
FDFT1	ENSG00000079459	protein_coding	3632.82	-0.567056	1.37268e-10	1.16193e-09
PAFAH1B3	ENSG00000079462	protein_coding	1274.29	0.846521	2.38735e-09	1.68195e-08
OPHN1	ENSG00000079482	protein_coding	429.276	-1.36045	2.16139e-25	9.65073e-24
AFM	ENSG00000079557	protein_coding	223.164	-7.6857	1.798e-55	8.93871e-53
KIF22	ENSG00000079616	protein_coding	1963.91	0.565619	9.18699e-10	6.89337e-09
SCGN	ENSG00000079689	protein_coding	462.556	2.66402	1.26723e-17	2.56505e-16
CARMIL1	ENSG00000079691	protein_coding	2083.15	-0.578987	1.95404e-08	1.20622e-07
PGM1	ENSG00000079739	protein_coding	5697.14	0.0573919	0.62486	0.706858
DDX1	ENSG00000079785	protein_coding	4938.49	-0.363717	5.98886e-08	3.41887e-07
DNM2	ENSG00000079805	protein_coding	12427.8	-0.0115599	0.891698	0.920231
EPB41L2	ENSG00000079819	protein_coding	4366.34	0.732527	5.21818e-09	3.50568e-08
RIMS1	ENSG00000079841	protein_coding	10.3738	-0.0443518	0.929144	0.948169
MOXD1	ENSG00000079931	protein_coding	921.692	-1.43711	1.28025e-07	6.92734e-07
STX7	ENSG00000079950	protein_coding	5718.11	0.18424	0.0217356	0.0427622
RABL2B	ENSG00000079974	protein_coding	1050.7	0.493402	6.38118e-07	3.06619e-06
KEAP1	ENSG00000079999	protein_coding	3597.6	0.0203652	0.804466	0.853295
DDX43	ENSG00000080007	protein_coding	104.32	1.32963	0.00643267	0.0145113
PTPRH	ENSG00000080031	protein_coding	203.216	3.31302	1.49018e-24	6.24985e-23
DCT	ENSG00000080166	protein_coding	35.4862	-0.0676038	0.817431	0.86301
SLC35C2	ENSG00000080189	protein_coding	4065.76	0.79814	2.02854e-22	6.71774e-21
CRYBG3	ENSG00000080200	protein_coding	461.382	-1.53915	1.7081e-10	1.42219e-09
EPHA6	ENSG00000080224	protein_coding	62.8044	1.16607	0.0106568	0.0227286
SCTR	ENSG00000080293	protein_coding	186.087	-3.08309	3.24209e-32	2.86696e-30
RFX3	ENSG00000080298	protein_coding	519.132	-0.165557	0.132347	0.203856
RIF1	ENSG00000080345	protein_coding	2653.51	0.301231	0.00789129	0.0173928
RAB21	ENSG00000080371	protein_coding	5620.26	0.132936	0.0888039	0.145348
SLC4A4	ENSG00000080493	protein_coding	9281.33	-1.34702	1.21625e-06	5.58664e-06
SMARCA2	ENSG00000080503	protein_coding	4830	-1.02682	1.22544e-21	3.77029e-20
RDH8	ENSG00000080511	protein_coding	43.3226	-5.99461	1.35084e-09	9.89195e-09
SESN1	ENSG00000080546	protein_coding	1415.05	0.289156	0.00726603	0.0161685
MID2	ENSG00000080561	protein_coding	306.309	-0.632342	5.03727e-05	0.000174222
DNAAF6	ENSG00000080572	protein_coding	2.13245	0.816977	0.0149836	0.0307702
COL5A3	ENSG00000080573	protein_coding	216.197	-0.0578751	0.847638	0.88709
SRCAP	ENSG00000080603	protein_coding	7886.03	0.0191256	0.789469	0.84153
PUM3	ENSG00000080608	protein_coding	997.129	0.0755028	0.447667	0.548068
CPB2	ENSG00000080618	protein_coding	3.80342	0.950127	0.0201765	0.0400699
CHRNA3	ENSG00000080644	protein_coding	6.9426	0.772272	0.00918105	0.0198955
KCNN2	ENSG00000080709	protein_coding	35.4244	-2.64018	1.72969e-22	5.77972e-21
CNOT4	ENSG00000080802	protein_coding	1293.15	-0.0355023	0.584118	0.671995
PSEN1	ENSG00000080815	protein_coding	4518.9	0.0680225	0.330863	0.4325
CPOX	ENSG00000080819	protein_coding	842.007	0.851779	1.17106e-19	2.93061e-18
CLDND1	ENSG00000080822	protein_coding	1756.09	-0.134875	0.155464	0.233312
MOK	ENSG00000080823	protein_coding	914.59	0.770629	2.65944e-08	1.60686e-07
HSP90AA1	ENSG00000080824	protein_coding	45126.2	-0.140085	0.193647	0.279788
RBL1	ENSG00000080839	protein_coding	376.258	0.361804	0.00167698	0.00431806
DLGAP4	ENSG00000080845	protein_coding	5193.68	0.681425	4.38408e-20	1.1486e-18
IGSF9B	ENSG00000080854	protein_coding	60.7035	0.0761534	0.737082	0.799101
CFHR2	ENSG00000080910	protein_coding	0.0314893	0.366475	0.935737
CROCCP3	ENSG00000080947	transcribed_unprocessed_pseudogene	254.439	0.866566	6.66684e-06	2.7024e-05
NDC80	ENSG00000080986	protein_coding	106.637	1.80726	2.84787e-15	4.39426e-14
AP4E1	ENSG00000081014	protein_coding	596.662	-0.0457986	0.548259	0.640502
RSBN1	ENSG00000081019	protein_coding	918.691	-0.558601	3.18928e-11	2.93619e-10
MAGI3	ENSG00000081026	protein_coding	681.605	-1.63645	9.78567e-35	1.08403e-32
CXCL2	ENSG00000081041	protein_coding	492.474	1.05401	0.00141857	0.00371608
AFP	ENSG00000081051	protein_coding	29.6326	-1.78513	3.35992e-06	1.43379e-05
COL4A4	ENSG00000081052	protein_coding	2533.38	-1.21231	3.25924e-09	2.25388e-08
TCF7	ENSG00000081059	protein_coding	409.62	0.27973	0.179342	0.262695
OSTM1	ENSG00000081087	protein_coding	1954	0.157258	0.291121	0.390608
CDH7	ENSG00000081138	protein_coding	1.63559	-0.933708	0.120036	0.18794
IMPG2	ENSG00000081148	protein_coding	22.8269	-1.49952	5.27788e-14	6.93387e-13
PCNP	ENSG00000081154	protein_coding	5132.1	-0.0488232	0.499173	0.595862
EXD2	ENSG00000081177	protein_coding	1669.83	-0.145086	0.0548983	0.0963278
ARG2	ENSG00000081181	protein_coding	927.352	-3.01115	4.52433e-18	9.56632e-17
MEF2C	ENSG00000081189	protein_coding	941.203	-0.712247	1.65858e-05	6.2646e-05
PTPRC	ENSG00000081237	protein_coding	1439.66	0.478254	0.037399	0.0690962
CACNA1S	ENSG00000081248	protein_coding	11.2146	-3.88407	7.3207e-17	1.36086e-15
PKP1	ENSG00000081277	protein_coding	80.9631	-0.69792	0.0651274	0.111652
UBA5	ENSG00000081307	protein_coding	2116.85	-0.128378	0.148017	0.223744
STK17B	ENSG00000081320	protein_coding	858.646	-0.20888	0.196547	0.283306
CDC14B	ENSG00000081377	protein_coding	1850.4	-0.421413	6.792e-05	0.000229511
ZNF510	ENSG00000081386	protein_coding	456.11	-0.467232	9.14885e-06	3.62662e-05
LRP2	ENSG00000081479	protein_coding	23497.9	-0.331329	0.275446	0.373274
ZNF506	ENSG00000081665	protein_coding	758.334	-0.319015	0.000733617	0.00204448
JMJD4	ENSG00000081692	protein_coding	788.326	0.215405	0.056729	0.0990812
DUSP12	ENSG00000081721	protein_coding	480.781	0.220135	0.00266533	0.00656843
AACS	ENSG00000081760	protein_coding	2115.81	-0.0442881	0.642944	0.722165
DELE1	ENSG00000081791	protein_coding	3333.41	-0.392806	1.5342e-06	6.91774e-06
SLC13A1	ENSG00000081800	protein_coding	4469.64	-0.468025	0.250043	0.345125
CADPS2	ENSG00000081803	protein_coding	2167.98	-1.30847	4.66897e-19	1.092e-17
PCDHB4	ENSG00000081818	protein_coding	220.471	-0.20258	0.481157	0.579122
PCDHA6	ENSG00000081842	protein_coding	59.6169	0.0865016	0.823521	0.867799
PCDHGA2	ENSG00000081853	protein_coding	169.345	-0.159039	0.58158	0.669727
HSPB11	ENSG00000081870	protein_coding	725.906	0.559552	1.06708e-08	6.83006e-08
PHLPP1	ENSG00000081913	protein_coding	820.275	-0.45796	0.000207131	0.000641928
ATP8B1	ENSG00000081923	protein_coding	1323.12	-1.01313	6.76359e-07	3.23925e-06
IL12RB2	ENSG00000081985	protein_coding	562.424	3.69248	1.00014e-20	2.80605e-19
SMARCD3	ENSG00000082014	protein_coding	2260.99	1.15163	1.94055e-12	2.09393e-11
WDR70	ENSG00000082068	protein_coding	1020.59	0.184583	0.00387275	0.00918139
FYB1	ENSG00000082074	protein_coding	891.804	0.304948	0.176429	0.25921
MPP4	ENSG00000082126	protein_coding	5.36132	-0.207174	0.403906	0.505639
STRADB	ENSG00000082146	protein_coding	1686.75	-0.554519	0.000102147	0.000334789
BZW1	ENSG00000082153	protein_coding	4062.25	0.0361603	0.699765	0.768668
PGR	ENSG00000082175	protein_coding	90.9814	-2.67386	5.16188e-13	5.95948e-12
C1QTNF3	ENSG00000082196	protein_coding	2622.17	2.58436	2.84464e-12	3.00349e-11
ME2	ENSG00000082212	protein_coding	1677.47	0.028884	0.782729	0.836051
C5orf22	ENSG00000082213	protein_coding	964.569	-0.20301	0.0203106	0.0403068
CCNT2	ENSG00000082258	protein_coding	1729.93	0.489611	2.49832e-06	1.08822e-05
FAM135A	ENSG00000082269	protein_coding	1200.91	0.277356	0.0175151	0.0353266
COL19A1	ENSG00000082293	protein_coding	66.0528	-1.4208	1.74932e-05	6.58475e-05
EPB41L3	ENSG00000082397	protein_coding	3332.66	-0.831152	1.59819e-06	7.18165e-06
COBLL1	ENSG00000082438	protein_coding	8361.7	-0.940668	1.55586e-07	8.28774e-07
DLG3	ENSG00000082458	protein_coding	2491.62	-0.15491	0.0506807	0.089879
KCNK2	ENSG00000082482	protein_coding	59.1623	0.848028	0.0644439	0.110695
SERTAD4	ENSG00000082497	protein_coding	525.282	0.379988	0.0513353	0.0908699
TRAF5	ENSG00000082512	protein_coding	735.136	0.452769	0.00505308	0.011677
MRPL22	ENSG00000082515	protein_coding	1326.81	0.509088	1.79316e-07	9.45296e-07
GEMIN5	ENSG00000082516	protein_coding	1082.01	-0.0834441	0.367239	0.469409
OPRK1	ENSG00000082556	protein_coding	1.55999	0.626257	0.423624	0.525084
NFE2L1	ENSG00000082641	protein_coding	33302.5	-0.0895374	0.346154	0.448235
SEMA5B	ENSG00000082684	protein_coding	1394.21	1.5913	3.33341e-08	1.97715e-07
GSK3B	ENSG00000082701	protein_coding	4035.25	0.512174	1.38022e-09	1.0089e-08
ITGB5	ENSG00000082781	protein_coding	7435.36	-0.600349	1.01923e-05	3.99826e-05
ERC1	ENSG00000082805	protein_coding	3637.64	-0.25635	0.0194633	0.0388123
XPO1	ENSG00000082898	protein_coding	6240.11	0.528892	7.12595e-14	9.18421e-13
LINC01587	ENSG00000082929	lncRNA	21.9662	2.62725	9.87975e-16	1.61491e-14
RNF13	ENSG00000082996	protein_coding	4177.58	0.129663	0.13558	0.20798
TRPM3	ENSG00000083067	protein_coding	1156.37	-1.33568	3.47875e-09	2.3935e-08
PALB2	ENSG00000083093	protein_coding	663.484	0.400135	3.06246e-07	1.55032e-06
DOP1A	ENSG00000083097	protein_coding	1113.3	-0.293608	0.00655665	0.0147616
LYRM2	ENSG00000083099	protein_coding	1582.99	-0.431265	3.56812e-08	2.10595e-07
BCKDHB	ENSG00000083123	protein_coding	1709.86	-0.419808	0.00116471	0.00310879
KAT6A	ENSG00000083168	protein_coding	2173.2	-0.487798	2.75057e-06	1.18958e-05
TUT7	ENSG00000083223	protein_coding	978.854	-0.0629029	0.470907	0.569458
ULK2	ENSG00000083290	protein_coding	1468.19	0.0363322	0.749869	0.809286
GRHL2	ENSG00000083307	protein_coding	239.921	-3.12226	1.70245e-07	9.00974e-07
TNPO1	ENSG00000083312	protein_coding	4449.85	-0.316735	0.00132983	0.00350455
PLOD1	ENSG00000083444	protein_coding	7998.12	0.132918	0.344779	0.446808
P2RX5	ENSG00000083454	protein_coding	36.4324	0.8755	0.00213654	0.00537644
ITGAE	ENSG00000083457	protein_coding	703.543	0.686487	1.21659e-14	1.73472e-13
DIS3	ENSG00000083520	protein_coding	1930.55	-0.0542478	0.464388	0.563716
PIBF1	ENSG00000083535	protein_coding	744.499	0.0460598	0.670541	0.744993
TDRD3	ENSG00000083544	protein_coding	1325.67	0.174487	0.122133	0.190634
AC000061.1	ENSG00000083622	lncRNA	0.11365	-0.236317	0.888913
NUFIP1	ENSG00000083635	protein_coding	386.621	-0.0515819	0.445333	0.545982
PDS5B	ENSG00000083642	protein_coding	1253.34	-0.70788	2.29777e-14	3.15922e-13
OXCT1	ENSG00000083720	protein_coding	3792.26	-0.609014	0.013944	0.0288975
RRAGB	ENSG00000083750	protein_coding	827.896	-0.256743	0.00208727	0.00526631
EPYC	ENSG00000083782	protein_coding	1.44036	1.71416	0.0252585	0.0488468
CYLD	ENSG00000083799	protein_coding	2507.46	0.0715163	0.423191	0.524624
SLC27A5	ENSG00000083807	protein_coding	410.31	0.0237462	0.861715	0.897651
ZNF324	ENSG00000083812	protein_coding	405.406	-0.340387	6.80301e-07	3.25659e-06
ZNF671	ENSG00000083814	protein_coding	332.789	-0.348284	0.0836579	0.138112
ZNF416	ENSG00000083817	protein_coding	189.448	-0.341472	0.00128673	0.00340087
ZNF586	ENSG00000083828	protein_coding	296.766	-0.11783	0.235641	0.328875
ZNF446	ENSG00000083838	protein_coding	584.637	0.193132	0.0288208	0.054887
ZNF264	ENSG00000083844	protein_coding	1588.05	0.0395729	0.653611	0.731185
RPS5	ENSG00000083845	protein_coding	21576.4	0.536604	7.44976e-06	2.99593e-05
FAT1	ENSG00000083857	protein_coding	24457.6	0.718512	1.53723e-06	6.93064e-06
YTHDC1	ENSG00000083896	protein_coding	3901.59	0.0272551	0.66504	0.740698
CHMP2B	ENSG00000083937	protein_coding	2181.8	-0.00307603	0.975277	0.981742
SMAP2	ENSG00000084070	protein_coding	2029.14	0.353319	0.0126234	0.0264606
PPIE	ENSG00000084072	protein_coding	2099.82	0.289556	7.43353e-05	0.000249453
ZMPSTE24	ENSG00000084073	protein_coding	3596.04	-0.485932	5.9511e-07	2.8724e-06
STARD7	ENSG00000084090	protein_coding	7824.37	-0.430313	4.93274e-09	3.32322e-08
NOA1	ENSG00000084092	protein_coding	1325.1	0.22728	0.00379357	0.0090153
REST	ENSG00000084093	protein_coding	1874.52	-0.47237	4.67594e-07	2.29524e-06
HAL	ENSG00000084110	protein_coding	24.4334	1.07107	8.36219e-06	3.3362e-05
SSH1	ENSG00000084112	protein_coding	2356.55	-0.286098	0.00170173	0.00437654
GSTP1	ENSG00000084207	protein_coding	27611.3	0.479851	0.0203681	0.0404091
APLP2	ENSG00000084234	protein_coding	62826.7	0.0221048	0.826577	0.87039
FAM234B	ENSG00000084444	protein_coding	780.387	-1.25155	5.4763e-19	1.26557e-17
SLCO1A2	ENSG00000084453	protein_coding	69.2137	-1.15146	0.066619	0.11387
WBP11	ENSG00000084463	protein_coding	4156.72	-0.0463467	0.54452	0.637083
EIF3I	ENSG00000084623	protein_coding	8313.77	0.217428	0.00579754	0.0132072
NKAIN1	ENSG00000084628	protein_coding	38.2928	2.32967	6.56254e-19	1.50381e-17
COL16A1	ENSG00000084636	protein_coding	925.166	-0.603507	0.0113334	0.0240334
TXLNA	ENSG00000084652	protein_coding	4470.92	0.204392	0.0104734	0.0223773
APOB	ENSG00000084674	protein_coding	91.8533	0.473401	0.274269	0.371975
NCOA1	ENSG00000084676	protein_coding	2740.74	-0.86462	7.10311e-21	2.02352e-19
AGBL5	ENSG00000084693	protein_coding	3239.75	0.0361884	0.612082	0.695859
EFR3B	ENSG00000084710	protein_coding	138.511	-0.691704	0.00917987	0.019894
KIF3C	ENSG00000084731	protein_coding	764.315	0.688595	0.000410699	0.00120416
RAB10	ENSG00000084733	protein_coding	7373.92	0.128849	0.145912	0.221173
GCKR	ENSG00000084734	protein_coding	110.235	3.47541	3.93058e-20	1.03644e-18
HADHA	ENSG00000084754	protein_coding	17784.5	-0.0279126	0.768021	0.824229
MAPRE3	ENSG00000084764	protein_coding	1173.11	-0.0604081	0.591399	0.678496
CAD	ENSG00000084774	protein_coding	2680.11	0.718329	4.88149e-14	6.43384e-13
CD59	ENSG00000085063	protein_coding	25804.1	-0.161923	0.104343	0.166791
CD82	ENSG00000085117	protein_coding	2005.91	-1.38207	2.81278e-13	3.36047e-12
BCORL1	ENSG00000085185	protein_coding	1114.81	-0.0951281	0.352826	0.455023
ATRX	ENSG00000085224	protein_coding	3173.89	-0.588954	4.84254e-08	2.80413e-07
AK6	ENSG00000085231	protein_coding	779.793	-0.100845	0.258896	0.354964
FCN1	ENSG00000085265	protein_coding	258.002	-0.24626	0.35789	0.460012
MYNN	ENSG00000085274	protein_coding	656.348	-0.225595	0.000843025	0.00231894
MECOM	ENSG00000085276	protein_coding	1927.98	-3.08583	1.71837e-18	3.78654e-17
SCAMP1	ENSG00000085365	protein_coding	2567.96	-0.285071	0.0087191	0.019027
PREP	ENSG00000085377	protein_coding	1338.94	-0.117511	0.103278	0.165366
HACE1	ENSG00000085382	protein_coding	456.779	-1.16867	2.02221e-15	3.18661e-14
SEH1L	ENSG00000085415	protein_coding	1367.6	-0.26815	0.000169911	0.00053454
WDR47	ENSG00000085433	protein_coding	851.112	-0.162971	0.120097	0.187993
WDFY1	ENSG00000085449	protein_coding	2530.98	0.185771	0.0368834	0.0682488
OVGP1	ENSG00000085465	protein_coding	481.672	1.79464	6.07463e-19	1.39672e-17
SLC25A24	ENSG00000085491	protein_coding	1484.68	-0.302344	0.0252681	0.0488607
MAP3K4	ENSG00000085511	protein_coding	1128.72	-0.405095	5.06668e-09	3.40839e-08
PILRA	ENSG00000085514	protein_coding	548.222	1.44594	9.31714e-13	1.04375e-11
IGSF9	ENSG00000085552	protein_coding	81.5803	-1.23742	0.000657481	0.00184886
ABCB1	ENSG00000085563	protein_coding	8416.54	0.366006	0.151107	0.227627
ZNF213	ENSG00000085644	protein_coding	1269.49	0.401937	1.09627e-06	5.07271e-06
AKR1B1	ENSG00000085662	protein_coding	16556.5	0.622518	0.0010026	0.00271557
CPNE3	ENSG00000085719	protein_coding	4774.82	-0.708149	5.39524e-11	4.80958e-10
RRN3	ENSG00000085721	protein_coding	2462.78	0.411124	1.54421e-05	5.86739e-05
CTTN	ENSG00000085733	protein_coding	15392.3	0.59003	5.28957e-16	8.92527e-15
WNT11	ENSG00000085741	protein_coding	70.5111	-1.90383	4.4272e-08	2.57754e-07
MTIF2	ENSG00000085760	protein_coding	1919.04	0.0332609	0.634352	0.71474
DDHD2	ENSG00000085788	protein_coding	2539.72	-0.0075997	0.928346	0.947593
TTC39A	ENSG00000085831	protein_coding	3419.89	1.70228	1.25703e-25	5.77075e-24
EPS15	ENSG00000085832	protein_coding	3005.63	-0.475874	4.24717e-11	3.84329e-10
ORC1	ENSG00000085840	protein_coding	110.98	0.959032	6.29604e-08	3.5802e-07
MGST2	ENSG00000085871	protein_coding	2165.69	0.198523	0.0563758	0.0985603
CHERP	ENSG00000085872	protein_coding	2208.93	-0.143798	0.027799	0.0531421
ATG16L1	ENSG00000085978	protein_coding	1752.14	0.550344	3.2103e-10	2.57721e-09
USP40	ENSG00000085982	protein_coding	4108.96	0.47636	0.00016956	0.000533644
POMGNT1	ENSG00000085998	protein_coding	5588.94	0.2056	0.010555	0.022534
RAD54L	ENSG00000085999	protein_coding	85.6101	1.84579	2.03092e-21	6.10563e-20
MAST2	ENSG00000086015	protein_coding	1712.14	-0.0779486	0.455494	0.555416
DNAJA1	ENSG00000086061	protein_coding	6759.95	-0.453615	6.57889e-07	3.15449e-06
B4GALT1	ENSG00000086062	protein_coding	15269.6	0.316169	0.0632866	0.108959
CHMP5	ENSG00000086065	protein_coding	3635.68	-0.220386	0.011172	0.0237243
NFX1	ENSG00000086102	protein_coding	2187	-0.00436585	0.947877	0.961773
AQP6	ENSG00000086159	protein_coding	474.325	-6.35247	8.2861e-51	2.96308e-48
DIMT1	ENSG00000086189	protein_coding	1100.82	0.285003	2.8455e-05	0.000103019
IPO11	ENSG00000086200	protein_coding	915.257	-0.401708	1.50485e-05	5.72746e-05
FOLH1	ENSG00000086205	protein_coding	167.917	-2.90749	8.34325e-20	2.1231e-18
EIF2AK1	ENSG00000086232	protein_coding	9420.7	0.313932	3.70323e-08	2.18064e-07
NME8	ENSG00000086288	protein_coding	20.8953	2.09342	1.99026e-16	3.50022e-15
EPDR1	ENSG00000086289	protein_coding	2537.42	0.760457	1.80588e-07	9.51142e-07
SNX10	ENSG00000086300	protein_coding	4844.14	1.36903	1.79789e-21	5.44117e-20
SEPHS1	ENSG00000086475	protein_coding	3645.91	-0.0647832	0.446033	0.546676
MRPL28	ENSG00000086504	protein_coding	5160.51	0.67771	2.25986e-07	1.17044e-06
HBQ1	ENSG00000086506	protein_coding	10.3716	4.11425	4.86311e-14	6.41169e-13
ITPKC	ENSG00000086544	protein_coding	2196.89	0.574245	6.68904e-08	3.78362e-07
CEACAM6	ENSG00000086548	protein_coding	27.4049	2.06054	0.00060498	0.00171554
FAT2	ENSG00000086570	protein_coding	106.587	-1.03281	0.00262415	0.00647517
RBM22	ENSG00000086589	protein_coding	1889.94	-0.152283	0.0131856	0.0274878
TMED2	ENSG00000086598	protein_coding	10253.3	0.255947	0.00515716	0.0118932
ERO1B	ENSG00000086619	protein_coding	825.727	-0.701776	1.00169e-12	1.11907e-11
ZFAND6	ENSG00000086666	protein_coding	2939.18	-0.110429	0.0943663	0.153033
HSD17B2	ENSG00000086696	protein_coding	159.295	0.0506768	0.871042	0.904955
TXLNG	ENSG00000086712	protein_coding	864.458	-0.109984	0.317357	0.418287
PPEF1	ENSG00000086717	protein_coding	16.0889	1.06311	3.11351e-05	0.000111848
LAT2	ENSG00000086730	protein_coding	664.864	1.80696	2.21533e-25	9.86997e-24
HUWE1	ENSG00000086758	protein_coding	12032.3	-0.582554	5.5358e-09	3.7044e-08
ZW10	ENSG00000086827	protein_coding	632.528	-0.311832	0.000138789	0.000444383
ALG9	ENSG00000086848	protein_coding	404.893	-0.202415	0.00313725	0.00760227
MYBPC2	ENSG00000086967	protein_coding	54.4285	0.897409	0.00770356	0.0170222
NOX4	ENSG00000086991	protein_coding	2452.52	-1.55648	3.13955e-08	1.87061e-07
ACOX3	ENSG00000087008	protein_coding	926.868	-0.11512	0.223985	0.315612
MTMR2	ENSG00000087053	protein_coding	2763.54	0.364909	0.000279762	0.000846618
PPP1R15A	ENSG00000087074	protein_coding	4670.66	0.263526	0.0513051	0.0908205
HSD17B14	ENSG00000087076	protein_coding	1346.88	-0.997501	0.00137324	0.00360896
TRIP6	ENSG00000087077	protein_coding	7339.9	0.504427	7.78982e-06	3.12282e-05
ACHE	ENSG00000087085	protein_coding	809.678	2.67362	2.12556e-22	7.03334e-21
FTL	ENSG00000087086	protein_coding	295135	0.493002	0.0481613	0.0860248
SRRT	ENSG00000087087	protein_coding	4668	0.184063	0.0322142	0.0605685
BAX	ENSG00000087088	protein_coding	4078.31	1.65192	2.61035e-59	1.66271e-56
NLK	ENSG00000087095	protein_coding	2077.37	-0.0905078	0.264275	0.360864
PIGS	ENSG00000087111	protein_coding	5231.26	-0.021855	0.841374	0.882097
ADAMTS2	ENSG00000087116	protein_coding	689.088	1.0826	5.72714e-05	0.000196146
TMPRSS11E	ENSG00000087128	protein_coding	2.44528	-0.784997	0.270322	0.367626
ATXN7L3	ENSG00000087152	protein_coding	3472.84	0.367175	6.30172e-07	3.03265e-06
PGS1	ENSG00000087157	protein_coding	1850.47	0.706662	2.62127e-26	1.28901e-24
PSMC5	ENSG00000087191	protein_coding	9146.36	0.363772	0.000122477	0.000395666
UIMC1	ENSG00000087206	protein_coding	950.927	0.0990698	0.10004	0.160851
CETP	ENSG00000087237	protein_coding	348.531	0.369794	0.199323	0.286562
MMP2	ENSG00000087245	protein_coding	2557.05	-0.408635	0.149561	0.225715
MT3	ENSG00000087250	protein_coding	54.6244	-0.883503	0.0487299	0.086854
LPCAT2	ENSG00000087253	protein_coding	1273.06	-0.791582	0.000212011	0.000655307
GNAO1	ENSG00000087258	protein_coding	134.195	-0.876866	0.00987555	0.02122
OGFOD1	ENSG00000087263	protein_coding	1862	-0.049715	0.488858	0.586331
SH3BP2	ENSG00000087266	protein_coding	4702.83	0.352865	0.0106848	0.0227813
NOP14	ENSG00000087269	protein_coding	1538.58	-0.255526	0.00129418	0.00341815
ADD1	ENSG00000087274	protein_coding	15675	0.0353861	0.592589	0.679402
L2HGDH	ENSG00000087299	protein_coding	896.226	-1.14274	2.28427e-15	3.57195e-14
TXNDC16	ENSG00000087301	protein_coding	437.999	-0.749122	7.30808e-09	4.79435e-08
RTRAF	ENSG00000087302	protein_coding	4337.11	0.369737	3.98353e-06	1.6757e-05
NID2	ENSG00000087303	protein_coding	586.95	-0.752646	0.010148	0.0217458
GMCL1	ENSG00000087338	protein_coding	1286.56	-0.277256	0.00533894	0.0122632
SF3B2	ENSG00000087365	protein_coding	10124.8	-0.0860918	0.113495	0.179178
KLHL42	ENSG00000087448	protein_coding	1437.01	-0.127626	0.314537	0.4155
GNAS	ENSG00000087460	protein_coding	58175	0.204512	0.0302472	0.0572796
DNM1L	ENSG00000087470	protein_coding	3672.48	-0.0713779	0.360861	0.462854
PTHLH	ENSG00000087494	protein_coding	30.3556	0.46772	0.0940908	0.152657
PHACTR3	ENSG00000087495	protein_coding	147.806	0.112857	0.790711	0.84236
ERGIC2	ENSG00000087502	protein_coding	1979.63	0.466673	2.19136e-08	1.34133e-07
TFAP2C	ENSG00000087510	protein_coding	102.77	-0.747509	0.092716	0.150764
AURKA	ENSG00000087586	protein_coding	342.404	1.33646	1.98254e-17	3.94245e-16
CASS4	ENSG00000087589	protein_coding	102.117	0.0676433	0.73373	0.796359
PIR	ENSG00000087842	protein_coding	683.931	0.942343	2.1019e-05	7.79743e-05
AAMDC	ENSG00000087884	protein_coding	966.948	0.126645	0.345361	0.44742
RFX2	ENSG00000087903	protein_coding	638.269	0.992776	7.46549e-11	6.55055e-10
METTL2A	ENSG00000087995	protein_coding	939.549	0.471743	7.55186e-10	5.72548e-09
SULT2B1	ENSG00000088002	protein_coding	117.2	-1.76275	1.21813e-10	1.03931e-09
ALG6	ENSG00000088035	protein_coding	594.604	0.140383	0.0398904	0.0731086
CNOT3	ENSG00000088038	protein_coding	1891.45	-0.045553	0.415342	0.517144
GP6	ENSG00000088053	protein_coding	22.8428	0.896812	0.00195906	0.00496784
PTPN4	ENSG00000088179	protein_coding	989.479	-1.21619	2.14626e-31	1.72914e-29
DDX18	ENSG00000088205	protein_coding	3235.28	0.0791059	0.32601	0.427542
KHSRP	ENSG00000088247	protein_coding	6617.74	0.0410699	0.552866	0.644499
GNA11	ENSG00000088256	protein_coding	4311.11	-0.841637	5.88072e-20	1.52308e-18
ASAP3	ENSG00000088280	protein_coding	1614.7	-0.453206	0.000264109	0.000802046
EDEM2	ENSG00000088298	protein_coding	2305.6	0.624529	6.59021e-14	8.54505e-13
DNMT3B	ENSG00000088305	protein_coding	488.019	1.5201	3.39181e-17	6.57179e-16
REM1	ENSG00000088320	protein_coding	38.7192	-1.13783	2.56026e-06	1.11341e-05
TPX2	ENSG00000088325	protein_coding	494.042	2.78109	1.24136e-29	8.32324e-28
FER1L4	ENSG00000088340	transcribed_unitary_pseudogene	654.301	3.93769	7.60925e-37	1.028e-34
PDRG1	ENSG00000088356	protein_coding	1071.67	0.392398	1.50478e-05	5.72746e-05
EPB41L1	ENSG00000088367	protein_coding	12647.2	0.237073	0.0557014	0.097527
SLC15A1	ENSG00000088386	protein_coding	1326.03	1.17798	0.000292165	0.000880687
DOCK9	ENSG00000088387	protein_coding	1684.26	-0.921946	3.12709e-08	1.864e-07
ANKRD10	ENSG00000088448	protein_coding	4609.27	0.684516	4.1517e-08	2.42894e-07
TGDS	ENSG00000088451	protein_coding	588.685	0.23265	0.00242173	0.00602196
DOCK3	ENSG00000088538	protein_coding	245.431	0.742541	0.0140533	0.0290987
C3orf18	ENSG00000088543	protein_coding	798.654	-0.0781825	0.663546	0.739378
COQ9	ENSG00000088682	protein_coding	10747.7	0.742623	1.31113e-08	8.27645e-08
TMEM40	ENSG00000088726	protein_coding	11.5759	0.680771	0.144911	0.219902
KIF9	ENSG00000088727	protein_coding	691.356	0.495109	7.07041e-05	0.00023815
ARHGAP28	ENSG00000088756	protein_coding	376.651	-1.96667	6.70858e-23	2.35355e-21
CRLS1	ENSG00000088766	protein_coding	6897.89	1.24932	2.36629e-17	4.66462e-16
DEFB127	ENSG00000088782	protein_coding	0.190431	-1.77826	0.121895
PPP1R13B	ENSG00000088808	protein_coding	2102.14	-0.0130384	0.888706	0.918073
ATRN	ENSG00000088812	protein_coding	5031.38	-0.515576	6.78205e-06	2.74719e-05
SMOX	ENSG00000088826	protein_coding	872.143	0.88164	3.90966e-08	2.29557e-07
SIGLEC1	ENSG00000088827	protein_coding	869.794	2.14204	1.04249e-11	1.02282e-10
FKBP1A	ENSG00000088832	protein_coding	8688.9	0.399202	7.97394e-06	3.19099e-05
NSFL1C	ENSG00000088833	protein_coding	4395.67	0.240959	0.000515875	0.00148267
SLC4A11	ENSG00000088836	protein_coding	883.235	-1.70895	2.30118e-08	1.4056e-07
C20orf194	ENSG00000088854	protein_coding	2466.25	-0.272009	0.00806833	0.0177465
ZNF343	ENSG00000088876	protein_coding	556.01	0.333007	5.6107e-05	0.000192482
EBF4	ENSG00000088881	protein_coding	1108.88	0.985969	9.19114e-05	0.000303709
CPXM1	ENSG00000088882	protein_coding	373.945	-0.868906	0.0170234	0.0344524
MAVS	ENSG00000088888	protein_coding	7286.9	0.131661	0.12534	0.194851
LZTS3	ENSG00000088899	protein_coding	3337.81	-0.694702	5.68793e-07	2.75712e-06
F11	ENSG00000088926	protein_coding	194.793	-5.18008	3.83856e-28	2.24187e-26
XRN2	ENSG00000088930	protein_coding	4483.02	0.110121	0.22603	0.31789
KIZ	ENSG00000088970	protein_coding	788.911	-0.783426	5.34531e-12	5.43409e-11
DYNLL1	ENSG00000088986	protein_coding	7185.5	0.327874	8.98118e-05	0.000297422
TESC	ENSG00000088992	protein_coding	2361.5	1.83912	1.07262e-11	1.05137e-10
SNX5	ENSG00000089006	protein_coding	6907.43	-0.284351	0.000631018	0.00178169
RPL6	ENSG00000089009	protein_coding	29119.9	0.642515	2.38949e-10	1.95093e-09
SIRPG	ENSG00000089012	protein_coding	72.5997	1.19399	2.30447e-05	8.49021e-05
MAPKAPK5	ENSG00000089022	protein_coding	1835.29	0.354362	2.84541e-08	1.7101e-07
P2RX7	ENSG00000089041	protein_coding	407.428	1.66651	1.70694e-16	3.0307e-15
ESF1	ENSG00000089048	protein_coding	777.07	0.187473	0.0829049	0.137041
RBBP9	ENSG00000089050	protein_coding	2295.06	-0.170794	0.128814	0.199326
ANAPC5	ENSG00000089053	protein_coding	5127.29	0.0574564	0.376589	0.478525
SLC23A2	ENSG00000089057	protein_coding	1924.05	-0.359807	0.00707237	0.0157746
SLC8B1	ENSG00000089060	protein_coding	2686.2	0.215009	0.0330458	0.0619179
TMEM230	ENSG00000089063	protein_coding	6213.15	-0.0154069	0.841054	0.881807
DZANK1	ENSG00000089091	protein_coding	621.751	0.892742	2.46499e-11	2.30213e-10
KDM2B	ENSG00000089094	protein_coding	1322.17	0.315067	2.06156e-05	7.65893e-05
CFAP61	ENSG00000089101	protein_coding	99.1355	0.314403	0.203352	0.291363
LHX5	ENSG00000089116	protein_coding	2.3789	2.39694	5.64059e-06	2.31472e-05
TASP1	ENSG00000089123	protein_coding	516.478	0.307718	0.000444528	0.00129496
OAS1	ENSG00000089127	protein_coding	2842.82	1.63985	4.41667e-33	4.14862e-31
GCN1	ENSG00000089154	protein_coding	6426.93	-0.0201452	0.819902	0.864913
RPLP0	ENSG00000089157	protein_coding	53080.7	0.75808	5.95648e-10	4.58587e-09
PXN	ENSG00000089159	protein_coding	6150.07	-0.508237	6.67835e-08	3.77809e-07
SIRT4	ENSG00000089163	protein_coding	121.511	-0.305589	0.0305556	0.0577724
RPH3A	ENSG00000089169	protein_coding	15.143	0.790157	0.011339	0.0240439
KIF16B	ENSG00000089177	protein_coding	1341.3	-0.586929	4.39546e-07	2.16617e-06
TRMT6	ENSG00000089195	protein_coding	805.568	-0.397176	4.68859e-05	0.000163029
CHGB	ENSG00000089199	protein_coding	761.547	-1.96182	7.97177e-08	4.44448e-07
PEBP1	ENSG00000089220	protein_coding	38057.2	-0.889604	2.65739e-13	3.18434e-12
TBX5	ENSG00000089225	protein_coding	1.76074	2.03122	0.00608611	0.0138006
BRAP	ENSG00000089234	protein_coding	1255.06	0.249088	5.24056e-05	0.000180696
ERP29	ENSG00000089248	protein_coding	11751.6	0.561869	2.52014e-08	1.52949e-07
NOS1	ENSG00000089250	protein_coding	137.195	-5.55667	6.66555e-40	1.11364e-37
FUS	ENSG00000089280	protein_coding	12934.7	0.286651	0.000153784	0.000488862
IGBP1	ENSG00000089289	protein_coding	3192.59	-0.0476151	0.635508	0.715745
FXYD5	ENSG00000089327	protein_coding	3330.86	1.60781	1.48187e-13	1.83172e-12
ZNF302	ENSG00000089335	protein_coding	1279.69	0.141574	0.198397	0.285467
GRAMD1A	ENSG00000089351	protein_coding	3231.02	0.777608	3.4796e-13	4.11158e-12
FXYD3	ENSG00000089356	protein_coding	98.3745	-2.50562	3.73718e-07	1.86521e-06
HEPH	ENSG00000089472	protein_coding	326.807	-1.83727	1.85767e-12	2.01248e-11
CDIP1	ENSG00000089486	protein_coding	5290.23	-0.00239641	0.986231	0.989879
CMTM1	ENSG00000089505	protein_coding	51.0922	0.804222	9.97383e-05	0.00032766
KCNH4	ENSG00000089558	protein_coding	17.891	0.712591	0.00693423	0.0155097
GANAB	ENSG00000089597	protein_coding	19784	-0.17955	0.0132169	0.0275489
GMIP	ENSG00000089639	protein_coding	984.995	1.28278	3.12218e-27	1.66595e-25
RBM41	ENSG00000089682	protein_coding	506.539	0.140701	0.272821	0.370419
BIRC5	ENSG00000089685	protein_coding	312.645	3.04014	4.14689e-31	3.23236e-29
LAG3	ENSG00000089692	protein_coding	93.2132	0.967597	0.000494176	0.00142654
MLF2	ENSG00000089693	protein_coding	12808.4	0.22445	0.00692234	0.0154874
OTUB2	ENSG00000089723	protein_coding	163.185	0.403916	0.0021683	0.00544795
DDX24	ENSG00000089737	protein_coding	7046.64	-0.441943	7.57821e-08	4.24651e-07
ZBTB25	ENSG00000089775	protein_coding	778.89	0.384445	2.33277e-05	8.58437e-05
NECAP1	ENSG00000089818	protein_coding	1554.21	-0.17227	0.0207574	0.0410933
ARHGAP4	ENSG00000089820	protein_coding	2207.59	0.446861	0.0155794	0.0318734
ANKRD24	ENSG00000089847	protein_coding	327.311	0.675523	0.00165299	0.00426384
DHX32	ENSG00000089876	protein_coding	2032.08	0.467143	4.46114e-14	5.90464e-13
RCOR1	ENSG00000089902	protein_coding	1167.09	-0.322215	0.000255368	0.000778053
GPATCH2L	ENSG00000089916	protein_coding	1556.24	-0.163776	0.0834435	0.137814
LTBP4	ENSG00000090006	protein_coding	3844.6	-1.11624	9.35206e-09	6.03715e-08
BLVRB	ENSG00000090013	protein_coding	4691.03	0.572505	0.0001251	0.000403692
SLC9A1	ENSG00000090020	protein_coding	2725.44	-0.0914889	0.428266	0.529356
SPTLC1	ENSG00000090054	protein_coding	2460.92	-0.317853	0.00900691	0.019566
PAPOLA	ENSG00000090060	protein_coding	6652.7	-0.153664	0.0225328	0.0441643
CCNK	ENSG00000090061	protein_coding	317.445	-0.0698474	0.651638	0.729578
PCBP4	ENSG00000090097	protein_coding	1473.43	0.540919	9.38235e-05	0.000309526
RGS1	ENSG00000090104	protein_coding	3691.93	3.02152	1.01954e-34	1.12332e-32
YPEL3	ENSG00000090238	protein_coding	3350.64	0.54116	7.99895e-05	0.000267042
MRPS33	ENSG00000090263	protein_coding	2346.75	0.419937	2.68154e-05	9.75336e-05
NDUFB2	ENSG00000090266	protein_coding	8300.15	0.625621	3.96491e-06	1.66822e-05
NUDC	ENSG00000090273	protein_coding	6328.29	0.381418	3.66525e-05	0.000130064
MAEA	ENSG00000090316	protein_coding	4161.44	0.0100672	0.885063	0.915655
ICAM1	ENSG00000090339	protein_coding	2661.57	0.36998	0.0682246	0.116214
STRN4	ENSG00000090372	protein_coding	4527.86	0.16724	0.00505679	0.0116827
IRAK3	ENSG00000090376	protein_coding	333.152	-0.171119	0.430575	0.531726
LYZ	ENSG00000090382	protein_coding	4895.19	1.8794	1.3554e-09	9.92322e-09
SI	ENSG00000090402	protein_coding	0.492426	0.81709	0.396402	0.498065
MUL1	ENSG00000090432	protein_coding	2714.13	-0.384804	1.40878e-05	5.38748e-05
TFAP4	ENSG00000090447	protein_coding	555.249	0.751266	1.09436e-11	1.07113e-10
PDCD7	ENSG00000090470	protein_coding	854.106	0.0913717	0.149178	0.225211
SPG21	ENSG00000090487	protein_coding	4462.66	-0.0566657	0.426189	0.52754
FETUB	ENSG00000090512	protein_coding	11.0371	-1.15555	0.0621938	0.107295
DNAJB11	ENSG00000090520	protein_coding	2933.14	0.52012	6.82879e-09	4.49366e-08
P3H2	ENSG00000090530	protein_coding	4534.21	-0.627183	0.000100712	0.000330484
THPO	ENSG00000090534	protein_coding	97.7695	-0.540782	0.229228	0.321566
CHRD	ENSG00000090539	protein_coding	455.64	-0.395656	0.181798	0.265567
FLT3LG	ENSG00000090554	protein_coding	118.961	0.608278	2.44281e-05	8.96263e-05
RAB11FIP3	ENSG00000090565	protein_coding	7903.95	-0.77856	5.94368e-12	6.00198e-11
GNPTG	ENSG00000090581	protein_coding	7541.66	0.795815	3.94934e-14	5.27173e-13
ZNF268	ENSG00000090612	protein_coding	1495.14	-0.00989663	0.909837	0.93412
GOLGA3	ENSG00000090615	protein_coding	4301.1	0.390354	7.63836e-08	4.27551e-07
PABPC4	ENSG00000090621	protein_coding	6574.55	0.560062	3.70473e-11	3.37944e-10
CD209	ENSG00000090659	protein_coding	123.112	-0.684322	0.022864	0.0447343
CERS4	ENSG00000090661	protein_coding	2576.9	0.0192878	0.886092	0.916348
MCOLN1	ENSG00000090674	protein_coding	1712.02	0.491759	0.000302353	0.000909044
USP48	ENSG00000090686	protein_coding	1956.13	-0.154142	0.0107243	0.0228571
EFNB1	ENSG00000090776	protein_coding	3002.7	-0.513352	7.44659e-05	0.000249871
PDPR	ENSG00000090857	protein_coding	3720.32	0.158562	0.172217	0.254176
AARS1	ENSG00000090861	protein_coding	8778.95	0.0247202	0.821842	0.866454
GLG1	ENSG00000090863	protein_coding	14917.5	-0.0826089	0.317041	0.417984
KIF4A	ENSG00000090889	protein_coding	140.873	2.31057	2.03314e-19	4.96009e-18
TNRC6A	ENSG00000090905	protein_coding	3377.94	0.425524	0.000153455	0.00048789
PLEKHG2	ENSG00000090924	protein_coding	916.91	0.0436762	0.766637	0.82309
DLL3	ENSG00000090932	protein_coding	27.332	4.17113	5.17424e-22	1.65049e-20
NAT14	ENSG00000090971	protein_coding	1877.35	1.01754	1.53819e-08	9.62486e-08
PITPNM2	ENSG00000090975	protein_coding	1462.29	-0.216089	0.0310299	0.0585712
EXOC1	ENSG00000090989	protein_coding	1872.15	0.0669804	0.249885	0.344952
RBM27	ENSG00000091009	protein_coding	979.534	0.00869735	0.907427	0.932333
POU4F3	ENSG00000091010	protein_coding	2.25297	-0.375367	0.0610306	0.105516
OSBPL8	ENSG00000091039	protein_coding	3546.47	-0.496287	0.000191076	0.000595566
DTX2	ENSG00000091073	protein_coding	864.164	1.15594	3.13503e-24	1.27931e-22
NLRC4	ENSG00000091106	protein_coding	103.311	0.857493	5.69483e-07	2.75948e-06
PUS7	ENSG00000091127	protein_coding	572.94	0.556892	4.1552e-06	1.74181e-05
LAMB4	ENSG00000091128	protein_coding	112.805	-1.29522	1.39395e-06	6.33721e-06
NRCAM	ENSG00000091129	protein_coding	2688.13	0.41107	0.119239	0.18685
LAMB1	ENSG00000091136	protein_coding	40236.3	1.06735	3.93145e-12	4.08313e-11
SLC26A4	ENSG00000091137	protein_coding	170.206	-5.24243	2.93509e-79	6.29746e-76
SLC26A3	ENSG00000091138	protein_coding	6.03779	0.186334	0.503595	0.599963
DLD	ENSG00000091140	protein_coding	8471.56	0.0169556	0.890784	0.919627
WDR7	ENSG00000091157	protein_coding	965.646	-0.514483	1.04472e-07	5.7359e-07
TXNL1	ENSG00000091164	protein_coding	3034.66	-0.175894	0.0306815	0.0579754
IL5RA	ENSG00000091181	protein_coding	18.3831	-1.14707	5.54472e-05	0.000190362
ABCC6	ENSG00000091262	protein_coding	2470.05	-0.776939	0.00163855	0.00423142
CMTM6	ENSG00000091317	protein_coding	4810.68	0.296349	0.00156894	0.0040666
ITGA6	ENSG00000091409	protein_coding	7484.38	-0.205237	0.158622	0.237246
RAPGEF4	ENSG00000091428	protein_coding	164.378	-2.2182	3.97433e-17	7.63873e-16
MAP3K20	ENSG00000091436	protein_coding	1472.57	0.108644	0.51333	0.608821
SMPX	ENSG00000091482	protein_coding	4.05846	0.342106	0.654489	0.731886
FH	ENSG00000091483	protein_coding	4375.25	-0.306381	0.00843983	0.0184729
SEL1L3	ENSG00000091490	protein_coding	7953.85	1.86679	7.12896e-37	9.78155e-35
TF	ENSG00000091513	protein_coding	76.7339	-0.405181	0.270801	0.368142
CDV3	ENSG00000091527	protein_coding	6676.58	-0.118948	0.243099	0.337406
MYO15A	ENSG00000091536	protein_coding	90.8735	0.903845	0.000277414	0.000839949
ALKBH5	ENSG00000091542	protein_coding	5804.81	-0.196554	0.00694913	0.0155388
APOH	ENSG00000091583	protein_coding	119.814	-3.36064	3.78393e-14	5.06088e-13
NLRP1	ENSG00000091592	protein_coding	1159.33	0.496297	0.00834182	0.018278
PITPNM3	ENSG00000091622	protein_coding	248.901	-1.2755	3.36318e-11	3.08583e-10
SPAG7	ENSG00000091640	protein_coding	4496.41	0.456675	1.56692e-05	5.94539e-05
ORC6	ENSG00000091651	protein_coding	139.077	1.9064	3.51859e-24	1.42019e-22
ZFHX4	ENSG00000091656	protein_coding	357.144	1.53993	5.17066e-05	0.000178467
SLC17A6	ENSG00000091664	protein_coding	0.114416	0.325825	0.846602
CPA1	ENSG00000091704	protein_coding	6.82705	-3.31242	4.50086e-10	3.53054e-09
ZC3HC1	ENSG00000091732	protein_coding	1785.22	0.957907	1.86813e-26	9.37884e-25
ESR1	ENSG00000091831	protein_coding	303.213	-0.93023	5.62352e-05	0.000192873
RGS17	ENSG00000091844	protein_coding	191.256	2.49926	7.41296e-27	3.84964e-25
ANGPT2	ENSG00000091879	protein_coding	360.035	-0.000655843	0.998271	0.998663
TMEM101	ENSG00000091947	protein_coding	2567.96	-0.13201	0.346855	0.449028
CD200	ENSG00000091972	protein_coding	2112.04	1.86919	1.02292e-19	2.58046e-18
CCDC80	ENSG00000091986	protein_coding	1998.71	-0.429202	0.200793	0.288345
CMA1	ENSG00000092009	protein_coding	29.6668	1.25677	0.00187088	0.00476648
PSME1	ENSG00000092010	protein_coding	9939.74	0.34622	5.17788e-05	0.000178701
PPP2R3C	ENSG00000092020	protein_coding	590.335	-0.468657	9.06786e-09	5.86949e-08
HAUS4	ENSG00000092036	protein_coding	1048.01	0.0864343	0.301385	0.401577
JPH4	ENSG00000092051	protein_coding	71.0926	-2.50587	5.0568e-40	8.62534e-38
MYH7	ENSG00000092054	protein_coding	7.42606	-1.60322	1.2163e-05	4.7097e-05
CEBPE	ENSG00000092067	protein_coding	6.98119	0.925014	0.00060974	0.00172712
SLC7A8	ENSG00000092068	protein_coding	4472.95	-3.52536	6.46287e-25	2.7939e-23
OSGEP	ENSG00000092094	protein_coding	1185.66	0.229181	0.0166948	0.0338546
SLC22A17	ENSG00000092096	protein_coding	2684.32	-0.101501	0.526643	0.62089
RNF31	ENSG00000092098	protein_coding	790.621	-0.388444	0.000262202	0.000796907
SCFD1	ENSG00000092108	protein_coding	1746.82	-0.285796	1.76648e-05	6.64321e-05
G2E3	ENSG00000092140	protein_coding	456.378	-0.5168	1.6823e-07	8.91814e-07
HECTD1	ENSG00000092148	protein_coding	5122.82	-0.684739	7.52873e-09	4.93117e-08
HNRNPC	ENSG00000092199	protein_coding	15751.1	0.151868	0.0194603	0.0388101
RPGRIP1	ENSG00000092200	protein_coding	30.8737	0.794823	4.76293e-07	2.33428e-06
SUPT16H	ENSG00000092201	protein_coding	4405.3	-0.120818	0.0876575	0.143733
TOX4	ENSG00000092203	protein_coding	2762.38	-0.441846	1.30236e-10	1.10562e-09
GEMIN2	ENSG00000092208	protein_coding	282.223	0.371438	9.93631e-07	4.63044e-06
TGM1	ENSG00000092295	protein_coding	84.5588	-1.02333	1.4245e-05	5.44198e-05
TINF2	ENSG00000092330	protein_coding	2189.41	-0.164668	0.0316158	0.0595449
DAZL	ENSG00000092345	protein_coding	0.789846	-1.40838	0.0407915	0.0745208
TBL1Y	ENSG00000092377	protein_coding	12.3894	-3.93396	4.97719e-07	2.43198e-06
SEMA6A	ENSG00000092421	protein_coding	4831.99	1.4904	9.89344e-19	2.23196e-17
TRPM7	ENSG00000092439	protein_coding	2457.85	-0.765773	2.21829e-07	1.1511e-06
TYRO3	ENSG00000092445	protein_coding	554.627	-2.74186	1.32075e-25	6.04283e-24
WDR76	ENSG00000092470	protein_coding	177.876	0.139301	0.37072	0.472939
CAPN3	ENSG00000092529	protein_coding	352.703	-0.341885	0.255839	0.351568
SNAP23	ENSG00000092531	protein_coding	1975.14	-0.222878	0.0041003	0.00966146
TBX15	ENSG00000092607	protein_coding	414.057	4.69868	4.23807e-28	2.4611e-26
PHGDH	ENSG00000092621	protein_coding	2409.56	-1.50019	2.92043e-08	1.75054e-07
COL9A3	ENSG00000092758	protein_coding	180.866	-0.253717	0.457272	0.5571
EZR	ENSG00000092820	protein_coding	54179.3	0.913274	3.44835e-13	4.07938e-12
MYL6	ENSG00000092841	protein_coding	43863.9	0.464296	8.23827e-06	3.28998e-05
AGO1	ENSG00000092847	protein_coding	1811.86	-0.134822	0.0716438	0.121123
TEKT2	ENSG00000092850	protein_coding	222.804	0.815798	0.00122714	0.00325644
CLSPN	ENSG00000092853	protein_coding	66.6655	1.806	7.23592e-15	1.06491e-13
RFFL	ENSG00000092871	protein_coding	1183.09	0.0542175	0.705248	0.773061
UNC13D	ENSG00000092929	protein_coding	686.618	1.44275	9.75876e-14	1.24011e-12
MFSD11	ENSG00000092931	protein_coding	989.236	0.127864	0.0637184	0.109601
DPYSL2	ENSG00000092964	protein_coding	5832.61	0.11326	0.281896	0.380372
TGFB2	ENSG00000092969	protein_coding	196.546	-1.05129	3.13994e-05	0.000112748
GPATCH2	ENSG00000092978	protein_coding	666.697	0.140186	0.0863065	0.141836
NUP50	ENSG00000093000	protein_coding	2072.95	0.045475	0.543085	0.635659
CDC45	ENSG00000093009	protein_coding	111.239	2.89559	8.37453e-40	1.38779e-37
COMT	ENSG00000093010	protein_coding	5923.68	-0.137098	0.161615	0.24109
ADA2	ENSG00000093072	protein_coding	4946.12	0.816726	0.00295271	0.00719917
AC016026.1	ENSG00000093100	lncRNA	31.2123	1.63202	6.83361e-10	5.21098e-09
VNN3	ENSG00000093134	protein_coding	14.8195	2.2775	1.14764e-10	9.83283e-10
ECHDC1	ENSG00000093144	protein_coding	2624.49	-0.738459	3.08728e-15	4.73402e-14
LRRFIP2	ENSG00000093167	protein_coding	4121.25	1.07896	1.10721e-20	3.08732e-19
[truncated: 54,495 more rows]
