# Supplementary material for: Proteomic analysis identifies HMGA2 as a novel biomarker of overall survival in papillary renal cell carcinoma
Source: Cancer Med. 2023 Jun 7;12(13):14851–64. doi: 10.1002/cam4.6077 (PMC10358203; doi:10.1002/cam4.6077)
Supplement: Supplementary file 5 — Table S4. [file CAM4-12-14851-s004.xlsx]

## Sheet: Univariate Cox regression analy
Table S4. Univariate Cox regression analysis of PRCC differentially expressed gene
gene_name	gene_id	gene_biotype	HR	95%CI	P value
LINC02082	ENSG00000242268	lncRNA	0.506	0.271-0.944	0.0323953
AC090241.2	ENSG00000270112	lncRNA	0.743	0.406-1.360	0.335915
RAB4B	ENSG00000167578	protein_coding	0.766	0.422-1.392	0.382199
TIGAR	ENSG00000078237	protein_coding	1.065	0.590-1.924	0.833462
RNF44	ENSG00000146083	protein_coding	1.088	0.598-1.977	0.782562
NUP210P2	ENSG00000225275	unprocessed_pseudogene
DNAH3	ENSG00000158486	protein_coding	1.145	0.632-2.075	0.654711
RPL23A	ENSG00000198242	protein_coding	1.739	0.948-3.192	0.0739455
EHD4-AS1	ENSG00000259883	lncRNA	1.496	0.822-2.723	0.187079
RPL7L1P12	ENSG00000231981	processed_pseudogene
AC244102.2	ENSG00000269475	unprocessed_pseudogene
Y_RNA	ENSG00000201788	misc_RNA
ARL8B	ENSG00000134108	protein_coding	0.824	0.453-1.496	0.52403
AC007114.2	ENSG00000263089	lncRNA	0.603	0.326-1.116	0.107231
CALB2	ENSG00000172137	protein_coding	1.201	0.663-2.175	0.546564
MFSD3	ENSG00000167700	protein_coding	0.654	0.358-1.194	0.166778
AC092839.2	ENSG00000234943	lncRNA	1.167	0.644-2.115	0.610169
LINC00636	ENSG00000240423	lncRNA
PIGV	ENSG00000060642	protein_coding	0.724	0.398-1.315	0.288499
AC055876.5	ENSG00000271616	processed_pseudogene
PIGFP2	ENSG00000234881	processed_pseudogene
CHIAP1	ENSG00000236040	unprocessed_pseudogene
ECE1-AS1	ENSG00000231105	lncRNA	2.011	1.082-3.738	0.0271342
AC128716.1	ENSG00000243044	processed_pseudogene
ZNF708	ENSG00000182141	protein_coding	1.123	0.620-2.034	0.70258
LINC01224	ENSG00000269416	lncRNA	1.358	0.747-2.469	0.315543
AC127002.2	ENSG00000275265	lncRNA	0.749	0.410-1.368	0.347066
MYADML2	ENSG00000185105	protein_coding	1.581	0.865-2.888	0.136234
DNM3-IT1	ENSG00000233540	lncRNA
PHEX	ENSG00000102174	protein_coding	2.568	1.360-4.850	0.00364983
KRT8P47	ENSG00000271647	processed_pseudogene
MOGAT2	ENSG00000166391	protein_coding	2.058	1.090-3.885	0.0259866
AC006557.5	ENSG00000270469	processed_pseudogene	0.875	0.481-1.591	0.660891
PFN2	ENSG00000070087	protein_coding	1.214	0.670-2.199	0.522635
AC007861.1	ENSG00000262950	lncRNA
CASC23	ENSG00000255420	lncRNA
DNM1P41	ENSG00000280038	TEC
AC005324.5	ENSG00000266261	lncRNA	0.949	0.525-1.715	0.862794
RMND5A	ENSG00000153561	protein_coding	1.526	0.839-2.773	0.165792
AC092301.1	ENSG00000269148	lncRNA	0.943	0.521-1.704	0.844675
AL590730.2	ENSG00000274458	snoRNA
AC245008.1	ENSG00000273406	lncRNA
RAD23A	ENSG00000179262	protein_coding	1.888	1.009-3.530	0.0466777
TTC41P	ENSG00000214198	transcribed_unitary_pseudogene	1.026	0.568-1.853	0.932682
RNVU1-2A	ENSG00000278099	snRNA
OR2D2	ENSG00000166368	protein_coding
SERPINB11	ENSG00000206072	protein_coding
AL135937.1	ENSG00000234900	lncRNA
LINC02292	ENSG00000258630	lncRNA	0.372	0.194-0.711	0.00276707
SIN3B	ENSG00000127511	protein_coding	1.356	0.745-2.468	0.318536
LINC00705	ENSG00000225269	lncRNA
RPL7P17	ENSG00000214062	processed_pseudogene	0.788	0.435-1.428	0.432726
TLL2	ENSG00000095587	protein_coding	1.022	0.565-1.847	0.942831
AC025588.4	ENSG00000274219	unprocessed_pseudogene
AL606490.3	ENSG00000230100	lncRNA
CTSA	ENSG00000064601	protein_coding	1.253	0.693-2.264	0.455802
AL671277.1	ENSG00000227766	unprocessed_pseudogene	1.335	0.737-2.419	0.3401
IL32	ENSG00000008517	protein_coding	0.655	0.356-1.204	0.172969
AC116351.1	ENSG00000215246	lncRNA	0.794	0.439-1.438	0.446993
AC103810.5	ENSG00000266644	lncRNA	1.076	0.593-1.951	0.810167
ASS1P7	ENSG00000236893	processed_pseudogene
THAP12P4	ENSG00000254465	processed_pseudogene
PTPN4	ENSG00000088179	protein_coding	1.322	0.729-2.395	0.358
NUCB2	ENSG00000070081	protein_coding	2.069	1.122-3.813	0.0198129
AC087741.2	ENSG00000275479	lncRNA	0.935	0.518-1.690	0.82506
SERPINB12	ENSG00000166634	protein_coding
AC023830.2	ENSG00000261789	lncRNA
AC021613.1	ENSG00000254092	lncRNA
GGT3P	ENSG00000197421	transcribed_unprocessed_pseudogene	0.720	0.396-1.309	0.281579
TMEM143	ENSG00000161558	protein_coding	0.340	0.175-0.660	0.00143004
DACH1	ENSG00000276644	protein_coding	1.351	0.742-2.460	0.325501
AC145350.3	ENSG00000260900	processed_pseudogene
Metazoa_SRP	ENSG00000278732	misc_RNA
COLCA1	ENSG00000196167	lncRNA	0.489	0.262-0.912	0.0245953
AC008403.1	ENSG00000268465	protein_coding
RN7SL560P	ENSG00000264438	misc_RNA
BMP2KL	ENSG00000204113	processed_pseudogene
RNU6-820P	ENSG00000207000	snRNA
AC093367.1	ENSG00000254131	processed_pseudogene	0.769	0.423-1.397	0.38897
FGF23	ENSG00000118972	protein_coding
AC114689.1	ENSG00000264104	processed_pseudogene
SERTAD2	ENSG00000179833	protein_coding	1.678	0.919-3.064	0.0921063
ST3GAL6	ENSG00000064225	protein_coding	1.206	0.663-2.192	0.539257
AP001029.1	ENSG00000267108	lncRNA	1.130	0.624-2.045	0.68712
PKP2	ENSG00000057294	protein_coding	1.720	0.940-3.145	0.0784432
AL357315.1	ENSG00000227535	lncRNA
RNU6-453P	ENSG00000252628	snRNA
TRIM51HP	ENSG00000166007	transcribed_unprocessed_pseudogene
AC005046.1	ENSG00000273055	lncRNA	0.799	0.439-1.453	0.461402
RPL35AP28	ENSG00000242041	processed_pseudogene
AP005242.3	ENSG00000278923	lncRNA
KRT1	ENSG00000167768	protein_coding	0.611	0.333-1.123	0.112477
AC016583.1	ENSG00000280159	TEC	1.378	0.755-2.515	0.296318
AC026185.1	ENSG00000235240	unprocessed_pseudogene
PDLIM1P3	ENSG00000264172	processed_pseudogene
RNU6-1273P	ENSG00000199903	snRNA
RNA5SP218	ENSG00000200058	rRNA_pseudogene
AL080312.2	ENSG00000275358	lncRNA	0.971	0.537-1.756	0.92325
RAET1K	ENSG00000218358	transcribed_unprocessed_pseudogene	3.928	1.979-7.796	9.17486e-05
AC021506.1	ENSG00000266460	lncRNA
AC026464.3	ENSG00000260371	protein_coding
AC022150.3	ENSG00000269349	lncRNA	0.710	0.389-1.296	0.264426
Y_RNA	ENSG00000200291	misc_RNA
DDX11L10	ENSG00000233614	transcribed_unprocessed_pseudogene	0.553	0.299-1.022	0.0588373
SLC45A4	ENSG00000022567	protein_coding	1.033	0.570-1.871	0.914905
AC022743.1	ENSG00000278933	TEC
RNA5SP128	ENSG00000202175	rRNA_pseudogene
MTRF1	ENSG00000120662	protein_coding	0.780	0.428-1.420	0.416053
AL135924.2	ENSG00000235523	lncRNA	0.769	0.425-1.391	0.385237
AC112673.1	ENSG00000249848	processed_pseudogene
AL157858.2	ENSG00000277826	misc_RNA
MTND5P14	ENSG00000230225	unprocessed_pseudogene
IGSF11-AS1	ENSG00000239877	lncRNA
U8	ENSG00000201398	snoRNA
AC018648.1	ENSG00000272905	lncRNA	0.997	0.552-1.801	0.992791
AC009133.2	ENSG00000259952	lncRNA
RARRES2P7	ENSG00000260812	processed_pseudogene
MTND2P28	ENSG00000225630	unprocessed_pseudogene	0.653	0.359-1.186	0.161608
FMO7P	ENSG00000230231	unprocessed_pseudogene
ESM1	ENSG00000164283	protein_coding	2.412	1.295-4.490	0.00550845
KF459542.1	ENSG00000231880	lncRNA
AC006458.1	ENSG00000227489	lncRNA
AP003730.1	ENSG00000254555	processed_pseudogene
RWDD2A	ENSG00000013392	protein_coding	1.056	0.582-1.914	0.857957
LINC00592	ENSG00000258279	lncRNA	0.922	0.510-1.666	0.787675
ENTPD1-AS1	ENSG00000226688	lncRNA	0.934	0.516-1.692	0.821932
LINC01181	ENSG00000250929	lncRNA
ACOXL-AS1	ENSG00000204581	lncRNA	0.764	0.422-1.384	0.374311
AC104463.1	ENSG00000225620	lncRNA
PPIAP6	ENSG00000258477	processed_pseudogene	1.780	0.973-3.259	0.0614831
AC092447.4	ENSG00000225488	lncRNA
SCFD2	ENSG00000184178	protein_coding	0.793	0.436-1.441	0.446975
GFOD1-AS1	ENSG00000237786	lncRNA
YWHAB	ENSG00000166913	protein_coding	1.044	0.577-1.890	0.886577
AL669914.2	ENSG00000275856	misc_RNA
TMEM155	ENSG00000164112	protein_coding	1.681	0.920-3.074	0.0914983
AC013652.1	ENSG00000259345	lncRNA	1.188	0.655-2.154	0.571024
TOMM40	ENSG00000130204	protein_coding	1.368	0.755-2.477	0.301728
AL109806.1	ENSG00000280387	TEC	0.937	0.517-1.699	0.831214
PRSS48	ENSG00000189099	protein_coding
AL591806.1	ENSG00000232879	processed_pseudogene	1.402	0.768-2.561	0.271353
ADTRP	ENSG00000111863	protein_coding	1.779	0.969-3.266	0.0632031
NDUFAF2	ENSG00000164182	protein_coding	1.760	0.966-3.205	0.06474
SEPSECS	ENSG00000109618	protein_coding	0.538	0.288-1.005	0.0519566
AC138894.3	ENSG00000271623	processed_pseudogene
Z98885.3	ENSG00000279345	lncRNA	1.356	0.744-2.471	0.319492
DCDC2C	ENSG00000214866	protein_coding
CWC27	ENSG00000153015	protein_coding	1.496	0.822-2.724	0.187577
RNA5SP37	ENSG00000202290	rRNA_pseudogene	1.054	0.581-1.910	0.863406
AC084125.1	ENSG00000254578	lncRNA
AL512306.3	ENSG00000240710	lncRNA	1.253	0.692-2.267	0.456789
AC105391.1	ENSG00000248778	processed_pseudogene
FO082796.1	ENSG00000250210	unprocessed_pseudogene
SMARCE1P1	ENSG00000225215	processed_pseudogene
PHBP19	ENSG00000257246	processed_pseudogene	1.070	0.591-1.937	0.82343
LINC02453	ENSG00000245017	lncRNA	1.084	0.599-1.960	0.789827
AL117327.1	ENSG00000281091	lncRNA	0.838	0.463-1.518	0.559901
LINC02061	ENSG00000250885	lncRNA	0.784	0.429-1.432	0.428514
AL133445.2	ENSG00000273797	lncRNA	0.697	0.383-1.267	0.236338
LHX5	ENSG00000089116	protein_coding	0.947	0.523-1.715	0.858285
MYOM2	ENSG00000036448	protein_coding	0.995	0.550-1.799	0.985681
AL158151.2	ENSG00000234055	lncRNA	0.940	0.517-1.707	0.838532
AC093227.2	ENSG00000267552	protein_coding
MTND6P7	ENSG00000224695	processed_pseudogene
EVX1	ENSG00000106038	protein_coding
GLYATL1P1	ENSG00000255189	unprocessed_pseudogene	0.918	0.504-1.672	0.780705
MAP9	ENSG00000164114	protein_coding	0.854	0.472-1.544	0.601355
RNU7-147P	ENSG00000238698	snRNA
RNU1-47P	ENSG00000199836	snRNA	1.991	1.075-3.688	0.0286027
APIP	ENSG00000149089	protein_coding	0.846	0.465-1.538	0.58271
AC097063.1	ENSG00000224570	processed_pseudogene
MAF1	ENSG00000179632	protein_coding	1.776	0.967-3.260	0.0640039
Z82195.1	ENSG00000271677	unprocessed_pseudogene
FOXP1	ENSG00000114861	protein_coding	1.671	0.917-3.043	0.0934535
OR5L2	ENSG00000205030	protein_coding
PLCE1	ENSG00000138193	protein_coding	1.032	0.570-1.871	0.91647
PRAMEF4	ENSG00000243073	protein_coding
RAD17	ENSG00000152942	protein_coding	0.908	0.501-1.646	0.7502
AC026877.1	ENSG00000240809	processed_pseudogene	1.055	0.583-1.909	0.860115
AC005086.4	ENSG00000280004	pseudogene
AC108043.1	ENSG00000224560	processed_pseudogene
CICP17	ENSG00000227233	processed_pseudogene
SPCS2	ENSG00000118363	protein_coding	1.326	0.732-2.403	0.351928
PPIAP45	ENSG00000258116	processed_pseudogene
DGCR11	ENSG00000273311	lncRNA	0.818	0.452-1.482	0.507411
SETDB2	ENSG00000136169	protein_coding	0.457	0.241-0.865	0.0161022
AC131212.2	ENSG00000279700	TEC	1.185	0.652-2.152	0.577785
DESI2	ENSG00000121644	protein_coding	1.465	0.803-2.673	0.213309
PAX3	ENSG00000135903	protein_coding
COX17	ENSG00000138495	protein_coding	0.602	0.328-1.105	0.101687
PSORS1C3	ENSG00000204528	lncRNA	1.011	0.558-1.830	0.972409
NLGN2	ENSG00000169992	protein_coding	0.678	0.369-1.246	0.210981
AC090686.1	ENSG00000239344	processed_pseudogene	1.419	0.783-2.570	0.248584
SERPINE3	ENSG00000253309	protein_coding	0.976	0.538-1.770	0.936418
HAO1	ENSG00000101323	protein_coding
AC087045.2	ENSG00000272456	lncRNA	1.379	0.758-2.507	0.292619
LINC02201	ENSG00000251538	lncRNA
LINC02864	ENSG00000263711	lncRNA	1.846	1.004-3.396	0.0485719
AC127496.4	ENSG00000262662	lncRNA
PKMYT1	ENSG00000127564	protein_coding	3.326	1.711-6.469	0.000397421
HSPA8P15	ENSG00000219395	processed_pseudogene	1.254	0.690-2.277	0.45774
OR4A7P	ENSG00000255349	unprocessed_pseudogene
XIAPP2	ENSG00000254843	processed_pseudogene
AC107075.1	ENSG00000277998	unprocessed_pseudogene	2.517	1.316-4.813	0.00525649
AL355810.1	ENSG00000275248	lncRNA
EIF3LP3	ENSG00000226086	processed_pseudogene	2.006	1.084-3.711	0.0266268
AP001626.1	ENSG00000235023	lncRNA	1.249	0.690-2.261	0.463715
FAM89B	ENSG00000176973	protein_coding	1.204	0.665-2.180	0.540085
AL356215.1	ENSG00000255521	lncRNA	1.127	0.622-2.042	0.693584
IGLJ6	ENSG00000211682	IG_J_gene
AL592464.1	ENSG00000231630	lncRNA
TMEM251P1	ENSG00000249514	processed_pseudogene
Z97832.2	ENSG00000272374	lncRNA	1.182	0.653-2.141	0.580147
MED8	ENSG00000159479	protein_coding	2.002	1.082-3.703	0.0269312
PHF1	ENSG00000112511	protein_coding	1.084	0.600-1.959	0.789276
ZNF781	ENSG00000196381	protein_coding	0.869	0.478-1.579	0.645065
IGHV1-24	ENSG00000211950	IG_V_gene	1.699	0.918-3.143	0.0914568
RNU6-1329P	ENSG00000202534	snRNA
AC103563.2	ENSG00000231062	lncRNA	0.528	0.285-0.976	0.0415972
DIPK1A	ENSG00000154511	protein_coding	2.042	1.104-3.776	0.0229201
AC008489.1	ENSG00000253946	processed_pseudogene
ANKMY1	ENSG00000144504	protein_coding	1.617	0.885-2.957	0.118224
PSMB6	ENSG00000142507	protein_coding	0.801	0.442-1.452	0.464125
AC027176.2	ENSG00000259677	processed_pseudogene	1.227	0.673-2.235	0.50476
GUCY1A1	ENSG00000164116	protein_coding	1.283	0.707-2.327	0.412108
AC009237.15	ENSG00000273305	lncRNA	1.596	0.872-2.919	0.129482
PRKG2	ENSG00000138669	protein_coding	1.372	0.752-2.505	0.302839
MESTP3	ENSG00000250927	processed_pseudogene
FBXO45	ENSG00000174013	protein_coding	2.363	1.266-4.410	0.00693421
AC107421.1	ENSG00000235110	processed_pseudogene
AC098657.3	ENSG00000277670	unprocessed_pseudogene
AC002383.1	ENSG00000227863	lncRNA
AMZ2	ENSG00000196704	protein_coding	1.763	0.965-3.222	0.0653972
AC021106.2	ENSG00000251332	processed_pseudogene	1.380	0.758-2.513	0.292155
AC066612.1	ENSG00000259235	lncRNA
AC116612.1	ENSG00000258507	lncRNA
TMEM52	ENSG00000178821	protein_coding	0.991	0.540-1.817	0.976056
RPS2P24	ENSG00000244019	processed_pseudogene	1.134	0.623-2.062	0.681222
RNA5SP177	ENSG00000222054	rRNA_pseudogene
CHN2	ENSG00000106069	protein_coding	0.973	0.537-1.763	0.928776
RN7SL430P	ENSG00000243911	misc_RNA
LNCPRESS1	ENSG00000232301	lncRNA
ZNF460-AS1	ENSG00000267871	lncRNA	1.023	0.564-1.858	0.939116
AC021035.1	ENSG00000227851	lncRNA
AL512504.1	ENSG00000225715	processed_pseudogene
OR2AS2P	ENSG00000271934	unprocessed_pseudogene
AC005828.7	ENSG00000271919	transcribed_processed_pseudogene
GCNT4	ENSG00000176928	protein_coding	0.699	0.385-1.270	0.23966
AC012506.3	ENSG00000233714	lncRNA	1.146	0.633-2.074	0.652628
KLK8	ENSG00000129455	protein_coding
AC024060.1	ENSG00000253049	snoRNA
RN7SL541P	ENSG00000240250	misc_RNA	0.980	0.540-1.779	0.946164
MIR8081	ENSG00000277889	miRNA
AL122016.1	ENSG00000216902	processed_pseudogene
AC097527.1	ENSG00000237666	unprocessed_pseudogene
IP6K3	ENSG00000161896	protein_coding	1.782	0.976-3.253	0.0598974
AL136146.1	ENSG00000254672	processed_pseudogene
MTF2	ENSG00000143033	protein_coding	1.362	0.747-2.482	0.313191
ITFG2-AS1	ENSG00000256150	lncRNA
NOBOX	ENSG00000106410	protein_coding
RBM15B	ENSG00000259956	protein_coding	0.975	0.540-1.763	0.933929
PIH1D2	ENSG00000150773	protein_coding	0.554	0.300-1.024	0.0596862
AL390778.1	ENSG00000227958	lncRNA
KRT18P61	ENSG00000267083	processed_pseudogene
LINC02126	ENSG00000259847	lncRNA
AL136981.1	ENSG00000226668	transcribed_unprocessed_pseudogene
PCGF7P	ENSG00000268140	processed_pseudogene	1.887	1.030-3.458	0.0399067
AL031009.1	ENSG00000278987	TEC	0.967	0.535-1.748	0.912036
AC008638.2	ENSG00000250006	processed_pseudogene
VN1R53P	ENSG00000236313	processed_pseudogene
OR52E1	ENSG00000273085	polymorphic_pseudogene
AC009690.1	ENSG00000260729	protein_coding	1.031	0.569-1.868	0.920286
MT1A	ENSG00000205362	protein_coding	1.042	0.576-1.885	0.891063
AC006064.1	ENSG00000245667	lncRNA	1.550	0.851-2.825	0.152175
AC004817.1	ENSG00000258517	lncRNA	1.231	0.676-2.241	0.496198
AC104009.1	ENSG00000254768	lncRNA
RNU6-391P	ENSG00000202050	snRNA
AL356234.2	ENSG00000230533	lncRNA
ATP2A1	ENSG00000196296	protein_coding	1.159	0.639-2.100	0.62739
AC093424.1	ENSG00000270457	lncRNA	0.905	0.501-1.636	0.740873
IGKV1OR22-5	ENSG00000230481	IG_V_pseudogene
RNU6-448P	ENSG00000252861	snRNA
DPY19L1P2	ENSG00000231952	unprocessed_pseudogene	1.285	0.703-2.347	0.414726
OR6C72P	ENSG00000205331	unprocessed_pseudogene
AC027281.1	ENSG00000279123	TEC	1.557	0.846-2.864	0.154861
RNU1-129P	ENSG00000206791	snRNA
NCAPG	ENSG00000109805	protein_coding	2.264	1.211-4.231	0.0104345
IGHV5-78	ENSG00000211978	IG_V_pseudogene	3.245	1.638-6.431	0.000741556
FANK1	ENSG00000203780	protein_coding	0.509	0.276-0.942	0.0314815
NOP2	ENSG00000111641	protein_coding	3.098	1.594-6.021	0.000850311
ZNF880	ENSG00000221923	protein_coding	0.833	0.460-1.510	0.547536
MELTF	ENSG00000163975	protein_coding	0.854	0.472-1.545	0.601596
ZNF736P9Y	ENSG00000239893	transcribed_processed_pseudogene
PTPRB	ENSG00000127329	protein_coding	1.327	0.732-2.404	0.351806
PRANCR	ENSG00000257815	lncRNA	0.868	0.474-1.591	0.647001
AC116914.1	ENSG00000262358	lncRNA
RNF14P2	ENSG00000250594	processed_pseudogene
DGKD	ENSG00000077044	protein_coding	2.320	1.246-4.318	0.00794089
TMCO1	ENSG00000143183	protein_coding	1.750	0.953-3.212	0.0712241
PDE11A-AS1	ENSG00000229941	lncRNA	0.924	0.509-1.675	0.794104
AC117500.5	ENSG00000279455	TEC
RAB5C	ENSG00000108774	protein_coding	0.794	0.437-1.441	0.447506
NPBWR2	ENSG00000125522	protein_coding
UPP1	ENSG00000183696	protein_coding	1.351	0.743-2.457	0.323253
AP001610.2	ENSG00000228318	lncRNA	1.513	0.832-2.753	0.175097
AC064859.1	ENSG00000279874	TEC
AC008760.1	ENSG00000269680	lncRNA	1.088	0.600-1.972	0.782084
AC093323.2	ENSG00000279859	TEC
RNA5SP36	ENSG00000222129	rRNA_pseudogene
RPS17P17	ENSG00000225758	processed_pseudogene
TRABD2B	ENSG00000269113	protein_coding	0.782	0.430-1.421	0.419469
RPL36P2	ENSG00000231302	processed_pseudogene
AC073534.1	ENSG00000268442	processed_pseudogene	0.700	0.385-1.271	0.241395
RPS3AP17	ENSG00000244031	processed_pseudogene
AC020914.3	ENSG00000268957	unprocessed_pseudogene
AC244157.1	ENSG00000231392	unprocessed_pseudogene
AMN	ENSG00000166126	protein_coding	0.798	0.440-1.447	0.457712
KCNE1B	ENSG00000276289	protein_coding
KLK10	ENSG00000129451	protein_coding	1.878	1.025-3.440	0.041264
AL133338.1	ENSG00000260000	lncRNA	1.228	0.675-2.231	0.501103
MRPL57P7	ENSG00000254312	processed_pseudogene
AF096876.1	ENSG00000259981	lncRNA
KDM5B	ENSG00000117139	protein_coding	1.541	0.844-2.811	0.159097
KRTAP19-3	ENSG00000244025	protein_coding
STPG1	ENSG00000001460	protein_coding	0.745	0.411-1.349	0.330789
AC004951.3	ENSG00000241057	transcribed_unprocessed_pseudogene	0.895	0.494-1.623	0.715703
FHOD1	ENSG00000135723	protein_coding	2.067	1.118-3.823	0.0206273
PTPRH	ENSG00000080031	protein_coding	1.890	1.028-3.472	0.0403748
PCMTD1	ENSG00000168300	protein_coding	1.275	0.702-2.316	0.424646
AL121957.1	ENSG00000234206	lncRNA	0.576	0.312-1.066	0.0788343
OR14A16	ENSG00000196772	protein_coding
NDUFS5P6	ENSG00000255531	processed_pseudogene
AL136038.1	ENSG00000200693	snoRNA	0.568	0.307-1.050	0.0712959
AC002128.1	ENSG00000268947	lncRNA	0.800	0.442-1.449	0.462129
AC112907.2	ENSG00000231982	unprocessed_pseudogene	1.250	0.687-2.274	0.464851
GLRA3	ENSG00000145451	protein_coding
AACSP1	ENSG00000250420	transcribed_unprocessed_pseudogene	0.714	0.391-1.303	0.272386
RPS28P7	ENSG00000227097	processed_pseudogene	1.794	0.976-3.298	0.0597725
COX7A2P2	ENSG00000236764	processed_pseudogene	0.860	0.476-1.555	0.618762
MINDY4	ENSG00000106125	protein_coding	1.040	0.576-1.880	0.895664
MAP2K7	ENSG00000076984	protein_coding	1.309	0.722-2.374	0.375436
AC013733.2	ENSG00000234595	lncRNA
AP000281.2	ENSG00000232360	lncRNA
SMIM32	ENSG00000271824	protein_coding	0.917	0.507-1.658	0.774408
RBM38-AS1	ENSG00000218018	lncRNA	0.993	0.547-1.802	0.982143
ZNF767P	ENSG00000133624	transcribed_unprocessed_pseudogene	0.787	0.432-1.433	0.433563
AC010376.1	ENSG00000253801	processed_pseudogene
MT-TL1	ENSG00000209082	Mt_tRNA	0.917	0.508-1.656	0.774136
AP5S1	ENSG00000125843	protein_coding	0.839	0.462-1.526	0.565474
GRIP1	ENSG00000155974	protein_coding	1.351	0.743-2.455	0.323729
RPS29P12	ENSG00000243664	processed_pseudogene
VRK3	ENSG00000105053	protein_coding	0.971	0.537-1.756	0.922649
H2BP8	ENSG00000235976	processed_pseudogene
SRSF10P1	ENSG00000267717	processed_pseudogene
LINC01880	ENSG00000232002	lncRNA	0.973	0.535-1.767	0.927164
SNORD99	ENSG00000221539	snoRNA	1.556	0.854-2.834	0.148386
FP236315.1	ENSG00000279064	lncRNA
AC027369.4	ENSG00000254920	unprocessed_pseudogene
NDUFAF4P4	ENSG00000231378	processed_pseudogene
AC123904.2	ENSG00000257323	processed_pseudogene
VENTXP3	ENSG00000257364	processed_pseudogene
ARMH2	ENSG00000260286	protein_coding
SLC2A1	ENSG00000117394	protein_coding	2.539	1.305-4.937	0.00605629
LEMD1-AS1	ENSG00000226235	lncRNA	2.333	1.237-4.401	0.00887652
AL360270.2	ENSG00000261654	lncRNA	2.358	1.233-4.511	0.00952643
WNT1	ENSG00000125084	protein_coding	0.641	0.349-1.176	0.150654
MIR4635	ENSG00000263834	miRNA	1.288	0.705-2.351	0.410725
AC104825.1	ENSG00000251615	lncRNA	0.724	0.396-1.324	0.295036
AC024681.2	ENSG00000254227	lncRNA
AC012414.3	ENSG00000259443	lncRNA
AC134050.1	ENSG00000241537	processed_pseudogene
MUSK	ENSG00000030304	protein_coding	1.030	0.570-1.860	0.923103
CDY1	ENSG00000172288	protein_coding
AL591684.3	ENSG00000270369	processed_pseudogene
LINC02317	ENSG00000258678	lncRNA
ST6GALNAC4P1	ENSG00000233469	processed_pseudogene	1.408	0.775-2.558	0.260926
POLR2LP1	ENSG00000238211	processed_pseudogene	0.932	0.515-1.687	0.816651
AC093802.1	ENSG00000220256	lncRNA
RNA5SP465	ENSG00000212497	rRNA_pseudogene
DUX4L5	ENSG00000280799	unprocessed_pseudogene
AC093249.6	ENSG00000261840	lncRNA	0.750	0.413-1.362	0.344433
WASH4P	ENSG00000234769	unprocessed_pseudogene	0.900	0.498-1.628	0.728357
RNU6-175P	ENSG00000252705	snRNA
RNU6-428P	ENSG00000199812	snRNA
SPINK1	ENSG00000164266	protein_coding	1.575	0.867-2.861	0.136277
AL031710.1	ENSG00000261399	lncRNA	0.374	0.198-0.706	0.00243339
PHKBP2	ENSG00000258467	unprocessed_pseudogene
AC107015.1	ENSG00000241815	processed_pseudogene
VSTM2B	ENSG00000187135	protein_coding
HCG27	ENSG00000206344	lncRNA	0.976	0.537-1.773	0.936169
AL132655.4	ENSG00000274491	misc_RNA
RN7SL521P	ENSG00000240877	misc_RNA	0.959	0.526-1.748	0.891813
AC139768.1	ENSG00000278126	lncRNA	0.677	0.371-1.236	0.204075
AC091819.2	ENSG00000253713	lncRNA
AC079298.1	ENSG00000278981	lncRNA
SPATA31D1	ENSG00000214929	protein_coding
MTND4P8	ENSG00000248548	unprocessed_pseudogene
GLYCTK	ENSG00000168237	protein_coding	0.945	0.520-1.714	0.851163
MASP2	ENSG00000009724	protein_coding	0.589	0.320-1.083	0.0885877
FOXD2-AS1	ENSG00000237424	lncRNA	3.286	1.660-6.505	0.000637644
DNAJA1P6	ENSG00000228045	processed_pseudogene
RPRM	ENSG00000177519	protein_coding	1.598	0.876-2.916	0.126755
TNNT1	ENSG00000105048	protein_coding	2.622	1.402-4.904	0.0025489
AC008555.6	ENSG00000280106	TEC	1.008	0.557-1.822	0.980093
AC009220.1	ENSG00000228360	processed_pseudogene	1.430	0.783-2.612	0.244463
MTND1P11	ENSG00000228166	unprocessed_pseudogene
AC138869.1	ENSG00000260414	processed_pseudogene
MT-ND1	ENSG00000198888	protein_coding	0.673	0.371-1.223	0.193754
PPOX	ENSG00000143224	protein_coding	1.337	0.737-2.427	0.338768
OR2U2P	ENSG00000242524	unprocessed_pseudogene
MTATP6P26	ENSG00000236878	processed_pseudogene	1.120	0.619-2.027	0.708213
DEFA1	ENSG00000206047	protein_coding
AL136369.2	ENSG00000231496	lncRNA
LINC02301	ENSG00000258743	lncRNA
H6PD	ENSG00000049239	protein_coding	0.948	0.525-1.713	0.859676
RCOR1	ENSG00000089902	protein_coding	0.926	0.513-1.675	0.80047
GRAMD1C	ENSG00000178075	protein_coding	0.701	0.384-1.280	0.247233
LINC01429	ENSG00000227964	lncRNA
RPS6KB1	ENSG00000108443	protein_coding	1.513	0.831-2.757	0.175646
AC068620.1	ENSG00000269921	lncRNA	0.846	0.468-1.529	0.579957
ADIRF-AS1	ENSG00000272734	lncRNA	0.523	0.280-0.976	0.0418946
GLI3	ENSG00000106571	protein_coding	1.127	0.624-2.037	0.691812
MIR378D1	ENSG00000263631	miRNA
MTATP6P19	ENSG00000228316	processed_pseudogene
OFD1P4Y	ENSG00000229406	unprocessed_pseudogene
AC006001.2	ENSG00000226824	lncRNA	1.503	0.823-2.744	0.18473
KCNE4	ENSG00000152049	protein_coding	2.221	1.161-4.252	0.0159576
AL589987.1	ENSG00000230707	processed_pseudogene
EIF1P5	ENSG00000266563	unprocessed_pseudogene	1.758	0.962-3.214	0.0667321
HOXC13	ENSG00000123364	protein_coding	2.354	1.271-4.359	0.00647147
DAP3P1	ENSG00000225082	unprocessed_pseudogene
TOLLIP-AS1	ENSG00000255153	lncRNA	0.279	0.140-0.554	0.000270969
AC009065.8	ENSG00000261663	lncRNA	0.739	0.401-1.361	0.331258
FAM217B	ENSG00000196227	protein_coding	1.145	0.633-2.073	0.653584
PPIC-AS1	ENSG00000249996	lncRNA	1.210	0.666-2.201	0.531433
AC011396.1	ENSG00000248842	lncRNA
AC139143.1	ENSG00000230080	processed_pseudogene	0.730	0.401-1.330	0.303501
AC067817.2	ENSG00000253829	lncRNA	0.752	0.414-1.366	0.349096
FCGR2B	ENSG00000072694	protein_coding	0.778	0.428-1.413	0.409007
LAMTOR4	ENSG00000188186	protein_coding	0.932	0.515-1.685	0.815365
PHYKPL	ENSG00000175309	protein_coding	1.028	0.568-1.859	0.928266
U3	ENSG00000212211	snoRNA
VN1R7P	ENSG00000275592	processed_pseudogene
AC034234.1	ENSG00000248935	lncRNA
KIAA1328	ENSG00000150477	protein_coding	0.733	0.404-1.332	0.308091
KRT8P10	ENSG00000231203	processed_pseudogene	1.405	0.775-2.547	0.26291
AC133473.1	ENSG00000236489	processed_pseudogene	1.169	0.645-2.120	0.606368
RNU7-90P	ENSG00000238731	snRNA
NME1-NME2	ENSG00000011052	protein_coding	1.484	0.816-2.700	0.195729
AC007274.2	ENSG00000236690	unprocessed_pseudogene
PHLDA2	ENSG00000181649	protein_coding	1.165	0.643-2.110	0.614026
CBL	ENSG00000110395	protein_coding	1.288	0.711-2.335	0.403418
ASS1P2	ENSG00000223922	processed_pseudogene	1.325	0.730-2.404	0.354972
AC022690.1	ENSG00000254425	processed_pseudogene
RLN1	ENSG00000107018	protein_coding	0.677	0.369-1.242	0.207377
AC093801.2	ENSG00000248480	processed_pseudogene
IGHV1-12	ENSG00000254174	IG_V_pseudogene
RN7SL193P	ENSG00000239679	misc_RNA
AC245128.2	ENSG00000228790	unprocessed_pseudogene
KRT8P50	ENSG00000260799	processed_pseudogene	0.819	0.452-1.483	0.50928
CLN6	ENSG00000128973	protein_coding	0.839	0.463-1.522	0.564232
EFS	ENSG00000100842	protein_coding	2.156	1.164-3.991	0.0145357
PPIAP27	ENSG00000234363	processed_pseudogene
AC103592.1	ENSG00000223905	processed_pseudogene
ERRFI1	ENSG00000116285	protein_coding	1.150	0.636-2.078	0.644578
AL049874.2	ENSG00000244756	processed_pseudogene
EVPL	ENSG00000167880	protein_coding	0.910	0.503-1.644	0.754218
AC015878.2	ENSG00000265948	lncRNA
GRAMD4P8	ENSG00000270930	processed_pseudogene
AC120024.4	ENSG00000279273	TEC
SMIM2	ENSG00000139656	protein_coding	0.627	0.341-1.152	0.132601
AC073257.1	ENSG00000232140	lncRNA
SPON1-AS1	ENSG00000254418	lncRNA	0.491	0.266-0.906	0.0227556
IL27RA	ENSG00000104998	protein_coding	2.110	1.148-3.876	0.0161231
CHMP1B2P	ENSG00000278530	transcribed_unitary_pseudogene	1.084	0.600-1.959	0.788841
AC068787.1	ENSG00000279952	TEC
SRGAP2-AS1	ENSG00000230806	lncRNA
WDR70	ENSG00000082068	protein_coding	1.376	0.758-2.498	0.294317
AC073612.1	ENSG00000258064	protein_coding
OR10H1	ENSG00000186723	protein_coding
BRDT	ENSG00000137948	protein_coding
OTUD1	ENSG00000165312	protein_coding	0.981	0.543-1.773	0.94987
AL162724.2	ENSG00000235204	lncRNA	0.749	0.413-1.359	0.342074
TTC5	ENSG00000136319	protein_coding	0.889	0.491-1.608	0.696527
PDCD6	ENSG00000249915	protein_coding	1.673	0.915-3.058	0.09437
AC137675.1	ENSG00000232167	processed_pseudogene
MIR6131	ENSG00000277073	miRNA
AC008267.6	ENSG00000244657	transcribed_unprocessed_pseudogene
AC068308.1	ENSG00000241231	lncRNA
LINC02747	ENSG00000255774	lncRNA	0.992	0.549-1.795	0.979958
MRPS11	ENSG00000181991	protein_coding	0.879	0.486-1.589	0.669703
RPL7P22	ENSG00000226544	processed_pseudogene
RNA5SP442	ENSG00000201920	rRNA_pseudogene
EPB41L2	ENSG00000079819	protein_coding	1.111	0.615-2.007	0.727326
AL772337.3	ENSG00000234460	transcribed_unprocessed_pseudogene	1.649	0.903-3.011	0.103247
EPHA3	ENSG00000044524	protein_coding	2.278	1.207-4.300	0.0110652
CENPBD1P1	ENSG00000213753	transcribed_processed_pseudogene	1.471	0.809-2.677	0.206023
C2orf27A	ENSG00000197927	transcribed_unprocessed_pseudogene	2.711	1.435-5.120	0.00211043
RNU6ATAC25P	ENSG00000221725	snRNA
WWC2-AS2	ENSG00000251359	lncRNA	0.619	0.339-1.129	0.117717
HMGB1P46	ENSG00000254146	processed_pseudogene
AC109329.1	ENSG00000253346	processed_pseudogene
DIO1	ENSG00000211452	protein_coding	0.927	0.509-1.689	0.805033
C1orf35	ENSG00000143793	protein_coding	2.250	1.213-4.172	0.0100493
LDHA	ENSG00000134333	protein_coding	1.685	0.918-3.093	0.0922986
LINC02826	ENSG00000275212	lncRNA
RN7SL446P	ENSG00000244544	misc_RNA
AC079945.2	ENSG00000277250	misc_RNA
XCL1	ENSG00000143184	protein_coding	1.777	0.961-3.285	0.0667108
MIR4740	ENSG00000266392	miRNA	0.662	0.363-1.208	0.178977
AL033527.2	ENSG00000261798	lncRNA	0.810	0.445-1.476	0.491886
UBE3A	ENSG00000114062	protein_coding	1.302	0.716-2.369	0.38773
DNMT3A	ENSG00000119772	protein_coding	1.076	0.590-1.963	0.810982
PPIAP16	ENSG00000213509	processed_pseudogene	0.975	0.540-1.762	0.93443
AL662844.3	ENSG00000271821	lncRNA	1.169	0.644-2.122	0.60704
AC087857.1	ENSG00000229642	lncRNA
PDE5A	ENSG00000138735	protein_coding	1.086	0.597-1.974	0.786465
AC061997.1	ENSG00000251838	snoRNA
RN7SL648P	ENSG00000265727	misc_RNA
LINC01730	ENSG00000275491	lncRNA	1.655	0.903-3.032	0.103111
RNU6-1045P	ENSG00000252130	snRNA
AC110774.1	ENSG00000279013	TEC	0.644	0.353-1.175	0.151199
ZNF304	ENSG00000131845	protein_coding	0.625	0.340-1.148	0.129547
AL359258.3	ENSG00000280186	TEC	0.581	0.313-1.078	0.0850029
AC104316.2	ENSG00000259631	lncRNA	1.046	0.578-1.891	0.882568
ATP6AP2	ENSG00000182220	protein_coding	1.080	0.597-1.952	0.799841
RN7SL714P	ENSG00000241757	misc_RNA
AP001207.1	ENSG00000253153	processed_pseudogene
ATP23	ENSG00000166896	protein_coding	1.679	0.921-3.059	0.0906633
PLIN4	ENSG00000167676	protein_coding	0.833	0.461-1.507	0.546319
AC008079.1	ENSG00000280007	lncRNA	1.146	0.631-2.081	0.653531
MTND4P24	ENSG00000232177	processed_pseudogene	1.002	0.551-1.823	0.994636
AC244100.3	ENSG00000275944	lncRNA	0.772	0.426-1.399	0.393557
Y_RNA	ENSG00000201683	misc_RNA
AL035411.1	ENSG00000185839	processed_pseudogene	0.882	0.484-1.605	0.680552
AL157944.1	ENSG00000233290	lncRNA
DSCR4-IT1	ENSG00000223608	lncRNA
HMGN2P10	ENSG00000231261	processed_pseudogene
ARL17B	ENSG00000228696	protein_coding	0.961	0.528-1.749	0.896998
RLIMP1	ENSG00000229456	processed_pseudogene	0.958	0.530-1.730	0.885635
COPS5P1	ENSG00000213187	processed_pseudogene
Y_RNA	ENSG00000207176	misc_RNA	0.665	0.364-1.213	0.182922
MIR129-2	ENSG00000199077	miRNA
PLP2	ENSG00000102007	protein_coding	1.533	0.839-2.798	0.164462
AC011506.1	ENSG00000242411	processed_pseudogene	1.665	0.899-3.083	0.105077
TREH	ENSG00000118094	protein_coding	0.345	0.182-0.655	0.00114387
AL049861.1	ENSG00000270507	processed_pseudogene
NOP16	ENSG00000048162	protein_coding	2.404	1.274-4.536	0.00676932
GNA12	ENSG00000146535	protein_coding	1.818	0.994-3.323	0.052261
HEY2	ENSG00000135547	protein_coding	0.579	0.315-1.062	0.07742
ACOX2	ENSG00000168306	protein_coding	0.782	0.431-1.418	0.417784
AP000542.3	ENSG00000280341	lncRNA
INTS13	ENSG00000064102	protein_coding	1.902	1.029-3.514	0.0400959
PROSER2	ENSG00000148426	protein_coding	1.926	1.049-3.537	0.034612
PPP1R7	ENSG00000115685	protein_coding	0.812	0.448-1.472	0.49189
AC119150.1	ENSG00000249916	lncRNA
AC099791.2	ENSG00000271200	lncRNA	0.904	0.496-1.646	0.741122
Metazoa_SRP	ENSG00000276669	misc_RNA
AP001468.1	ENSG00000228404	lncRNA
AC008662.2	ENSG00000253538	lncRNA
MIR6720	ENSG00000275859	miRNA
AC020703.1	ENSG00000249309	lncRNA
OR51E2	ENSG00000167332	protein_coding	2.012	1.078-3.755	0.0281072
AP002992.1	ENSG00000255236	lncRNA	0.719	0.392-1.317	0.284909
MTND4P31	ENSG00000235382	processed_pseudogene
CYP2E1	ENSG00000130649	protein_coding	0.887	0.488-1.614	0.695581
PES1	ENSG00000100029	protein_coding	1.451	0.795-2.648	0.225775
ADAM20P2	ENSG00000248574	processed_pseudogene
USP3-AS1	ENSG00000259248	lncRNA	1.252	0.691-2.269	0.458413
IGLC7	ENSG00000211685	IG_C_gene	1.176	0.650-2.128	0.591542
AC078899.3	ENSG00000268620	unprocessed_pseudogene
MIR516A2	ENSG00000207620	miRNA
AP002990.1	ENSG00000255508	protein_coding	1.716	0.939-3.136	0.0789236
HSDL2	ENSG00000119471	protein_coding	1.059	0.585-1.918	0.849279
RNU6-919P	ENSG00000252540	snRNA
LINC01548	ENSG00000229086	lncRNA
RPS13P2	ENSG00000228929	processed_pseudogene	1.197	0.661-2.167	0.553544
RPL31P9	ENSG00000264054	processed_pseudogene
LINC00395	ENSG00000231061	lncRNA
STARD5	ENSG00000172345	protein_coding	0.798	0.439-1.453	0.460778
IGHV3-74	ENSG00000224650	IG_V_gene	1.669	0.909-3.064	0.0983116
AL162425.1	ENSG00000236461	lncRNA
PTCD3	ENSG00000132300	protein_coding	1.042	0.575-1.889	0.892808
ABHD17AP4	ENSG00000229107	processed_pseudogene	2.560	1.347-4.868	0.00413207
TRAV5	ENSG00000211779	TR_V_gene	0.909	0.502-1.647	0.752518
TSPEAR	ENSG00000175894	protein_coding	1.370	0.755-2.486	0.300844
AC011487.1	ENSG00000213777	transcribed_processed_pseudogene	1.379	0.754-2.525	0.297162
LINC01874	ENSG00000223985	lncRNA	0.566	0.309-1.039	0.0665197
CYP2D6	ENSG00000100197	protein_coding	1.186	0.655-2.149	0.573331
FLYWCH2	ENSG00000162076	protein_coding	1.319	0.727-2.393	0.362376
NTM	ENSG00000182667	protein_coding	2.316	1.241-4.324	0.00837045
SERF1AP1	ENSG00000250813	processed_pseudogene
ZFP91P1	ENSG00000274010	processed_pseudogene	0.404	0.215-0.760	0.00490236
AC091489.2	ENSG00000260933	processed_pseudogene
IFNA1	ENSG00000197919	protein_coding	0.545	0.297-1.001	0.0504949
DLGAP1-AS4	ENSG00000263878	lncRNA
LCT-AS1	ENSG00000226806	lncRNA
ZDHHC20P3	ENSG00000255460	processed_pseudogene
AC008736.2	ENSG00000267567	lncRNA	0.791	0.437-1.431	0.437551
AC010387.1	ENSG00000250694	lncRNA
RN7SL177P	ENSG00000242976	misc_RNA
LINC01771	ENSG00000225675	lncRNA
AC093890.1	ENSG00000249741	processed_pseudogene	2.409	1.285-4.515	0.00610695
RNY1P5	ENSG00000206617	misc_RNA
SNORA72	ENSG00000207249	snoRNA
AC091027.2	ENSG00000266586	lncRNA
AC103808.1	ENSG00000264212	lncRNA
ZNF551	ENSG00000204519	protein_coding	0.700	0.385-1.273	0.24228
RNVU1-24	ENSG00000201699	snRNA
RPL41	ENSG00000229117	protein_coding	1.714	0.934-3.147	0.0821889
ELOCP13	ENSG00000225716	processed_pseudogene
RN7SKP132	ENSG00000251810	misc_RNA
SERPINB3	ENSG00000057149	protein_coding
RNU4-73P	ENSG00000200034	snRNA
AC108706.1	ENSG00000277746	processed_pseudogene
ASB2	ENSG00000100628	protein_coding	1.668	0.914-3.043	0.0955989
RNU7-105P	ENSG00000251919	snRNA
RPS6P16	ENSG00000243250	processed_pseudogene	0.745	0.410-1.354	0.334578
AP005328.1	ENSG00000272461	lncRNA
CD1C	ENSG00000158481	protein_coding	1.117	0.618-2.018	0.714001
WFDC6	ENSG00000243543	protein_coding
AL035410.2	ENSG00000271419	processed_pseudogene
DDX55P1	ENSG00000270863	processed_pseudogene	0.938	0.518-1.697	0.83194
MZT2A	ENSG00000173272	protein_coding	2.680	1.375-5.223	0.00379797
MIR548C	ENSG00000207546	miRNA
FOXO1B	ENSG00000214295	processed_pseudogene
EXOSC7	ENSG00000075914	protein_coding	1.151	0.637-2.081	0.640869
RNA5SP237	ENSG00000222346	rRNA_pseudogene
AP003031.3	ENSG00000254814	lncRNA
TPI1P4	ENSG00000225455	processed_pseudogene
OGDHL	ENSG00000197444	protein_coding	0.299	0.151-0.593	0.000540213
AL117382.3	ENSG00000233376	lncRNA
IL12A	ENSG00000168811	protein_coding	2.333	1.249-4.358	0.00785207
LINC01299	ENSG00000254081	lncRNA
FGFBP1	ENSG00000137440	protein_coding	1.009	0.557-1.828	0.975292
BRD9P2	ENSG00000249908	transcribed_unprocessed_pseudogene	0.867	0.479-1.569	0.637333
RN7SL150P	ENSG00000240626	misc_RNA
RN7SKP7	ENSG00000222472	misc_RNA
FAM86C1P	ENSG00000158483	transcribed_unprocessed_pseudogene	0.645	0.355-1.173	0.150726
HNRNPA1P40	ENSG00000212961	processed_pseudogene	1.322	0.730-2.396	0.357125
MATN3	ENSG00000132031	protein_coding	1.289	0.709-2.345	0.404769
AL021578.1	ENSG00000275894	lncRNA	0.855	0.473-1.547	0.605073
AP001610.3	ENSG00000232806	lncRNA
PIGA	ENSG00000165195	protein_coding	1.770	0.964-3.250	0.0657159
AP002512.1	ENSG00000254411	processed_pseudogene
AP006565.1	ENSG00000265737	lncRNA
AC107074.1	ENSG00000249184	lncRNA
MNT	ENSG00000070444	protein_coding	1.613	0.878-2.964	0.123332
AC009145.3	ENSG00000260694	lncRNA
AL354794.2	ENSG00000236998	processed_pseudogene	0.998	0.547-1.819	0.99478
MSANTD3	ENSG00000066697	protein_coding	2.374	1.242-4.539	0.00892547
AC104333.2	ENSG00000236317	processed_pseudogene	1.245	0.687-2.255	0.47033
WDR45BP1	ENSG00000265574	processed_pseudogene	1.177	0.647-2.143	0.593841
LINC01776	ENSG00000226053	lncRNA
AL139130.1	ENSG00000237390	lncRNA	2.312	1.226-4.363	0.00965178
OR2V2	ENSG00000182613	protein_coding
PLOD1	ENSG00000083444	protein_coding	2.987	1.538-5.801	0.00123543
SNCA-AS1	ENSG00000247775	lncRNA
CLPSL2	ENSG00000196748	protein_coding	0.688	0.378-1.252	0.220487
PSMB3P2	ENSG00000235444	processed_pseudogene
Y_RNA	ENSG00000200883	misc_RNA
LINC02481	ENSG00000246526	lncRNA	1.456	0.802-2.641	0.216954
AL049636.1	ENSG00000236674	processed_pseudogene
RNA5S10	ENSG00000199910	rRNA
RNU6-464P	ENSG00000253026	snRNA
AC244502.3	ENSG00000259042	lncRNA
CD79B	ENSG00000007312	protein_coding	1.711	0.937-3.124	0.0805302
AC091812.2	ENSG00000273720	processed_pseudogene	1.241	0.686-2.244	0.475369
SNORD42	ENSG00000202440	snoRNA
FARS2	ENSG00000145982	protein_coding	0.647	0.355-1.180	0.155712
AC020656.2	ENSG00000274979	lncRNA	0.830	0.456-1.511	0.542586
DDX60L	ENSG00000181381	protein_coding	0.886	0.487-1.613	0.692728
RN7SL802P	ENSG00000277506	misc_RNA
VNN2	ENSG00000112303	protein_coding	1.814	0.992-3.316	0.0530686
SH3D21	ENSG00000214193	protein_coding	1.105	0.611-1.997	0.741102
RNU6-1307P	ENSG00000212314	snRNA
IGHJ1P	ENSG00000227335	IG_J_pseudogene
LINC01219	ENSG00000232987	lncRNA
PRKAG2-AS1	ENSG00000239911	lncRNA	1.232	0.681-2.229	0.490322
LINC01994	ENSG00000241098	lncRNA
RCN3	ENSG00000142552	protein_coding	1.602	0.877-2.927	0.124936
PPP4C	ENSG00000149923	protein_coding	1.354	0.739-2.481	0.326973
COX6CP17	ENSG00000235141	processed_pseudogene
AC003101.3	ENSG00000278977	TEC
AL121929.1	ENSG00000226431	lncRNA
MIR638	ENSG00000207972	miRNA
JAKMIP3	ENSG00000188385	protein_coding	1.824	0.992-3.352	0.0529192
AL365440.1	ENSG00000231434	processed_pseudogene	1.142	0.632-2.066	0.659782
AC099494.1	ENSG00000279410	TEC
AC004233.2	ENSG00000272079	lncRNA	1.053	0.581-1.911	0.863973
ALDOA	ENSG00000149925	protein_coding	1.016	0.562-1.836	0.958377
AC023866.2	ENSG00000254222	lncRNA
CTAGE6	ENSG00000271321	protein_coding
NCEH1	ENSG00000144959	protein_coding	0.706	0.384-1.299	0.263527
SMARCC2	ENSG00000139613	protein_coding	1.553	0.851-2.834	0.15103
RFX4	ENSG00000111783	protein_coding	0.493	0.264-0.921	0.0264371
NRAP	ENSG00000197893	protein_coding	1.888	1.028-3.467	0.0406152
NPM1P19	ENSG00000223864	processed_pseudogene	1.209	0.668-2.189	0.530925
RCAN3	ENSG00000117602	protein_coding	1.324	0.728-2.408	0.35715
RNU6-18P	ENSG00000207257	snRNA
GALC	ENSG00000054983	protein_coding	0.941	0.521-1.702	0.841304
ZBTB21	ENSG00000173276	protein_coding	1.056	0.584-1.908	0.857534
MIR548AM	ENSG00000265144	miRNA
KBTBD8	ENSG00000163376	protein_coding	1.243	0.686-2.252	0.473182
MIR574	ENSG00000207944	miRNA
ZNF451	ENSG00000112200	protein_coding	1.131	0.624-2.050	0.685173
AC012506.2	ENSG00000223634	lncRNA	1.665	0.914-3.032	0.0956425
AC007557.2	ENSG00000231597	lncRNA
LCN6	ENSG00000267206	protein_coding	0.941	0.521-1.701	0.84128
MED31	ENSG00000108590	protein_coding	1.133	0.627-2.048	0.678225
RNF24	ENSG00000101236	protein_coding	1.892	1.029-3.478	0.0401456
BCL7C	ENSG00000099385	protein_coding	1.110	0.613-2.009	0.731437
SNORD114-6	ENSG00000201263	snoRNA
AC098851.1	ENSG00000250990	lncRNA	0.631	0.340-1.169	0.143208
DROSHA	ENSG00000113360	protein_coding	1.435	0.789-2.609	0.236721
AC087499.6	ENSG00000264874	processed_pseudogene
MIR569	ENSG00000207963	miRNA
LEMD2	ENSG00000161904	protein_coding	1.835	1.003-3.355	0.0486961
BTLA	ENSG00000186265	protein_coding	1.591	0.869-2.914	0.132234
RNA5-8SP7	ENSG00000200313	rRNA_pseudogene
TSPAN19	ENSG00000231738	protein_coding	1.109	0.605-2.033	0.737971
IGLC3	ENSG00000211679	IG_C_gene	1.680	0.915-3.083	0.0939439
TRAJ36	ENSG00000276699	TR_J_gene
PRDM10	ENSG00000170325	protein_coding	1.429	0.783-2.605	0.244538
LINC01686	ENSG00000261504	lncRNA	1.860	1.008-3.433	0.0471745
RNU6-78P	ENSG00000199767	snRNA
DUX4L11	ENSG00000278761	unprocessed_pseudogene
AC015712.1	ENSG00000232386	lncRNA	0.912	0.503-1.654	0.762692
AC137803.1	ENSG00000277770	unprocessed_pseudogene
AL022316.1	ENSG00000230107	lncRNA	0.848	0.468-1.537	0.587735
AC008738.4	ENSG00000267714	lncRNA
UQCRB	ENSG00000156467	protein_coding	0.656	0.357-1.204	0.173277
U8	ENSG00000212144	snoRNA
MIR3117	ENSG00000264720	miRNA
DIPK1B	ENSG00000165716	protein_coding	1.841	1.002-3.384	0.0493498
Z98742.1	ENSG00000230248	lncRNA
MRPL20-AS1	ENSG00000224870	lncRNA	0.685	0.373-1.258	0.222093
RNF5	ENSG00000204308	protein_coding	0.633	0.345-1.164	0.141149
ONECUT1	ENSG00000169856	protein_coding
AC091946.2	ENSG00000272130	lncRNA	0.814	0.450-1.474	0.496933
MIR217	ENSG00000207548	miRNA
POTEC	ENSG00000183206	protein_coding
RN7SL49P	ENSG00000265802	misc_RNA	0.753	0.412-1.375	0.356099
BNIP3P32	ENSG00000268830	processed_pseudogene
ITFG1-AS1	ENSG00000260281	lncRNA	1.312	0.723-2.382	0.371185
CCDC63	ENSG00000173093	protein_coding
CDK8	ENSG00000132964	protein_coding	0.809	0.445-1.472	0.488036
USP9YP34	ENSG00000233378	unprocessed_pseudogene
Z98949.2	ENSG00000232464	lncRNA
AL162386.2	ENSG00000234740	lncRNA	1.529	0.841-2.780	0.163661
AL606490.5	ENSG00000231603	processed_pseudogene
PCBP3	ENSG00000183570	protein_coding	2.337	1.260-4.335	0.00708045
LAMA1	ENSG00000101680	protein_coding	1.496	0.815-2.747	0.194061
DEFB4B	ENSG00000177257	protein_coding
TAF9B	ENSG00000187325	protein_coding	1.349	0.743-2.447	0.325332
PLK3	ENSG00000173846	protein_coding	0.918	0.507-1.662	0.777319
DOC2A	ENSG00000149927	protein_coding	0.867	0.477-1.577	0.640307
ULK4P1	ENSG00000261279	transcribed_unprocessed_pseudogene
MPLKIP	ENSG00000168303	protein_coding	1.320	0.728-2.394	0.359999
RN7SL144P	ENSG00000242559	misc_RNA
LIPJ	ENSG00000204022	protein_coding	0.619	0.337-1.137	0.122252
RIC8B	ENSG00000111785	protein_coding	1.336	0.736-2.427	0.341422
TRAJ23	ENSG00000211866	TR_J_gene
RPL32P31	ENSG00000213128	processed_pseudogene
TRIM51	ENSG00000124900	protein_coding
RNU6-940P	ENSG00000200303	snRNA
WNK4	ENSG00000126562	protein_coding	1.616	0.889-2.937	0.115444
Y_RNA	ENSG00000201501	misc_RNA
RPL19P14	ENSG00000240870	processed_pseudogene
AP002392.1	ENSG00000256098	processed_pseudogene
LNPEP	ENSG00000113441	protein_coding	1.205	0.666-2.180	0.538369
AP002518.1	ENSG00000256195	lncRNA
LINC01562	ENSG00000203356	lncRNA	0.963	0.532-1.744	0.900879
AC021146.8	ENSG00000251236	unprocessed_pseudogene
AL121757.2	ENSG00000266908	lncRNA
AC079340.2	ENSG00000251377	lncRNA
PXT1	ENSG00000179165	protein_coding	0.665	0.365-1.214	0.184488
RNU6-461P	ENSG00000201065	snRNA
MRPL22	ENSG00000082515	protein_coding	1.272	0.702-2.304	0.427307
FAM205BP	ENSG00000257198	transcribed_unprocessed_pseudogene
LINC02618	ENSG00000242104	transcribed_unitary_pseudogene
MIR6737	ENSG00000276584	miRNA
ARPC3P5	ENSG00000214027	processed_pseudogene	1.973	1.073-3.627	0.0286969
AC012366.1	ENSG00000278060	lncRNA	0.659	0.359-1.209	0.177801
AL391416.1	ENSG00000219951	processed_pseudogene	1.067	0.590-1.931	0.829266
NCAN	ENSG00000130287	protein_coding	1.143	0.631-2.072	0.659021
AC244131.1	ENSG00000256657	unprocessed_pseudogene
IGHV1OR15-3	ENSG00000271288	IG_V_pseudogene
AC017053.1	ENSG00000234275	lncRNA
AL138767.2	ENSG00000223761	lncRNA
RNU4-22P	ENSG00000222990	snRNA	1.368	0.751-2.490	0.305859
AC011491.2	ENSG00000269444	lncRNA	1.187	0.654-2.153	0.572728
IGLVV-66	ENSG00000254075	IG_V_pseudogene
RNU6-787P	ENSG00000206759	snRNA
EEF1A1P11	ENSG00000228502	processed_pseudogene	1.527	0.841-2.770	0.164166
CDRT15P1	ENSG00000141028	unprocessed_pseudogene	0.629	0.345-1.148	0.131264
AC073188.6	ENSG00000268181	lncRNA
ALG3P1	ENSG00000251568	processed_pseudogene
DOCK10	ENSG00000135905	protein_coding	2.079	1.131-3.820	0.0184358
MTND2P5	ENSG00000224354	processed_pseudogene
AC027228.1	ENSG00000259474	lncRNA
LINC01592	ENSG00000253658	lncRNA
AC011195.1	ENSG00000266561	processed_pseudogene
AL136985.1	ENSG00000231740	lncRNA
GABRA3	ENSG00000011677	protein_coding
DHDDS	ENSG00000117682	protein_coding	0.480	0.254-0.905	0.023309
RPL9P31	ENSG00000239659	processed_pseudogene
AC009704.2	ENSG00000276934	lncRNA	0.884	0.489-1.598	0.683084
C10orf90	ENSG00000154493	protein_coding	2.050	1.084-3.877	0.0273389
AC006042.1	ENSG00000227719	lncRNA	0.817	0.449-1.487	0.509092
AC244636.2	ENSG00000233139	processed_pseudogene
MGA	ENSG00000174197	protein_coding	0.967	0.533-1.752	0.910741
AL008636.1	ENSG00000280224	lncRNA
CTNNA1P1	ENSG00000249026	processed_pseudogene	0.646	0.352-1.186	0.158397
AP003122.2	ENSG00000254971	lncRNA
Y_RNA	ENSG00000239180	misc_RNA
RMI2	ENSG00000175643	protein_coding	2.745	1.434-5.255	0.00230112
LINC01620	ENSG00000168746	lncRNA
GALNT16	ENSG00000100626	protein_coding	0.372	0.196-0.704	0.0023886
FAM207BP	ENSG00000228797	processed_pseudogene	2.481	1.276-4.824	0.007397
Y_RNA	ENSG00000206717	misc_RNA
AC090515.5	ENSG00000259402	lncRNA	1.386	0.760-2.529	0.287346
PRR23A	ENSG00000206260	protein_coding
LINC01036	ENSG00000230426	lncRNA
ARFGEF1	ENSG00000066777	protein_coding	1.570	0.859-2.870	0.142497
VPS45	ENSG00000136631	protein_coding	1.388	0.765-2.520	0.280458
AC147055.4	ENSG00000251101	processed_pseudogene
AC104417.2	ENSG00000261710	lncRNA
LINC02281	ENSG00000257748	lncRNA
PGAM1P3	ENSG00000230274	processed_pseudogene	0.650	0.355-1.188	0.161739
NLGN3	ENSG00000196338	protein_coding	2.283	1.231-4.234	0.00882747
AIDAP2	ENSG00000251429	transcribed_processed_pseudogene	1.339	0.740-2.426	0.33491
AC130324.1	ENSG00000263531	lncRNA	0.863	0.476-1.567	0.628884
CCNYL5	ENSG00000230039	processed_pseudogene
ITGB6	ENSG00000115221	protein_coding	1.423	0.780-2.596	0.250346
USP18	ENSG00000184979	protein_coding	1.126	0.623-2.036	0.693993
RPL21P11	ENSG00000242571	processed_pseudogene	1.483	0.817-2.690	0.194856
AC093297.2	ENSG00000272335	lncRNA	1.055	0.581-1.914	0.861299
GDF9	ENSG00000164404	protein_coding	0.825	0.448-1.517	0.535201
AL161756.2	ENSG00000271511	processed_pseudogene	1.061	0.586-1.918	0.845882
RNA5SP183	ENSG00000199322	rRNA_pseudogene
LPCAT3	ENSG00000111684	protein_coding	0.810	0.447-1.469	0.488003
RPL29P2	ENSG00000240480	transcribed_processed_pseudogene	1.238	0.684-2.240	0.480553
SOSTDC1	ENSG00000171243	protein_coding	0.683	0.372-1.253	0.218051
ZNF850	ENSG00000267041	protein_coding	1.248	0.690-2.257	0.463123
AC074344.2	ENSG00000250180	lncRNA
AC079140.4	ENSG00000251535	processed_pseudogene	0.540	0.292-0.999	0.0497599
DNAJB5P1	ENSG00000230335	processed_pseudogene
ATP5F1AP10	ENSG00000277297	processed_pseudogene
RN7SKP297	ENSG00000223202	misc_RNA
HMGB1P30	ENSG00000244089	processed_pseudogene
MT-RNR1	ENSG00000211459	Mt_rRNA	0.678	0.373-1.233	0.202847
AC097505.1	ENSG00000272995	lncRNA	0.718	0.395-1.307	0.278962
Z97353.1	ENSG00000231369	processed_pseudogene	1.346	0.743-2.439	0.326808
AC024132.2	ENSG00000251080	lncRNA
MTND3P5	ENSG00000251353	unprocessed_pseudogene
CAND1	ENSG00000111530	protein_coding	1.106	0.611-2.003	0.739054
KCNJ5	ENSG00000120457	protein_coding	0.399	0.208-0.763	0.00550895
SKP1P1	ENSG00000231234	transcribed_processed_pseudogene	1.435	0.782-2.633	0.243232
TTTY6	ENSG00000131538	lncRNA
AC131956.1	ENSG00000250034	lncRNA
AC006115.1	ENSG00000268407	processed_pseudogene
KCNJ11	ENSG00000187486	protein_coding	1.541	0.843-2.818	0.159753
LINC02012	ENSG00000272989	lncRNA	0.560	0.302-1.037	0.0652877
AL359643.2	ENSG00000271978	lncRNA	1.417	0.779-2.576	0.253732
PLEKHM1P1	ENSG00000214176	transcribed_unprocessed_pseudogene	1.205	0.663-2.187	0.540812
CRYBB1	ENSG00000100122	protein_coding	0.621	0.338-1.142	0.125637
RNU6-188P	ENSG00000201077	snRNA
CAPN3	ENSG00000092529	protein_coding	1.138	0.626-2.069	0.67182
MEP1A	ENSG00000112818	protein_coding	0.601	0.329-1.099	0.0981087
Y_RNA	ENSG00000200842	misc_RNA
AGXT2	ENSG00000113492	protein_coding	0.771	0.425-1.398	0.391678
TRAF3IP2	ENSG00000056972	protein_coding	2.065	1.094-3.896	0.0251711
POGK	ENSG00000143157	protein_coding	2.140	1.146-3.997	0.0169288
OR5M8	ENSG00000181371	protein_coding
AC005674.1	ENSG00000250413	lncRNA	0.498	0.267-0.929	0.0284968
AC018630.2	ENSG00000275778	protein_coding	0.916	0.507-1.655	0.770564
SMARCC1	ENSG00000173473	protein_coding	1.111	0.615-2.008	0.727175
AC021736.1	ENSG00000253735	lncRNA
PRKACB	ENSG00000142875	protein_coding	0.681	0.371-1.251	0.215642
RN7SL843P	ENSG00000239547	misc_RNA
AL390023.1	ENSG00000237478	processed_pseudogene
CLCA4	ENSG00000016602	protein_coding
RNU2-60P	ENSG00000253099	snRNA
RHOT1P2	ENSG00000203616	processed_pseudogene
HOOK3	ENSG00000168172	protein_coding	1.623	0.885-2.974	0.11734
AC104164.2	ENSG00000240097	processed_pseudogene
SNHG27	ENSG00000251676	lncRNA
AL133271.1	ENSG00000256709	processed_pseudogene
RPL26P15	ENSG00000233829	processed_pseudogene
DHX15	ENSG00000109606	protein_coding	1.053	0.582-1.907	0.864437
AC106745.1	ENSG00000261363	lncRNA
SETP15	ENSG00000226536	processed_pseudogene
RBMS3-AS1	ENSG00000235593	lncRNA
BIRC6-AS2	ENSG00000279897	transcribed_unprocessed_pseudogene	1.780	0.968-3.273	0.0635944
RPL36AP48	ENSG00000213180	processed_pseudogene
WBP2NL	ENSG00000183066	protein_coding	1.651	0.901-3.026	0.1046
RNU6V	ENSG00000206832	snRNA	0.924	0.511-1.672	0.794203
FTLP16	ENSG00000229735	processed_pseudogene
Metazoa_SRP	ENSG00000276746	misc_RNA
RNU6-770P	ENSG00000200799	snRNA
AC004923.2	ENSG00000254850	processed_pseudogene
FRG1HP	ENSG00000276291	transcribed_unprocessed_pseudogene	0.936	0.516-1.697	0.827598
CCDC188	ENSG00000234409	protein_coding	1.000	0.552-1.809	0.999562
ATAD3C	ENSG00000215915	protein_coding	0.611	0.330-1.130	0.116217
RAD54L	ENSG00000085999	protein_coding	2.754	1.456-5.207	0.00182775
AL049844.3	ENSG00000280148	protein_coding
CHORDC1	ENSG00000110172	protein_coding	2.264	1.216-4.215	0.0099409
SLC18A2	ENSG00000165646	protein_coding	0.787	0.430-1.440	0.437153
ARHGEF7-AS2	ENSG00000235875	lncRNA	0.423	0.226-0.789	0.00685833
AL031722.1	ENSG00000260541	lncRNA	0.498	0.267-0.929	0.0284079
AC130895.1	ENSG00000258337	lncRNA
AC019235.1	ENSG00000248770	unprocessed_pseudogene
DENND5A	ENSG00000184014	protein_coding	2.016	1.087-3.741	0.0261939
RPL23AP36	ENSG00000225124	processed_pseudogene
AC091435.1	ENSG00000248577	processed_pseudogene
AL023881.1	ENSG00000276984	lncRNA	0.644	0.351-1.182	0.155646
AC245033.3	ENSG00000278603	unprocessed_pseudogene	1.030	0.568-1.865	0.923464
ATP6V0E1	ENSG00000113732	protein_coding	1.700	0.929-3.112	0.0851861
XKRYP1	ENSG00000238067	unprocessed_pseudogene
AL353692.3	ENSG00000252891	misc_RNA
BTBD16	ENSG00000138152	protein_coding	1.534	0.835-2.815	0.167682
AL049542.1	ENSG00000230428	transcribed_unprocessed_pseudogene
AL592463.1	ENSG00000232896	lncRNA
AC103702.1	ENSG00000257178	lncRNA	1.275	0.703-2.312	0.423355
AC099670.1	ENSG00000213421	processed_pseudogene
Y_RNA	ENSG00000201432	misc_RNA
AC087627.1	ENSG00000253983	lncRNA
DUX4L10	ENSG00000278664	unprocessed_pseudogene
N4BP1	ENSG00000102921	protein_coding	0.831	0.457-1.509	0.542343
ART5	ENSG00000167311	protein_coding	1.003	0.555-1.814	0.991348
TBX19	ENSG00000143178	protein_coding	1.596	0.872-2.922	0.129446
U7	ENSG00000276376	snRNA
CXCR1	ENSG00000163464	protein_coding	0.805	0.443-1.463	0.476175
AC073135.1	ENSG00000236246	unprocessed_pseudogene
AC090791.1	ENSG00000254526	lncRNA
RBMX2P3	ENSG00000223575	processed_pseudogene
RNU6-1082P	ENSG00000201444	snRNA
RPL3P4	ENSG00000232573	processed_pseudogene	1.789	0.978-3.273	0.0591668
AL023803.1	ENSG00000261431	lncRNA	0.635	0.345-1.168	0.144447
AC023403.1	ENSG00000253164	lncRNA
AC010343.3	ENSG00000250697	lncRNA
AL845433.1	ENSG00000238764	snoRNA
AL732314.6	ENSG00000281849	lncRNA	1.219	0.672-2.212	0.513984
AC092958.2	ENSG00000241792	lncRNA
ISLR2	ENSG00000167178	protein_coding	1.767	0.968-3.227	0.0638966
RNU6-377P	ENSG00000251774	snRNA
AC009163.3	ENSG00000260092	protein_coding
MYH7	ENSG00000092054	protein_coding	1.301	0.718-2.357	0.385013
PDRG1	ENSG00000088356	protein_coding	1.333	0.734-2.419	0.344526
OR51A1P	ENSG00000176752	unprocessed_pseudogene
P4HA2-AS1	ENSG00000237714	lncRNA	0.923	0.508-1.677	0.793125
SNORA74A	ENSG00000200959	snoRNA
REXO1L8P	ENSG00000270971	processed_pseudogene
KC6	ENSG00000267313	lncRNA
AKR1C2	ENSG00000151632	protein_coding	2.282	1.209-4.306	0.0108873
AC092329.1	ENSG00000269107	lncRNA
AC008750.6	ENSG00000268889	lncRNA
ECM1P1	ENSG00000270639	processed_pseudogene
ADCY2	ENSG00000078295	protein_coding	0.265	0.131-0.538	0.000229835
RGS20	ENSG00000147509	protein_coding	1.272	0.698-2.315	0.432095
AC112484.2	ENSG00000250796	processed_pseudogene	1.037	0.573-1.877	0.903445
NTAN1P1	ENSG00000270965	processed_pseudogene
RN7SL674P	ENSG00000239899	misc_RNA	1.255	0.693-2.274	0.452715
AC010655.3	ENSG00000272601	transcribed_unprocessed_pseudogene
EIF3I	ENSG00000084623	protein_coding	1.194	0.660-2.158	0.557847
AC092611.1	ENSG00000251455	lncRNA	1.249	0.688-2.267	0.464603
AC093423.1	ENSG00000226394	processed_pseudogene
AL352979.2	ENSG00000258985	lncRNA
AL158040.1	ENSG00000221042	ribozyme
TTLL4	ENSG00000135912	protein_coding	2.128	1.139-3.976	0.0178888
TRBV5-5	ENSG00000211725	TR_V_gene
HMGB2	ENSG00000164104	protein_coding	2.086	1.122-3.879	0.0202068
FKBP4P6	ENSG00000268234	processed_pseudogene
SLC15A5	ENSG00000188991	protein_coding
UBE2N	ENSG00000177889	protein_coding	1.379	0.759-2.505	0.291051
AC090541.1	ENSG00000253270	lncRNA
OR51A3P	ENSG00000227023	unprocessed_pseudogene
FAM185A	ENSG00000222011	protein_coding	0.878	0.482-1.600	0.671694
PDE1C	ENSG00000154678	protein_coding	1.742	0.941-3.223	0.0770745
SNORD35B	ENSG00000200530	snoRNA
LINC01275	ENSG00000237595	lncRNA	1.354	0.745-2.462	0.319624
SLC25A5P4	ENSG00000234421	processed_pseudogene
AC011290.1	ENSG00000227172	lncRNA	1.118	0.618-2.021	0.712522
RNU1-151P	ENSG00000201142	snRNA
AC010646.1	ENSG00000269095	protein_coding
ABCA1	ENSG00000165029	protein_coding	0.759	0.418-1.377	0.363921
AC087276.1	ENSG00000254577	lncRNA	1.178	0.650-2.133	0.589698
MYLK-AS1	ENSG00000239523	lncRNA	0.544	0.292-1.015	0.0558009
URB1-AS1	ENSG00000256073	lncRNA	0.636	0.347-1.168	0.144609
USP17L15	ENSG00000223569	protein_coding
RNU4-53P	ENSG00000222760	snRNA
FAM197Y1	ENSG00000224336	unprocessed_pseudogene
NIF3L1	ENSG00000196290	protein_coding	1.745	0.954-3.193	0.0706613
ANKRD1	ENSG00000148677	protein_coding	1.806	0.977-3.341	0.0595372
H2BP3	ENSG00000240912	processed_pseudogene
MCOLN2	ENSG00000153898	protein_coding	1.275	0.702-2.314	0.424531
MMUT	ENSG00000146085	protein_coding	0.421	0.223-0.796	0.007778
AL137074.1	ENSG00000213669	processed_pseudogene
VTA1	ENSG00000009844	protein_coding	1.077	0.593-1.956	0.806421
AC011257.1	ENSG00000253926	lncRNA
SIM2	ENSG00000159263	protein_coding	1.523	0.835-2.777	0.169707
AC074087.1	ENSG00000248847	processed_pseudogene
TIMM9P1	ENSG00000236900	processed_pseudogene
LINC02432	ENSG00000248810	lncRNA	0.711	0.391-1.293	0.264205
AC027250.1	ENSG00000276605	processed_pseudogene
AC079331.1	ENSG00000279361	TEC	1.033	0.570-1.870	0.915329
ZCCHC17	ENSG00000121766	protein_coding	0.939	0.518-1.702	0.836106
EML2	ENSG00000125746	protein_coding	0.822	0.454-1.488	0.517371
CSNK1G2-AS1	ENSG00000180846	lncRNA	1.034	0.570-1.878	0.912355
LINC01501	ENSG00000229613	lncRNA
PON1	ENSG00000005421	protein_coding	1.133	0.626-2.052	0.68004
RPSAP32	ENSG00000238075	processed_pseudogene
GPR35	ENSG00000178623	protein_coding	1.048	0.579-1.898	0.876973
PRG4	ENSG00000116690	protein_coding	2.088	1.125-3.875	0.019614
AC118345.1	ENSG00000227293	lncRNA
PCDHGA2	ENSG00000081853	protein_coding	0.547	0.296-1.012	0.0544942
AC091152.3	ENSG00000271222	processed_pseudogene
RNU6-302P	ENSG00000202119	snRNA
TULP2	ENSG00000104804	protein_coding	0.949	0.524-1.718	0.86187
AC010342.1	ENSG00000226432	processed_pseudogene	0.678	0.371-1.237	0.205077
KATNB1	ENSG00000140854	protein_coding	0.559	0.302-1.036	0.0646336
DCDC1	ENSG00000170959	protein_coding	0.886	0.491-1.601	0.689376
RHOXF1-AS1	ENSG00000258545	lncRNA	1.096	0.606-1.981	0.762852
AC027455.1	ENSG00000262708	processed_pseudogene
AC244098.1	ENSG00000223377	unprocessed_pseudogene
SLC25A1P2	ENSG00000234467	processed_pseudogene
CICP14	ENSG00000281490	processed_pseudogene	0.661	0.361-1.208	0.178324
AC005832.4	ENSG00000272921	protein_coding	0.704	0.385-1.288	0.254643
S100A12	ENSG00000163221	protein_coding	1.219	0.674-2.204	0.5129
IGHV7-56	ENSG00000253131	IG_V_pseudogene
AL357312.1	ENSG00000271322	processed_pseudogene
AC018953.1	ENSG00000253583	lncRNA
DLX6	ENSG00000006377	protein_coding	3.114	1.626-5.965	0.000613728
OSBPL9P4	ENSG00000256420	processed_pseudogene
AL645568.3	ENSG00000232751	processed_pseudogene	1.053	0.580-1.912	0.863993
ZNF248	ENSG00000198105	protein_coding	1.529	0.838-2.790	0.166212
CREM	ENSG00000095794	protein_coding	1.717	0.939-3.138	0.0790158
CFHR2	ENSG00000080910	protein_coding
AL606462.1	ENSG00000242757	processed_pseudogene
MORF4L1P5	ENSG00000231857	processed_pseudogene
RNU6-524P	ENSG00000206997	snRNA
RPL31P58	ENSG00000243053	processed_pseudogene
LINC02173	ENSG00000249613	lncRNA
AL356986.1	ENSG00000270850	processed_pseudogene
LSM6P2	ENSG00000257730	processed_pseudogene
HMGB1P24	ENSG00000275029	transcribed_processed_pseudogene	1.361	0.749-2.473	0.312259
ZDHHC6	ENSG00000023041	protein_coding	0.707	0.386-1.293	0.260125
TRAJ4	ENSG00000211885	TR_J_gene
AL355076.3	ENSG00000258878	processed_pseudogene
MTCO2P17	ENSG00000233888	unprocessed_pseudogene
AC020765.4	ENSG00000278725	unprocessed_pseudogene	1.839	0.999-3.382	0.0501927
AL159163.1	ENSG00000249141	protein_coding	2.628	1.369-5.044	0.00368249
POU6F1	ENSG00000184271	protein_coding	1.027	0.566-1.863	0.930283
CSPG4	ENSG00000173546	protein_coding	2.282	1.219-4.273	0.00991764
AL513128.1	ENSG00000233451	lncRNA
A1BG-AS1	ENSG00000268895	lncRNA	1.647	0.903-3.006	0.103777
AC090515.1	ENSG00000242747	processed_pseudogene	1.194	0.659-2.163	0.559521
AC093248.1	ENSG00000250066	lncRNA
CALML5	ENSG00000178372	protein_coding
AC020550.1	ENSG00000231699	processed_pseudogene
AC135983.1	ENSG00000206987	snoRNA
BNIP3P20	ENSG00000271704	processed_pseudogene
RPL10AP3	ENSG00000215264	processed_pseudogene
SNORA23	ENSG00000201998	snoRNA	1.605	0.882-2.919	0.121364
BIN3	ENSG00000147439	protein_coding	0.727	0.400-1.321	0.294997
NAV2-AS3	ENSG00000254542	lncRNA
B3GNT4	ENSG00000176383	protein_coding	1.279	0.704-2.324	0.418789
AL354676.1	ENSG00000229834	processed_pseudogene
PLP1	ENSG00000123560	protein_coding	1.976	1.068-3.658	0.0300517
AC100827.5	ENSG00000278313	unprocessed_pseudogene
PAGE2	ENSG00000234068	protein_coding
AC012467.1	ENSG00000271916	lncRNA	0.685	0.375-1.250	0.217293
ANKRD20A1	ENSG00000260691	protein_coding	0.698	0.383-1.274	0.241596
TSPAN18-AS1	ENSG00000255032	lncRNA
AC008771.1	ENSG00000249042	lncRNA	0.714	0.392-1.302	0.271836
CA3-AS1	ENSG00000253549	lncRNA	0.907	0.501-1.643	0.748503
RTN2	ENSG00000125744	protein_coding	2.060	1.119-3.790	0.0202376
MUPP	ENSG00000237906	transcribed_unprocessed_pseudogene
DNM1P47	ENSG00000259660	transcribed_unprocessed_pseudogene	1.118	0.618-2.022	0.712403
TMED6	ENSG00000157315	protein_coding	0.712	0.392-1.293	0.263919
XYLT2	ENSG00000015532	protein_coding	0.927	0.512-1.678	0.802127
LYZ	ENSG00000090382	protein_coding	1.007	0.556-1.824	0.982095
AC104446.3	ENSG00000280904	snoRNA
MIR4421	ENSG00000265538	miRNA
RPL5P20	ENSG00000218643	processed_pseudogene
AL109936.2	ENSG00000215381	processed_pseudogene	1.255	0.692-2.274	0.454249
AC117434.1	ENSG00000238026	processed_pseudogene
AL138724.1	ENSG00000272269	lncRNA	2.042	1.094-3.811	0.0249572
DDX21	ENSG00000165732	protein_coding	1.887	1.020-3.493	0.0431054
AC103563.4	ENSG00000232594	unprocessed_pseudogene
VAC14	ENSG00000103043	protein_coding	0.413	0.219-0.777	0.00610213
AL590965.1	ENSG00000199241	misc_RNA
AC129507.4	ENSG00000262920	lncRNA	1.050	0.580-1.901	0.871207
USP9X	ENSG00000124486	protein_coding	1.524	0.836-2.779	0.168865
STX17	ENSG00000136874	protein_coding	1.117	0.617-2.023	0.715337
ZNF736P2Y	ENSG00000226270	processed_pseudogene
LINC02402	ENSG00000257510	lncRNA
AC112778.1	ENSG00000176812	processed_pseudogene
DMD-AS3	ENSG00000236828	lncRNA
AL158824.1	ENSG00000225513	processed_pseudogene
SAP30	ENSG00000164105	protein_coding	1.452	0.800-2.634	0.219698
OR7E161P	ENSG00000206014	transcribed_unprocessed_pseudogene
ISG20L2	ENSG00000143319	protein_coding	2.441	1.294-4.607	0.00586968
RN7SL45P	ENSG00000264862	misc_RNA
AC109361.2	ENSG00000250740	lncRNA	1.146	0.631-2.081	0.653727
ZFYVE19	ENSG00000166140	protein_coding	0.823	0.452-1.500	0.525275
AL158168.1	ENSG00000236495	lncRNA
MIR519D	ENSG00000207981	miRNA
AC006452.1	ENSG00000201354	misc_RNA
AC097478.1	ENSG00000274238	lncRNA
RN7SKP157	ENSG00000251983	misc_RNA
FGFR3P1	ENSG00000230994	processed_pseudogene
AC103808.2	ENSG00000264595	lncRNA
AC104964.1	ENSG00000253678	lncRNA	0.588	0.322-1.074	0.0841914
SDCBPP1	ENSG00000226705	processed_pseudogene
RN7SL543P	ENSG00000265918	misc_RNA
RNU6-901P	ENSG00000207323	snRNA
STOX1	ENSG00000165730	protein_coding	1.446	0.798-2.620	0.224215
MIR1323	ENSG00000221017	miRNA
NR2F1	ENSG00000175745	protein_coding	2.976	1.549-5.716	0.00106084
ZNF566	ENSG00000186017	protein_coding	0.833	0.460-1.510	0.547693
AL390039.1	ENSG00000213569	processed_pseudogene	1.195	0.658-2.172	0.558847
U8	ENSG00000212581	snoRNA
KRTAP1-5	ENSG00000221852	protein_coding
MORF4L2	ENSG00000123562	protein_coding	2.823	1.475-5.403	0.00172665
LINC01145	ENSG00000272419	transcribed_unprocessed_pseudogene	1.750	0.953-3.212	0.0710655
MIR5194	ENSG00000264653	miRNA
AC124276.2	ENSG00000255400	lncRNA
PHKG1P4	ENSG00000229508	unprocessed_pseudogene
LINC02167	ENSG00000261122	lncRNA
PTGS2	ENSG00000073756	protein_coding	1.398	0.771-2.535	0.269311
ZZEF1	ENSG00000074755	protein_coding	0.555	0.298-1.036	0.0644643
AC096915.1	ENSG00000226082	processed_pseudogene
AC021188.1	ENSG00000230747	lncRNA	0.742	0.402-1.368	0.338905
RNU6-283P	ENSG00000201658	snRNA
SPZ1	ENSG00000164299	protein_coding
ATF4P4	ENSG00000256167	transcribed_processed_pseudogene	1.373	0.757-2.489	0.296802
AP003400.4	ENSG00000279248	TEC
AC010368.1	ENSG00000250886	processed_pseudogene
CCDC90B	ENSG00000137500	protein_coding	1.283	0.709-2.323	0.410487
OR8A2P	ENSG00000255510	unprocessed_pseudogene
SYNJ1	ENSG00000159082	protein_coding	0.906	0.499-1.644	0.746137
ASNSP1	ENSG00000248498	transcribed_unprocessed_pseudogene
SNHG6	ENSG00000245910	lncRNA	2.024	1.094-3.744	0.0246011
MLLT10P2	ENSG00000249462	processed_pseudogene
AC036176.2	ENSG00000267430	processed_pseudogene
UBE2Z	ENSG00000159202	protein_coding	1.143	0.633-2.065	0.6571
AC133919.3	ENSG00000277349	unprocessed_pseudogene
GSTO3P	ENSG00000232829	processed_pseudogene
LINC02573	ENSG00000233236	lncRNA
CDK5RAP2	ENSG00000136861	protein_coding	1.257	0.694-2.277	0.449938
AC011446.2	ENSG00000267598	lncRNA
AC090286.2	ENSG00000212618	snoRNA
AL035634.1	ENSG00000236324	lncRNA
CDY22P	ENSG00000229343	unprocessed_pseudogene
MMP8	ENSG00000118113	protein_coding	1.203	0.662-2.187	0.544109
ZNF132	ENSG00000131849	protein_coding	0.717	0.393-1.309	0.279125
NPPB	ENSG00000120937	protein_coding
AC089987.2	ENSG00000258121	lncRNA
COX6A1P3	ENSG00000216710	processed_pseudogene
MIR4518	ENSG00000266305	miRNA
AL355472.2	ENSG00000236358	lncRNA	1.413	0.777-2.568	0.257261
MRGPRF-AS1	ENSG00000256508	lncRNA
EEF1A1P27	ENSG00000179460	processed_pseudogene
MIR6865	ENSG00000278517	miRNA
LINC01944	ENSG00000254299	lncRNA
FOCAD	ENSG00000188352	protein_coding	0.565	0.307-1.040	0.066473
LINC01667	ENSG00000280081	transcribed_processed_pseudogene
LINC00680	ENSG00000215190	transcribed_unprocessed_pseudogene	1.963	1.058-3.642	0.0323284
RIMKLBP2	ENSG00000225920	processed_pseudogene	1.177	0.646-2.145	0.593491
ICA1	ENSG00000003147	protein_coding	0.484	0.257-0.913	0.0251198
MIR4659A	ENSG00000266038	miRNA
CYP3A52P	ENSG00000260524	unprocessed_pseudogene
AC013549.3	ENSG00000254688	lncRNA
SLC5A10	ENSG00000154025	protein_coding	0.552	0.301-1.011	0.0541342
OSBPL5	ENSG00000021762	protein_coding	0.905	0.500-1.639	0.741734
RPL22P23	ENSG00000232379	processed_pseudogene
TCEA1P1	ENSG00000197214	processed_pseudogene
C11orf53	ENSG00000150750	protein_coding
RN7SL76P	ENSG00000241959	misc_RNA	0.913	0.504-1.654	0.765109
AC091180.2	ENSG00000248714	lncRNA	1.314	0.725-2.381	0.368965
MYCNOS	ENSG00000233718	lncRNA	0.960	0.531-1.737	0.893778
WIF1	ENSG00000156076	protein_coding	1.708	0.933-3.128	0.0827809
AL590648.2	ENSG00000235862	lncRNA
FGFR4	ENSG00000160867	protein_coding	1.355	0.746-2.462	0.317968
AP000941.1	ENSG00000255176	lncRNA	1.846	0.998-3.415	0.0506525
snoZ196	ENSG00000281780	snoRNA	1.424	0.782-2.595	0.247979
AC020978.6	ENSG00000262514	lncRNA
AC112236.1	ENSG00000261268	lncRNA
AP000873.4	ENSG00000254676	lncRNA	1.284	0.708-2.327	0.41082
WDR36	ENSG00000134987	protein_coding	1.264	0.698-2.291	0.439138
TRIM25	ENSG00000121060	protein_coding	0.865	0.476-1.574	0.635143
AP000577.2	ENSG00000280269	TEC	1.267	0.698-2.300	0.437019
AL391380.1	ENSG00000237833	processed_pseudogene
OR1J2	ENSG00000197233	protein_coding
AL451048.1	ENSG00000229269	lncRNA
AL161722.2	ENSG00000233880	processed_pseudogene
MBOAT1	ENSG00000172197	protein_coding	1.311	0.724-2.374	0.370938
CRB3	ENSG00000130545	protein_coding	0.506	0.271-0.944	0.0323832
MCF2L-AS1	ENSG00000235280	lncRNA	1.465	0.805-2.664	0.211303
AL157402.2	ENSG00000261573	lncRNA
MRPS36P4	ENSG00000255231	processed_pseudogene
LINC01397	ENSG00000258673	lncRNA
XPO4	ENSG00000132953	protein_coding	0.836	0.460-1.522	0.558516
AL109659.1	ENSG00000223720	lncRNA
SEC14L3	ENSG00000100012	protein_coding
AC135166.1	ENSG00000253286	lncRNA
TMEM30A	ENSG00000112697	protein_coding	1.389	0.762-2.532	0.283848
BX682237.1	ENSG00000224978	processed_pseudogene
BX649632.1	ENSG00000273249	lncRNA	0.497	0.269-0.919	0.0257845
LINC02595	ENSG00000231566	lncRNA
RPS2P16	ENSG00000230799	processed_pseudogene	1.274	0.700-2.319	0.427689
Z83838.1	ENSG00000223730	transcribed_processed_pseudogene	0.951	0.526-1.720	0.867823
AL138721.1	ENSG00000273870	processed_pseudogene	1.533	0.842-2.794	0.162554
RNU2-22P	ENSG00000223198	snRNA	1.165	0.645-2.106	0.612828
ECHDC3	ENSG00000134463	protein_coding	0.947	0.524-1.712	0.856045
ISM1-AS1	ENSG00000226263	lncRNA	1.488	0.818-2.708	0.192959
LINC01594	ENSG00000225328	lncRNA	0.833	0.460-1.510	0.547711
AC012414.5	ENSG00000261048	processed_pseudogene
RFPL4AP1	ENSG00000255238	processed_pseudogene
RPL7P1	ENSG00000214485	processed_pseudogene	2.069	1.118-3.832	0.0206543
RNU6-1165P	ENSG00000222051	snRNA	1.119	0.617-2.030	0.711314
WAS	ENSG00000015285	protein_coding	0.825	0.453-1.500	0.527538
AC116353.1	ENSG00000200235	snoRNA
FBXO6	ENSG00000116663	protein_coding	1.402	0.768-2.561	0.271008
AC092839.1	ENSG00000228108	lncRNA
ZGRF1	ENSG00000138658	protein_coding	2.749	1.442-5.241	0.00212357
AC097522.1	ENSG00000251286	processed_pseudogene
AC244669.2	ENSG00000274642	unprocessed_pseudogene	0.720	0.395-1.310	0.281766
C8orf76	ENSG00000189376	protein_coding	2.127	1.155-3.917	0.0154286
MRRFP1	ENSG00000224236	processed_pseudogene	1.424	0.783-2.588	0.24666
OR5BC1P	ENSG00000255218	unprocessed_pseudogene
DDR1	ENSG00000204580	protein_coding	0.735	0.403-1.341	0.315447
AC084211.1	ENSG00000242012	lncRNA
AL137847.3	ENSG00000273806	processed_pseudogene
SPDYE8	ENSG00000273520	protein_coding
AC136932.1	ENSG00000262561	processed_pseudogene
THRAP3P3	ENSG00000235920	processed_pseudogene	0.764	0.421-1.387	0.375666
MIR8075	ENSG00000277942	miRNA
RNA5SP377	ENSG00000212154	rRNA_pseudogene
RPL17P40	ENSG00000241067	processed_pseudogene
Y_RNA	ENSG00000252357	misc_RNA
MBL1P	ENSG00000242600	transcribed_unitary_pseudogene	0.568	0.304-1.061	0.076036
RPS3AP41	ENSG00000239481	processed_pseudogene
H3P3	ENSG00000234202	processed_pseudogene
AC092114.1	ENSG00000260848	lncRNA
NPHP3-AS1	ENSG00000248724	lncRNA	0.984	0.545-1.777	0.956701
AL590635.1	ENSG00000219867	processed_pseudogene
RPL23AP19	ENSG00000229716	processed_pseudogene
CDH6	ENSG00000113361	protein_coding	0.396	0.207-0.758	0.00512243
MIR7850	ENSG00000277904	miRNA
AL358472.2	ENSG00000272654	lncRNA	1.219	0.672-2.212	0.514852
SPI1	ENSG00000066336	protein_coding	0.613	0.331-1.135	0.119349
SLC16A6P1	ENSG00000232457	transcribed_unprocessed_pseudogene	1.604	0.881-2.920	0.122108
HMGB1P47	ENSG00000249338	processed_pseudogene
PGBD4	ENSG00000182405	protein_coding	1.233	0.678-2.242	0.492384
AP002498.1	ENSG00000254988	lncRNA
ZNF780A	ENSG00000197782	protein_coding	1.023	0.566-1.851	0.939877
SLC25A5P7	ENSG00000218180	processed_pseudogene	1.005	0.556-1.820	0.985596
RNU6-509P	ENSG00000200389	snRNA
GULOP	ENSG00000234770	unitary_pseudogene	1.499	0.823-2.730	0.185594
ATOH7	ENSG00000179774	protein_coding	1.150	0.633-2.091	0.646538
AL049646.1	ENSG00000230010	lncRNA
OR5AQ1P	ENSG00000184741	transcribed_unprocessed_pseudogene
PNKDP1	ENSG00000228089	processed_pseudogene
RNU6-808P	ENSG00000212535	snRNA
AC018371.2	ENSG00000266184	processed_pseudogene
AL445644.1	ENSG00000233516	lncRNA
AL590004.2	ENSG00000218472	processed_pseudogene
AL033384.1	ENSG00000236740	lncRNA	0.609	0.335-1.109	0.105083
RPL23AP63	ENSG00000243721	processed_pseudogene	1.925	1.051-3.527	0.0339788
CICP26	ENSG00000233003	unprocessed_pseudogene
RPSAP44	ENSG00000220773	processed_pseudogene
PPARA	ENSG00000186951	protein_coding	0.727	0.399-1.322	0.295746
BPI	ENSG00000101425	protein_coding	1.845	1.004-3.390	0.0486244
AC008737.2	ENSG00000269419	processed_pseudogene
RN7SL864P	ENSG00000239923	misc_RNA
ZNF425	ENSG00000204947	protein_coding	0.697	0.382-1.272	0.239728
AC026770.1	ENSG00000259377	lncRNA
AC004232.1	ENSG00000262899	lncRNA
AC021915.2	ENSG00000254314	lncRNA
MIR5000	ENSG00000263909	miRNA
ZNF778	ENSG00000170100	protein_coding	0.636	0.346-1.168	0.144586
PRB2	ENSG00000121335	protein_coding
DEFA10P	ENSG00000233531	unprocessed_pseudogene
Y_RNA	ENSG00000273964	misc_RNA
LINC01217	ENSG00000251219	lncRNA
IGHVII-62-1	ENSG00000253747	IG_V_pseudogene
AC055716.1	ENSG00000257343	unprocessed_pseudogene
SNX18P25	ENSG00000249337	processed_pseudogene
SCPEP1	ENSG00000121064	protein_coding	0.898	0.495-1.628	0.722444
TRAV18	ENSG00000211798	TR_V_gene
AP003500.1	ENSG00000281386	lncRNA
SGCB	ENSG00000163069	protein_coding	0.609	0.332-1.117	0.109089
GC	ENSG00000145321	protein_coding	1.589	0.864-2.920	0.1361
PLIN1	ENSG00000166819	protein_coding	2.624	1.368-5.033	0.00370887
HTR1F	ENSG00000179097	protein_coding	2.124	1.124-4.011	0.0202532
PAGE2B	ENSG00000238269	protein_coding	0.881	0.485-1.601	0.677334
MIR6815	ENSG00000275167	miRNA
RNA5SP274	ENSG00000222416	rRNA_pseudogene
LINC00293	ENSG00000253314	lncRNA
FBXO28	ENSG00000143756	protein_coding	2.176	1.163-4.070	0.01497
PDIA3	ENSG00000167004	protein_coding	1.348	0.741-2.450	0.327816
AC012615.5	ENSG00000267232	lncRNA
RPF2	ENSG00000197498	protein_coding	1.910	1.039-3.512	0.0373205
AC123567.1	ENSG00000257360	processed_pseudogene
LCN1P2	ENSG00000204031	unprocessed_pseudogene
APPL1	ENSG00000157500	protein_coding	1.040	0.575-1.881	0.89766
AC079896.1	ENSG00000231781	lncRNA
AC020908.2	ENSG00000268985	lncRNA
AC025766.1	ENSG00000270133	lncRNA	1.037	0.572-1.880	0.905666
UPF2	ENSG00000151461	protein_coding	1.612	0.885-2.934	0.118398
AL121820.1	ENSG00000258623	lncRNA	0.807	0.445-1.461	0.478297
KRT18P39	ENSG00000224791	processed_pseudogene	1.018	0.563-1.841	0.952155
NRK	ENSG00000123572	protein_coding	0.979	0.541-1.772	0.944738
AC009478.1	ENSG00000225258	lncRNA
VWFP1	ENSG00000241717	transcribed_unprocessed_pseudogene	1.572	0.859-2.877	0.142312
LINC00583	ENSG00000205636	lncRNA
AC020651.1	ENSG00000249474	lncRNA
SLPI	ENSG00000124107	protein_coding	0.821	0.453-1.489	0.516757
AC113398.2	ENSG00000251456	lncRNA
VTRNA2-1	ENSG00000270123	vault_RNA
RPL35AP33	ENSG00000241334	processed_pseudogene
AC129492.7	ENSG00000279152	TEC
AC091849.1	ENSG00000248126	unprocessed_pseudogene	0.851	0.470-1.542	0.595388
AL109766.1	ENSG00000259137	processed_pseudogene	1.121	0.619-2.031	0.705494
AC087286.2	ENSG00000259367	lncRNA	1.664	0.911-3.041	0.0977771
ELL2P3	ENSG00000234765	processed_pseudogene
AC006960.2	ENSG00000237400	lncRNA
ITGB3BP	ENSG00000142856	protein_coding	1.271	0.702-2.303	0.428864
AC022494.1	ENSG00000240477	processed_pseudogene
RPS15AP32	ENSG00000242461	processed_pseudogene
GUSBP3	ENSG00000253203	transcribed_unprocessed_pseudogene
TOR4A	ENSG00000198113	protein_coding	0.972	0.536-1.762	0.925297
RN7SL520P	ENSG00000240199	misc_RNA
MED1	ENSG00000125686	protein_coding	1.164	0.644-2.104	0.615332
AC079926.1	ENSG00000207171	snoRNA
AC009039.1	ENSG00000261470	lncRNA
PDCL3P7	ENSG00000256777	processed_pseudogene
LINC02002	ENSG00000263609	lncRNA
CRH	ENSG00000147571	protein_coding	0.917	0.506-1.661	0.775207
AP003049.1	ENSG00000254890	processed_pseudogene
KLHL10	ENSG00000161594	protein_coding	0.870	0.482-1.573	0.645837
AC003973.1	ENSG00000269504	lncRNA
CLEC5A	ENSG00000258227	protein_coding	0.627	0.341-1.151	0.13202
LINC02088	ENSG00000227685	lncRNA
LINC00559	ENSG00000261446	lncRNA
AL021920.2	ENSG00000280114	unprocessed_pseudogene	0.667	0.362-1.228	0.193125
RBM12	ENSG00000244462	protein_coding	1.326	0.731-2.402	0.352771
PDCD4	ENSG00000150593	protein_coding	1.598	0.871-2.934	0.130155
AL513523.2	ENSG00000231827	transcribed_unprocessed_pseudogene	1.179	0.652-2.134	0.585527
ERO1B	ENSG00000086619	protein_coding	1.645	0.899-3.010	0.106182
IGKJ5	ENSG00000211593	IG_J_gene
FP236383.5	ENSG00000281181	lncRNA
LINC00838	ENSG00000261683	lncRNA
RBM43	ENSG00000184898	protein_coding	1.177	0.651-2.128	0.589735
AC004129.2	ENSG00000234406	processed_pseudogene
AC079866.1	ENSG00000256399	processed_pseudogene
GS1-24F4.2	ENSG00000245857	lncRNA	0.767	0.417-1.414	0.395696
OR5A2	ENSG00000172324	protein_coding
TTLL1	ENSG00000100271	protein_coding	0.430	0.230-0.806	0.00841726
QRFP	ENSG00000188710	protein_coding	1.261	0.696-2.284	0.443676
LINC00905	ENSG00000167459	lncRNA
NPM1P45	ENSG00000265593	processed_pseudogene
LINC02818	ENSG00000231966	lncRNA	0.927	0.512-1.679	0.80323
WDR90	ENSG00000161996	protein_coding	0.798	0.439-1.450	0.458449
MAPK4	ENSG00000141639	protein_coding	0.629	0.342-1.154	0.134252
AC073957.3	ENSG00000273151	lncRNA	0.875	0.482-1.591	0.662452
CASC19	ENSG00000254166	lncRNA	3.246	1.640-6.425	0.000727018
AL390786.1	ENSG00000233258	lncRNA
FAM230F	ENSG00000276095	lncRNA
AC018761.1	ENSG00000267004	lncRNA
NYAP2	ENSG00000144460	protein_coding
PACERR	ENSG00000273129	lncRNA	1.582	0.869-2.883	0.133719
AC026780.2	ENSG00000249984	lncRNA
AC084018.2	ENSG00000274292	lncRNA	1.115	0.609-2.043	0.724579
FO393419.1	ENSG00000231207	processed_pseudogene
AL591846.1	ENSG00000224114	processed_pseudogene	0.772	0.420-1.418	0.403715
RN7SL716P	ENSG00000263558	misc_RNA
AL445220.1	ENSG00000237593	processed_pseudogene
PRKAG3	ENSG00000115592	protein_coding	0.771	0.425-1.397	0.391231
AC211433.2	ENSG00000273069	lncRNA	0.937	0.518-1.696	0.830074
TET1P1	ENSG00000232204	processed_pseudogene
SDAD1	ENSG00000198301	protein_coding	0.936	0.517-1.692	0.826155
MTCO3P21	ENSG00000232752	unprocessed_pseudogene
AC091074.1	ENSG00000238819	snoRNA
MTND5P32	ENSG00000259379	processed_pseudogene
MARK2P14	ENSG00000231897	unprocessed_pseudogene
MSANTD4	ENSG00000170903	protein_coding	0.541	0.295-0.994	0.0479004
HAUS5	ENSG00000249115	protein_coding	1.269	0.698-2.307	0.435375
SBNO2	ENSG00000064932	protein_coding	1.176	0.649-2.134	0.592673
RN7SL545P	ENSG00000274568	misc_RNA
AL596442.1	ENSG00000232197	lncRNA
FCGRT	ENSG00000104870	protein_coding	0.578	0.312-1.068	0.0802275
Metazoa_SRP	ENSG00000274860	misc_RNA
MED28	ENSG00000118579	protein_coding	1.899	1.031-3.496	0.0395372
RNU1-32P	ENSG00000200807	snRNA
KDM4E	ENSG00000235268	protein_coding
ZFHX2	ENSG00000136367	protein_coding	1.254	0.692-2.273	0.455701
MRPL40P1	ENSG00000256037	processed_pseudogene	2.551	1.313-4.956	0.00571453
FTH1P7	ENSG00000232187	processed_pseudogene	1.931	1.044-3.572	0.0359849
Z85996.1	ENSG00000220349	processed_pseudogene
AC026367.3	ENSG00000275759	lncRNA	0.983	0.544-1.779	0.955926
RBM22P4	ENSG00000277769	processed_pseudogene
CBY3	ENSG00000204659	protein_coding	1.683	0.920-3.080	0.0914141
BNIP3P13	ENSG00000269154	processed_pseudogene
STXBP5-AS1	ENSG00000233452	lncRNA	1.645	0.900-3.005	0.10554
ZNF622	ENSG00000173545	protein_coding	1.243	0.687-2.248	0.471929
TRAV16	ENSG00000211796	TR_V_gene	1.043	0.577-1.884	0.890249
MYSM1	ENSG00000162601	protein_coding	0.857	0.473-1.552	0.609756
DDX3P1	ENSG00000232928	processed_pseudogene	1.211	0.668-2.194	0.52766
AC022509.1	ENSG00000255750	lncRNA	1.710	0.930-3.142	0.0842426
ZNF736P10Y	ENSG00000216824	processed_pseudogene
XACT	ENSG00000241743	lncRNA
AC025750.1	ENSG00000215263	processed_pseudogene
ANXA3	ENSG00000138772	protein_coding	0.682	0.373-1.246	0.212973
AC006330.1	ENSG00000280388	TEC	1.631	0.888-2.994	0.114465
AL365273.2	ENSG00000270099	protein_coding
AC092813.1	ENSG00000225605	lncRNA
RPL9P6	ENSG00000241891	processed_pseudogene
AC084337.1	ENSG00000254595	processed_pseudogene	0.802	0.440-1.463	0.472301
TBC1D3P7	ENSG00000233014	unprocessed_pseudogene
HS3ST3A1	ENSG00000153976	protein_coding	1.300	0.715-2.361	0.389569
CEACAM19	ENSG00000186567	protein_coding	1.614	0.870-2.995	0.129135
PAICSP3	ENSG00000226840	processed_pseudogene
LINC02546	ENSG00000255117	lncRNA
AL353804.2	ENSG00000271199	lncRNA	1.215	0.669-2.207	0.522671
VSTM2A	ENSG00000170419	protein_coding	0.523	0.280-0.975	0.0414719
SZRD1	ENSG00000055070	protein_coding	1.165	0.643-2.112	0.615001
TDGF1P7	ENSG00000269584	processed_pseudogene
PHACTR3	ENSG00000087495	protein_coding	0.868	0.479-1.573	0.6412
AC005920.1	ENSG00000247011	lncRNA	0.940	0.520-1.701	0.838969
LINC01815	ENSG00000235519	lncRNA
MYL12BP1	ENSG00000260490	processed_pseudogene	1.106	0.611-2.003	0.739589
GPSM2	ENSG00000121957	protein_coding	1.865	1.008-3.451	0.0471947
AL158801.2	ENSG00000258413	lncRNA	0.468	0.250-0.873	0.017035
LINC01893	ENSG00000264260	lncRNA
AC013356.3	ENSG00000259364	lncRNA	0.554	0.299-1.025	0.0598173
RBM46	ENSG00000151962	protein_coding	0.948	0.524-1.713	0.858791
SLC20A1	ENSG00000144136	protein_coding	1.812	0.985-3.332	0.0558625
NPIPB3	ENSG00000169246	protein_coding	1.055	0.584-1.906	0.860301
ADGRA3	ENSG00000152990	protein_coding	0.679	0.370-1.245	0.210748
POLG	ENSG00000140521	protein_coding	0.945	0.522-1.709	0.850775
ADAMTS7P4	ENSG00000218052	transcribed_unprocessed_pseudogene	1.347	0.741-2.449	0.328508
IGF1R	ENSG00000140443	protein_coding	1.062	0.587-1.921	0.842557
AC015813.6	ENSG00000279207	TEC	0.835	0.454-1.533	0.559798
LINC00709	ENSG00000230014	lncRNA
F2RL2	ENSG00000164220	protein_coding	3.122	1.575-6.187	0.00110995
RNU5A-8P	ENSG00000200972	snRNA
ABCC13	ENSG00000243064	transcribed_unprocessed_pseudogene
AL590666.3	ENSG00000237588	lncRNA
FCF1P3	ENSG00000239997	processed_pseudogene
SLA	ENSG00000155926	protein_coding	1.078	0.595-1.952	0.804451
OSGEPL1-AS1	ENSG00000253559	lncRNA	0.918	0.505-1.669	0.77868
AC090515.3	ENSG00000259173	processed_pseudogene
RPL38	ENSG00000172809	protein_coding	2.373	1.271-4.430	0.00664952
Y_RNA	ENSG00000200494	misc_RNA
AC005828.5	ENSG00000265971	lncRNA
PRDM9	ENSG00000164256	protein_coding
AC022023.1	ENSG00000273904	ribozyme
AC006338.1	ENSG00000278197	unprocessed_pseudogene
AC006557.6	ENSG00000279352	TEC	1.509	0.831-2.741	0.176654
AC008264.1	ENSG00000224545	processed_pseudogene
PTPN12	ENSG00000127947	protein_coding	1.889	1.027-3.475	0.0408476
LINC01285	ENSG00000203650	lncRNA	0.984	0.542-1.784	0.957078
AC133539.1	ENSG00000270385	processed_pseudogene
RNASE8	ENSG00000173431	protein_coding
GRAMD4P5	ENSG00000259089	unprocessed_pseudogene
TBC1D3B	ENSG00000274808	protein_coding	0.896	0.495-1.622	0.717714
SNORD114-2	ENSG00000200823	snoRNA
AL121781.1	ENSG00000238282	lncRNA
FGF10	ENSG00000070193	protein_coding
ZNF318	ENSG00000171467	protein_coding	1.098	0.606-1.990	0.757662
RHEB	ENSG00000106615	protein_coding	2.230	1.190-4.177	0.0122719
RASD2	ENSG00000100302	protein_coding	1.844	0.988-3.441	0.0546758
OR7A17	ENSG00000185385	protein_coding
AC025881.1	ENSG00000253499	processed_pseudogene
RPS4XP22	ENSG00000239830	processed_pseudogene	1.116	0.616-2.021	0.718186
PINK1-AS	ENSG00000117242	lncRNA	0.585	0.317-1.082	0.0874674
AC008813.1	ENSG00000255875	processed_pseudogene	1.267	0.697-2.302	0.437812
Y_RNA	ENSG00000200998	misc_RNA
AC011933.1	ENSG00000228007	processed_pseudogene	1.965	1.063-3.634	0.0312366
LINC02882	ENSG00000251138	lncRNA
PRRT2	ENSG00000167371	protein_coding	1.594	0.871-2.915	0.13024
MIR194-1	ENSG00000207624	miRNA
AC027279.4	ENSG00000280190	TEC
AC023824.1	ENSG00000260073	lncRNA
AC016722.2	ENSG00000228925	lncRNA	1.458	0.798-2.664	0.220349
RNU7-126P	ENSG00000238632	snRNA
AC012063.1	ENSG00000227252	lncRNA	0.753	0.412-1.375	0.355316
LAMTOR5P1	ENSG00000236646	processed_pseudogene
ZNF350	ENSG00000256683	protein_coding	1.496	0.821-2.728	0.188093
AP001541.1	ENSG00000279295	TEC
TONSL	ENSG00000160949	protein_coding	2.598	1.374-4.915	0.00332753
AC138089.1	ENSG00000229255	lncRNA	0.648	0.350-1.201	0.168216
KRT8P5	ENSG00000267573	processed_pseudogene	1.325	0.731-2.402	0.354417
ICE2P2	ENSG00000242705	processed_pseudogene
AC018659.6	ENSG00000277081	misc_RNA
ZNF664	ENSG00000179195	protein_coding	0.913	0.503-1.656	0.763391
AC092035.1	ENSG00000227224	processed_pseudogene
SNORA70H	ENSG00000206637	snoRNA
AC005088.1	ENSG00000278586	processed_pseudogene
IL10RA	ENSG00000110324	protein_coding	0.978	0.540-1.770	0.941031
GNAT2	ENSG00000134183	protein_coding
TYK2	ENSG00000105397	protein_coding	0.991	0.546-1.800	0.976521
PRELID2P1	ENSG00000257336	processed_pseudogene	1.286	0.710-2.329	0.407181
SNORA11D	ENSG00000221475	snoRNA
AC092162.2	ENSG00000230552	lncRNA	1.428	0.783-2.606	0.245263
MIR4266	ENSG00000265965	miRNA
AL139220.2	ENSG00000230615	lncRNA	1.269	0.699-2.305	0.433283
ADCY10P1	ENSG00000161912	transcribed_unprocessed_pseudogene	0.629	0.339-1.166	0.140817
AC084851.3	ENSG00000276637	unprocessed_pseudogene
AC016903.1	ENSG00000236634	lncRNA
AC106772.2	ENSG00000250385	lncRNA
FATE1	ENSG00000147378	protein_coding	1.825	0.999-3.334	0.0503741
AL162464.2	ENSG00000258690	lncRNA
FAHD2B	ENSG00000144199	protein_coding	1.399	0.771-2.536	0.26903
AC010186.2	ENSG00000256594	transcribed_unprocessed_pseudogene	1.598	0.879-2.905	0.124084
LINC02823	ENSG00000258100	lncRNA
ADAM3A	ENSG00000197475	transcribed_unitary_pseudogene
TIPIN	ENSG00000075131	protein_coding	1.203	0.664-2.180	0.541507
AC106883.1	ENSG00000225394	processed_pseudogene
RNU6-408P	ENSG00000251719	snRNA
U3	ENSG00000221461	snoRNA
LINC00315	ENSG00000184274	lncRNA	1.666	0.912-3.041	0.0965642
AC005775.1	ENSG00000266933	lncRNA	1.356	0.749-2.458	0.314629
BDH1	ENSG00000161267	protein_coding	0.494	0.267-0.915	0.0248582
AC103794.1	ENSG00000254878	lncRNA
PSMB5	ENSG00000100804	protein_coding	1.107	0.609-2.012	0.738072
AC134684.1	ENSG00000254796	processed_pseudogene
BOLA3-AS1	ENSG00000225439	lncRNA	1.725	0.943-3.156	0.0769098
LRIG1	ENSG00000144749	protein_coding	1.002	0.554-1.812	0.994791
MIR515-1	ENSG00000207616	miRNA
KCTD1	ENSG00000134504	protein_coding	0.813	0.449-1.472	0.494277
NR5A2	ENSG00000116833	protein_coding	2.569	1.356-4.866	0.00379159
CLBA1	ENSG00000140104	protein_coding	0.633	0.346-1.157	0.136951
NOTCH2	ENSG00000134250	protein_coding	1.263	0.697-2.286	0.44165
IGHV3-21	ENSG00000211947	IG_V_gene	1.751	0.954-3.214	0.0707736
RECQL	ENSG00000004700	protein_coding	1.222	0.675-2.214	0.508242
AC012494.2	ENSG00000229494	lncRNA
FN3KRP	ENSG00000141560	protein_coding	1.350	0.745-2.443	0.322265
AC138904.1	ENSG00000246465	lncRNA	1.141	0.631-2.064	0.662345
LINC02533	ENSG00000260239	lncRNA
TMOD1	ENSG00000136842	protein_coding	2.339	1.223-4.475	0.010235
IGKV2-36	ENSG00000253487	IG_V_pseudogene
ELAC2	ENSG00000006744	protein_coding	0.621	0.335-1.151	0.130119
HK2P1	ENSG00000228612	processed_pseudogene	1.222	0.675-2.213	0.507072
AC190387.1	ENSG00000279630	TEC
FXYD6	ENSG00000137726	protein_coding	0.811	0.448-1.470	0.490327
RPSAP15	ENSG00000237506	processed_pseudogene	1.770	0.967-3.241	0.0642258
AC090517.3	ENSG00000279683	TEC
SPDYE22P	ENSG00000266537	unprocessed_pseudogene
AC018541.1	ENSG00000253300	lncRNA
MRPL10	ENSG00000159111	protein_coding	1.070	0.592-1.936	0.821819
IGLVVI-22-1	ENSG00000253546	IG_V_pseudogene
RPS26P31	ENSG00000235459	processed_pseudogene	2.026	1.107-3.709	0.0220446
RASA3-IT1	ENSG00000232487	lncRNA
AL365273.1	ENSG00000240527	lncRNA
AC093775.1	ENSG00000279104	TEC
AC125603.2	ENSG00000257883	lncRNA
RN7SL807P	ENSG00000243125	misc_RNA
NCAPH2	ENSG00000025770	protein_coding	1.003	0.555-1.812	0.992031
RPL21P132	ENSG00000183911	processed_pseudogene	1.473	0.809-2.682	0.205618
PAQR3	ENSG00000163291	protein_coding	1.113	0.614-2.018	0.724208
DPYSL3	ENSG00000113657	protein_coding	2.336	1.252-4.361	0.00771185
AP000785.1	ENSG00000254933	lncRNA
Y_RNA	ENSG00000222658	misc_RNA
AC073651.2	ENSG00000256627	processed_pseudogene
MIR607	ENSG00000207976	miRNA
LINC01856	ENSG00000237574	lncRNA
AL355877.1	ENSG00000270733	processed_pseudogene	1.011	0.560-1.827	0.969985
AL139039.3	ENSG00000237685	lncRNA	2.021	1.092-3.740	0.0251531
AC012103.1	ENSG00000253376	lncRNA
APBA2	ENSG00000034053	protein_coding	1.263	0.697-2.291	0.441564
ANTXR2	ENSG00000163297	protein_coding	1.236	0.684-2.234	0.483324
MICOS10	ENSG00000173436	protein_coding	0.517	0.277-0.966	0.0385184
RNU6-1000P	ENSG00000212368	snRNA
RNU6-447P	ENSG00000222225	snRNA
GLRXP2	ENSG00000258544	processed_pseudogene
SERPINI1	ENSG00000163536	protein_coding	0.875	0.481-1.592	0.66186
AP002802.2	ENSG00000270701	processed_pseudogene
CDKN2A-DT	ENSG00000224854	lncRNA
AL353622.2	ENSG00000271398	lncRNA	0.579	0.317-1.058	0.0754794
AL355375.2	ENSG00000262566	processed_pseudogene
AC139769.3	ENSG00000277493	unprocessed_pseudogene	1.062	0.585-1.928	0.842471
UBE2J1	ENSG00000198833	protein_coding	1.560	0.856-2.842	0.146175
THOC1	ENSG00000079134	protein_coding	0.983	0.543-1.780	0.955439
EOMES	ENSG00000163508	protein_coding	1.742	0.954-3.180	0.070802
AP003385.1	ENSG00000227834	processed_pseudogene
AC026367.1	ENSG00000270482	lncRNA	0.556	0.297-1.039	0.0658953
AL133467.1	ENSG00000258572	lncRNA	1.414	0.775-2.582	0.258883
DOCK9-DT	ENSG00000260992	lncRNA	0.616	0.329-1.152	0.12927
AC011511.1	ENSG00000167807	protein_coding	1.007	0.554-1.829	0.982088
LINC02358	ENSG00000251256	lncRNA
MIR4672	ENSG00000263979	miRNA
AC105129.3	ENSG00000270690	processed_pseudogene
VN1R65P	ENSG00000260883	unitary_pseudogene
ELAPOR1	ENSG00000116299	protein_coding	2.533	1.355-4.735	0.00359963
AC093157.3	ENSG00000252765	scaRNA
AF001548.2	ENSG00000263335	lncRNA	0.885	0.486-1.611	0.689142
AL355314.1	ENSG00000223800	lncRNA
RN7SL823P	ENSG00000263595	misc_RNA
RNU2-54P	ENSG00000222231	snRNA
H3C7	ENSG00000277775	protein_coding
REM2	ENSG00000139890	protein_coding	0.482	0.255-0.909	0.0242677
NTN5	ENSG00000142233	protein_coding	0.935	0.516-1.695	0.825375
MZT2B	ENSG00000152082	protein_coding	2.376	1.258-4.489	0.00763387
FAM90A26	ENSG00000229924	protein_coding	1.378	0.755-2.516	0.295937
HMGB1P23	ENSG00000253770	processed_pseudogene
PPIAP2	ENSG00000227379	processed_pseudogene	1.181	0.650-2.147	0.584911
IFNA16	ENSG00000147885	protein_coding
AC008572.1	ENSG00000253613	lncRNA
Y_RNA	ENSG00000201277	misc_RNA
AC117490.1	ENSG00000225240	unprocessed_pseudogene
PTMAP6	ENSG00000237000	processed_pseudogene
RNY4P34	ENSG00000201649	misc_RNA
AC107871.1	ENSG00000260007	protein_coding	1.137	0.627-2.062	0.672941
MCL1	ENSG00000143384	protein_coding	2.216	1.196-4.104	0.0114141
RPS27P1	ENSG00000223876	processed_pseudogene
ZNF630-AS1	ENSG00000277541	lncRNA
LRRC26	ENSG00000184709	protein_coding
POPDC3	ENSG00000132429	protein_coding	2.705	1.414-5.176	0.00264485
MIR3156-1	ENSG00000263476	miRNA
IFNWP2	ENSG00000237691	unprocessed_pseudogene	0.867	0.477-1.576	0.640484
RPL5P23	ENSG00000240395	processed_pseudogene	2.606	1.341-5.066	0.00472547
ACTL7A	ENSG00000187003	protein_coding
AC027130.1	ENSG00000261195	lncRNA	0.758	0.417-1.378	0.36329
AL160237.2	ENSG00000258887	unprocessed_pseudogene
AL691432.1	ENSG00000269737	transcribed_processed_pseudogene	1.472	0.807-2.685	0.207512
G2E3	ENSG00000092140	protein_coding	1.425	0.783-2.593	0.246032
ULK1	ENSG00000177169	protein_coding	0.974	0.537-1.765	0.92951
TLK1P1	ENSG00000226783	processed_pseudogene
EXTL2	ENSG00000162694	protein_coding	1.048	0.579-1.898	0.87595
PBX1	ENSG00000185630	protein_coding	1.901	1.028-3.514	0.0405375
RNA5SP462	ENSG00000252539	rRNA_pseudogene
AL450472.1	ENSG00000229015	transcribed_unprocessed_pseudogene	1.245	0.682-2.272	0.475123
IGHV3OR16-10	ENSG00000233732	IG_V_gene
KRT18P56	ENSG00000249668	processed_pseudogene
A2ML1	ENSG00000166535	protein_coding	1.180	0.652-2.136	0.584537
RNU6-242P	ENSG00000207087	snRNA
COL19A1	ENSG00000082293	protein_coding	0.732	0.404-1.326	0.303149
AC099794.1	ENSG00000234318	lncRNA	0.825	0.455-1.495	0.526004
PNMA6A	ENSG00000235961	protein_coding	0.736	0.404-1.338	0.314384
AC027575.2	ENSG00000278107	lncRNA	0.606	0.332-1.107	0.103471
Y_RNA	ENSG00000207196	misc_RNA
RN7SL300P	ENSG00000265813	misc_RNA
TCTE1	ENSG00000146221	protein_coding	1.905	1.037-3.499	0.0379081
RNU6-564P	ENSG00000222915	snRNA
SLC35D3	ENSG00000182747	protein_coding
AF274858.1	ENSG00000260081	transcribed_processed_pseudogene	0.667	0.365-1.216	0.186103
EP400	ENSG00000183495	protein_coding	1.542	0.847-2.808	0.156641
FCRL1	ENSG00000163534	protein_coding	1.406	0.774-2.554	0.263775
NDST1-AS1	ENSG00000254333	lncRNA	1.373	0.751-2.510	0.303129
AP001207.3	ENSG00000254024	lncRNA
RNA5SP434	ENSG00000252456	rRNA_pseudogene
LINC01732	ENSG00000237292	lncRNA	0.681	0.373-1.244	0.211532
AC009930.1	ENSG00000253489	lncRNA
ADAMTSL4	ENSG00000143382	protein_coding	0.881	0.487-1.592	0.67384
C19orf73	ENSG00000221916	protein_coding	0.833	0.457-1.515	0.548457
SORBS2	ENSG00000154556	protein_coding	0.448	0.240-0.837	0.0117689
BTF3P12	ENSG00000213003	processed_pseudogene	1.379	0.761-2.499	0.289424
TRMT44	ENSG00000155275	protein_coding	1.026	0.567-1.855	0.933495
ZNF486	ENSG00000256229	protein_coding	1.291	0.713-2.336	0.399279
ZC3H8	ENSG00000144161	protein_coding	2.174	1.172-4.035	0.0137933
AC084116.3	ENSG00000253530	lncRNA	0.676	0.372-1.228	0.199048
DENND1A	ENSG00000119522	protein_coding	0.816	0.449-1.482	0.503384
GBP5	ENSG00000154451	protein_coding	1.721	0.938-3.160	0.0797416
AC006213.3	ENSG00000267191	lncRNA	1.088	0.600-1.973	0.781689
AC093162.1	ENSG00000246575	unprocessed_pseudogene	2.028	1.101-3.736	0.0233483
AC090948.2	ENSG00000272498	lncRNA	0.722	0.395-1.320	0.290188
MIR378C	ENSG00000264803	miRNA
RARRES1	ENSG00000118849	protein_coding	1.289	0.705-2.355	0.409876
MTND4P10	ENSG00000226663	processed_pseudogene
AC119751.4	ENSG00000250753	processed_pseudogene
POM121L6P	ENSG00000243307	processed_pseudogene
PRPH2	ENSG00000112619	protein_coding	0.780	0.431-1.410	0.410665
AC007611.1	ENSG00000260086	lncRNA	1.707	0.930-3.135	0.084544
KRTAP19-1	ENSG00000184351	protein_coding
AC097375.3	ENSG00000251249	lncRNA
BX322557.1	ENSG00000229382	lncRNA
ACTBP14	ENSG00000229001	processed_pseudogene
AC027682.5	ENSG00000261396	lncRNA	0.767	0.423-1.389	0.380963
ENTPD6	ENSG00000197586	protein_coding	2.496	1.320-4.722	0.00489913
AC024267.3	ENSG00000264304	lncRNA	0.815	0.448-1.484	0.503998
C15orf32	ENSG00000183643	lncRNA
AC092660.1	ENSG00000234877	lncRNA
CFB	ENSG00000243649	protein_coding	0.683	0.374-1.247	0.214464
LINC01626	ENSG00000223765	lncRNA
RRS1-AS1	ENSG00000246145	lncRNA	1.144	0.633-2.069	0.655817
STMP1	ENSG00000243317	protein_coding	1.124	0.622-2.033	0.698318
RNU6-337P	ENSG00000212545	snRNA
ANAPC1	ENSG00000153107	protein_coding	1.733	0.944-3.183	0.0762417
AL031670.1	ENSG00000275582	lncRNA	1.148	0.631-2.088	0.651644
RNU6-390P	ENSG00000252068	snRNA
HSPA8P7	ENSG00000224773	processed_pseudogene	0.960	0.531-1.736	0.893068
AC104462.2	ENSG00000238224	lncRNA
CDO1	ENSG00000129596	protein_coding	0.990	0.548-1.791	0.974686
AL358335.1	ENSG00000258750	processed_pseudogene
AC093535.2	ENSG00000279118	TEC	1.124	0.622-2.030	0.698713
PCDH11X	ENSG00000102290	protein_coding
LINC02351	ENSG00000277987	lncRNA	1.550	0.850-2.829	0.15311
ASGR1	ENSG00000141505	protein_coding	0.992	0.547-1.800	0.979821
OR4C2P	ENSG00000182565	unprocessed_pseudogene
AC013738.1	ENSG00000252888	snoRNA
TNPO3	ENSG00000064419	protein_coding	1.512	0.830-2.754	0.176667
IQCJ	ENSG00000214216	protein_coding
PIGO	ENSG00000165282	protein_coding	0.859	0.474-1.556	0.615263
MIR6134	ENSG00000277569	miRNA
AL022334.1	ENSG00000233388	processed_pseudogene
AC243961.1	ENSG00000228229	lncRNA
NDUFA3	ENSG00000170906	protein_coding	0.927	0.510-1.684	0.803465
POC1B-AS1	ENSG00000270344	lncRNA	0.869	0.473-1.596	0.650181
SMAD9-IT1	ENSG00000236711	lncRNA	1.007	0.556-1.826	0.980935
CTXND1	ENSG00000259417	protein_coding	0.998	0.550-1.810	0.994311
RNU1-11P	ENSG00000206702	snRNA
AC087477.3	ENSG00000259312	lncRNA
LINC02485	ENSG00000248456	lncRNA
RN7SKP112	ENSG00000223145	misc_RNA
AL161891.1	ENSG00000276672	lncRNA	1.729	0.936-3.196	0.0805349
MIR2115	ENSG00000252466	miRNA
CFAP298-TCP10L	ENSG00000265590	protein_coding	0.756	0.416-1.373	0.358524
RNU4-72P	ENSG00000222686	snRNA
NCF1B	ENSG00000182487	transcribed_unprocessed_pseudogene	0.776	0.425-1.420	0.411258
PAICSP5	ENSG00000229877	processed_pseudogene
AC012354.5	ENSG00000276229	misc_RNA
RNA5SP113	ENSG00000222418	rRNA_pseudogene
NR6A1	ENSG00000148200	protein_coding	0.824	0.453-1.501	0.52738
XRCC6P1	ENSG00000237417	processed_pseudogene	1.601	0.877-2.922	0.12513
PTPN2P2	ENSG00000224117	processed_pseudogene
RNA5SP284	ENSG00000207277	rRNA_pseudogene
SNORA52	ENSG00000199785	snoRNA
Y_RNA	ENSG00000206734	misc_RNA
AP000943.2	ENSG00000255929	lncRNA
RN7SKP123	ENSG00000222664	misc_RNA
AC021483.2	ENSG00000261229	lncRNA	1.009	0.559-1.824	0.975377
MARVELD1	ENSG00000155254	protein_coding	1.541	0.845-2.813	0.158595
AC004057.1	ENSG00000196656	transcribed_processed_pseudogene	1.761	0.964-3.218	0.0656814
AL162740.1	ENSG00000207022	snoRNA
CPT2	ENSG00000157184	protein_coding	0.437	0.231-0.825	0.0106453
AC019070.1	ENSG00000212181	snoRNA
AC122129.1	ENSG00000197815	lncRNA	1.131	0.624-2.049	0.685182
AC104843.2	ENSG00000231139	unprocessed_pseudogene
Y_RNA	ENSG00000207438	misc_RNA
H3P9	ENSG00000227430	processed_pseudogene
AC135048.3	ENSG00000275263	lncRNA	0.690	0.379-1.256	0.224767
Y_RNA	ENSG00000206713	misc_RNA
AL358033.1	ENSG00000252537	snoRNA
PI4K2A	ENSG00000155252	protein_coding	0.850	0.468-1.544	0.593421
AC084149.1	ENSG00000230968	lncRNA
Y_RNA	ENSG00000274603	misc_RNA
C14orf93	ENSG00000100802	protein_coding	0.900	0.496-1.632	0.729079
PPP1R1AP2	ENSG00000261084	processed_pseudogene
NREP	ENSG00000134986	protein_coding	0.777	0.429-1.408	0.405904
MAFK	ENSG00000198517	protein_coding	1.089	0.601-1.973	0.778919
LINC02726	ENSG00000255193	lncRNA
PLCD4	ENSG00000115556	protein_coding	1.042	0.576-1.883	0.891736
STK35	ENSG00000125834	protein_coding	1.661	0.908-3.038	0.0999057
KIF1B	ENSG00000054523	protein_coding	0.708	0.388-1.292	0.260319
AL031587.2	ENSG00000233739	lncRNA
RNA5SP115	ENSG00000223092	rRNA_pseudogene
LINC02386	ENSG00000257756	lncRNA
AL138781.1	ENSG00000275329	lncRNA	1.456	0.801-2.649	0.218197
FAT3	ENSG00000165323	protein_coding	1.747	0.952-3.206	0.0719104
MIR520G	ENSG00000207799	miRNA
SIPA1	ENSG00000213445	protein_coding	0.880	0.486-1.595	0.674187
AC124312.2	ENSG00000257647	lncRNA	0.792	0.437-1.437	0.442897
LDHBP3	ENSG00000248950	processed_pseudogene
Y_RNA	ENSG00000238943	misc_RNA
AC134043.1	ENSG00000252458	snoRNA
AC025857.1	ENSG00000255144	unprocessed_pseudogene
CDK2AP2P2	ENSG00000237451	processed_pseudogene	1.071	0.589-1.947	0.822282
PTGR1	ENSG00000106853	protein_coding	0.858	0.474-1.552	0.611799
RPS24	ENSG00000138326	protein_coding	2.150	1.160-3.983	0.0150171
RPS3AP22	ENSG00000240083	processed_pseudogene
MFN2	ENSG00000116688	protein_coding	0.372	0.192-0.723	0.00352005
MTOR-AS1	ENSG00000225602	lncRNA
RBMS2	ENSG00000076067	protein_coding	0.909	0.500-1.655	0.755283
LSAMP	ENSG00000185565	protein_coding	1.115	0.616-2.020	0.718794
GCK	ENSG00000106633	protein_coding	1.457	0.799-2.659	0.219627
KLF7P1	ENSG00000240704	processed_pseudogene
AC020663.1	ENSG00000266994	lncRNA	1.276	0.705-2.312	0.420706
RPL9	ENSG00000163682	protein_coding	0.918	0.507-1.660	0.776498
GPR171	ENSG00000174946	protein_coding	1.894	1.031-3.479	0.0395002
MIRLET7E	ENSG00000198972	miRNA
AC011558.1	ENSG00000279753	TEC
RXRB	ENSG00000204231	protein_coding	0.898	0.496-1.626	0.721874
ABHD5	ENSG00000011198	protein_coding	0.948	0.524-1.714	0.85956
AL049812.1	ENSG00000223651	processed_pseudogene
CREG1	ENSG00000143162	protein_coding	1.255	0.683-2.306	0.464398
AL031773.1	ENSG00000232529	lncRNA
ZDHHC20P1	ENSG00000233916	processed_pseudogene	1.421	0.783-2.578	0.247711
AL355483.2	ENSG00000232762	lncRNA
GCNT2	ENSG00000111846	protein_coding	1.345	0.742-2.436	0.328693
AC079466.1	ENSG00000266976	lncRNA
POLR2I	ENSG00000105258	protein_coding	0.801	0.441-1.454	0.465832
AP001059.2	ENSG00000278158	lncRNA
SNRNP35	ENSG00000184209	protein_coding	0.863	0.477-1.562	0.626009
AC011487.4	ENSG00000274892	unprocessed_pseudogene
LIMD2	ENSG00000136490	protein_coding	1.246	0.689-2.256	0.466691
DCAF7	ENSG00000136485	protein_coding	1.020	0.564-1.843	0.947915
AC092999.1	ENSG00000279311	TEC	0.765	0.417-1.402	0.385667
AC073575.1	ENSG00000258323	lncRNA
ADAMTSL4-AS2	ENSG00000237781	lncRNA	0.938	0.519-1.697	0.833585
AC245140.2	ENSG00000280195	lncRNA	0.844	0.466-1.531	0.577437
AC092905.1	ENSG00000244561	processed_pseudogene
RHOC	ENSG00000155366	protein_coding	1.105	0.607-2.010	0.744237
MIR378A	ENSG00000199047	miRNA	0.944	0.522-1.706	0.848267
MIR548U	ENSG00000212017	miRNA
MIR421	ENSG00000202566	miRNA	0.784	0.432-1.422	0.422806
CDON	ENSG00000064309	protein_coding	2.447	1.280-4.678	0.00681025
AC010480.1	ENSG00000279883	TEC
RIPPLY3	ENSG00000183145	protein_coding	0.787	0.434-1.425	0.429105
CDS2	ENSG00000101290	protein_coding	0.858	0.473-1.554	0.612604
SACS-AS1	ENSG00000229558	lncRNA	0.616	0.333-1.139	0.122077
AC104308.1	ENSG00000226489	processed_pseudogene
LRRC32	ENSG00000137507	protein_coding	2.005	1.092-3.683	0.0248948
RCN1P1	ENSG00000215477	processed_pseudogene
AC105339.5	ENSG00000279758	TEC	0.739	0.407-1.342	0.319945
AL590704.1	ENSG00000219409	processed_pseudogene
ATP5F1AP3	ENSG00000263232	processed_pseudogene	0.731	0.402-1.331	0.305764
DCP2	ENSG00000172795	protein_coding	1.323	0.731-2.397	0.355479
RPL31P17	ENSG00000235225	processed_pseudogene	2.020	1.091-3.739	0.0252571
SNORD93	ENSG00000221740	snoRNA
MIR3665	ENSG00000266325	miRNA
BPIFA1	ENSG00000198183	protein_coding
AC091564.6	ENSG00000255680	lncRNA
LINC01615	ENSG00000223485	lncRNA	2.736	1.446-5.175	0.00197213
AC008837.2	ENSG00000248928	processed_pseudogene
HBZ	ENSG00000130656	protein_coding
TRMT2B-AS1	ENSG00000225839	lncRNA
RN7SL818P	ENSG00000274234	misc_RNA
AL646090.1	ENSG00000223504	lncRNA
CALHM2	ENSG00000138172	protein_coding	1.606	0.883-2.919	0.120461
UQCRC1	ENSG00000010256	protein_coding	0.368	0.186-0.729	0.00413061
RNU6-744P	ENSG00000202427	snRNA
AC005899.5	ENSG00000266385	lncRNA	1.004	0.554-1.820	0.988547
KRT8P41	ENSG00000213538	processed_pseudogene	0.746	0.409-1.362	0.339705
MIR596	ENSG00000207826	miRNA
OR8D1	ENSG00000196341	protein_coding
CICP11	ENSG00000237799	processed_pseudogene
LINC00972	ENSG00000225128	lncRNA
ZMYND10	ENSG00000004838	protein_coding	0.564	0.305-1.043	0.0680179
CENPE	ENSG00000138778	protein_coding	2.813	1.468-5.390	0.0018269
EIF2AK2	ENSG00000055332	protein_coding	1.817	0.991-3.333	0.0535471
AC022206.1	ENSG00000240419	processed_pseudogene
DPEP2NB	ENSG00000263201	protein_coding
LRRIQ4	ENSG00000188306	protein_coding	1.123	0.620-2.034	0.700776
NQO2-AS1	ENSG00000224846	lncRNA	1.215	0.671-2.201	0.519972
PRICKLE3	ENSG00000012211	protein_coding	1.662	0.903-3.056	0.102452
MIRLET7F2	ENSG00000208012	miRNA
ENDOV	ENSG00000173818	protein_coding	0.806	0.444-1.461	0.476439
SMIM23	ENSG00000185662	protein_coding
BEND2	ENSG00000177324	protein_coding
INTS4	ENSG00000149262	protein_coding	1.656	0.906-3.025	0.101168
RNA5SP112	ENSG00000251746	rRNA_pseudogene
AC092353.1	ENSG00000251391	lncRNA
TXNP4	ENSG00000262519	processed_pseudogene	2.339	1.250-4.376	0.00783447
SNORD60	ENSG00000206630	snoRNA	0.965	0.534-1.743	0.906601
MINDY1	ENSG00000143409	protein_coding	0.857	0.474-1.550	0.610302
XDH	ENSG00000158125	protein_coding	1.041	0.576-1.881	0.893614
SMG6-IT1	ENSG00000278941	TEC
YAP1P1	ENSG00000220494	processed_pseudogene
AP000766.1	ENSG00000261098	lncRNA	0.817	0.449-1.487	0.508381
INKA1	ENSG00000185614	protein_coding	1.194	0.657-2.170	0.56091
AL592164.1	ENSG00000261435	lncRNA
ZDHHC20	ENSG00000180776	protein_coding	1.689	0.922-3.094	0.0895406
AC025594.1	ENSG00000224163	unprocessed_pseudogene	1.243	0.684-2.258	0.476033
AC020914.2	ENSG00000268839	unprocessed_pseudogene
RPS15AP18	ENSG00000242979	processed_pseudogene
LINC02812	ENSG00000230138	lncRNA	1.597	0.872-2.923	0.129221
AC138956.1	ENSG00000250909	lncRNA	0.996	0.551-1.802	0.989641
RNA5SP486	ENSG00000251770	rRNA_pseudogene
ANKRD42	ENSG00000137494	protein_coding	0.850	0.469-1.539	0.591638
SLC43A2	ENSG00000167703	protein_coding	0.501	0.268-0.937	0.0303669
AC104785.1	ENSG00000270720	lncRNA	0.614	0.332-1.137	0.120587
IMP3P1	ENSG00000230589	processed_pseudogene
AL359881.3	ENSG00000270171	lncRNA	1.293	0.709-2.359	0.40135
RN7SL531P	ENSG00000264071	misc_RNA
MIR6777	ENSG00000274111	miRNA
AL158829.1	ENSG00000232939	lncRNA
AC104687.1	ENSG00000242727	processed_pseudogene
RTEL1-TNFRSF6B	ENSG00000026036	protein_coding	1.157	0.640-2.092	0.630085
Z84468.1	ENSG00000281732	lncRNA
TMEM232	ENSG00000186952	protein_coding	0.589	0.318-1.089	0.0914819
AL137779.3	ENSG00000259161	processed_pseudogene
C9orf78	ENSG00000136819	protein_coding	0.635	0.346-1.165	0.142571
STATH	ENSG00000126549	protein_coding
AC012306.2	ENSG00000272667	lncRNA	2.160	1.157-4.031	0.0155451
BMP8A	ENSG00000183682	protein_coding	1.135	0.628-2.052	0.6739
TRBV6-5	ENSG00000211721	TR_V_gene	1.334	0.734-2.426	0.344678
SMARCD1	ENSG00000066117	protein_coding	1.718	0.940-3.140	0.0783796
TRIM60P17	ENSG00000223558	processed_pseudogene	0.748	0.410-1.365	0.344207
ABCC1	ENSG00000103222	protein_coding	2.087	1.118-3.894	0.0208166
AC119868.1	ENSG00000264845	transcribed_processed_pseudogene
ALG1L8P	ENSG00000227620	unprocessed_pseudogene	1.320	0.729-2.390	0.359757
AC023762.1	ENSG00000271148	lncRNA
C1DP2	ENSG00000236217	processed_pseudogene
AC010442.1	ENSG00000214278	processed_pseudogene
CNN2P6	ENSG00000213854	processed_pseudogene
STAT1	ENSG00000115415	protein_coding	1.992	1.081-3.671	0.0271846
RN7SKP133	ENSG00000201715	misc_RNA
AHSG	ENSG00000145192	protein_coding	2.135	1.154-3.949	0.0156414
AC009119.2	ENSG00000260932	lncRNA	0.751	0.408-1.384	0.358749
IL18BP	ENSG00000137496	protein_coding	1.362	0.752-2.468	0.307891
LINC01524	ENSG00000234948	lncRNA	0.915	0.505-1.658	0.769269
AC026167.1	ENSG00000226022	lncRNA
PRX	ENSG00000105227	protein_coding	0.670	0.367-1.224	0.192706
AC015813.2	ENSG00000266086	protein_coding
PAX1	ENSG00000125813	protein_coding
AC100757.2	ENSG00000274835	unprocessed_pseudogene
RBM8B	ENSG00000258427	processed_pseudogene	1.758	0.957-3.228	0.0690046
COQ8B	ENSG00000123815	protein_coding	0.949	0.525-1.717	0.862972
ELOCP26	ENSG00000236599	processed_pseudogene
AC094019.1	ENSG00000201701	snoRNA
AL049830.1	ENSG00000213867	processed_pseudogene	1.104	0.611-1.997	0.742859
ZC3H18	ENSG00000158545	protein_coding	1.058	0.585-1.913	0.851562
ZNF519P2	ENSG00000258799	processed_pseudogene
ZNF500	ENSG00000103199	protein_coding	1.143	0.633-2.067	0.657121
NRBF2P5	ENSG00000270427	processed_pseudogene	2.092	1.120-3.906	0.0205788
AC135279.2	ENSG00000255566	processed_pseudogene	1.614	0.878-2.968	0.123532
EI24P4	ENSG00000236343	processed_pseudogene
MTCYBP14	ENSG00000238236	processed_pseudogene
AC016573.1	ENSG00000253968	lncRNA
Y_RNA	ENSG00000201549	misc_RNA
TSC2	ENSG00000103197	protein_coding	1.075	0.594-1.942	0.811777
MTATP6P7	ENSG00000232990	unprocessed_pseudogene
AP001582.1	ENSG00000254992	processed_pseudogene
C1orf87	ENSG00000162598	protein_coding	0.724	0.396-1.323	0.293329
POMC	ENSG00000115138	protein_coding	0.921	0.509-1.665	0.78485
AL390237.1	ENSG00000216687	processed_pseudogene
METTL22	ENSG00000067365	protein_coding	1.656	0.910-3.013	0.0985874
STRIP1	ENSG00000143093	protein_coding	1.259	0.695-2.284	0.447525
AC008175.1	ENSG00000235059	lncRNA
AC084756.1	ENSG00000259684	lncRNA
LINC00552	ENSG00000279770	TEC
OR5K1	ENSG00000232382	protein_coding
AP001208.1	ENSG00000254084	lncRNA
ZNF598	ENSG00000167962	protein_coding	1.477	0.813-2.685	0.200621
AL513324.1	ENSG00000263041	lncRNA
HSPA1L	ENSG00000204390	protein_coding	0.790	0.434-1.437	0.439646
RILP	ENSG00000167705	protein_coding	0.594	0.321-1.098	0.0965137
AC103968.1	ENSG00000259507	processed_pseudogene
Y_RNA	ENSG00000207292	misc_RNA
AC022022.2	ENSG00000270421	processed_pseudogene
AC106733.1	ENSG00000279856	TEC
CACNG2	ENSG00000166862	protein_coding
Y_RNA	ENSG00000207383	misc_RNA	1.026	0.567-1.856	0.932213
RPL11P1	ENSG00000227394	processed_pseudogene	2.113	1.128-3.958	0.0194211
AC067942.1	ENSG00000227304	transcribed_processed_pseudogene	1.287	0.710-2.334	0.406355
AC137056.2	ENSG00000280306	TEC	0.670	0.364-1.235	0.199429
MIR2113	ENSG00000238367	miRNA
JMJD7-PLA2G4B	ENSG00000168970	protein_coding	1.261	0.692-2.297	0.448481
RNF185-AS1	ENSG00000254835	lncRNA
OR10A3	ENSG00000170683	protein_coding
AC026616.1	ENSG00000253777	processed_pseudogene
ZNF532	ENSG00000074657	protein_coding	1.196	0.661-2.163	0.55361
STRA6	ENSG00000137868	protein_coding	2.027	1.096-3.750	0.0243667
AL583803.1	ENSG00000229923	lncRNA
RN7SL752P	ENSG00000239437	misc_RNA	0.718	0.395-1.306	0.278061
CDH11	ENSG00000140937	protein_coding	2.260	1.211-4.218	0.0104505
LINC00354	ENSG00000226903	lncRNA
BICRA-AS1	ENSG00000269806	lncRNA
AC099548.2	ENSG00000253882	transcribed_unprocessed_pseudogene	1.736	0.942-3.199	0.0768153
AC027369.3	ENSG00000254728	unprocessed_pseudogene
AL121875.1	ENSG00000275268	snRNA
AC015912.3	ENSG00000274213	lncRNA	1.462	0.806-2.653	0.21117
POLR2KP2	ENSG00000224510	processed_pseudogene
AC140481.3	ENSG00000277668	misc_RNA
ATP2A3	ENSG00000074370	protein_coding	1.415	0.777-2.578	0.256287
ELOCP21	ENSG00000226186	processed_pseudogene
AC020612.2	ENSG00000257570	processed_pseudogene
AC091905.3	ENSG00000279755	TEC
AIRE	ENSG00000160224	protein_coding	0.831	0.459-1.505	0.541056
AC019080.5	ENSG00000280374	lncRNA	1.941	1.049-3.590	0.0345634
ECE2	ENSG00000145194	protein_coding	2.237	1.186-4.221	0.0129046
RN7SL455P	ENSG00000264047	misc_RNA
AL021920.1	ENSG00000279151	lncRNA
XXYLT1-AS1	ENSG00000233303	lncRNA	0.856	0.474-1.547	0.606748
GPR45	ENSG00000135973	protein_coding	1.447	0.787-2.661	0.234161
AP005136.2	ENSG00000264150	processed_pseudogene
HCFC2	ENSG00000111727	protein_coding	0.952	0.524-1.729	0.871466
C20orf181	ENSG00000279610	TEC
USP21P1	ENSG00000224826	processed_pseudogene
DGUOK-AS1	ENSG00000237883	lncRNA	0.839	0.459-1.534	0.568518
SLC25A1P4	ENSG00000261608	processed_pseudogene
ZNF700	ENSG00000196757	protein_coding	0.902	0.498-1.634	0.732587
AP005205.2	ENSG00000266441	lncRNA	0.691	0.380-1.255	0.224494
AC087163.3	ENSG00000280198	TEC	0.844	0.464-1.535	0.577641
KRT18P6	ENSG00000258783	processed_pseudogene
MAPK10-AS1	ENSG00000250062	lncRNA	1.675	0.906-3.098	0.0997407
DUX4L31	ENSG00000231411	unprocessed_pseudogene
SNORA84	ENSG00000239183	snoRNA
LINC00269	ENSG00000215162	lncRNA
CMTM3	ENSG00000140931	protein_coding	1.207	0.667-2.184	0.533569
STEAP3-AS1	ENSG00000229867	lncRNA	2.106	1.137-3.903	0.0178958
AC012443.1	ENSG00000270776	processed_pseudogene
ZNF815P	ENSG00000235944	transcribed_unprocessed_pseudogene	0.534	0.286-0.996	0.0485404
[truncated: 54,496 more rows]
