# Supplementary material for: Proteomic analysis identifies HMGA2 as a novel biomarker of overall survival in papillary renal cell carcinoma
Source: Cancer Med. 2023 Jun 7;12(13):14851–64. doi: 10.1002/cam4.6077 (PMC10358203; doi:10.1002/cam4.6077)
Supplement: Supplementary file 6 — Table S5. [file CAM4-12-14851-s002.xlsx]

## Sheet: Up
GO Terms Level 1	GO Terms Description	GO Terms Level	GO Terms ID	Mapping	Background	All Mapping	All Background	Fold Enrichment	Fisher' exact test P value	-log10(p value)	Related Protein
Cellular Component	nuclear chromosome	11	GO:0000228	52	235	642	7819	2.69	1.73094e-11	10.76	P07910 Q9NX24 P23497 Q13148 Q9Y265 Q9Y4A5 P16403 P38159 Q9NY12 P27695 O75367 P25205 P29590 Q71UI9 P16402 Q9UIS9 P49736 P25490 P63279 P20671 P11387 Q9P0M6 P07305 Q7L7L0 P45973 P16104 P52926 Q9H1E3 P16401 P12956 P17275 P83916 P27694 Q09028 P18887 P12004 Q9UFC0 Q96QR8 O60885 P54132 P62805 Q96QT6 P18754 Q14566 P60709 Q86U86 P42226 Q92769 P42224 P26583 P13010 P49321
	nuclear chromosome part	12	GO:0044454	49	216	642	7819	2.76	2.53841e-11	10.6	P07910 Q9NX24 P23497 Q13148 Q9Y265 Q9Y4A5 P16403 P38159 Q9NY12 P27695 O75367 P25205 P29590 Q71UI9 P16402 Q9UIS9 P49736 P25490 P63279 P20671 P11387 Q9P0M6 P07305 Q7L7L0 P45973 P16104 Q9H1E3 P16401 P12956 P17275 P83916 P27694 Q09028 P18887 P12004 Q9UFC0 Q96QR8 P54132 P62805 Q96QT6 P18754 Q14566 P60709 P42226 Q92769 P42224 P26583 P13010 P49321
	chromosome	8	GO:0005694	79	464	642	7819	2.07	1.37811e-10	9.86	P50750 Q9NX24 P23497 Q9UIF9 P23246 Q08945 P63165 Q71DI3 P27695 P25205 Q96MG7 P06400 Q5VTR2 P29590 Q71UI9 P16402 P45973 P52926 Q6DRA6 Q9Y5B9 O60264 P09429 P12956 P83916 P17275 P12004 P18887 O60885 Q96QR8 P54132 Q96QT6 P18754 P60709 P42224 P26583 P17096 O43670 P49321 P07910 Q13148 Q9Y4A5 Q9Y265 Q5SSJ5 P16403 P05114 P38159 Q9NY12 Q16181 O75367 O15347 Q9UIS9 P49736 O15446 P25490 P20671 P63279 P11387 …
	nuclear part	9	GO:0044428	311	2407	642	7819	1.57	3.8394e-10	9.42	Q9UBE0 Q01844 Q9Y4Y9 P09651 Q9NUQ6 Q3YBM2 P23246 Q71DI3 Q8WYA6 Q96MG7 Q9C0J8 Q9UKM9 Q8IXH7 P28065 Q9ULZ3 O43447 Q9UIV1 P45973 P41212 Q7Z417 Q96KC8 O43491 Q9BV38 Q14103 P09429 P62841 P17275 P12004 P18887 O15355 O14647 Q92585 P61244 Q96QR8 P54132 Q9NR30 P61970 Q15382 Q9Y2L1 Q9Y266 P17096 Q15029 P40121 O43143 Q9Y265 Q8IYS1 P49916 Q13045 Q8WW12 Q01130 Q9NY12 P63104 Q14739 P19338 Q6PFW1 P25490 P63279 …
	nucleoplasm	11	GO:0005654	250	1882	642	7819	1.62	7.7673e-10	9.11	Q9UBE0 P23497 Q9Y4Y9 P09651 Q14692 P23246 P46782 Q71DI3 Q8WYA6 P53396 P27695 Q6P2E9 Q96MG7 Q9C0J8 P29590 Q9Y4X5 Q8IXH7 P28065 Q8WUA4 O95232 P52272 P14866 Q8N3C0 O43447 Q9UIV1 Q6FI81 P45973 Q9BQG0 P52926 Q7Z417 Q8IYB3 O43491 Q9BV38 Q14103 P09429 P62841 P12956 P30626 P28370 P17275 P12004 Q8IXQ6 P18887 O15355 O14647 Q92585 P61244 P54132 Q01831 Q9NR30 P61970 P17844 P52564 Q9Y2L1 Q9NW08 Q9Y266 P26583 …
	nuclear lumen	10	GO:0031981	286	2203	642	7819	1.58	7.9722e-10	9.1	Q9UBE0 Q01844 Q9Y4Y9 P09651 Q9NUQ6 P23246 Q71DI3 Q8WYA6 Q96MG7 Q9C0J8 Q8IXH7 P28065 Q9ULZ3 O43447 Q9UIV1 P45973 P41212 Q7Z417 O43491 Q9BV38 Q14103 P09429 P62841 P17275 P12004 P18887 O15355 O14647 Q92585 P61244 Q96QR8 P54132 Q9NR30 P61970 Q9Y2L1 Q9Y266 P17096 Q15029 P40121 O43143 Q9Y265 Q8IYS1 P49916 Q13045 Q8WW12 Q01130 Q9NY12 P63104 P19338 Q6PFW1 P25490 P63279 Q9P0M6 P07305 Q7L7L0 Q63HN8 P16104 …
	intracellular ribonucleoprotein complex	6	GO:0030529	101	620	642	7819	1.98	1.2912e-09	8.89	P50750 Q9NX24 Q9UKK3 Q9Y4Y9 P83881 P09651 Q14692 P62750 P26368 O95793 Q14451 P46782 P63165 Q8WYA6 P41223 P27695 Q6P2E9 P13639 Q9UKM9 Q96DH6 Q9NPI6 P05388 P16989 O95232 P52272 Q13601 P14866 P62910 P46781 Q9Y3B4 O43447 P07437 Q9UIV1 Q5VTL8 Q7Z417 P05387 Q07955 Q8IYB3 Q02878 Q15427 Q14103 P62841 P62913 Q15393 P17844 P60709 Q15382 O60506 O00562 Q15029 P41227 Q9UQ80 O43143 P07910 Q14764 P47914 Q99729 …
	ribonucleoprotein complex	3	GO:1990904	101	621	642	7819	1.98	1.4102e-09	8.85	P50750 Q9NX24 Q9UKK3 Q9Y4Y9 P83881 P09651 Q14692 P62750 P26368 O95793 Q14451 P46782 P63165 Q8WYA6 P41223 P27695 Q6P2E9 P13639 Q9UKM9 Q96DH6 Q9NPI6 P05388 P16989 O95232 P52272 Q13601 P14866 P62910 P46781 Q9Y3B4 O43447 P07437 Q9UIV1 Q5VTL8 Q7Z417 P05387 Q07955 Q8IYB3 Q02878 Q15427 Q14103 P62841 P62913 Q15393 P17844 P60709 Q15382 O60506 O00562 Q15029 P41227 Q9UQ80 O43143 P07910 Q14764 P47914 Q99729 …
Molecular Function	RNA binding	5	GO:0003723	201	1264	639	7754	1.93	1.1214e-14	13.95	Q01844 Q9Y4Y9 P09651 P60842 Q9NUQ6 Q14692 P23246 P46782 P27695 P61981 P13639 Q9C0J8 Q9UKM9 Q9NPI6 Q8IXH7 P05388 P16989 O95232 P52272 P14866 Q8IY67 Q8N3C0 P14618 Q96AG4 Q9UIV1 Q5VTL8 Q6ZUT6 Q9BQG0 Q7Z417 Q8IYB3 Q02878 O76003 Q14103 P09429 P62841 P12956 Q14157 O14647 Q96QR8 P08240 Q9NR30 P17844 Q9Y2L1 P26583 Q15029 Q32MZ4 O43670 O43143 P04075 Q99729 O15234 Q6AI08 Q01130 P38159 Q6IBS0 Q9NY12 P63104 …
	nucleic acid binding	4	GO:0003676	276	1886	639	7754	1.78	4.83003e-12	11.32	Q01844 Q9Y4Y9 P09651 Q9NUQ6 P23246 Q71DI3 P13639 Q9C0J8 Q9UKM9 O75391 Q8IXH7 P05388 Q8IY67 P14618 Q9UIV1 P41212 Q7Z417 Q6DRA6 Q96KC8 O76003 Q14103 P09429 P62841 P17275 P12004 P18887 O14647 P61244 Q96QR8 P54132 Q9NR30 Q9Y2L1 P17096 Q8TE77 Q15029 Q32MZ4 O43143 P49916 Q6AI08 Q01130 Q9NY12 P63104 Q8IZQ5 Q14739 P19338 P25490 P63279 Q9P0M6 P07305 Q7L7L0 P16104 Q15020 Q9H1E3 Q9H0S4 P62861 O95758 Q09666 …
	DNA binding	5	GO:0003677	126	774	639	7754	1.98	3.4792e-11	10.46	P50750 P23497 Q9UKK3 P09651 Q2TAL8 Q9UIF9 P23246 Q08945 Q71DI3 Q13330 P27695 P51858 P25205 P06400 P78411 P29590 Q71UI9 P16402 Q99873 P00533 P16989 P04083 O95232 P14866 P41212 Q9BQG0 P52926 Q6DRA6 Q8NC56 Q8IYB3 Q96KC8 O60264 P29372 Q02878 Q14103 P02788 P09429 P62841 P12956 P28370 P17275 P12004 P18887 P10415 O14647 P61244 Q02880 Q96QR8 P54132 Q01831 P35659 P48382 Q96QT6 P18754 Q96AE4 Q9NW08 Q9Y6X8 …
	chromatin binding	3	GO:0003682	46	224	639	7754	2.49	3.87472e-09	8.41	P07910 P50750 Q5SSJ5 P05114 P16403 P38159 P23246 Q08945 Q71DI3 Q13330 P27695 O75367 Q5VTR2 P16402 Q9UIS9 P00533 P11387 Q9P0M6 Q15059 Q96GM5 P05164 P07305 P45973 P52926 Q9H1E3 Q7LBC6 Q8NC56 Q9Y5B9 O60264 P16401 Q14103 P28370 P83916 P12004 Q9UFC0 Q12857 Q02880 O60885 P35659 Q96QT6 P18754 Q86U86 Q92769 P17096 Q9BQ67 Q9UIG0
	histone binding	4	GO:0042393	23	90	639	7754	3.1	6.27043e-07	6.2	P45973 P16104 Q15020 Q9UIF9 Q9Y5B9 Q8WWQ0 Q71DI3 Q01105 Q09028 Q9UFC0 O14647 O60885 P35659 P62805 Q96QT6 P18754 Q5VTR2 P49736 Q92688 Q15059 Q9UIG0 Q9BQ67 P49321
	chromatin DNA binding	6	GO:0031490	13	35	639	7754	4.51	1.92617e-06	5.72	P07910 O75367 P52926 P18754 P05114 Q8NC56 Q7LBC6 P16403 P16402 P16401 Q9P0M6 P07305 P27695
	damaged DNA binding	6	GO:0003684	13	38	639	7754	4.15	5.60068e-06	5.25	P16104 P54132 Q01831 P29372 P26583 P13010 P09429 P12956 Q92466 P27694 P12004 P18887 P27695
	DNA secondary structure binding	6	GO:0000217	6	8	639	7754	9.1	7.42357e-06	5.13	P25490 P26583 P54132 Q01831 P09429 O15347
Biological Process	DNA conformation change	6	GO:0071103	42	129	624	7555	3.94	6.037e-16	15.22	Q9Y265 Q5SSJ5 P16403 P41208 Q92466 Q01105 Q71DI3 O75367 P25205 O15347 P16402 P49736 Q92688 P04083 P11387 Q9P0M6 Q8N3C0 P07305 P52926 P16104 Q15020 Q6DRA6 Q92522 O60264 P16401 P09429 P12956 P28370 Q09028 O14647 Q02880 Q01831 P54132 P62805 Q14566 P26583 P13010 P17096 P41227 Q9BQ67 P49321 P46063
	chromatin assembly or disassembly	7	GO:0006333	28	79	624	7555	4.29	8.56282e-12	11.07	P16104 Q9Y265 P52926 Q15020 Q5SSJ5 Q6DRA6 P16403 Q92522 Q9Y5B9 O60264 P16401 Q01105 Q71DI3 Q09028 O75367 P62805 P16402 P49736 Q92688 P26583 P17096 Q96GM5 Q9P0M6 Q9BQ67 Q9UIG0 P07305 P49321 Q7L7L0
	DNA metabolic process	7	GO:0006259	73	392	624	7555	2.25	1.00147e-11	11	P50750 Q9NX24 P23497 Q9UKK3 Q15014 Q9UIF9 O43299 P23246 Q08945 P41208 P63165 Q13330 P27695 P25205 Q96MG7 Q9C0J8 P04083 Q8N3C0 Q9BQG0 P52926 Q9Y5B9 O60264 P29372 Q14103 P12956 P09429 P28370 P12004 P18887 Q8IXQ6 Q9Y4B6 Q02880 P54132 Q01831 P26583 P17096 Q9BQ67 P23193 P78549 P49321 Q9Y265 P49916 P05114 Q92466 Q9NY12 P20962 Q01105 Q96E14 Q14974 Q8N9N2 O15347 P49736 P25490 P63279 P11387 Q14258 P07305 …
	nucleosome organization	7	GO:0034728	26	75	624	7555	4.2	8.70117e-11	10.06	P16104 Q9Y265 Q15020 Q5SSJ5 Q6DRA6 P16403 Q92522 Q9Y5B9 O60264 P16401 Q01105 Q71DI3 Q09028 O75367 P62805 P16402 P49736 Q92688 P26583 P17096 Q96GM5 Q9P0M6 P07305 Q9BQ67 P49321 Q7L7L0
	regulation of RNA metabolic process	7	GO:0051252	183	1468	624	7555	1.51	3.37018e-10	9.47	P23497 Q01844 P23246 Q71DI3 P05107 P27695 P09525 Q9UKM9 P29590 P00533 Q8IXH7 P28065 P16989 P14866 Q8N3C0 Q9ULZ3 Q9UIV1 P45973 P41212 Q9BQG0 P52926 Q02878 Q14103 P09429 P12956 P28370 P17275 P12004 O14647 Q92585 P12429 P61244 Q96QR8 P54132 P48382 P17844 P52564 Q9Y6X8 P26583 P58546 P17096 Q32MZ4 O43670 Q9Y608 Q08752 Q99729 Q9Y265 Q9NQG5 Q13045 Q01130 P02545 P38159 Q8WWQ0 P18583 O75367 P85037 Q93062 …
	DNA packaging	7	GO:0006323	25	74	624	7555	4.09	3.80874e-10	9.42	P16104 Q9Y265 P52926 Q15020 Q5SSJ5 Q6DRA6 P16403 Q92522 O60264 P16401 Q71DI3 Q01105 Q09028 O75367 P62805 P16402 P49736 Q92688 P26583 P17096 P41227 Q9P0M6 P07305 Q9BQ67 P49321
	negative regulation of gene expression	7	GO:0010629	112	810	624	7555	1.67	9.57539e-09	8.02	Q9HAV4 P50750 P23497 P26012 Q9Y4Y9 P83881 P60842 Q15014 P62750 P26368 Q9UIF9 Q14451 P23246 P46782 P63165 Q71DI3 P51858 Q6P2E9 P06400 Q5VTR2 Q9NPI6 P29590 Q71UI9 P16402 Q8IXH7 P05388 P16989 P14866 P62910 P46781 P08246 Q9UIV1 P45973 P41212 Q9BQG0 P52926 P05387 Q8TBC4 O60264 Q02878 Q14103 P09429 P62841 P62913 P12956 P83916 P17275 Q9Y4B6 P61244 Q96QR8 P48382 Q96QT6 P17844 O60506 Q9Y2L1 Q9Y6X8 P42224 …
	chromatin organization	6	GO:0006325	59	339	624	7555	2.11	1.8831e-08	7.73	P07910 Q8IXM2 Q9Y265 Q9Y4A5 Q86UE8 Q5SSJ5 Q15014 P05114 Q9UIF9 P16403 P23246 Q92466 Q01105 Q71DI3 Q13330 O75367 Q8WVC0 P06400 Q5VTR2 Q71UI9 P16402 P49736 Q92688 Q99873 P20671 P11387 Q9P0M6 Q15059 Q96GM5 P07305 Q7L7L0 P16104 P52926 Q15020 Q6DRA6 Q9H1E3 Q7LBC6 Q92522 Q9Y5B9 O60264 P16401 P28370 Q09028 O15294 Q9UFC0 O14647 Q9Y4B6 O60885 P35659 P62805 P60709 Q86U86 Q92769 O95503 P26583 P17096 Q9BQ67 …
	DNA geometric change	7	GO:0032392	19	57	624	7555	4.04	6.44379e-08	7.19	Q9Y265 P09429 P12956 P28370 Q92466 P41208 O14647 P25205 Q01831 P54132 Q14566 O15347 P49736 P04083 P26583 P13010 P17096 Q8N3C0 P46063
	protein-DNA complex assembly	7	GO:0065004	26	99	624	7555	3.18	6.6377e-08	7.18	P16104 Q9Y265 Q15020 Q5SSJ5 Q6DRA6 P16403 Q92522 O60264 P16401 P41208 Q92466 P27694 Q71DI3 Q01105 Q09028 O75367 Q01831 P62805 P16402 P49736 Q92688 P26583 Q9P0M6 P07305 Q9BQ67 P49321
	nucleic acid metabolic process	6	GO:0090304	232	1820	624	7555	1.54	7.5223e-08	7.12	P23497 Q9UKK3 Q01844 Q9Y4Y9 P09651 P60842 Q14692 P23246 P46782 Q8WYA6 P27695 Q6P2E9 Q96MG7 Q9C0J8 Q9UKM9 Q9NPI6 P29590 Q8IXH7 P05388 P16989 Q8WUA4 O95232 P52272 P14866 Q8IY67 Q8N3C0 O43447 Q9UIV1 Q5VTL8 P41212 Q9BQG0 P52926 Q8IYB3 Q02878 Q9BV38 Q14103 P09429 P62841 P12956 P28370 P17275 P12004 Q8IXQ6 P18887 O14647 Q92585 P61244 Q96QR8 P54132 Q01831 Q9NR30 P48382 P17844 P52564 Q9Y2L1 Q9NW08 Q9Y6X8 …
	leukocyte activation involved in immune response	6	GO:0002366	70	460	624	7555	1.84	2.32186e-07	6.63	Q9Y2Q0 P53396 P05107 P14780 Q8NF37 P13639 P52790 Q96D96 Q99467 P31146 P14618 Q9ULZ3 P43353 P07437 P13796 P08246 P31949 P09429 P12956 P02788 P01889 Q9UBR2 O95352 P12429 P10253 P07948 Q13636 P20701 Q9UQ80 Q14764 P04075 P28676 P49913 Q5JSL3 P20160 P80511 P06737 P11215 P24158 P29350 O95716 Q01432 Q14974 P28799 P20702 P11216 P78324 P05164 P01833 Q6GTX8 P30740 P55160 P09917 P07384 Q7Z5R6 P30273 P41218 …
	myeloid leukocyte activation	6	GO:0002274	66	443	624	7555	1.8	1.15414e-06	5.94	Q9Y2Q0 P53396 P05107 P14780 Q8NF37 P13639 P52790 Q96D96 P14618 Q9ULZ3 P43353 P07437 P08246 P31949 P09429 P12956 P02788 P01889 Q9UBR2 O95352 P12429 P10253 P07948 Q13094 Q13636 P20701 Q9UQ80 Q14764 P28676 P04075 P49913 P20160 P80511 P06737 P11215 P24158 P29350 O95716 Q01432 Q14974 P28799 P20702 P11216 P78324 P05164 P01833 Q6GTX8 P55160 P30740 P09917 P07384 P30273 P41218 P08962 P07339 P08311 P04839 …
	granulocyte activation	7	GO:0036230	63	416	624	7555	1.83	1.16375e-06	5.93	Q14764 P04075 P28676 P49913 Q9Y2Q0 P80511 P20160 P11215 P06737 P24158 P53396 P05107 P14780 Q8NF37 P29350 P13639 P28799 Q14974 O95716 Q01432 P20702 P11216 P52790 Q96D96 P78324 P05164 P14618 Q9ULZ3 P43353 P07437 P01833 Q6GTX8 P08246 P30740 P55160 P09917 P07384 P31949 P41218 P30273 P08962 P09429 P12956 P02788 P01889 Q9UBR2 O95352 P07339 P08311 Q07065 P06702 P04839 P12429 P17213 P10253 P07355 P25815 …

## Sheet: Up GO2Protein
GO Terms Level 1	GO Terms ID	GO Terms Level	GO Terms Description	Fisher's exact test P value	Protein accession	Protein description	PRCC_Ca/PRCC_N Ratio	Regulated Type	PRCC_Ca/PRCC_N P value	Gene name	MW [kDa]	MTS_Ca1	MTS_Ca2	MTS_Ca3	MTS_Ca4	MTS_Ca5	MTS_Ca6	MTS_Ca7	MTS_Ca8	MTS_Ca9	MTS_Ca10	MTS_Ca11	MTS_Ca12	MTS_Ca14	MTS_Ca15	MTS_Ca16	MTS_Ca17	MTS_N1	MTS_N2	MTS_N3	MTS_N4	MTS_N5	MTS_N6	MTS_N7	MTS_N8	MTS_N9	MTS_N10	MTS_N11	MTS_N12	MTS_N14	MTS_N15	MTS_N16	MTS_N17	PRCC_Ca1	PRCC_Ca2	PRCC_Ca3	PRCC_Ca4	PRCC_Ca5	PRCC_Ca6
Cellular Component	GO:0034687	10	integrin alphaL-beta2 complex	0.00673203	P20701	Integrin alpha-L OS=Homo sapiens OX=9606 GN=ITGAL PE=1 SV=3	1.986000	Up	0.000344	ITGAL	128.77				0.928	0.861	0.794	0.722	0.86												0.73	0.805	0.873	1.082	0.886										1.02	0.917	1.343	0.949	1.393
Cellular Component	GO:0034687	10	integrin alphaL-beta2 complex	0.00673203	P05107	Integrin beta-2 OS=Homo sapiens OX=9606 GN=ITGB2 PE=1 SV=2	2.381000	Up	0.000381	ITGB2	84.781	1.375	1.185	1.403	1.472	0.979	1.653	1.311	1.125	1.018	0.768	1.264	1.706	0.872	1.091	1.316	2.276	0.712	0.666	1.35	0.4	0.431	0.466	0.638	0.641	0.386	0.679	0.438	0.407	0.756	0.829	0.615	0.612	1.182	1.39	0.686	1.582	0.816	1.397
Cellular Component	GO:0030315	7	T-tubule	0.179567	P30626	Sorcin OS=Homo sapiens OX=9606 GN=SRI PE=1 SV=1	1.531000	Up	0.000003	SRI	21.676	1.083	1.03	0.769	1.453	1.208	1.063	1.237	1.059	1.232	1.588	1.288	1.499	1.203	1.114	1.186	1.092	0.773	0.781	0.861	0.836	0.871	0.827	1.047	1.276	1.642	0.965	0.986	1.008	0.994	0.932	0.67	0.847	1.107	1.05	0.996	1.145	1.328	1.224
Cellular Component	GO:0030315	7	T-tubule	0.179567	Q09666	Neuroblast differentiation-associated protein AHNAK OS=Homo sapiens OX=9606 GN=AHNAK PE=1 SV=2	1.831000	Up	0.000016	AHNAK	629.09	1.99	2.51	0.74	1.767	1.811	1.247	1.999	0.992	2.083	2.574	0.948	0.69	1.443	1.817	1.621	0.663	0.649	0.619	0.627	0.7	0.848	0.644	0.77	0.651	0.487	0.543	0.568	0.459	0.864	1.247	0.577	0.638	0.976	0.79	1.159	1.277	1.098	1.1
Cellular Component	GO:0030315	7	T-tubule	0.179567	Q8IVF2	Protein AHNAK2 OS=Homo sapiens OX=9606 GN=AHNAK2 PE=1 SV=2	2.776000	Up	0.000202	AHNAK2	616.62	0.853	0.835	0.701	0.685	1.126	0.892	0.799	1.55	1.407	0.935	0.704	2.142	1.323	0.828	1.183	0.863	0.575	0.688	0.892	0.293	0.31	0.303	0.456	0.44	0.552	0.795	0.546	0.632	0.818	0.63	0.593	0.658	1.125	1.998	1.73	2.295	0.86	1.834
Cellular Component	GO:0005652	12	nuclear lamina	0.0808746	P20700	Lamin-B1 OS=Homo sapiens OX=9606 GN=LMNB1 PE=1 SV=2	1.767000	Up	0.000556	LMNB1	66.408	1.11	1.304	1.082	0.93	1.255	1.231	1.311	1.578	1.017	1.111	0.74	0.735	1.142	1.253	1.249	1.135	0.742	0.688	1.066	0.763	0.856	0.866	1.206	0.855	0.474	0.67	0.687	0.488	1.005	1.189	0.752	0.763	1.405	0.9	1.472	1.146	1.343	1.035
Cellular Component	GO:0005652	12	nuclear lamina	0.0808746	P02545	Prelamin-A/C OS=Homo sapiens OX=9606 GN=LMNA PE=1 SV=1	1.616000	Up	0.008757	LMNA	74.139	0.992	1.114	0.871	1.028	1.412	1.473	1.074	0.998	1.155	0.829	0.904	0.663	1.142	0.952	1.048	0.761	0.87	0.737	0.864	1.095	1.272	0.982	1.387	0.905	0.559	0.705	0.962	0.503	1.076	1.101	0.807	0.818	1.144	0.95	1.721	1.945	1.372	1.38
Cellular Component	GO:0101002	11	ficolin-1-rich granule	0.00803865	Q14764	Major vault protein OS=Homo sapiens OX=9606 GN=MVP PE=1 SV=4	1.578000	Up	0.024836	MVP	99.326	1.257	1.589	1.401	1.372	1.128	1.14	1.42	1.404	1.39	1.302	1.235	1.199	1.28	1.352	1.086	0.824	0.815	0.857	1.193	0.714	0.535	0.621	0.686	0.734	0.837	0.733	0.7	0.899	0.871	1.119	0.785	0.804	1.512	1.475	0.744	1.334	0.871	0.837
Cellular Component	GO:0101002	11	ficolin-1-rich granule	0.00803865	P04075	Fructose-bisphosphate aldolase A OS=Homo sapiens OX=9606 GN=ALDOA PE=1 SV=2	1.703000	Up	0.004076	ALDOA	39.42	1.229	1.003	1.482	1.006	0.984	1.139	1.011	1.193	1.252	1.261	1.604	1.547	1.389	1.152	0.964	1.102	0.771	0.807	1.459	0.784	0.858	0.698	0.802	0.669	0.768	0.773	0.751	0.724	1.031	0.873	0.639	0.712	1.373	1.448	0.795	1.119	1.045	0.855
Cellular Component	GO:0101002	11	ficolin-1-rich granule	0.00803865	P09917	Arachidonate 5-lipoxygenase OS=Homo sapiens OX=9606 GN=ALOX5 PE=1 SV=2	1.852000	Up	0.002023	ALOX5	77.982	1.244	1.26	1.206	1.461	1.182	1.819	1.532	1.252	1.213	0.904	0.965	0.894	1.293	0.966	1.4	2.033	0.739	0.742	1.191	0.638	0.773	0.704	0.951	0.778	0.315	1.279	0.378	0.357	0.875	0.811	0.48	0.573	1.162	0.955	0.782	1.605	1.006	1.773
Cellular Component	GO:0101002	11	ficolin-1-rich granule	0.00803865	P07384	Calpain-1 catalytic subunit OS=Homo sapiens OX=9606 GN=CAPN1 PE=1 SV=1	1.722000	Up	0.000096	CAPN1	81.889	1.307	1.127	0.882	1.086	1.333	0.978	1.201	1.105	1.091	1.063	1.147	0.835	1.305	1.043	1.283	0.783	0.861	0.866	0.905	0.79	0.983	0.868	0.987	0.891	0.896	0.915	0.976	0.807	1.07	0.93	0.827	0.857	1.271	1.045	1.371	1.871	1.248	1.329
Cellular Component	GO:0101002	11	ficolin-1-rich granule	0.00803865	P41218	Myeloid cell nuclear differentiation antigen OS=Homo sapiens OX=9606 GN=MNDA PE=1 SV=1	1.986000	Up	0.014560	MNDA	45.836	1.112	0.798	2.454	1.008	0.955	1.126	0.951	1.039	0.746	0.591	0.694	1.333	0.626	0.908	1.09	1.734	0.774	0.813	2.093	0.633	0.554	0.832	1.252	0.689	0.382	0.48	0.402	0.46	0.592	0.892	0.516	0.497	1.108	1.504	0.528	0.995	0.696	1.399
Cellular Component	GO:0101002	11	ficolin-1-rich granule	0.00803865	P06737	"Glycogen phosphorylase, liver form OS=Homo sapiens OX=9606 GN=PYGL PE=1 SV=4"	1.537000	Up	0.001197	PYGL	97.147	0.961	1.29	0.973	1.695	1.157	1.146	1.279	1.133	1.524	1.701	2.445	1.057	0.822	0.92	1.216	1.147	0.622	0.704	0.958	0.682	0.647	0.609	0.753	0.747	0.547	0.776	0.634	0.706	0.627	0.851	0.589	0.526	1.39	0.937	0.778	1.076	0.984	1.041
Cellular Component	GO:0101002	11	ficolin-1-rich granule	0.00803865	P09429	High mobility group protein B1 OS=Homo sapiens OX=9606 GN=HMGB1 PE=1 SV=3	1.526000	Up	0.000544	HMGB1	24.893	1.161	1.25	1.148	0.716	0.973	1.054	0.908	0.857	1.011	0.974	0.731	1.148	0.791	0.792	1.042	0.775	1.41	0.896	1.02	1.026	0.884	1.073	1.379	0.862	0.574	0.604	0.964	0.59	0.782	0.969	1.335	0.906	1.215	1.623	1.717	1.321	1.379	1.326
Cellular Component	GO:0101002	11	ficolin-1-rich granule	0.00803865	P12956	X-ray repair cross-complementing protein 6 OS=Homo sapiens OX=9606 GN=XRCC6 PE=1 SV=2	1.756000	Up	0.000000	XRCC6	69.842	1.198	0.95	1.094	0.953	1.114	0.879	1.007	1.031	0.982	1.017	0.861	1.004	0.969	0.993	1.003	0.84	0.969	0.808	1.169	0.885	0.908	0.883	1.158	0.871	0.606	0.644	0.811	0.581	0.849	0.879	0.871	0.881	1.34	1.408	1.515	1.295	1.588	1.293
Cellular Component	GO:0101002	11	ficolin-1-rich granule	0.00803865	Q9UBR2	Cathepsin Z OS=Homo sapiens OX=9606 GN=CTSZ PE=1 SV=1	1.691000	Up	0.008239	CTSZ	33.868	1.338	1.29	1.14	1.227	0.53	0.838	0.783	0.739	0.639	0.847	1.524	1.667	0.571	0.921	0.726	0.747	1.133	1.091	0.976	0.585	0.478	0.772	0.569	0.923	1.155	0.72	0.759	1.086	0.732	0.739	1.159	0.934	1.486	1.73	1.492	1.784	0.856	1.198
Cellular Component	GO:0101002	11	ficolin-1-rich granule	0.00803865	O95352	Ubiquitin-like modifier-activating enzyme ATG7 OS=Homo sapiens OX=9606 GN=ATG7 PE=1 SV=1	1.650000	Up	0.000157	ATG7	77.959	1.355	1.312	1.27	1.39	1.268	0.941	1.141	0.978	1.39	0.984	1.312	1.146	1.022	0.998	1.302	0.998	0.7	0.758	1.042	0.749	0.833	0.732	0.831	0.807	0.759	0.648	0.719	0.71	0.724	1.03	0.887	0.71	1.432	1.075	1.109	1.205	0.906	1.147
Cellular Component	GO:0101002	11	ficolin-1-rich granule	0.00803865	P53396	ATP-citrate synthase OS=Homo sapiens OX=9606 GN=ACLY PE=1 SV=3	1.528000	Up	0.000002	ACLY	120.84	0.881	0.958	1.636	1.209	0.787	0.798	1.026	0.88	1.102	1.291	1.853	1.33	0.902	1.131	0.924	1.542	0.852	0.93	1.731	0.755	0.75	0.771	0.781	0.82	0.713	0.939	0.781	0.952	0.795	0.919	0.876	0.881	1.237	1.164	1.239	1.086	1.257	1.036
Cellular Component	GO:0101002	11	ficolin-1-rich granule	0.00803865	P07339	Cathepsin D OS=Homo sapiens OX=9606 GN=CTSD PE=1 SV=1	2.080000	Up	0.006361	CTSD	44.552	1.015	0.743	1.496	0.705	0.505	0.814	0.541	1.348	0.67	0.605	1.36	1.227	0.627	0.639	0.508	0.729	0.823	0.909	1.548	0.599	0.788	0.702	0.798	0.995	1.368	0.717	0.804	0.976	0.673	0.696	0.8	0.99	1.53	1.669	0.818	2.214	1.063	1.766
Cellular Component	GO:0101002	11	ficolin-1-rich granule	0.00803865	P14780	Matrix metalloproteinase-9 OS=Homo sapiens OX=9606 GN=MMP9 PE=1 SV=3	3.105000	Up	0.046359	MMP9	78.457	1.101	0.753	1.348	0.281	0.218	0.168	0.214	0.32	0.565	0.619	0.686	3.904	0.402	0.601	0.57	1.946	0.71	0.773	1.322	0.172	0.195	0.238	0.49	0.311	0.611	0.825	0.622	0.543	0.471	0.456	0.341	0.439	1.548	1.153	0.204	1.186	0.402	1.505
Cellular Component	GO:0101002	11	ficolin-1-rich granule	0.00803865	P13639	Elongation factor 2 OS=Homo sapiens OX=9606 GN=EEF2 PE=1 SV=4	1.515000	Up	0.000000	EEF2	95.337	0.993	1.29	1.109	1.186	1.151	1.105	1.15	1.164	1.209	1.307	0.898	1.079	1.136	1.184	1.279	1.3	0.792	0.832	1.064	0.833	0.853	0.848	0.811	0.791	0.672	0.68	0.798	0.797	0.901	0.969	0.831	0.856	1.214	1.05	1.258	1.139	1.114	1.062
Cellular Component	GO:0101002	11	ficolin-1-rich granule	0.00803865	Q01432	AMP deaminase 3 OS=Homo sapiens OX=9606 GN=AMPD3 PE=1 SV=1	1.596000	Up	0.000724	AMPD3	88.811	1.462	1.423	1.431	1.497	1.261	1.348	1.607	1.144	1.359	1.212	1.241	1.013	0.902	1.283	1.213	1.195	0.651	0.749	1.304	0.676	0.745	0.544	0.813	0.619	0.679	1.362	0.981	0.771	0.859	1.032	0.691	0.648	0.907	1.017	0.688	1.123	0.704	0.802
Cellular Component	GO:0101002	11	ficolin-1-rich granule	0.00803865	Q14974	Importin subunit beta-1 OS=Homo sapiens OX=9606 GN=KPNB1 PE=1 SV=2	1.542000	Up	0.000000	KPNB1	97.169	0.981	1.073	1.237	1.11	1.103	1.032	1.118	1.198	1.077	1.492	1.046	0.972	1.046	1.045	1.077	1.194	0.896	0.854	1.172	0.846	0.928	0.952	0.984	0.927	0.865	0.668	0.831	0.745	0.917	1.047	0.858	0.948	1.308	1.145	1.137	1.209	1.334	1.244
Cellular Component	GO:0101002	11	ficolin-1-rich granule	0.00803865	P52790	Hexokinase-3 OS=Homo sapiens OX=9606 GN=HK3 PE=1 SV=2	2.293000	Up	0.007718	HK3	99.024	1.141	1.037	1.232	1.865	0.956	1.767	1.31	0.915	1.325	1.494	1.39	1.36	1.016	1.519	0.949	1.986	0.691	0.855	1.207	0.517	0.498	0.436	0.733	0.666	0.618	1.016	0.757	0.693	0.812	0.973	0.605	0.81	1.077	1.066	0.439	1.21	0.659	1.577
Cellular Component	GO:0101002	11	ficolin-1-rich granule	0.00803865	P14618	Pyruvate kinase PKM OS=Homo sapiens OX=9606 GN=PKM PE=1 SV=4	1.616000	Up	0.000043	PKM	57.936	1.005	0.913	1.351	0.989	1.002	1.412	1.125	1.443	1.027	1.173	2.025	0.972	1.13	0.92	0.998	0.922	0.772	0.821	1.359	0.828	1.052	0.763	0.807	0.684	0.737	0.639	0.824	0.658	0.825	0.771	0.617	0.74	1.197	1.14	1.123	1.174	0.946	0.84
Cellular Component	GO:0071458	13	integral component of cytoplasmic side of endoplasmic reticulum membrane	0.0190938	Q13563	Polycystin-2 OS=Homo sapiens OX=9606 GN=PKD2 PE=1 SV=3	1.899000	Up	0.000035	PKD2	109.69	0.882	0.989	1.569	0.695	1.162	0.817	0.802	0.91	0.988	0.785	1.308	1.206	1.085	0.933	1.194	1.171	0.77	0.753	1.569	0.813	0.891	0.857	0.784	0.664	0.777	0.824	1.026	0.723	0.952	1.08	0.912	0.911	1.654	1.469	2.199	1.605	1.525	1.309
Cellular Component	GO:0071458	13	integral component of cytoplasmic side of endoplasmic reticulum membrane	0.0190938	Q8TCT9	Minor histocompatibility antigen H13 OS=Homo sapiens OX=9606 GN=HM13 PE=1 SV=1	1.590000	Up	0.000001	HM13	41.488	0.774	1.044	1.1	1.362	0.876	1.298	0.959	1.389	0.97	1.095	0.826	1.186	1.095	1.101	1.157	1.601	0.534	0.571	1.21	0.709	0.594	0.72	0.647	0.61	0.646	0.834	0.822	0.697	0.79	0.799	0.696	0.782	1.092	1.019	0.994	1.137	0.922	1.153
Cellular Component	GO:0005924	5	cell-substrate adherens junction	3.89221e-05	P08758	Annexin A5 OS=Homo sapiens OX=9606 GN=ANXA5 PE=1 SV=2	1.518000	Up	0.001884	ANXA5	35.936	1.004	1.01	1.193	0.752	1.224	1.396	0.976	1.08	1.041	1.121	1.996	1.385	0.939	0.859	0.978	1.059	0.764	0.734	1.404	0.784	1.061	0.874	1	0.967	1.067	0.726	0.786	0.792	1.07	0.875	0.795	0.945	1.058	1.403	1.087	1.153	0.822	0.924
Cellular Component	GO:0005924	5	cell-substrate adherens junction	3.89221e-05	Q86W92	Liprin-beta-1 OS=Homo sapiens OX=9606 GN=PPFIBP1 PE=1 SV=2	1.800000	Up	0.000003	PPFIBP1	114.02	1.239	0.888	0.881	1.085	1.807	0.77	1.23	2.23	1.444	1.29	0.937	1.483	1.618	1.128	1.454	0.989	1.182	0.944	1.257	0.643	0.688	0.565	0.606	0.722	0.531	1.021	0.674	0.669	1.14	0.876	0.585	0.615	1.199	1.61	1.315	1.222	1.279	1.176
Cellular Component	GO:0005924	5	cell-substrate adherens junction	3.89221e-05	O95425	Supervillin OS=Homo sapiens OX=9606 GN=SVIL PE=1 SV=2	1.522000	Up	0.007683	SVIL	247.74	0.863	1.024	0.874	0.989	1.613	1.109	1.16	0.809	1.036	0.856	1.017	1.119	1.178	1.073	1.051	1.111	0.753	0.717	0.923	0.913	0.862	0.9	0.884	0.845	0.763	0.987	0.794	0.867	1.021	1.011	0.777	0.792	1.213	0.947	1.64	1.421	1.582	1.067
Cellular Component	GO:0005924	5	cell-substrate adherens junction	3.89221e-05	Q13045	Protein flightless-1 homolog OS=Homo sapiens OX=9606 GN=FLII PE=1 SV=2	1.762000	Up	0.000004	FLII	144.75	1.12	1.02	1.475	1.219	1.16	1.049	1.124	1.133	1.204	1.012	0.925	1.381	1.25	0.987	1.213	1.028	0.764	0.786	1.408	0.796	0.939	0.748	0.864	0.719	0.689	0.801	0.797	0.637	1.015	0.974	0.645	0.745	1.159	1.406	1.592	1.506	1.164	1.15
Cellular Component	GO:0005924	5	cell-substrate adherens junction	3.89221e-05	P05386	60S acidic ribosomal protein P1 OS=Homo sapiens OX=9606 GN=RPLP1 PE=1 SV=1	1.729000	Up	0.000258	RPLP1	11.514	1.329	1.329	0.927	1.317	1.045	1.338	1.436	1.459	1.297	1.881	1.416	1.813	1.014	1.351	1.441	0.873	0.803	0.715	1.134	0.88	0.734	0.931	1.31	1.819	2.415	0.447	1.147	1.225	1.326	1.009	0.94	0.805	1.237	0.994	0.803	0.709	0.93	1.003
Cellular Component	GO:0005924	5	cell-substrate adherens junction	3.89221e-05	P18084	Integrin beta-5 OS=Homo sapiens OX=9606 GN=ITGB5 PE=1 SV=1	1.831000	Up	0.004185	ITGB5	88.053				1.437	1.139	1.832	1.349	0.667	1.079	1.025	1.251	1.449								1.135	0.997	1.005	0.775	1.055	0.545	0.656	0.532	0.587						1.065	0.693	1.029	1.033	1.491
Cellular Component	GO:0005924	5	cell-substrate adherens junction	3.89221e-05	Q14451	Growth factor receptor-bound protein 7 OS=Homo sapiens OX=9606 GN=GRB7 PE=1 SV=2	1.547000	Up	0.000885	GRB7	59.68	1.469	0.827	1.057	0.777	1.359	1.026	1.034	1.129	0.829	1.334	0.786	0.818	1.282	0.904	1.248	1.107	1.18	1.156	1.091	0.809	1.009	0.851	0.98	0.842	0.662	1.23	0.955	0.923	1.125	0.954	0.932	0.812	1.447	1.317	1.92	1.57	1.196	1.075
Cellular Component	GO:0005924	5	cell-substrate adherens junction	3.89221e-05	O15143	Actin-related protein 2/3 complex subunit 1B OS=Homo sapiens OX=9606 GN=ARPC1B PE=1 SV=3	1.630000	Up	0.000020	ARPC1B	40.949	1.295	1.395	1.48	1.311	1.237	1.404	1.269	1.138	1.351	1.133	1.371	1.088	1.105	1.132	1.218	1.464	0.657	0.689	1.24	0.788	0.761	0.726	0.911	0.877	0.663	0.772	0.736	0.698	1.002	1.011	0.809	0.888	1.18	1.241	0.953	1.209	0.967	1.226
Cellular Component	GO:0005924	5	cell-substrate adherens junction	3.89221e-05	P46782	40S ribosomal protein S5 OS=Homo sapiens OX=9606 GN=RPS5 PE=1 SV=4	1.518000	Up	0.000001	RPS5	22.876	1.329	1.324	1.207	1.118	1.04	1.176	1.238	1.154	1.098	1.337	1.326	1.312	0.884	1.107	1.147	0.853	0.957	0.894	1.163	0.887	0.908	0.943	1.176	1.368	1.414	0.763	1.023	1.007	1.085	0.96	0.827	0.928	1.077	1.108	1.054	0.999	1.12	1.075
Cellular Component	GO:0005924	5	cell-substrate adherens junction	3.89221e-05	P63104	14-3-3 protein zeta/delta OS=Homo sapiens OX=9606 GN=YWHAZ PE=1 SV=1	1.730000	Up	0.000002	YWHAZ	27.745	0.985	1.158	1.169	0.942	0.934	1.17	0.993	1.293	0.871	0.968	0.935	1.068	0.839	0.89	0.908	1.009	0.892	0.894	1.166	0.82	0.819	0.805	0.958	1.148	0.968	0.705	0.754	0.771	0.983	0.948	0.789	0.835	1.22	1.295	1.533	1.641	1.225	1.232
Cellular Component	GO:0005924	5	cell-substrate adherens junction	3.89221e-05	O75955	Flotillin-1 OS=Homo sapiens OX=9606 GN=FLOT1 PE=1 SV=3	1.800000	Up	0.000080	FLOT1	47.355	1.116	1.295	1.356	1.048	1.08	1.193	1.04	1.018	1.284	1.467	0.979	1.448	1.237	1.046	1.02	0.994	0.778	0.875	1.355	0.901	0.938	0.847	0.836	0.803	0.803	0.734	0.756	0.783	0.9	1.055	0.707	0.876	1.824	1.122	1.384	1.534	1.272	1.067
Cellular Component	GO:0005924	5	cell-substrate adherens junction	3.89221e-05	P61981	14-3-3 protein gamma OS=Homo sapiens OX=9606 GN=YWHAG PE=1 SV=2	1.749000	Up	0.001240	YWHAG	28.302	1.179	1.402	1.263	1.216	1.145	1.035	1.152	1.09	1.107	1.221	0.84	1.342	1.135	1.065	1.379	1.03	0.873	0.973	1.211	0.735	0.727	0.737	0.726	0.846	0.963	0.498	0.699	0.615	0.839	0.984	0.814	0.825	1.111	1.041	0.766	1.465	1.324	1.518
Cellular Component	GO:0005924	5	cell-substrate adherens junction	3.89221e-05	P23458	Tyrosine-protein kinase JAK1 OS=Homo sapiens OX=9606 GN=JAK1 PE=1 SV=2	1.676000	Up	0.000337	JAK1	133.28				0.949	1.11	0.883	1.081	1.245					0.881	0.942	1.262	1.185				0.869	1.12	0.671	0.715	0.809					0.8	1.063	0.585	0.736	1.375	1.369	1.989	1.568	1.644	1.419
Cellular Component	GO:0005924	5	cell-substrate adherens junction	3.89221e-05	P00533	Epidermal growth factor receptor OS=Homo sapiens OX=9606 GN=EGFR PE=1 SV=2	1.531000	Up	0.000056	EGFR	134.28	2.098	1.239	0.707	1.54	1.71	1.366	1.624	1.29	1.393	1.283	0.822	1.169	1.319	0.995	1.61	1.181	0.842	0.819	0.682	0.812	0.902	0.928	0.91	0.878	0.845	1.138	0.849	0.755	0.951	1.024	0.654	0.699	1	1.13	0.936	1.149	1.313	1.19
Cellular Component	GO:0005924	5	cell-substrate adherens junction	3.89221e-05	P21980	Protein-glutamine gamma-glutamyltransferase 2 OS=Homo sapiens OX=9606 GN=TGM2 PE=1 SV=2	2.116000	Up	0.026280	TGM2	77.328	0.526	0.749	0.476	1.109	0.502	1.277	1.031	2.025	0.852	1.982	0.951	0.611	0.586	0.746	0.738	2.73	0.517	0.45	0.529	0.663	0.821	0.513	0.757	0.697	0.45	0.581	0.457	0.317	0.68	0.677	0.455	0.625	1.006	0.875	2.429	1.143	0.72	0.582
Cellular Component	GO:0005924	5	cell-substrate adherens junction	3.89221e-05	P05388	60S acidic ribosomal protein P0 OS=Homo sapiens OX=9606 GN=RPLP0 PE=1 SV=1	1.571000	Up	0.000003	RPLP0	34.273	1.072	1.251	1.12	0.994	1.044	1.073	1.046	1.21	1.014	1.255	1.03	0.964	0.931	1.087	1.082	1.033	0.891	0.855	1.095	0.941	0.82	0.907	0.947	1.118	0.748	0.546	0.851	0.708	0.977	0.932	0.884	0.886	0.994	1.07	1.309	1.012	1.174	1.097
Cellular Component	GO:0005924	5	cell-substrate adherens junction	3.89221e-05	P04083	Annexin A1 OS=Homo sapiens OX=9606 GN=ANXA1 PE=1 SV=2	3.664000	Up	0.000000	ANXA1	38.714	0.904	1.021	1.195	0.944	0.995	0.936	1.365	1.391	1.275	1.331	1.274	1.179	0.611	0.827	0.816	1.21	0.408	0.41	1.187	0.518	0.53	0.538	0.786	0.807	0.407	0.562	0.47	0.465	0.679	0.767	0.402	0.482	1.615	1.919	1.99	2.281	1.801	1.529
Cellular Component	GO:0005924	5	cell-substrate adherens junction	3.89221e-05	Q13642	Four and a half LIM domains protein 1 OS=Homo sapiens OX=9606 GN=FHL1 PE=1 SV=4	5.868000	Up	0.000299	FHL1	36.263	2.262	1.448	0.313	0.843	2.468	0.468	0.975	1.085	2.14	1.194	0.396	1.075	1.918	0.763	2.154	0.523	0.303	0.207	0.257	0.293	0.411	0.322	0.516	0.391	0.305	0.369	0.308	0.277	0.771	0.758	0.398	0.346	1.965	3.579	1.015	3.004	2.024	2.743
Cellular Component	GO:0005924	5	cell-substrate adherens junction	3.89221e-05	P61353	60S ribosomal protein L27 OS=Homo sapiens OX=9606 GN=RPL27 PE=1 SV=2	1.540000	Up	0.000044	RPL27	15.798	1.543	1.583	1.21	1.032	1.124	1.295	0.955	0.93	1.139	1.259	1.17	1.134	0.956	1.089	1.268	0.897	1.06	1.038	0.943	0.843	0.963	1.009	1.096	0.893	0.794	0.505	0.765	0.807	0.915	0.892	0.846	0.808	0.944	1	1.386	1.087	1.095	1.185
Cellular Component	GO:0005924	5	cell-substrate adherens junction	3.89221e-05	P07237	Protein disulfide-isomerase OS=Homo sapiens OX=9606 GN=P4HB PE=1 SV=3	1.825000	Up	0.000001	P4HB	57.116	1.17	1.53	1.535	1.158	1.118	0.982	1.007	0.881	1.157	1.448	1.102	0.99	1.027	1.061	1.185	1.089	0.743	0.841	1.432	0.711	0.625	0.701	0.629	0.614	0.557	0.603	0.663	0.732	0.731	0.901	0.84	0.75	1.575	1.096	1.266	1.344	1.101	1.126
Cellular Component	GO:0005924	5	cell-substrate adherens junction	3.89221e-05	Q8WXH0	Nesprin-2 OS=Homo sapiens OX=9606 GN=SYNE2 PE=1 SV=3	1.524000	Up	0.000020	SYNE2	796.43	0.947	1.102	0.618	0.997	1.266	1.136	0.953	1.148	1.037	0.829	0.689	0.883	1.108	1.089	1.091	0.942	0.948	0.984	0.649	1.078	1.204	0.994	1.064	0.877	0.795	0.869	1.015	0.766	0.92	1.035	0.849	0.891	1.377	1.258	1.534	1.611	1.381	1.168
Cellular Component	GO:0005924	5	cell-substrate adherens junction	3.89221e-05	P46781	40S ribosomal protein S9 OS=Homo sapiens OX=9606 GN=RPS9 PE=1 SV=3	1.516000	Up	0.000004	RPS9	22.591	1.294	1.206	1.217	0.895	1.081	1.09	1.041	1.026	1.159	1.236	1.233	1.178	1.155	1.341	1.354	1.139	0.852	0.706	1.101	0.927	0.883	0.936	1.113	1.182	0.88	0.638	0.892	0.842	1.383	1.141	1.028	1.021	1.236	1.024	1.075	0.969	1.145	1.014
Cellular Component	GO:0005924	5	cell-substrate adherens junction	3.89221e-05	P13796	Plastin-2 OS=Homo sapiens OX=9606 GN=LCP1 PE=1 SV=6	2.242000	Up	0.000637	LCP1	70.288	1.181	1.395	1.847	1.267	0.869	1.086	1.056	1.209	0.987	0.689	1.088	1.446	0.806	1.218	1.162	1.468	0.668	0.634	1.693	0.494	0.591	0.606	0.856	0.936	0.402	0.509	0.437	0.455	0.922	1.212	0.612	0.718	1.114	1.374	0.685	1.623	0.746	1.398
Cellular Component	GO:0005924	5	cell-substrate adherens junction	3.89221e-05	O15231	Zinc finger protein 185 OS=Homo sapiens OX=9606 GN=ZNF185 PE=1 SV=3	1.503000	Up	0.014941	ZNF185	73.525	1.529	1.288	0.847	1.221	2.033	1.869	1.509	0.824	1.207	1.203	1.18	1.037	1.412	1.064	1.547	0.556	1.071	0.968	0.723	1.09	1.366	0.969	1.151	1.135	1.161	0.678	1.273	1.045	1.536	1.189	0.846	0.961	0.908	1.383	1.602	1.606	0.911	0.951
Cellular Component	GO:0005924	5	cell-substrate adherens junction	3.89221e-05	Q15366	Poly(rC)-binding protein 2 OS=Homo sapiens OX=9606 GN=PCBP2 PE=1 SV=1	1.703000	Up	0.000005	PCBP2	38.58	1.221	1.153	1.045	1.227	1.342	1.135	1.336	1.278	1.217	1.21	1.14	1.258	1.157	1.109	1.175	1.199	0.84	0.796	1.151	0.999	0.978	0.915	0.998	0.938	1.028	0.836	0.911	0.94	1.119	1.094	0.8	0.819	1.187	1.089	1.2	1.035	1.263	1.254
Cellular Component	GO:0005924	5	cell-substrate adherens junction	3.89221e-05	Q14254	Flotillin-2 OS=Homo sapiens OX=9606 GN=FLOT2 PE=1 SV=2	1.875000	Up	0.000001	FLOT2	47.064	1.143	1.448	1.417	1.183	1.215	1.393	1.192	1.114	1.161	1.223	0.841	1.281	1.201	1.013	1.079	0.863	0.74	0.797	1.308	0.822	0.836	0.754	0.782	0.742	0.527	0.602	0.662	0.673	0.755	0.902	0.695	0.754	1.573	1.132	1.256	1.466	1.185	1.096
Cellular Component	GO:0005924	5	cell-substrate adherens junction	3.89221e-05	Q9UI08	Ena/VASP-like protein OS=Homo sapiens OX=9606 GN=EVL PE=1 SV=2	1.814000	Up	0.001743	EVL	44.619	1.056	1.473	1.571	1.426	0.849	1.555	1.386	0.964	1.148	0.984	1.572	1.169	0.884	1.346	1.495	0.808	0.457	0.581	1.874	0.595	0.539	0.561	0.991	1.214	0.286	0.302	0.426	0.44	1.099	1.146	0.573	0.652	0.705	0.843	0.679	0.981	0.889	1.526
Cellular Component	GO:0005924	5	cell-substrate adherens junction	3.89221e-05	P07384	Calpain-1 catalytic subunit OS=Homo sapiens OX=9606 GN=CAPN1 PE=1 SV=1	1.722000	Up	0.000096	CAPN1	81.889	1.307	1.127	0.882	1.086	1.333	0.978	1.201	1.105	1.091	1.063	1.147	0.835	1.305	1.043	1.283	0.783	0.861	0.866	0.905	0.79	0.983	0.868	0.987	0.891	0.896	0.915	0.976	0.807	1.07	0.93	0.827	0.857	1.271	1.045	1.371	1.871	1.248	1.329
Cellular Component	GO:0005924	5	cell-substrate adherens junction	3.89221e-05	P05387	60S acidic ribosomal protein P2 OS=Homo sapiens OX=9606 GN=RPLP2 PE=1 SV=1	1.735000	Up	0.000001	RPLP2	11.665	1.16	1.322	1.047	1.13	0.877	1.021	1.201	1.178	1.059	1.488	1.061	1.195	0.924	1.142	1.112	0.716	0.838	0.833	1.243	0.83	0.761	0.913	1.019	1.406	1.612	0.636	0.751	0.877	1.267	1.002	0.875	0.864	1.077	1.189	1.314	1.135	1.168	1.042
Cellular Component	GO:0005924	5	cell-substrate adherens junction	3.89221e-05	Q7Z5R6	Amyloid beta A4 precursor protein-binding family B member 1-interacting protein OS=Homo sapiens OX=9606 GN=APBB1IP PE=1 SV=1	2.755000	Up	0.004100	APBB1IP	73.182	1.383	1.614	1.77	1.558	0.967	1.105	1.08	1.971	1.601	0.841	1.057	2.156	1.195	1.297	1.728	1.397	0.455	0.598	1.587	0.44	0.465	0.504	0.471	0.603	0.409	0.683	0.407	0.489	0.928	1.094	0.499	0.583	1.658	1.8	0.568	1.1	0.763	1.302
Cellular Component	GO:0005924	5	cell-substrate adherens junction	3.89221e-05	P36578	60S ribosomal protein L4 OS=Homo sapiens OX=9606 GN=RPL4 PE=1 SV=5	1.523000	Up	0.000000	RPL4	47.697	1.054	1.33	1.196	1.172	0.998	1.09	1.076	1.119	1.182	1.215	0.988	1.067	1.044	1.197	1.391	0.916	0.868	0.903	1.09	0.916	0.881	0.831	0.934	0.83	0.732	0.58	0.863	0.817	0.939	1.104	0.977	0.892	1.237	1.262	1.328	1.318	1.297	1.238
Cellular Component	GO:0005924	5	cell-substrate adherens junction	3.89221e-05	O43491	Band 4.1-like protein 2 OS=Homo sapiens OX=9606 GN=EPB41L2 PE=1 SV=1	1.583000	Up	0.000258	EPB41L2	112.59	1.22	1.207	1.412	1.187	1.477	1.156	1.166	1.073	1.236	1.11	0.995	0.968	1.009	1.134	1.371	1.024	0.724	0.635	1.415	0.781	0.907	0.753	0.963	0.916	0.811	0.876	0.658	0.71	1.081	0.974	0.622	0.799	1.586	1.003	0.97	1.15	1.073	1.288
Cellular Component	GO:0005924	5	cell-substrate adherens junction	3.89221e-05	Q02878	60S ribosomal protein L6 OS=Homo sapiens OX=9606 GN=RPL6 PE=1 SV=3	1.606000	Up	0.000000	RPL6	32.728	1.174	1.365	1.288	1.208	1.044	1.104	1.058	1.172	1.197	1.134	0.851	1.001	0.97	1.068	1.188	0.966	0.944	0.903	1.055	0.855	0.846	0.897	0.915	0.823	0.603	0.541	0.851	0.658	0.876	0.901	0.816	0.84	1.22	1.167	1.444	1.216	1.221	1.127
Cellular Component	GO:0005924	5	cell-substrate adherens junction	3.89221e-05	P62841	40S ribosomal protein S15 OS=Homo sapiens OX=9606 GN=RPS15 PE=1 SV=2	1.505000	Up	0.000118	RPS15	17.04	1.284	1.339	1.308	1.032	0.959	1.009	1.024	1.065	0.918	1.436	1.221	0.994	0.783	1.095	1.043	0.798	0.99	0.87	1.071	0.841	0.73	0.882	1.062	1.404	1.194	0.615	0.839	0.839	1.081	0.917	0.87	0.935	1.099	0.928	1.379	1.007	1.001	0.954
Cellular Component	GO:0005924	5	cell-substrate adherens junction	3.89221e-05	P63261	"Actin, cytoplasmic 2 OS=Homo sapiens OX=9606 GN=ACTG1 PE=1 SV=1"	1.864000	Up	0.000225	ACTG1	41.792	1.788	2.635	3.176	0.733	0.893	1.087	1.201	0.736	0.698	0.888	0.846	1.351	0.837	0.807	0.859	0.452	1.475	1.883	1.668	0.748	0.965	0.795	0.902	0.807	1.522	0.57	0.931	1.214	0.831	0.855	1.152	0.97	0.977	1.28	1.343	0.878	0.852	0.816
Cellular Component	GO:0005924	5	cell-substrate adherens junction	3.89221e-05	Q02952	A-kinase anchor protein 12 OS=Homo sapiens OX=9606 GN=AKAP12 PE=1 SV=4	1.624000	Up	0.034977	AKAP12	191.48	1.469	1.593	1.331	0.577	1.304	0.566	1.108	0.929	1.318	0.812	0.801	0.894	0.632	0.827	0.713	0.59	0.931	0.819	1.274	0.982	0.933	0.929	1.364	1.252	1.014	0.697	0.851	0.919	1.02	0.953	0.684	0.827	2.136	1.166	1.725	0.758	1.281	1.528
Cellular Component	GO:0005924	5	cell-substrate adherens junction	3.89221e-05	P62258	14-3-3 protein epsilon OS=Homo sapiens OX=9606 GN=YWHAE PE=1 SV=1	1.534000	Up	0.000178	YWHAE	29.174	1.177	1.175	0.993	0.968	1.203	0.91	1.106	1.094	1.127	1.222	0.969	1.273	0.969	1.011	1.084	0.828	0.93	0.982	1.067	0.892	0.813	0.902	0.855	0.997	1.29	0.777	0.911	0.954	0.964	0.918	0.913	0.895	1.266	1.144	1.733	1.361	1.202	1.102
Cellular Component	GO:0005924	5	cell-substrate adherens junction	3.89221e-05	Q09666	Neuroblast differentiation-associated protein AHNAK OS=Homo sapiens OX=9606 GN=AHNAK PE=1 SV=2	1.831000	Up	0.000016	AHNAK	629.09	1.99	2.51	0.74	1.767	1.811	1.247	1.999	0.992	2.083	2.574	0.948	0.69	1.443	1.817	1.621	0.663	0.649	0.619	0.627	0.7	0.848	0.644	0.77	0.651	0.487	0.543	0.568	0.459	0.864	1.247	0.577	0.638	0.976	0.79	1.159	1.277	1.098	1.1
Cellular Component	GO:0005924	5	cell-substrate adherens junction	3.89221e-05	P62899	60S ribosomal protein L31 OS=Homo sapiens OX=9606 GN=RPL31 PE=1 SV=1	1.733000	Up	0.000001	RPL31	14.463	1.513	1.405	1.337	1.085	1.17	1.084	1.116	1.085	0.913	1.253	1.231	1.131	1.045	0.946	1.294	0.675	0.945	0.876	0.997	0.837	0.856	0.825	1.092	1.334	1.143	0.499	0.736	0.852	1.255	1.044	0.755	0.778	1.018	0.862	1.232	0.94	1.069	0.997
Cellular Component	GO:0005924	5	cell-substrate adherens junction	3.89221e-05	Q9H2D6	TRIO and F-actin-binding protein OS=Homo sapiens OX=9606 GN=TRIOBP PE=1 SV=3	1.546000	Up	0.000003	TRIOBP	261.37	0.878	1.014	1.107	1	1.43	0.869	1.299	1.495	1.301	1.199	0.957	0.919	1.21	0.885	1.1	0.925	0.707	0.677	1.116	0.851	1.056	0.892	1.014	0.933	0.64	0.812	0.758	0.716	1.006	0.962	0.624	0.776	1.437	1.315	1.264	1.301	1.196	1.237
Cellular Component	GO:0005924	5	cell-substrate adherens junction	3.89221e-05	P07737	Profilin-1 OS=Homo sapiens OX=9606 GN=PFN1 PE=1 SV=2	1.583000	Up	0.000001	PFN1	15.054	1.337	1.178	1.195	1.046	1.218	0.963	1.125	0.953	1.195	1.267	1.258	1.259	1.047	1.069	1.124	1.346	0.79	0.769	1.212	0.71	0.817	0.798	0.996	1.013	1.009	0.711	0.791	0.84	1.121	0.953	0.799	0.803	1.135	0.984	1.181	1.109	1.074	1.125
Cellular Component	GO:0005924	5	cell-substrate adherens junction	3.89221e-05	P27348	14-3-3 protein theta OS=Homo sapiens OX=9606 GN=YWHAQ PE=1 SV=1	1.712000	Up	0.001601	YWHAQ	27.764	1.091	1.11	1.655	1.169	1.044	1.019	1.246	1.288	1.185	1.415	0.876	1.114	1.109	1.073	1.315	0.965	0.752	0.718	1.512	0.751	0.738	0.696	0.764	0.923	0.858	0.726	0.694	0.672	0.945	0.879	0.75	0.802	1.191	1.5	1.654	1.21	0.932	1.002
Cellular Component	GO:0005924	5	cell-substrate adherens junction	3.89221e-05	Q9UGI8	Testin OS=Homo sapiens OX=9606 GN=TES PE=1 SV=1	2.321000	Up	0.000661	TES	47.996	0.981	1.27	0.938	1.226	1.249	0.902	1.082	1.011	1.15	1.427	0.939	0.719	1.107	0.92	1.215	0.773	0.636	0.627	0.865	0.786	0.927	0.768	0.869	0.847	0.564	0.67	0.714	0.617	0.825	0.87	0.538	0.643	1.803	1.126	1.428	2.326	1.955	1.926
Cellular Component	GO:0005924	5	cell-substrate adherens junction	3.89221e-05	Q13443	Disintegrin and metalloproteinase domain-containing protein 9 OS=Homo sapiens OX=9606 GN=ADAM9 PE=1 SV=1	1.613000	Up	0.000400	ADAM9	90.555	1.003	1.159	1.395	1.737	0.979	1.534	1.117	0.93					0.781	0.841	1.041	1.289	0.894	0.912	1.113	0.74	0.791	0.81	0.916	1.032		1.192	1.32		0.818	0.831	0.756	0.828	1.145	1.204	0.843	1.126	1.382	1.117
Cellular Component	GO:0005924	5	cell-substrate adherens junction	3.89221e-05	P29966	Myristoylated alanine-rich C-kinase substrate OS=Homo sapiens OX=9606 GN=MARCKS PE=1 SV=4	2.465000	Up	0.000037	MARCKS	31.554	1.356	1.417	1.144	1.721	0.942	0.935	0.914	0.961	1.236	1.088	1.87	1.169	0.635	1.021	1.23	0.84	0.533	0.415	1.403	0.697	0.766	0.705	0.967	1.035	0.956	0.8	0.757	0.681	1.017	0.839	0.513	0.742	1.864	0.863	1.181	1.166	0.992	1.456
Cellular Component	GO:0005924	5	cell-substrate adherens junction	3.89221e-05	P60709	"Actin, cytoplasmic 1 OS=Homo sapiens OX=9606 GN=ACTB PE=1 SV=1"	1.564000	Up	0.000241	ACTB	41.736	1.678	2.529	2.23	0.969	0.729	0.89	0.889	0.907	0.798	0.867	1.01	1.044	0.709	0.827	0.846	0.765	1.478	1.737	1.188	0.818	0.827	0.892	0.926	0.872	0.812	0.578	0.704	0.762	0.914	1.053	0.904	0.861	0.988	1.316	0.821	1.138	1.008	1.001
Cellular Component	GO:0005924	5	cell-substrate adherens junction	3.89221e-05	P26006	Integrin alpha-3 OS=Homo sapiens OX=9606 GN=ITGA3 PE=1 SV=5	1.627000	Up	0.003140	ITGA3	116.61	1.241	1.675	1.118	1.451	1.54	1.094	1.743	1.339	2.186	1.455	0.956	1.129	1.196	1.2	1.822	1.403	0.554	0.573	1.057	0.673	0.748	0.67	0.768	0.817	0.688	0.81	0.636	0.724	0.95	1.057	0.685	0.804	0.948	1.139	1.736	1.342	1.023	0.838
Cellular Component	GO:0005924	5	cell-substrate adherens junction	3.89221e-05	P08575	Receptor-type tyrosine-protein phosphatase C OS=Homo sapiens OX=9606 GN=PTPRC PE=1 SV=3	1.881000	Up	0.002044	PTPRC	147.48	1.209	1.389	1.467	1.403	0.929	1.148	1.08	0.983	1.224	0.859	1.483	1.061	0.878	1.331	1.127	1.842	0.673	0.594	1.229	0.649	0.586	0.761	0.817	0.892	0.46	0.614	0.501	0.505	0.804	1.038	0.616	0.644	0.913	1.057	0.623	1.219	0.733	1.137
Cellular Component	GO:0005924	5	cell-substrate adherens junction	3.89221e-05	P17096	High mobility group protein HMG-I/HMG-Y OS=Homo sapiens OX=9606 GN=HMGA1 PE=1 SV=3	3.302000	Up	0.000900	HMGA1	11.676	1.579	1.157	1.48	0.668	0.577	0.527	0.724	1.069	0.742	0.609	0.601	1.045	1.346	1.082	0.899	0.656	0.838	0.871	2.015	0.71	0.653	0.797	1.422	1.051	0.424	0.26	0.509	0.277	1.587	1.038	0.54	0.538	1.071	0.806	1.99	1.717	3.556	1.534
Cellular Component	GO:0000786	11	nucleosome	3.04023e-08	O75367	Core histone macro-H2A.1 OS=Homo sapiens OX=9606 GN=H2AFY PE=1 SV=4	1.593000	Up	0.001343	H2AFY	39.617	1.458	1.057	0.97	0.893	1.521	1.215	1.251	1.422	1.492	1.021	0.683	1.023	1.309	1.143	1.226	0.941	0.966	0.697	0.972	0.847	0.91	0.89	1.105	0.736	0.533	0.553	0.706	0.506	1.157	1.013	0.926	0.82	0.976	1.156	1.616	1.062	1.399	1.158
Cellular Component	GO:0000786	11	nucleosome	3.04023e-08	P16104	Histone H2AX OS=Homo sapiens OX=9606 GN=H2AFX PE=1 SV=2	1.830000	Up	0.006461	H2AFX	15.144	2.065	1.329	0.798	0.88	1.267	1.6	1.531	1.183	1.026	1.192	1.072	1.226	1.627	1.34	1.534	0.805	1.016	0.676	1.038	1.006	1.106	0.768	1.677	1.168	0.817	0.404	0.766	0.678	2.052	1.137	0.776	0.655	0.754	1.21	0.873	0.546	1.051	1.169
Cellular Component	GO:0000786	11	nucleosome	3.04023e-08	P62805	Histone H4 OS=Homo sapiens OX=9606 GN=H4C1 PE=1 SV=2	1.647000	Up	0.000055	H4C1	11.367	1.448	1.13	0.883	0.859	1.295	0.983	1.046	1.011	0.944	0.91	0.929	1.231	0.926	0.908	0.944	0.851	1.109	0.768	0.75	0.844	0.928	0.9	1.461	1.19	0.721	0.631	0.834	0.544	1.347	0.957	0.861	0.747	0.983	1.222	1.631	1.268	1.317	1.164
Cellular Component	GO:0000786	11	nucleosome	3.04023e-08	Q5SSJ5	Heterochromatin protein 1-binding protein 3 OS=Homo sapiens OX=9606 GN=HP1BP3 PE=1 SV=1	1.549000	Up	0.000158	HP1BP3	61.206	1.2	0.988	0.847	0.872	1.356	0.874	1.191	1.007	1.025	0.815	0.693	0.782	0.974	0.9	1.097	0.757	1.353	0.827	0.837	1.145	1.082	1.183	1.475	0.831	0.461	0.533	0.934	0.403	1.092	1.14	1.211	0.904	1.326	1.086	1.616	1.265	1.677	1.381
Cellular Component	GO:0000786	11	nucleosome	3.04023e-08	Q6DRA6	Putative histone H2B type 2-D OS=Homo sapiens OX=9606 GN=HIST2H2BD PE=5 SV=3	2.604000	Up	0.022323	HIST2H2BD	18.018	1.224	1.31	1.142	0.698	0.847	0.985	0.941	1.041									1.222	1.221	0.942	0.729	1.076	0.881	1.071	0.974										1.247	5.788	1.793	2.505	2.177
Cellular Component	GO:0000786	11	nucleosome	3.04023e-08	P16403	Histone H1.2 OS=Homo sapiens OX=9606 GN=H1-2 PE=1 SV=2	1.775000	Up	0.001519	H1-2	21.364	1.501	1.517	1.143	0.5	1.208	0.688	0.676	0.5					1.282	0.895	1.343	0.598	1.204	0.88	0.96	0.582	0.766	0.731	1.087	0.424					1.23	0.894	1.127	0.562	0.731	1.044	0.716	0.847	1.079	0.976
Cellular Component	GO:0000786	11	nucleosome	3.04023e-08	Q71UI9	Histone H2A.V OS=Homo sapiens OX=9606 GN=H2AFV PE=1 SV=3	1.840000	Up	0.000218	H2AFV	13.509	1.742	1.461	0.976	0.869	1.38	1.168	0.958	0.916	0.882	0.986	0.84	2.219	1.025	1.094	1.074	0.496	1.229	0.815	0.976	0.862	1.006	0.995	1.278	1.257	1.018	0.368	0.731	0.374	1.313	0.971	0.768	0.715	1.186	1.694	1.635	1.459	1.403	1.08
Cellular Component	GO:0000786	11	nucleosome	3.04023e-08	P16402	Histone H1.3 OS=Homo sapiens OX=9606 GN=H1-3 PE=1 SV=2	1.970000	Up	0.001158	H1-3	22.35	1.165	1.192	1.122	1.027	1.961	1.334	1.378	1.722	1.978	1.255	0.526	1.429	1.238	1.079	1.196	1.087	0.791	0.504	1.113	0.575	0.844	0.929	1.58	0.918	0.331	0.53	0.679	0.573	0.855	1.321	0.672	0.485	0.733	1.572	1.107	0.81	1.354	1.146
Cellular Component	GO:0000786	11	nucleosome	3.04023e-08	Q92522	Histone H1x OS=Homo sapiens OX=9606 GN=H1FX PE=1 SV=1	1.712000	Up	0.000103	H1FX	22.487	1.913	1.399	0.852	0.785	1.516	1.077	1.358	1.335	1.395	0.974	0.664	1.481	1.067	1.014	1.297	0.716	1.087	0.691	0.798	0.714	0.922	0.796	1.331	0.742	0.521	0.645	0.589	0.438	1.035	1.092	0.918	0.634	1.044	1.522	1.302	1.134	1.138	1.043
Cellular Component	GO:0000786	11	nucleosome	3.04023e-08	P16401	Histone H1.5 OS=Homo sapiens OX=9606 GN=H1-5 PE=1 SV=3	2.952000	Up	0.000741	H1-5	22.58	1.36	1.127	1.781	1.035	1.165	1.222	1.252	1.15	1.165	0.813	0.666	1.098	0.874	1.175	1.386	1.546	0.537	0.409	1.746	0.357	0.318	0.606	0.973	0.547	0.273	0.365	0.409	0.334	0.906	1.149	0.596	0.523	1.013	1.085	0.761	1.333	1.915	1.606
Cellular Component	GO:0000786	11	nucleosome	3.04023e-08	P20671	Histone H2A type 1-D OS=Homo sapiens OX=9606 GN=H2AC7 PE=1 SV=2	1.759000	Up	0.000360	H2AC7	14.107																																		0.997	0.777	0.74	0.878	0.867
Cellular Component	GO:0000786	11	nucleosome	3.04023e-08	Q9P0M6	Core histone macro-H2A.2 OS=Homo sapiens OX=9606 GN=H2AFY2 PE=1 SV=3	1.666000	Up	0.042879	H2AFY2	40.058	1.353	1.26	1.062	1.058	1.423	1.057	1.025	1.644	1.2	1.121	0.841	1.051	1.358	1.045	1.169	1.026	0.925	0.61	0.878	0.918	1.203	0.983	1.323	0.756	0.816	0.927	1.044	0.949	1.163	0.994	0.89	0.775	1.257	1.085	2.237	0.738	1.424	0.849
Cellular Component	GO:0000786	11	nucleosome	3.04023e-08	Q71DI3	Histone H3.2 OS=Homo sapiens OX=9606 GN=HIST2H3A PE=1 SV=3	1.857000	Up	0.004542	HIST2H3A	15.388	1.68	1.108	1.588	0.948	0.659	0.948	0.814	0.484	1.177	1.051	1.134	1.434					0.481	0.46	1.828	0.266	0.255	0.423	0.972	0.785	0.33	0.424	0.31	0.24						0.698	0.559	0.815	1.052	1.107
Cellular Component	GO:0000786	11	nucleosome	3.04023e-08	P07305	Histone H1.0 OS=Homo sapiens OX=9606 GN=H1-0 PE=1 SV=3	1.921000	Up	0.000197	H1-0	20.863	1.524	1.068	0.312	0.657	1.135	1.212	1.015	0.817	1.001	0.796	0.48	1.588	1.119	0.701	0.904	0.5	1.576	0.819	0.297	1.128	1.583	0.976	1.389	0.603	0.458	0.311	0.778	0.324	0.942	0.832	0.879	0.76	1.207	1.644	2.062	1.648	1.458	1.209
Cellular Component	GO:0000786	11	nucleosome	3.04023e-08	Q7L7L0	Histone H2A type 3 OS=Homo sapiens OX=9606 GN=HIST3H2A PE=1 SV=3	1.704000	Up	0.002397	HIST3H2A	14.121																																		0.759	1.194	0.845	1.049	1.01
Cellular Component	GO:0042582	12	azurophil granule	0.00078741	P07437	Tubulin beta chain OS=Homo sapiens OX=9606 GN=TUBB PE=1 SV=2	1.679000	Up	0.000117	TUBB	49.67	1.091	1.114	2.026	1.093	1.213	1.066	1.296	1.051	1.162	1.297	1.357	1.056	1.142	1.032	1.075	1.041	0.543	0.643	2.023	0.684	0.762	0.61	0.874	0.824	0.655	0.495	0.666	0.563	1	0.816	0.562	0.587	1.352	0.995	0.895	0.952	0.777	0.933
Cellular Component	GO:0042582	12	azurophil granule	0.00078741	P01833	Polymeric immunoglobulin receptor OS=Homo sapiens OX=9606 GN=PIGR PE=1 SV=4	1.906000	Up	0.014137	PIGR	83.283	0.705	0.673	5.934	0.249	0.307	0.38	0.322	0.404	0.353	0.281	0.227	0.215	0.375	0.308	0.353	0.459	0.673	0.843	5.628	0.378	0.345	0.52	0.61	1.614	0.343	0.417	0.47	0.516	0.903	1.638	0.588	0.73	0.6	0.991	0.598	1.204	1.744	1.267
Cellular Component	GO:0042582	12	azurophil granule	0.00078741	P28676	Grancalcin OS=Homo sapiens OX=9606 GN=GCA PE=1 SV=2	1.502000	Up	0.000380	GCA	24.01	1.311	0.755	1.071	0.987	0.809	0.952	1.086	0.825	0.762	1.043	1.154	1.744	0.937	0.995	0.906	1.765	0.703	0.7	1.028	0.635	0.622	0.757	0.927	1.143	1.268	0.632	0.654	0.688	0.979	0.75	0.584	0.701	1.093	1.061	0.82	0.988	0.791	0.965
Cellular Component	GO:0042582	12	azurophil granule	0.00078741	P08246	Neutrophil elastase OS=Homo sapiens OX=9606 GN=ELANE PE=1 SV=1	1.756000	Up	0.002995	ELANE	28.518	0.959	0.493	1.105	0.462	0.548	0.48	0.427	0.612	0.632	0.613	0.995	6.149	0.551	0.63	0.427	1.908	0.741	0.829	1.116	0.328	0.329	0.454	0.577	0.423	0.555	0.643	0.42	0.69	0.734	0.565	0.392	0.462	1.311	1.148	0.759	1.726	0.95	1.467
Cellular Component	GO:0042582	12	azurophil granule	0.00078741	Q9Y2Q0	Phospholipid-transporting ATPase IA OS=Homo sapiens OX=9606 GN=ATP8A1 PE=1 SV=1	1.625000	Up	0.000321	ATP8A1	131.37	1.144	1.055	1.396	1.098	1.272	1.246	1.489	1.046	1.684	1.17	0.902	1.288	1.266	1.014	1.197	1.248	0.758	0.823	1.349	0.691	0.787	0.81	0.762	0.757	0.642	0.836	0.691	0.658	0.975	1.101	0.641	0.73	1.177	1.691	1.109	1.137	1.072	1.193
Cellular Component	GO:0042582	12	azurophil granule	0.00078741	P41218	Myeloid cell nuclear differentiation antigen OS=Homo sapiens OX=9606 GN=MNDA PE=1 SV=1	1.986000	Up	0.014560	MNDA	45.836	1.112	0.798	2.454	1.008	0.955	1.126	0.951	1.039	0.746	0.591	0.694	1.333	0.626	0.908	1.09	1.734	0.774	0.813	2.093	0.633	0.554	0.832	1.252	0.689	0.382	0.48	0.402	0.46	0.592	0.892	0.516	0.497	1.108	1.504	0.528	0.995	0.696	1.399
Cellular Component	GO:0042582	12	azurophil granule	0.00078741	P20160	Azurocidin OS=Homo sapiens OX=9606 GN=AZU1 PE=1 SV=3	2.583000	Up	0.015965	AZU1	26.885	1.001	0.605	1.12										0.486	0.447	0.489	2.259	1.229	1.053	1.061										0.754	0.522	0.537	0.715	1.248	1.346	0.304	1.347	0.642	1.372
Cellular Component	GO:0042582	12	azurophil granule	0.00078741	P08962	CD63 antigen OS=Homo sapiens OX=9606 GN=CD63 PE=1 SV=2	1.658000	Up	0.014976	CD63	25.636	1.688	1.386	1.357	1.767	1.13	1.778	1.245	1.26	1.634	1.219	1.194	1.447	1.313	1.118	1.324	1.544	0.541	0.665	1.305	0.638	0.411	0.531	0.596	0.801	0.688	0.926	0.615	0.66	0.923	0.967	0.701	0.722	1.144	1.342	0.518	1.031	0.873	1.206
Cellular Component	GO:0042582	12	azurophil granule	0.00078741	P24158	Myeloblastin OS=Homo sapiens OX=9606 GN=PRTN3 PE=1 SV=3	5.208000	Up	0.044224	PRTN3	27.807	0.979	0.807	1.216						0.728	0.739	0.931	3.86					0.604	0.971	1.403						0.88	1.405	0.576	0.831						1.75	0.131	1.781	0.921	2.604
Cellular Component	GO:0042582	12	azurophil granule	0.00078741	P50995	Annexin A11 OS=Homo sapiens OX=9606 GN=ANXA11 PE=1 SV=1	1.630000	Up	0.000139	ANXA11	54.389	1.323	1.285	0.867	1.038	1.442	0.965	1.149	1.136	1.244	0.745	0.864	0.99	1.468	1.011	1.308	1.014	1.032	1.001	0.817	0.916	1.055	0.841	0.989	0.999	0.892	0.865	0.938	0.801	1.209	1	0.775	0.934	1.617	1.135	1.23	1.745	1.204	1.259
Cellular Component	GO:0042582	12	azurophil granule	0.00078741	P53396	ATP-citrate synthase OS=Homo sapiens OX=9606 GN=ACLY PE=1 SV=3	1.528000	Up	0.000002	ACLY	120.84	0.881	0.958	1.636	1.209	0.787	0.798	1.026	0.88	1.102	1.291	1.853	1.33	0.902	1.131	0.924	1.542	0.852	0.93	1.731	0.755	0.75	0.771	0.781	0.82	0.713	0.939	0.781	0.952	0.795	0.919	0.876	0.881	1.237	1.164	1.239	1.086	1.257	1.036
Cellular Component	GO:0042582	12	azurophil granule	0.00078741	P08311	Cathepsin G OS=Homo sapiens OX=9606 GN=CTSG PE=1 SV=2	1.638000	Up	0.012918	CTSG	28.837	1.144	2.017	1.752	1.431	0.446	0.275	1.068	0.463	0.619	1.08	6.849	3.067	0.972	1.145	0.752	1.712	0.702	0.764	1.526	0.392	0.378	0.548	1.213	0.698	0.771	1.498	0.553	0.771	1.03	0.939	0.634	0.639	1.026	0.937	0.59	1.334	0.773	1.32
Cellular Component	GO:0042582	12	azurophil granule	0.00078741	Q07065	Cytoskeleton-associated protein 4 OS=Homo sapiens OX=9606 GN=CKAP4 PE=1 SV=2	1.567000	Up	0.008265	CKAP4	66.022	0.889	1.79	1.645	1.39	1.228	1.302	1.301	0.982	1.429	2.057	1.025	1.14	1.345	1.643	1.839	1.13	0.691	0.76	1.561	0.739	0.832	0.765	0.94	0.767	0.542	0.643	0.602	0.587	0.953	1.129	0.715	0.766	1.008	1.412	0.784	0.713	0.84	0.897
Cellular Component	GO:0042582	12	azurophil granule	0.00078741	Q8NF37	Lysophosphatidylcholine acyltransferase 1 OS=Homo sapiens OX=9606 GN=LPCAT1 PE=1 SV=2	1.794000	Up	0.006584	LPCAT1	59.151	1.096	1.142	1.265	1.162	0.777	1.598	0.847	1.23	1.02	1.081	1.462	1.695	1.474	1.11	1.188	1.709	0.754	0.778	1.108	0.522	0.595	0.52	0.555	0.574	0.676	0.899	0.646	0.674	0.907	0.928	0.676	0.719	0.976	2.16	0.967	1.211	1.101	0.997
Cellular Component	GO:0042582	12	azurophil granule	0.00078741	O95716	Ras-related protein Rab-3D OS=Homo sapiens OX=9606 GN=RAB3D PE=1 SV=1	1.675000	Up	0.001200	RAB3D	24.267	1.399	1.497	1.107	1.146	1.249	0.898	0.952	1.378	1.203	0.955	1.166	1.804					1.263	1.149	0.619	0.659	0.676	0.708	0.847	0.731	0.633	0.535	0.645	0.333						1.13	1.438	1.14	0.856	0.877
Cellular Component	GO:0042582	12	azurophil granule	0.00078741	P10253	Lysosomal alpha-glucosidase OS=Homo sapiens OX=9606 GN=GAA PE=1 SV=4	1.673000	Up	0.000124	GAA	105.32	1.149	1.297	1.019	1.23	0.879	1.13	1.022	1.005	1.012	1.204	1.196	1.377	1.371	1.329	0.912	1.064	0.76	0.95	0.921	0.827	0.849	0.816	0.898	1.078	1.061	0.873	0.948	1.021	1.213	0.912	0.556	0.718	1.595	1.045	1.079	1.077	1.244	1.314
Cellular Component	GO:0042582	12	azurophil granule	0.00078741	P17213	Bactericidal permeability-increasing protein OS=Homo sapiens OX=9606 GN=BPI PE=1 SV=4	3.917000	Up	0.007161	BPI	53.899	1.689	0.56	1.039	0.397	0.409	0.427	0.534	0.797	0.35	0.396	0.934	6.523	0.305	0.372	0.201	2.058	1.037	0.696	1.108	0.359	0.59	0.612	1.479	0.588	0.324	0.469	0.248	0.377	0.588	0.433	0.253	0.341	0.693	2.253	0.316	1.905	0.548	1.559
Cellular Component	GO:0042582	12	azurophil granule	0.00078741	P28799	Progranulin OS=Homo sapiens OX=9606 GN=GRN PE=1 SV=2	1.784000	Up	0.000140	GRN	63.544	1.434	1.129	1.015	1.092	0.813	0.927	1.041	0.924	0.94	1.109	1.496	2.281	0.875	0.894	0.967	1.07	0.876	0.932	0.919	0.632	0.671	0.797	0.898	1.217	1.501	1.139	0.894	1.561	1.074	0.849	0.848	0.702	1.422	1.185	1.198	1.375	0.98	1.195
Cellular Component	GO:0042582	12	azurophil granule	0.00078741	P07355	Annexin A2 OS=Homo sapiens OX=9606 GN=ANXA2 PE=1 SV=2	2.565000	Up	0.000000	ANXA2	38.604	1.022	1.141	1.194	1.169	1.449	1.586	1.443	1.047	1.257	1.042	1.616	0.925	0.841	1.008	0.924	1.008	0.584	0.614	1.148	0.679	0.997	0.681	0.906	0.785	0.524	0.505	0.615	0.44	0.666	0.873	0.442	0.616	1.334	1.276	1.62	1.886	1.277	1.332
Cellular Component	GO:0042582	12	azurophil granule	0.00078741	P11216	"Glycogen phosphorylase, brain form OS=Homo sapiens OX=9606 GN=PYGB PE=1 SV=5"	1.704000	Up	0.000001	PYGB	96.695	1.061	1.277	0.833	1.153	1.563	0.736	1.337	1.652	1.544	1.648	1.472	1.249	0.947	1.039	1.282	0.864	0.812	0.798	0.857	0.787	0.746	0.737	0.744	0.758	0.726	0.761	0.754	0.803	0.847	0.943	0.784	0.775	1.356	1.282	1.305	1.155	1.349	1.11
Cellular Component	GO:0042582	12	azurophil granule	0.00078741	P05164	Myeloperoxidase OS=Homo sapiens OX=9606 GN=MPO PE=1 SV=1	1.978000	Up	0.021321	MPO	83.868	1.304	0.677	1.416	0.35	0.309	0.273	0.341	0.522	0.557	0.573	0.835	2.721	0.516	0.561	0.47	1.075	0.917	0.781	1.487	0.254	0.327	0.417	0.556	0.532	0.601	0.806	0.549	0.579	1.753	0.659	0.474	0.539	0.854	1.47	0.398	0.766	0.708	1.227
Cellular Component	GO:0042582	12	azurophil granule	0.00078741	Q9UQ80	Proliferation-associated protein 2G4 OS=Homo sapiens OX=9606 GN=PA2G4 PE=1 SV=3	1.528000	Up	0.000019	PA2G4	43.786	1.303	1.425	1.312	1.134	1.125	1.146	1.189	1.219	1.191	1.451	0.954	1.194	1.145	1.102	1.206	0.841	0.914	0.969	1.196	0.846	0.805	0.865	0.887	0.97	0.765	0.51	0.769	0.739	0.937	0.943	0.862	0.781	1.058	1.254	1.133	1.021	1.336	1.21
Cellular Component	GO:0042582	12	azurophil granule	0.00078741	Q9ULZ3	Apoptosis-associated speck-like protein containing a CARD OS=Homo sapiens OX=9606 GN=PYCARD PE=1 SV=2	1.882000	Up	0.002317	PYCARD	21.627	1.38	0.906	1.255	1.481	0.984	1.171	1.241	1.155	1.317	1.051	1.452	2.188	1.208	1.188	1.533	1.695	0.449	0.54	1.65	0.603	0.616	0.56	0.903	1.206	0.619	0.619	0.473	0.486	1.014	0.845	0.626	0.662	1.201	1.386	0.832	0.779	0.791	1.155
Cellular Component	GO:0005766	11	primary lysosome	0.00078741	P07437	Tubulin beta chain OS=Homo sapiens OX=9606 GN=TUBB PE=1 SV=2	1.679000	Up	0.000117	TUBB	49.67	1.091	1.114	2.026	1.093	1.213	1.066	1.296	1.051	1.162	1.297	1.357	1.056	1.142	1.032	1.075	1.041	0.543	0.643	2.023	0.684	0.762	0.61	0.874	0.824	0.655	0.495	0.666	0.563	1	0.816	0.562	0.587	1.352	0.995	0.895	0.952	0.777	0.933
Cellular Component	GO:0005766	11	primary lysosome	0.00078741	P01833	Polymeric immunoglobulin receptor OS=Homo sapiens OX=9606 GN=PIGR PE=1 SV=4	1.906000	Up	0.014137	PIGR	83.283	0.705	0.673	5.934	0.249	0.307	0.38	0.322	0.404	0.353	0.281	0.227	0.215	0.375	0.308	0.353	0.459	0.673	0.843	5.628	0.378	0.345	0.52	0.61	1.614	0.343	0.417	0.47	0.516	0.903	1.638	0.588	0.73	0.6	0.991	0.598	1.204	1.744	1.267
Cellular Component	GO:0005766	11	primary lysosome	0.00078741	P28676	Grancalcin OS=Homo sapiens OX=9606 GN=GCA PE=1 SV=2	1.502000	Up	0.000380	GCA	24.01	1.311	0.755	1.071	0.987	0.809	0.952	1.086	0.825	0.762	1.043	1.154	1.744	0.937	0.995	0.906	1.765	0.703	0.7	1.028	0.635	0.622	0.757	0.927	1.143	1.268	0.632	0.654	0.688	0.979	0.75	0.584	0.701	1.093	1.061	0.82	0.988	0.791	0.965
Cellular Component	GO:0005766	11	primary lysosome	0.00078741	P08246	Neutrophil elastase OS=Homo sapiens OX=9606 GN=ELANE PE=1 SV=1	1.756000	Up	0.002995	ELANE	28.518	0.959	0.493	1.105	0.462	0.548	0.48	0.427	0.612	0.632	0.613	0.995	6.149	0.551	0.63	0.427	1.908	0.741	0.829	1.116	0.328	0.329	0.454	0.577	0.423	0.555	0.643	0.42	0.69	0.734	0.565	0.392	0.462	1.311	1.148	0.759	1.726	0.95	1.467
Cellular Component	GO:0005766	11	primary lysosome	0.00078741	Q9Y2Q0	Phospholipid-transporting ATPase IA OS=Homo sapiens OX=9606 GN=ATP8A1 PE=1 SV=1	1.625000	Up	0.000321	ATP8A1	131.37	1.144	1.055	1.396	1.098	1.272	1.246	1.489	1.046	1.684	1.17	0.902	1.288	1.266	1.014	1.197	1.248	0.758	0.823	1.349	0.691	0.787	0.81	0.762	0.757	0.642	0.836	0.691	0.658	0.975	1.101	0.641	0.73	1.177	1.691	1.109	1.137	1.072	1.193
Cellular Component	GO:0005766	11	primary lysosome	0.00078741	P41218	Myeloid cell nuclear differentiation antigen OS=Homo sapiens OX=9606 GN=MNDA PE=1 SV=1	1.986000	Up	0.014560	MNDA	45.836	1.112	0.798	2.454	1.008	0.955	1.126	0.951	1.039	0.746	0.591	0.694	1.333	0.626	0.908	1.09	1.734	0.774	0.813	2.093	0.633	0.554	0.832	1.252	0.689	0.382	0.48	0.402	0.46	0.592	0.892	0.516	0.497	1.108	1.504	0.528	0.995	0.696	1.399
Cellular Component	GO:0005766	11	primary lysosome	0.00078741	P20160	Azurocidin OS=Homo sapiens OX=9606 GN=AZU1 PE=1 SV=3	2.583000	Up	0.015965	AZU1	26.885	1.001	0.605	1.12										0.486	0.447	0.489	2.259	1.229	1.053	1.061										0.754	0.522	0.537	0.715	1.248	1.346	0.304	1.347	0.642	1.372
Cellular Component	GO:0005766	11	primary lysosome	0.00078741	P08962	CD63 antigen OS=Homo sapiens OX=9606 GN=CD63 PE=1 SV=2	1.658000	Up	0.014976	CD63	25.636	1.688	1.386	1.357	1.767	1.13	1.778	1.245	1.26	1.634	1.219	1.194	1.447	1.313	1.118	1.324	1.544	0.541	0.665	1.305	0.638	0.411	0.531	0.596	0.801	0.688	0.926	0.615	0.66	0.923	0.967	0.701	0.722	1.144	1.342	0.518	1.031	0.873	1.206
Cellular Component	GO:0005766	11	primary lysosome	0.00078741	P24158	Myeloblastin OS=Homo sapiens OX=9606 GN=PRTN3 PE=1 SV=3	5.208000	Up	0.044224	PRTN3	27.807	0.979	0.807	1.216						0.728	0.739	0.931	3.86					0.604	0.971	1.403						0.88	1.405	0.576	0.831						1.75	0.131	1.781	0.921	2.604
Cellular Component	GO:0005766	11	primary lysosome	0.00078741	P50995	Annexin A11 OS=Homo sapiens OX=9606 GN=ANXA11 PE=1 SV=1	1.630000	Up	0.000139	ANXA11	54.389	1.323	1.285	0.867	1.038	1.442	0.965	1.149	1.136	1.244	0.745	0.864	0.99	1.468	1.011	1.308	1.014	1.032	1.001	0.817	0.916	1.055	0.841	0.989	0.999	0.892	0.865	0.938	0.801	1.209	1	0.775	0.934	1.617	1.135	1.23	1.745	1.204	1.259
Cellular Component	GO:0005766	11	primary lysosome	0.00078741	P53396	ATP-citrate synthase OS=Homo sapiens OX=9606 GN=ACLY PE=1 SV=3	1.528000	Up	0.000002	ACLY	120.84	0.881	0.958	1.636	1.209	0.787	0.798	1.026	0.88	1.102	1.291	1.853	1.33	0.902	1.131	0.924	1.542	0.852	0.93	1.731	0.755	0.75	0.771	0.781	0.82	0.713	0.939	0.781	0.952	0.795	0.919	0.876	0.881	1.237	1.164	1.239	1.086	1.257	1.036
Cellular Component	GO:0005766	11	primary lysosome	0.00078741	P08311	Cathepsin G OS=Homo sapiens OX=9606 GN=CTSG PE=1 SV=2	1.638000	Up	0.012918	CTSG	28.837	1.144	2.017	1.752	1.431	0.446	0.275	1.068	0.463	0.619	1.08	6.849	3.067	0.972	1.145	0.752	1.712	0.702	0.764	1.526	0.392	0.378	0.548	1.213	0.698	0.771	1.498	0.553	0.771	1.03	0.939	0.634	0.639	1.026	0.937	0.59	1.334	0.773	1.32
Cellular Component	GO:0005766	11	primary lysosome	0.00078741	Q07065	Cytoskeleton-associated protein 4 OS=Homo sapiens OX=9606 GN=CKAP4 PE=1 SV=2	1.567000	Up	0.008265	CKAP4	66.022	0.889	1.79	1.645	1.39	1.228	1.302	1.301	0.982	1.429	2.057	1.025	1.14	1.345	1.643	1.839	1.13	0.691	0.76	1.561	0.739	0.832	0.765	0.94	0.767	0.542	0.643	0.602	0.587	0.953	1.129	0.715	0.766	1.008	1.412	0.784	0.713	0.84	0.897
Cellular Component	GO:0005766	11	primary lysosome	0.00078741	Q8NF37	Lysophosphatidylcholine acyltransferase 1 OS=Homo sapiens OX=9606 GN=LPCAT1 PE=1 SV=2	1.794000	Up	0.006584	LPCAT1	59.151	1.096	1.142	1.265	1.162	0.777	1.598	0.847	1.23	1.02	1.081	1.462	1.695	1.474	1.11	1.188	1.709	0.754	0.778	1.108	0.522	0.595	0.52	0.555	0.574	0.676	0.899	0.646	0.674	0.907	0.928	0.676	0.719	0.976	2.16	0.967	1.211	1.101	0.997
Cellular Component	GO:0005766	11	primary lysosome	0.00078741	O95716	Ras-related protein Rab-3D OS=Homo sapiens OX=9606 GN=RAB3D PE=1 SV=1	1.675000	Up	0.001200	RAB3D	24.267	1.399	1.497	1.107	1.146	1.249	0.898	0.952	1.378	1.203	0.955	1.166	1.804					1.263	1.149	0.619	0.659	0.676	0.708	0.847	0.731	0.633	0.535	0.645	0.333						1.13	1.438	1.14	0.856	0.877
Cellular Component	GO:0005766	11	primary lysosome	0.00078741	P10253	Lysosomal alpha-glucosidase OS=Homo sapiens OX=9606 GN=GAA PE=1 SV=4	1.673000	Up	0.000124	GAA	105.32	1.149	1.297	1.019	1.23	0.879	1.13	1.022	1.005	1.012	1.204	1.196	1.377	1.371	1.329	0.912	1.064	0.76	0.95	0.921	0.827	0.849	0.816	0.898	1.078	1.061	0.873	0.948	1.021	1.213	0.912	0.556	0.718	1.595	1.045	1.079	1.077	1.244	1.314
Cellular Component	GO:0005766	11	primary lysosome	0.00078741	P17213	Bactericidal permeability-increasing protein OS=Homo sapiens OX=9606 GN=BPI PE=1 SV=4	3.917000	Up	0.007161	BPI	53.899	1.689	0.56	1.039	0.397	0.409	0.427	0.534	0.797	0.35	0.396	0.934	6.523	0.305	0.372	0.201	2.058	1.037	0.696	1.108	0.359	0.59	0.612	1.479	0.588	0.324	0.469	0.248	0.377	0.588	0.433	0.253	0.341	0.693	2.253	0.316	1.905	0.548	1.559
Cellular Component	GO:0005766	11	primary lysosome	0.00078741	P28799	Progranulin OS=Homo sapiens OX=9606 GN=GRN PE=1 SV=2	1.784000	Up	0.000140	GRN	63.544	1.434	1.129	1.015	1.092	0.813	0.927	1.041	0.924	0.94	1.109	1.496	2.281	0.875	0.894	0.967	1.07	0.876	0.932	0.919	0.632	0.671	0.797	0.898	1.217	1.501	1.139	0.894	1.561	1.074	0.849	0.848	0.702	1.422	1.185	1.198	1.375	0.98	1.195
Cellular Component	GO:0005766	11	primary lysosome	0.00078741	P07355	Annexin A2 OS=Homo sapiens OX=9606 GN=ANXA2 PE=1 SV=2	2.565000	Up	0.000000	ANXA2	38.604	1.022	1.141	1.194	1.169	1.449	1.586	1.443	1.047	1.257	1.042	1.616	0.925	0.841	1.008	0.924	1.008	0.584	0.614	1.148	0.679	0.997	0.681	0.906	0.785	0.524	0.505	0.615	0.44	0.666	0.873	0.442	0.616	1.334	1.276	1.62	1.886	1.277	1.332
Cellular Component	GO:0005766	11	primary lysosome	0.00078741	P11216	"Glycogen phosphorylase, brain form OS=Homo sapiens OX=9606 GN=PYGB PE=1 SV=5"	1.704000	Up	0.000001	PYGB	96.695	1.061	1.277	0.833	1.153	1.563	0.736	1.337	1.652	1.544	1.648	1.472	1.249	0.947	1.039	1.282	0.864	0.812	0.798	0.857	0.787	0.746	0.737	0.744	0.758	0.726	0.761	0.754	0.803	0.847	0.943	0.784	0.775	1.356	1.282	1.305	1.155	1.349	1.11
Cellular Component	GO:0005766	11	primary lysosome	0.00078741	P05164	Myeloperoxidase OS=Homo sapiens OX=9606 GN=MPO PE=1 SV=1	1.978000	Up	0.021321	MPO	83.868	1.304	0.677	1.416	0.35	0.309	0.273	0.341	0.522	0.557	0.573	0.835	2.721	0.516	0.561	0.47	1.075	0.917	0.781	1.487	0.254	0.327	0.417	0.556	0.532	0.601	0.806	0.549	0.579	1.753	0.659	0.474	0.539	0.854	1.47	0.398	0.766	0.708	1.227
Cellular Component	GO:0005766	11	primary lysosome	0.00078741	Q9UQ80	Proliferation-associated protein 2G4 OS=Homo sapiens OX=9606 GN=PA2G4 PE=1 SV=3	1.528000	Up	0.000019	PA2G4	43.786	1.303	1.425	1.312	1.134	1.125	1.146	1.189	1.219	1.191	1.451	0.954	1.194	1.145	1.102	1.206	0.841	0.914	0.969	1.196	0.846	0.805	0.865	0.887	0.97	0.765	0.51	0.769	0.739	0.937	0.943	0.862	0.781	1.058	1.254	1.133	1.021	1.336	1.21
Cellular Component	GO:0005766	11	primary lysosome	0.00078741	Q9ULZ3	Apoptosis-associated speck-like protein containing a CARD OS=Homo sapiens OX=9606 GN=PYCARD PE=1 SV=2	1.882000	Up	0.002317	PYCARD	21.627	1.38	0.906	1.255	1.481	0.984	1.171	1.241	1.155	1.317	1.051	1.452	2.188	1.208	1.188	1.533	1.695	0.449	0.54	1.65	0.603	0.616	0.56	0.903	1.206	0.619	0.619	0.473	0.486	1.014	0.845	0.626	0.662	1.201	1.386	0.832	0.779	0.791	1.155
Cellular Component	GO:0005682	12	U5 snRNP	0.382789	P62318	Small nuclear ribonucleoprotein Sm D3 OS=Homo sapiens OX=9606 GN=SNRPD3 PE=1 SV=1	1.503000	Up	0.001561	SNRPD3	13.916	1.732	1.158	0.933	0.984	1.218	1.023	1.111	1.168	1.104	1.251	1.099	1.539	0.976	0.899	1.118	1.176	0.923	0.74	0.833	0.775	0.812	0.771	1.135	1.18	1.465	1.043	0.918	0.92	1.114	0.92	0.799	0.796	0.935	1.067	1.369	0.983	1.255	0.999
Cellular Component	GO:0005682	12	U5 snRNP	0.382789	O94906	Pre-mRNA-processing factor 6 OS=Homo sapiens OX=9606 GN=PRPF6 PE=1 SV=1	1.559000	Up	0.000322	PRPF6	106.92	1.126	0.981	0.858	0.982	1.261	1.058	1.205	1.19	1.181	1.121	0.931	1.241	1.267	1.068	1.197	1.236	0.797	0.714	0.859	0.838	0.908	0.918	0.963	0.848	0.711	0.732	0.83	0.638	0.921	1.026	0.856	0.878	1.262	1.163	1.051	1.077	1.492	1.369
Cellular Component	GO:0061702	10	inflammasome complex	0.0569581	P29466	Caspase-1 OS=Homo sapiens OX=9606 GN=CASP1 PE=1 SV=1	1.611000	Up	0.013416	CASP1	45.158	1.443	1.211	1.245	0.994	1.057	1.292	0.987	1.105	1.81	1.978	1.84	0.866	0.908	1.025	0.983	1.459	0.69	0.995	1.277	1.008	0.881	1.34	1.24	1.164	0.58	0.528	0.477	0.325	1.02	0.996	1.033	1.053	1.09	0.705	0.738	1.084	0.607	0.768
Cellular Component	GO:0061702	10	inflammasome complex	0.0569581	Q9ULZ3	Apoptosis-associated speck-like protein containing a CARD OS=Homo sapiens OX=9606 GN=PYCARD PE=1 SV=2	1.882000	Up	0.002317	PYCARD	21.627	1.38	0.906	1.255	1.481	0.984	1.171	1.241	1.155	1.317	1.051	1.452	2.188	1.208	1.188	1.533	1.695	0.449	0.54	1.65	0.603	0.616	0.56	0.903	1.206	0.619	0.619	0.473	0.486	1.014	0.845	0.626	0.662	1.201	1.386	0.832	0.779	0.791	1.155
Cellular Component	GO:0015030	14	Cajal body	0.0016183	Q9NX24	H/ACA ribonucleoprotein complex subunit 2 OS=Homo sapiens OX=9606 GN=NHP2 PE=1 SV=1	1.773000	Up	0.000159	NHP2	17.201	1.108	1.216	1.169	0.909	1.857	1.54	1.26	1.237	1.302	1.583	0.907	1.064	0.892	0.92	1.271	0.654	0.558	0.568	1.023	0.711	0.819	0.876	1.083	0.935	0.674	0.839	0.702	0.64	0.748	1.02	0.697	0.607	0.784	1.484	1.183	1.062	1.253	1.236
Cellular Component	GO:0015030	14	Cajal body	0.0016183	Q14978	Nucleolar and coiled-body phosphoprotein 1 OS=Homo sapiens OX=9606 GN=NOLC1 PE=1 SV=2	1.618000	Up	0.002197	NOLC1	73.602	0.613	1.239	1.29	1.048	1.487	1.348	1.479	1.443	2.566	1.693	0.748	1.376	0.912	0.851	1.424	0.946	0.462	0.583	1.532	1.014	0.939	0.998	1.152	0.806	1.014	1.162	0.742	0.749	0.749	1.084	0.81	0.74	0.929	1.499	1.037	0.941	1.465	1.479
Cellular Component	GO:0015030	14	Cajal body	0.0016183	O60832	H/ACA ribonucleoprotein complex subunit DKC1 OS=Homo sapiens OX=9606 GN=DKC1 PE=1 SV=3	1.843000	Up	0.000077	DKC1	57.673	1.027	1.356	1.13	0.946	1.474	1.747	1.361	1.186	2.01	1.966	0.714	1.298	0.987	0.879	1.408	0.942	0.786	0.575	1.233	0.885	0.935	0.923	0.948	0.618	0.738	0.818	0.799	0.666	0.837	1.057	0.836	0.674	0.971	1.642	1.116	1.092	1.49	1.346
Cellular Component	GO:0015030	14	Cajal body	0.0016183	Q8IYM9	E3 ubiquitin-protein ligase TRIM22 OS=Homo sapiens OX=9606 GN=TRIM22 PE=1 SV=1	3.420000	Up	0.000016	TRIM22	56.947	1.136	1.006	1.347	1.221	1.539	1.174	1.346	1.496	1.707	2.066	1.149	1.224	1.923	1.288	1.876	1.649	0.447	0.494	1.406	0.857	0.627	0.555	0.85	0.793	0.416	0.986	0.716	0.47	1.303	1.251	0.394	0.43	1.525	1.124	0.738	1.327	1.241	1.696
Cellular Component	GO:0015030	14	Cajal body	0.0016183	Q9NY12	H/ACA ribonucleoprotein complex subunit 1 OS=Homo sapiens OX=9606 GN=GAR1 PE=1 SV=1	2.031000	Up	0.000003	GAR1	22.348	1.278	1.287	1.052	0.967	1.66	1.602	1.395	1.524	1.536	2.162	0.749	1.385	0.929	1.14	1.146	1.053	0.699	0.537	0.998	0.719	0.822	0.838	1.013	0.989	0.876	0.563	0.64	0.53	0.967	1.039	0.63	0.694	1.058	1.433	1.049	0.931	1.474	1.12
Cellular Component	GO:0015030	14	Cajal body	0.0016183	Q15020	Squamous cell carcinoma antigen recognized by T-cells 3 OS=Homo sapiens OX=9606 GN=SART3 PE=1 SV=1	1.542000	Up	0.000240	SART3	109.93	1.69	1.191	0.987	1.111	1.273	1.027	1.328	1.402	1.344	1.369	0.914	1.523	1.371	1.13	1.214	1.163	0.883	0.732	0.956	0.777	0.827	0.769	0.968	0.828	0.499	0.691	0.786	0.535	1.033	1.003	0.741	0.812	1.026	1.206	0.998	0.915	1.267	1.177
Cellular Component	GO:0015030	14	Cajal body	0.0016183	Q15029	116 kDa U5 small nuclear ribonucleoprotein component OS=Homo sapiens OX=9606 GN=EFTUD2 PE=1 SV=1	1.592000	Up	0.000000	EFTUD2	109.43	1.061	0.986	1.016	1.09	1.178	1.04	1.201	1.244	1.046	1.174	0.976	1.173	1.059	1.027	1.1	1.153	0.83	0.796	0.987	0.811	0.834	0.852	0.973	0.835	0.61	0.742	0.776	0.685	0.933	1.041	0.838	0.89	1.209	1.254	1.312	1.261	1.563	1.341
Cellular Component	GO:0015030	14	Cajal body	0.0016183	Q9Y2X3	Nucleolar protein 58 OS=Homo sapiens OX=9606 GN=NOP58 PE=1 SV=1	1.541000	Up	0.000017	NOP58	59.578	0.983	1.025	0.892	0.987	1.241	1.114	1.394	1.409	2.025	2.026	0.811	0.901	1.033	1.01	1.512	1.48	0.689	0.585	0.959	0.91	0.929	0.93	1.082	0.785	0.536	0.917	0.79	0.619	0.693	1.05	0.917	0.728	1.253	1.293	1.134	0.998	1.213	1.437
Cellular Component	GO:0015030	14	Cajal body	0.0016183	Q9Y4X5	E3 ubiquitin-protein ligase ARIH1 OS=Homo sapiens OX=9606 GN=ARIH1 PE=1 SV=2	1.583000	Up	0.000517	ARIH1	64.117	0.818	0.878	1.101	0.849	0.939	0.994	0.912	1.285	0.978	0.933	1.209	0.815	0.894	1.091	1.066	1.239	0.942	0.783	1.209	0.897	0.848	0.924	0.933	0.881	0.938	1.114	1.045	0.999	1.004	0.899	0.997	0.99	1.408	1.52	0.999	1.164	1.12	1.404
Cellular Component	GO:0048770	9	pigment granule	0.0266438	O75955	Flotillin-1 OS=Homo sapiens OX=9606 GN=FLOT1 PE=1 SV=3	1.800000	Up	0.000080	FLOT1	47.355	1.116	1.295	1.356	1.048	1.08	1.193	1.04	1.018	1.284	1.467	0.979	1.448	1.237	1.046	1.02	0.994	0.778	0.875	1.355	0.901	0.938	0.847	0.836	0.803	0.803	0.734	0.756	0.783	0.9	1.055	0.707	0.876	1.824	1.122	1.384	1.534	1.272	1.067
Cellular Component	GO:0048770	9	pigment granule	0.0266438	P07355	Annexin A2 OS=Homo sapiens OX=9606 GN=ANXA2 PE=1 SV=2	2.565000	Up	0.000000	ANXA2	38.604	1.022	1.141	1.194	1.169	1.449	1.586	1.443	1.047	1.257	1.042	1.616	0.925	0.841	1.008	0.924	1.008	0.584	0.614	1.148	0.679	0.997	0.681	0.906	0.785	0.524	0.505	0.615	0.44	0.666	0.873	0.442	0.616	1.334	1.276	1.62	1.886	1.277	1.332
Cellular Component	GO:0048770	9	pigment granule	0.0266438	Q14956	Transmembrane glycoprotein NMB OS=Homo sapiens OX=9606 GN=GPNMB PE=1 SV=2	4.800000	Up	0.004756	GPNMB	63.922	2.252	0.694	0.982	1.235	0.76	0.847	0.649	1.166	0.539	0.586	2.713	1.009	0.477	0.544	0.533	0.809	0.904	0.896	0.612	0.403	0.42	0.55	0.603	0.52	0.783	0.367	0.549	0.467	0.508	0.435	0.419	0.497	2.033	2.769	0.737	5.447	1.241	2.428
Cellular Component	GO:0048770	9	pigment granule	0.0266438	P08962	CD63 antigen OS=Homo sapiens OX=9606 GN=CD63 PE=1 SV=2	1.658000	Up	0.014976	CD63	25.636	1.688	1.386	1.357	1.767	1.13	1.778	1.245	1.26	1.634	1.219	1.194	1.447	1.313	1.118	1.324	1.544	0.541	0.665	1.305	0.638	0.411	0.531	0.596	0.801	0.688	0.926	0.615	0.66	0.923	0.967	0.701	0.722	1.144	1.342	0.518	1.031	0.873	1.206
Cellular Component	GO:0048770	9	pigment granule	0.0266438	P13667	Protein disulfide-isomerase A4 OS=Homo sapiens OX=9606 GN=PDIA4 PE=1 SV=2	1.724000	Up	0.003185	PDIA4	72.932	1.062	1.652	1.092	1.232	0.905	1.051	0.967	0.674	1.071	1.388	0.895	0.759	0.824	1.231	1.25	0.968	0.812	0.82	0.983	0.785	0.668	0.757	0.73	0.741	0.61	0.663	0.719	0.72	0.702	0.959	0.956	0.842	1.4	0.844	1.116	1.659	1.358	1.183
Cellular Component	GO:0048770	9	pigment granule	0.0266438	P02786	Transferrin receptor protein 1 OS=Homo sapiens OX=9606 GN=TFRC PE=1 SV=2	1.523000	Up	0.025836	TFRC	84.87	1.238	1.187	1.669	0.896	0.977	0.937	1.125	1.19	1.068	1.079	0.972	1.699	1.769	1.149	1.205	1.322	0.867	0.864	1.731	1.477	1.223	1.438	0.968	0.691	0.684	1.027	0.751	0.843	1.33	1.099	0.957	0.861	1.202	1.666	0.93	1.184	1.256	0.644
Cellular Component	GO:0048770	9	pigment granule	0.0266438	P62258	14-3-3 protein epsilon OS=Homo sapiens OX=9606 GN=YWHAE PE=1 SV=1	1.534000	Up	0.000178	YWHAE	29.174	1.177	1.175	0.993	0.968	1.203	0.91	1.106	1.094	1.127	1.222	0.969	1.273	0.969	1.011	1.084	0.828	0.93	0.982	1.067	0.892	0.813	0.902	0.855	0.997	1.29	0.777	0.911	0.954	0.964	0.918	0.913	0.895	1.266	1.144	1.733	1.361	1.202	1.102
Cellular Component	GO:0048770	9	pigment granule	0.0266438	P50995	Annexin A11 OS=Homo sapiens OX=9606 GN=ANXA11 PE=1 SV=1	1.630000	Up	0.000139	ANXA11	54.389	1.323	1.285	0.867	1.038	1.442	0.965	1.149	1.136	1.244	0.745	0.864	0.99	1.468	1.011	1.308	1.014	1.032	1.001	0.817	0.916	1.055	0.841	0.989	0.999	0.892	0.865	0.938	0.801	1.209	1	0.775	0.934	1.617	1.135	1.23	1.745	1.204	1.259
Cellular Component	GO:0048770	9	pigment granule	0.0266438	P40121	Macrophage-capping protein OS=Homo sapiens OX=9606 GN=CAPG PE=1 SV=2	2.222000	Up	0.000342	CAPG	38.498	1.717	1.225	1.246	1.469	1.424	1.316	1.358	1.183	1.353	1.041	1.065	1.083	0.894	1.021	0.994	0.928	0.728	0.767	1.322	0.737	0.841	0.787	0.791	0.825	0.873	0.674	0.825	0.802	0.82	0.892	0.556	0.687	1.188	1.602	1.111	1.645	0.89	1.568
Cellular Component	GO:0048770	9	pigment granule	0.0266438	P07237	Protein disulfide-isomerase OS=Homo sapiens OX=9606 GN=P4HB PE=1 SV=3	1.825000	Up	0.000001	P4HB	57.116	1.17	1.53	1.535	1.158	1.118	0.982	1.007	0.881	1.157	1.448	1.102	0.99	1.027	1.061	1.185	1.089	0.743	0.841	1.432	0.711	0.625	0.701	0.629	0.614	0.557	0.603	0.663	0.732	0.731	0.901	0.84	0.75	1.575	1.096	1.266	1.344	1.101	1.126
Cellular Component	GO:0048770	9	pigment granule	0.0266438	P07339	Cathepsin D OS=Homo sapiens OX=9606 GN=CTSD PE=1 SV=1	2.080000	Up	0.006361	CTSD	44.552	1.015	0.743	1.496	0.705	0.505	0.814	0.541	1.348	0.67	0.605	1.36	1.227	0.627	0.639	0.508	0.729	0.823	0.909	1.548	0.599	0.788	0.702	0.798	0.995	1.368	0.717	0.804	0.976	0.673	0.696	0.8	0.99	1.53	1.669	0.818	2.214	1.063	1.766
Cellular Component	GO:0048770	9	pigment granule	0.0266438	P63104	14-3-3 protein zeta/delta OS=Homo sapiens OX=9606 GN=YWHAZ PE=1 SV=1	1.730000	Up	0.000002	YWHAZ	27.745	0.985	1.158	1.169	0.942	0.934	1.17	0.993	1.293	0.871	0.968	0.935	1.068	0.839	0.89	0.908	1.009	0.892	0.894	1.166	0.82	0.819	0.805	0.958	1.148	0.968	0.705	0.754	0.771	0.983	0.948	0.789	0.835	1.22	1.295	1.533	1.641	1.225	1.232
Cellular Component	GO:0048770	9	pigment granule	0.0266438	O43852	Calumenin OS=Homo sapiens OX=9606 GN=CALU PE=1 SV=2	1.838000	Up	0.000003	CALU	37.106	1.245	1.466	1.008	1.466	1.387	1.178	1.225	0.994	1.269	1.154	0.984	1.231	1.153	1.159	1.354	1.176	0.695	0.705	1.187	0.627	0.705	0.742	0.664	0.665	0.588	0.617	0.581	0.598	0.877	0.901	0.657	0.687	1.52	1.214	1.08	1.584	1.221	1.27
Cellular Component	GO:0031983	5	vesicle lumen	8.6611e-06	Q14764	Major vault protein OS=Homo sapiens OX=9606 GN=MVP PE=1 SV=4	1.578000	Up	0.024836	MVP	99.326	1.257	1.589	1.401	1.372	1.128	1.14	1.42	1.404	1.39	1.302	1.235	1.199	1.28	1.352	1.086	0.824	0.815	0.857	1.193	0.714	0.535	0.621	0.686	0.734	0.837	0.733	0.7	0.899	0.871	1.119	0.785	0.804	1.512	1.475	0.744	1.334	0.871	0.837
Cellular Component	GO:0031983	5	vesicle lumen	8.6611e-06	P04075	Fructose-bisphosphate aldolase A OS=Homo sapiens OX=9606 GN=ALDOA PE=1 SV=2	1.703000	Up	0.004076	ALDOA	39.42	1.229	1.003	1.482	1.006	0.984	1.139	1.011	1.193	1.252	1.261	1.604	1.547	1.389	1.152	0.964	1.102	0.771	0.807	1.459	0.784	0.858	0.698	0.802	0.669	0.768	0.773	0.751	0.724	1.031	0.873	0.639	0.712	1.373	1.448	0.795	1.119	1.045	0.855
Cellular Component	GO:0031983	5	vesicle lumen	8.6611e-06	P28676	Grancalcin OS=Homo sapiens OX=9606 GN=GCA PE=1 SV=2	1.502000	Up	0.000380	GCA	24.01	1.311	0.755	1.071	0.987	0.809	0.952	1.086	0.825	0.762	1.043	1.154	1.744	0.937	0.995	0.906	1.765	0.703	0.7	1.028	0.635	0.622	0.757	0.927	1.143	1.268	0.632	0.654	0.688	0.979	0.75	0.584	0.701	1.093	1.061	0.82	0.988	0.791	0.965
Cellular Component	GO:0031983	5	vesicle lumen	8.6611e-06	P49913	Cathelicidin antimicrobial peptide OS=Homo sapiens OX=9606 GN=CAMP PE=1 SV=1	2.898000	Up	0.007458	CAMP	19.301	0.948	0.541	1.486	0.181	0.121	0.109	0.141	0.302	0.446	0.531	0.832	6.414	0.421	0.527	0.45	2.396	0.574	0.666	1.477	0.123	0.138	0.23	0.524	0.376	0.61	0.546	0.364	0.494	0.611	0.498	0.327	0.46	1.525	1.533	0.368	1.738	0.576	1.278
Cellular Component	GO:0031983	5	vesicle lumen	8.6611e-06	P62328	Thymosin beta-4 OS=Homo sapiens OX=9606 GN=TMSB4X PE=1 SV=2	1.847000	Up	0.007376	TMSB4X	5.0526	1.062	1.557	1.735	1.087	0.389	0.662	0.843	1.18	0.813	1.143	1.714	1.698	0.399	0.785	0.531	0.528	1.171	1.238	1.104	0.575	0.705	0.66	1.558	1.946	1.832	0.472	0.787	0.678	1.311	0.668	0.655	0.653	1.238	1.75	0.886	0.8	0.674	1.373
Cellular Component	GO:0031983	5	vesicle lumen	8.6611e-06	P80511	Protein S100-A12 OS=Homo sapiens OX=9606 GN=S100A12 PE=1 SV=2	3.878000	Up	0.002437	S100A12	10.575	1.191	0.489	1.809	0.164	0.112	0.104	0.14	0.294	0.561	0.565	0.532	3.327	0.168	0.308	0.209	2.355	0.655	0.761	1.937	0.133	0.13	0.203	0.416	0.294	0.415	0.842	0.328	0.371	0.351	0.36	0.124	0.215	1.439	2.078	0.326	1.017	0.647	1.264
Cellular Component	GO:0031983	5	vesicle lumen	8.6611e-06	P20160	Azurocidin OS=Homo sapiens OX=9606 GN=AZU1 PE=1 SV=3	2.583000	Up	0.015965	AZU1	26.885	1.001	0.605	1.12										0.486	0.447	0.489	2.259	1.229	1.053	1.061										0.754	0.522	0.537	0.715	1.248	1.346	0.304	1.347	0.642	1.372
Cellular Component	GO:0031983	5	vesicle lumen	8.6611e-06	P06737	"Glycogen phosphorylase, liver form OS=Homo sapiens OX=9606 GN=PYGL PE=1 SV=4"	1.537000	Up	0.001197	PYGL	97.147	0.961	1.29	0.973	1.695	1.157	1.146	1.279	1.133	1.524	1.701	2.445	1.057	0.822	0.92	1.216	1.147	0.622	0.704	0.958	0.682	0.647	0.609	0.753	0.747	0.547	0.776	0.634	0.706	0.627	0.851	0.589	0.526	1.39	0.937	0.778	1.076	0.984	1.041
Cellular Component	GO:0031983	5	vesicle lumen	8.6611e-06	P24158	Myeloblastin OS=Homo sapiens OX=9606 GN=PRTN3 PE=1 SV=3	5.208000	Up	0.044224	PRTN3	27.807	0.979	0.807	1.216						0.728	0.739	0.931	3.86					0.604	0.971	1.403						0.88	1.405	0.576	0.831						1.75	0.131	1.781	0.921	2.604
Cellular Component	GO:0031983	5	vesicle lumen	8.6611e-06	P53396	ATP-citrate synthase OS=Homo sapiens OX=9606 GN=ACLY PE=1 SV=3	1.528000	Up	0.000002	ACLY	120.84	0.881	0.958	1.636	1.209	0.787	0.798	1.026	0.88	1.102	1.291	1.853	1.33	0.902	1.131	0.924	1.542	0.852	0.93	1.731	0.755	0.75	0.771	0.781	0.82	0.713	0.939	0.781	0.952	0.795	0.919	0.876	0.881	1.237	1.164	1.239	1.086	1.257	1.036
Cellular Component	GO:0031983	5	vesicle lumen	8.6611e-06	Q9NUQ9	Protein FAM49B OS=Homo sapiens OX=9606 GN=FAM49B PE=1 SV=1	1.501000	Up	0.000583	FAM49B	36.748	1.239	1.279	1.595	1.094	0.978	1.377	1.036	1.047	0.955	0.874	1.264	0.983	0.795	1.149	1.155	1.018	0.717	0.69	1.398	0.675	0.755	0.776	0.938	0.877	0.763	0.931	0.817	0.75	0.919	0.922	0.729	0.725	1.023	1.019	0.879	1.129	0.926	1.304
Cellular Component	GO:0031983	5	vesicle lumen	8.6611e-06	P29350	Tyrosine-protein phosphatase non-receptor type 6 OS=Homo sapiens OX=9606 GN=PTPN6 PE=1 SV=1	1.745000	Up	0.000016	PTPN6	67.56	1.089	1.27	1.419	1.339	1.057	1.355	1.364	1.169	1.019	1.028	1.13	1.116	1.137	1.305	1.384	1.689	0.834	0.789	1.211	0.775	0.786	0.876	0.978	1.053	0.734	0.8	0.655	0.76	0.931	1.285	0.773	0.739	1.145	1.239	0.866	1.182	0.966	1.281
Cellular Component	GO:0031983	5	vesicle lumen	8.6611e-06	P13639	Elongation factor 2 OS=Homo sapiens OX=9606 GN=EEF2 PE=1 SV=4	1.515000	Up	0.000000	EEF2	95.337	0.993	1.29	1.109	1.186	1.151	1.105	1.15	1.164	1.209	1.307	0.898	1.079	1.136	1.184	1.279	1.3	0.792	0.832	1.064	0.833	0.853	0.848	0.811	0.791	0.672	0.68	0.798	0.797	0.901	0.969	0.831	0.856	1.214	1.05	1.258	1.139	1.114	1.062
Cellular Component	GO:0031983	5	vesicle lumen	8.6611e-06	P28799	Progranulin OS=Homo sapiens OX=9606 GN=GRN PE=1 SV=2	1.784000	Up	0.000140	GRN	63.544	1.434	1.129	1.015	1.092	0.813	0.927	1.041	0.924	0.94	1.109	1.496	2.281	0.875	0.894	0.967	1.07	0.876	0.932	0.919	0.632	0.671	0.797	0.898	1.217	1.501	1.139	0.894	1.561	1.074	0.849	0.848	0.702	1.422	1.185	1.198	1.375	0.98	1.195
Cellular Component	GO:0031983	5	vesicle lumen	8.6611e-06	Q14974	Importin subunit beta-1 OS=Homo sapiens OX=9606 GN=KPNB1 PE=1 SV=2	1.542000	Up	0.000000	KPNB1	97.169	0.981	1.073	1.237	1.11	1.103	1.032	1.118	1.198	1.077	1.492	1.046	0.972	1.046	1.045	1.077	1.194	0.896	0.854	1.172	0.846	0.928	0.952	0.984	0.927	0.865	0.668	0.831	0.745	0.917	1.047	0.858	0.948	1.308	1.145	1.137	1.209	1.334	1.244
Cellular Component	GO:0031983	5	vesicle lumen	8.6611e-06	Q01432	AMP deaminase 3 OS=Homo sapiens OX=9606 GN=AMPD3 PE=1 SV=1	1.596000	Up	0.000724	AMPD3	88.811	1.462	1.423	1.431	1.497	1.261	1.348	1.607	1.144	1.359	1.212	1.241	1.013	0.902	1.283	1.213	1.195	0.651	0.749	1.304	0.676	0.745	0.544	0.813	0.619	0.679	1.362	0.981	0.771	0.859	1.032	0.691	0.648	0.907	1.017	0.688	1.123	0.704	0.802
Cellular Component	GO:0031983	5	vesicle lumen	8.6611e-06	P11216	"Glycogen phosphorylase, brain form OS=Homo sapiens OX=9606 GN=PYGB PE=1 SV=5"	1.704000	Up	0.000001	PYGB	96.695	1.061	1.277	0.833	1.153	1.563	0.736	1.337	1.652	1.544	1.648	1.472	1.249	0.947	1.039	1.282	0.864	0.812	0.798	0.857	0.787	0.746	0.737	0.744	0.758	0.726	0.761	0.754	0.803	0.847	0.943	0.784	0.775	1.356	1.282	1.305	1.155	1.349	1.11
Cellular Component	GO:0031983	5	vesicle lumen	8.6611e-06	P04085	Platelet-derived growth factor subunit A OS=Homo sapiens OX=9606 GN=PDGFA PE=1 SV=1	3.038000	Up	0.030256	PDGFA	24.043																																		1.001	3.444	3.418	1.39	0.966
Cellular Component	GO:0031983	5	vesicle lumen	8.6611e-06	P00533	Epidermal growth factor receptor OS=Homo sapiens OX=9606 GN=EGFR PE=1 SV=2	1.531000	Up	0.000056	EGFR	134.28	2.098	1.239	0.707	1.54	1.71	1.366	1.624	1.29	1.393	1.283	0.822	1.169	1.319	0.995	1.61	1.181	0.842	0.819	0.682	0.812	0.902	0.928	0.91	0.878	0.845	1.138	0.849	0.755	0.951	1.024	0.654	0.699	1	1.13	0.936	1.149	1.313	1.19
Cellular Component	GO:0031983	5	vesicle lumen	8.6611e-06	P52790	Hexokinase-3 OS=Homo sapiens OX=9606 GN=HK3 PE=1 SV=2	2.293000	Up	0.007718	HK3	99.024	1.141	1.037	1.232	1.865	0.956	1.767	1.31	0.915	1.325	1.494	1.39	1.36	1.016	1.519	0.949	1.986	0.691	0.855	1.207	0.517	0.498	0.436	0.733	0.666	0.618	1.016	0.757	0.693	0.812	0.973	0.605	0.81	1.077	1.066	0.439	1.21	0.659	1.577
Cellular Component	GO:0031983	5	vesicle lumen	8.6611e-06	P05164	Myeloperoxidase OS=Homo sapiens OX=9606 GN=MPO PE=1 SV=1	1.978000	Up	0.021321	MPO	83.868	1.304	0.677	1.416	0.35	0.309	0.273	0.341	0.522	0.557	0.573	0.835	2.721	0.516	0.561	0.47	1.075	0.917	0.781	1.487	0.254	0.327	0.417	0.556	0.532	0.601	0.806	0.549	0.579	1.753	0.659	0.474	0.539	0.854	1.47	0.398	0.766	0.708	1.227
Cellular Component	GO:0031983	5	vesicle lumen	8.6611e-06	P14618	Pyruvate kinase PKM OS=Homo sapiens OX=9606 GN=PKM PE=1 SV=4	1.616000	Up	0.000043	PKM	57.936	1.005	0.913	1.351	0.989	1.002	1.412	1.125	1.443	1.027	1.173	2.025	0.972	1.13	0.92	0.998	0.922	0.772	0.821	1.359	0.828	1.052	0.763	0.807	0.684	0.737	0.639	0.824	0.658	0.825	0.771	0.617	0.74	1.197	1.14	1.123	1.174	0.946	0.84
Cellular Component	GO:0031983	5	vesicle lumen	8.6611e-06	Q9ULZ3	Apoptosis-associated speck-like protein containing a CARD OS=Homo sapiens OX=9606 GN=PYCARD PE=1 SV=2	1.882000	Up	0.002317	PYCARD	21.627	1.38	0.906	1.255	1.481	0.984	1.171	1.241	1.155	1.317	1.051	1.452	2.188	1.208	1.188	1.533	1.695	0.449	0.54	1.65	0.603	0.616	0.56	0.903	1.206	0.619	0.619	0.473	0.486	1.014	0.845	0.626	0.662	1.201	1.386	0.832	0.779	0.791	1.155
Cellular Component	GO:0031983	5	vesicle lumen	8.6611e-06	P07437	Tubulin beta chain OS=Homo sapiens OX=9606 GN=TUBB PE=1 SV=2	1.679000	Up	0.000117	TUBB	49.67	1.091	1.114	2.026	1.093	1.213	1.066	1.296	1.051	1.162	1.297	1.357	1.056	1.142	1.032	1.075	1.041	0.543	0.643	2.023	0.684	0.762	0.61	0.874	0.824	0.655	0.495	0.666	0.563	1	0.816	0.562	0.587	1.352	0.995	0.895	0.952	0.777	0.933
Cellular Component	GO:0031983	5	vesicle lumen	8.6611e-06	P08246	Neutrophil elastase OS=Homo sapiens OX=9606 GN=ELANE PE=1 SV=1	1.756000	Up	0.002995	ELANE	28.518	0.959	0.493	1.105	0.462	0.548	0.48	0.427	0.612	0.632	0.613	0.995	6.149	0.551	0.63	0.427	1.908	0.741	0.829	1.116	0.328	0.329	0.454	0.577	0.423	0.555	0.643	0.42	0.69	0.734	0.565	0.392	0.462	1.311	1.148	0.759	1.726	0.95	1.467
Cellular Component	GO:0031983	5	vesicle lumen	8.6611e-06	P30740	Leukocyte elastase inhibitor OS=Homo sapiens OX=9606 GN=SERPINB1 PE=1 SV=1	1.927000	Up	0.000238	SERPINB1	42.741	1.137	1.124	1.348	1.003	1.027	0.851	0.897	0.765	1.396	1.13	1.138	1.484	1.09	1.027	1.134	1.369	0.672	0.78	1.301	0.659	0.713	0.701	0.836	0.812	0.849	0.69	0.727	0.717	1.032	0.974	0.797	0.87	1.333	1.077	1.343	1.929	1.302	1.412
Cellular Component	GO:0031983	5	vesicle lumen	8.6611e-06	P09917	Arachidonate 5-lipoxygenase OS=Homo sapiens OX=9606 GN=ALOX5 PE=1 SV=2	1.852000	Up	0.002023	ALOX5	77.982	1.244	1.26	1.206	1.461	1.182	1.819	1.532	1.252	1.213	0.904	0.965	0.894	1.293	0.966	1.4	2.033	0.739	0.742	1.191	0.638	0.773	0.704	0.951	0.778	0.315	1.279	0.378	0.357	0.875	0.811	0.48	0.573	1.162	0.955	0.782	1.605	1.006	1.773
Cellular Component	GO:0031983	5	vesicle lumen	8.6611e-06	Q9NXH8	Torsin-4A OS=Homo sapiens OX=9606 GN=TOR4A PE=1 SV=2	1.596000	Up	0.000021	TOR4A	46.914	1.074	0.995	1.15	1.153	1.096	1.026	1.157	1.205	0.915	0.917	1.339	1.042	1.196	1.253	0.988	1.405	0.837	0.878	0.99	0.873	1.324	0.821	1.109	0.919	0.831	0.965	0.866	0.621	1.108	1.08	0.847	0.931	1.45	1.132	1.653	1.443	1.304	1.327
Cellular Component	GO:0031983	5	vesicle lumen	8.6611e-06	P31949	Protein S100-A11 OS=Homo sapiens OX=9606 GN=S100A11 PE=1 SV=2	2.269000	Up	0.000000	S100A11	11.74	1.193	1.258	1.507	1.153	1.169	1.752	1.535	1.132	1.456	1.401	1.412	1.487	1.005	1.014	1.063	1.422	0.566	0.647	1.286	0.523	0.827	0.611	1.126	1.13	1.118	0.716	0.585	0.572	1.043	0.803	0.446	0.558	1.037	0.997	1.128	0.998	0.836	1.102
Cellular Component	GO:0031983	5	vesicle lumen	8.6611e-06	P41218	Myeloid cell nuclear differentiation antigen OS=Homo sapiens OX=9606 GN=MNDA PE=1 SV=1	1.986000	Up	0.014560	MNDA	45.836	1.112	0.798	2.454	1.008	0.955	1.126	0.951	1.039	0.746	0.591	0.694	1.333	0.626	0.908	1.09	1.734	0.774	0.813	2.093	0.633	0.554	0.832	1.252	0.689	0.382	0.48	0.402	0.46	0.592	0.892	0.516	0.497	1.108	1.504	0.528	0.995	0.696	1.399
Cellular Component	GO:0031983	5	vesicle lumen	8.6611e-06	P12956	X-ray repair cross-complementing protein 6 OS=Homo sapiens OX=9606 GN=XRCC6 PE=1 SV=2	1.756000	Up	0.000000	XRCC6	69.842	1.198	0.95	1.094	0.953	1.114	0.879	1.007	1.031	0.982	1.017	0.861	1.004	0.969	0.993	1.003	0.84	0.969	0.808	1.169	0.885	0.908	0.883	1.158	0.871	0.606	0.644	0.811	0.581	0.849	0.879	0.871	0.881	1.34	1.408	1.515	1.295	1.588	1.293
Cellular Component	GO:0031983	5	vesicle lumen	8.6611e-06	P09429	High mobility group protein B1 OS=Homo sapiens OX=9606 GN=HMGB1 PE=1 SV=3	1.526000	Up	0.000544	HMGB1	24.893	1.161	1.25	1.148	0.716	0.973	1.054	0.908	0.857	1.011	0.974	0.731	1.148	0.791	0.792	1.042	0.775	1.41	0.896	1.02	1.026	0.884	1.073	1.379	0.862	0.574	0.604	0.964	0.59	0.782	0.969	1.335	0.906	1.215	1.623	1.717	1.321	1.379	1.326
Cellular Component	GO:0031983	5	vesicle lumen	8.6611e-06	P02788	Lactotransferrin OS=Homo sapiens OX=9606 GN=LTF PE=1 SV=6	1.864000	Up	0.027118	LTF	78.181	1.203	0.699	1.309	0.329	0.275	0.412	0.303	0.4	0.467	0.478	0.589	3.72	0.389	0.456	0.354	1.858	0.764	0.79	1.451	0.292	0.357	0.582	0.76	1.492	0.435	0.514	0.373	0.566	1.079	1.685	0.629	0.636	1.268	1.242	0.396	1.152	0.59	1.063
Cellular Component	GO:0031983	5	vesicle lumen	8.6611e-06	Q9UBR2	Cathepsin Z OS=Homo sapiens OX=9606 GN=CTSZ PE=1 SV=1	1.691000	Up	0.008239	CTSZ	33.868	1.338	1.29	1.14	1.227	0.53	0.838	0.783	0.739	0.639	0.847	1.524	1.667	0.571	0.921	0.726	0.747	1.133	1.091	0.976	0.585	0.478	0.772	0.569	0.923	1.155	0.72	0.759	1.086	0.732	0.739	1.159	0.934	1.486	1.73	1.492	1.784	0.856	1.198
Cellular Component	GO:0031983	5	vesicle lumen	8.6611e-06	Q86UX7	Fermitin family homolog 3 OS=Homo sapiens OX=9606 GN=FERMT3 PE=1 SV=1	1.634000	Up	0.001381	FERMT3	75.952	1.038	1.201	1.364	1.64	0.918	1.441	1.114	1.019	0.983	0.932	1.638	0.915	0.837	1.253	1.259	2.014	0.583	0.582	1.195	0.558	0.615	0.686	0.945	0.828	0.572	0.65	0.616	0.591	0.807	1.037	0.613	0.755	1.017	1.137	0.682	1.15	0.81	1.203
Cellular Component	GO:0031983	5	vesicle lumen	8.6611e-06	P07339	Cathepsin D OS=Homo sapiens OX=9606 GN=CTSD PE=1 SV=1	2.080000	Up	0.006361	CTSD	44.552	1.015	0.743	1.496	0.705	0.505	0.814	0.541	1.348	0.67	0.605	1.36	1.227	0.627	0.639	0.508	0.729	0.823	0.909	1.548	0.599	0.788	0.702	0.798	0.995	1.368	0.717	0.804	0.976	0.673	0.696	0.8	0.99	1.53	1.669	0.818	2.214	1.063	1.766
Cellular Component	GO:0031983	5	vesicle lumen	8.6611e-06	O95352	Ubiquitin-like modifier-activating enzyme ATG7 OS=Homo sapiens OX=9606 GN=ATG7 PE=1 SV=1	1.650000	Up	0.000157	ATG7	77.959	1.355	1.312	1.27	1.39	1.268	0.941	1.141	0.978	1.39	0.984	1.312	1.146	1.022	0.998	1.302	0.998	0.7	0.758	1.042	0.749	0.833	0.732	0.831	0.807	0.759	0.648	0.719	0.71	0.724	1.03	0.887	0.71	1.432	1.075	1.109	1.205	0.906	1.147
Cellular Component	GO:0031983	5	vesicle lumen	8.6611e-06	P08311	Cathepsin G OS=Homo sapiens OX=9606 GN=CTSG PE=1 SV=2	1.638000	Up	0.012918	CTSG	28.837	1.144	2.017	1.752	1.431	0.446	0.275	1.068	0.463	0.619	1.08	6.849	3.067	0.972	1.145	0.752	1.712	0.702	0.764	1.526	0.392	0.378	0.548	1.213	0.698	0.771	1.498	0.553	0.771	1.03	0.939	0.634	0.639	1.026	0.937	0.59	1.334	0.773	1.32
Cellular Component	GO:0031983	5	vesicle lumen	8.6611e-06	P06702	Protein S100-A9 OS=Homo sapiens OX=9606 GN=S100A9 PE=1 SV=1	2.676000	Up	0.010484	S100A9	13.242	1.15	0.714	2.103	0.567	0.215	0.241	0.365	0.502	0.582	0.592	0.693	4.874	0.381	0.513	0.476	2.055	0.804	0.889	1.93	0.224	0.198	0.363	0.583	0.507	0.584	0.5	0.321	0.519	0.81	0.58	0.406	0.509	1.664	1.899	0.385	1.338	0.624	1.176
Cellular Component	GO:0031983	5	vesicle lumen	8.6611e-06	P17213	Bactericidal permeability-increasing protein OS=Homo sapiens OX=9606 GN=BPI PE=1 SV=4	3.917000	Up	0.007161	BPI	53.899	1.689	0.56	1.039	0.397	0.409	0.427	0.534	0.797	0.35	0.396	0.934	6.523	0.305	0.372	0.201	2.058	1.037	0.696	1.108	0.359	0.59	0.612	1.479	0.588	0.324	0.469	0.248	0.377	0.588	0.433	0.253	0.341	0.693	2.253	0.316	1.905	0.548	1.559
Cellular Component	GO:0031983	5	vesicle lumen	8.6611e-06	P07355	Annexin A2 OS=Homo sapiens OX=9606 GN=ANXA2 PE=1 SV=2	2.565000	Up	0.000000	ANXA2	38.604	1.022	1.141	1.194	1.169	1.449	1.586	1.443	1.047	1.257	1.042	1.616	0.925	0.841	1.008	0.924	1.008	0.584	0.614	1.148	0.679	0.997	0.681	0.906	0.785	0.524	0.505	0.615	0.44	0.666	0.873	0.442	0.616	1.334	1.276	1.62	1.886	1.277	1.332
Cellular Component	GO:0031983	5	vesicle lumen	8.6611e-06	P25815	Protein S100-P OS=Homo sapiens OX=9606 GN=S100P PE=1 SV=2	3.087000	Up	0.025957	S100P	10.4	0.654	0.339	1.779	0.172	0.136	0.115	0.191	0.168	0.505	0.41	0.575	2.627	0.216	0.314	0.209	2.309	0.444	0.606	1.933	0.109	0.478	0.337	3.747	0.339	6.335	1.588	0.685	0.453	0.7	0.236	0.188	0.279	1.57	1.017	0.234	1.113	0.378	0.738
Cellular Component	GO:0031983	5	vesicle lumen	8.6611e-06	P05109	Protein S100-A8 OS=Homo sapiens OX=9606 GN=S100A8 PE=1 SV=1	2.756000	Up	0.014600	S100A8	10.834	1.258	0.824	2.407	0.536	0.289	0.327	0.419	0.497	0.55	0.604	0.574	3.991	0.407	0.602	0.541	2.889	0.645	0.903	2.077	0.204	0.215	0.364	0.617	0.549	0.48	0.514	0.362	0.453	0.931	0.575	0.412	0.543	1.621	1.849	0.356	1.743	0.625	1.382
Cellular Component	GO:0031983	5	vesicle lumen	8.6611e-06	P13010	X-ray repair cross-complementing protein 5 OS=Homo sapiens OX=9606 GN=XRCC5 PE=1 SV=3	1.708000	Up	0.000000	XRCC5	82.704	1.171	1.005	1.125	0.947	1.118	0.859	1.094	1.05	0.975	0.959	0.816	1.028	0.953	0.892	1.028	0.951	0.986	0.884	1.121	0.885	0.909	0.874	1.13	0.81	0.649	0.676	0.84	0.668	0.801	0.984	0.942	0.911	1.267	1.488	1.384	1.323	1.709	1.421
Cellular Component	GO:0031983	5	vesicle lumen	8.6611e-06	Q9UQ80	Proliferation-associated protein 2G4 OS=Homo sapiens OX=9606 GN=PA2G4 PE=1 SV=3	1.528000	Up	0.000019	PA2G4	43.786	1.303	1.425	1.312	1.134	1.125	1.146	1.189	1.219	1.191	1.451	0.954	1.194	1.145	1.102	1.206	0.841	0.914	0.969	1.196	0.846	0.805	0.865	0.887	0.97	0.765	0.51	0.769	0.739	0.937	0.943	0.862	0.781	1.058	1.254	1.133	1.021	1.336	1.21
Cellular Component	GO:0031414	8	N-terminal protein acetyltransferase complex	0.0150024	Q9BXJ9	"N-alpha-acetyltransferase 15, NatA auxiliary subunit OS=Homo sapiens OX=9606 GN=NAA15 PE=1 SV=1"	1.608000	Up	0.000004	NAA15	101.27	0.998	1.062	1.604										1.038	0.898	1.087	1.136	0.831	0.766	1.39										0.757	0.938	0.89	0.96	1.221	1.404	1.424	1.346	1.255	1.323
Cellular Component	GO:0031414	8	N-terminal protein acetyltransferase complex	0.0150024	P41227	N-alpha-acetyltransferase 10 OS=Homo sapiens OX=9606 GN=NAA10 PE=1 SV=1	1.571000	Up	0.001280	NAA10	26.458	1.157	1.392	1.771	0.854	0.742	1.182	1.023	1.12	1.284	1.39	0.964	1.475	1.691	1.282	1.302	0.847	0.891	0.928	1.281	0.768	0.874	0.833	0.984	1.075	0.993	0.606	0.965	0.901	1.43	1.058	0.921	1.015	1.153	1.371	0.893	0.837	1.329	1.214
Cellular Component	GO:0031414	8	N-terminal protein acetyltransferase complex	0.0150024	Q14CX7	"N-alpha-acetyltransferase 25, NatB auxiliary subunit OS=Homo sapiens OX=9606 GN=NAA25 PE=1 SV=1"	1.883000	Up	0.000021	NAA25	112.29	1.126	1.351	1.381						1.255	1.527	1.185	1.659					0.806	0.738	1.142						0.398	0.724	0.805	0.755						1.544	1.225	1.138	1.266	1.479
Cellular Component	GO:0042825	14	TAP complex	0.00673203	Q03519	Antigen peptide transporter 2 OS=Homo sapiens OX=9606 GN=TAP2 PE=1 SV=1	2.027000	Up	0.000316	TAP2	75.663	0.954	1.12	1.507	1.113	1.07	1.284	1.256	1.178	0.886	0.939	1.21	1.026	0.984	1.167	1.093	1.925	0.804	0.753	1.299	0.718	0.753	0.718	0.922	0.774	0.591	0.805	0.895	0.703	1.128	0.978	0.768	0.774	1.119	0.861	0.949	1.539	1.317	1.642
Cellular Component	GO:0042825	14	TAP complex	0.00673203	Q03518	Antigen peptide transporter 1 OS=Homo sapiens OX=9606 GN=TAP1 PE=1 SV=2	1.729000	Up	0.000181	TAP1	87.217	1.072	1.299	2.02	1.023	0.842	1.092	0.938	1.096	0.913	0.969	1.402	0.96	1.022	1.131	1.302	2.086	0.701	0.734	1.726	0.752	0.706	0.719	0.811	0.841	0.748	0.976	1.011	0.797	1.036	0.95	0.689	0.853	1.142	0.866	0.881	1.38	0.945	1.353
Cellular Component	GO:0098554	11	cytoplasmic side of endoplasmic reticulum membrane	0.00485786	Q13563	Polycystin-2 OS=Homo sapiens OX=9606 GN=PKD2 PE=1 SV=3	1.899000	Up	0.000035	PKD2	109.69	0.882	0.989	1.569	0.695	1.162	0.817	0.802	0.91	0.988	0.785	1.308	1.206	1.085	0.933	1.194	1.171	0.77	0.753	1.569	0.813	0.891	0.857	0.784	0.664	0.777	0.824	1.026	0.723	0.952	1.08	0.912	0.911	1.654	1.469	2.199	1.605	1.525	1.309
Cellular Component	GO:0098554	11	cytoplasmic side of endoplasmic reticulum membrane	0.00485786	P18031	Tyrosine-protein phosphatase non-receptor type 1 OS=Homo sapiens OX=9606 GN=PTPN1 PE=1 SV=1	1.561000	Up	0.004078	PTPN1	49.966	1.028	1.11	1.222	1.566	1.157	1.078	1.161	1.931	1.18	1.43	1.138	1.897	1.102	1.288	1.294	1.484	0.845	0.85	1.162	0.675	0.587	0.591	0.595	0.646	0.644	0.894	0.732	0.664	0.832	1	0.698	0.738	1.583	1.258	0.858	0.96	0.86	1.045
Cellular Component	GO:0098554	11	cytoplasmic side of endoplasmic reticulum membrane	0.00485786	Q8TCT9	Minor histocompatibility antigen H13 OS=Homo sapiens OX=9606 GN=HM13 PE=1 SV=1	1.590000	Up	0.000001	HM13	41.488	0.774	1.044	1.1	1.362	0.876	1.298	0.959	1.389	0.97	1.095	0.826	1.186	1.095	1.101	1.157	1.601	0.534	0.571	1.21	0.709	0.594	0.72	0.647	0.61	0.646	0.834	0.822	0.697	0.79	0.799	0.696	0.782	1.092	1.019	0.994	1.137	0.922	1.153
Cellular Component	GO:0000307	8	cyclin-dependent protein kinase holoenzyme complex	0.289886	P50750	Cyclin-dependent kinase 9 OS=Homo sapiens OX=9606 GN=CDK9 PE=1 SV=3	2.160000	Up	0.001524	CDK9	42.777	1.537	1.038	0.841	1.223	0.912	0.859	1.428	1.67	1.359	1.615	1.179	1.994	1.829	1.287	1.449	0.554	1.002	0.855	1.134	0.731	0.881	0.715	0.986	1.02	1.127	0.515	0.987	0.834	1.482	1.102	0.825	0.718	0.892	1.283	0.829	0.837	1.779	1.505
Cellular Component	GO:0000307	8	cyclin-dependent protein kinase holoenzyme complex	0.289886	O75909	Cyclin-K OS=Homo sapiens OX=9606 GN=CCNK PE=1 SV=2	1.803000	Up	0.000185	CCNK	64.239	1.037	0.953	0.949										1.269	0.841	1.344	0.782	0.933	1.099	1.16										1.183	1.128	0.961	0.869	1.52	1.359	1.037	1.078	1.574	1.643
Cellular Component	GO:0005677	14	chromatin silencing complex	0.0190938	O60264	SWI/SNF-related matrix-associated actin-dependent regulator of chromatin subfamily A member 5 OS=Homo sapiens OX=9606 GN=SMARCA5 PE=1 SV=1	1.700000	Up	0.000001	SMARCA5	121.9	1.269	1.012	0.95	1.079	1.234	0.998	0.986	1.189	1.082	1.102	0.767	1.095	1.212	0.967	1.193	1.008	0.721	0.572	0.911	0.885	0.875	0.756	0.961	0.782	0.492	0.642	0.718	0.532	0.829	0.924	0.875	0.778	1.172	1.37	1.478	1.275	1.545	1.489
Cellular Component	GO:0005677	14	chromatin silencing complex	0.0190938	Q9UIF9	Bromodomain adjacent to zinc finger domain protein 2A OS=Homo sapiens OX=9606 GN=BAZ2A PE=1 SV=4	2.256000	Up	0.004903	BAZ2A	211.2				1.502	1.044	1.362	1.38	1.446	1.951	1.634	1.347	1.13								0.959	1.321	0.655	1.389	0.986	0.908	4.363	1.789	0.927						1.791	0.859	0.967	1.432	1.127
Cellular Component	GO:0031010	11	ISWI-type complex	0.00405859	O60264	SWI/SNF-related matrix-associated actin-dependent regulator of chromatin subfamily A member 5 OS=Homo sapiens OX=9606 GN=SMARCA5 PE=1 SV=1	1.700000	Up	0.000001	SMARCA5	121.9	1.269	1.012	0.95	1.079	1.234	0.998	0.986	1.189	1.082	1.102	0.767	1.095	1.212	0.967	1.193	1.008	0.721	0.572	0.911	0.885	0.875	0.756	0.961	0.782	0.492	0.642	0.718	0.532	0.829	0.924	0.875	0.778	1.172	1.37	1.478	1.275	1.545	1.489
Cellular Component	GO:0031010	11	ISWI-type complex	0.00405859	Q8IXM2	Chromatin complexes subunit BAP18 OS=Homo sapiens OX=9606 GN=BAP18 PE=1 SV=1	2.015000	Up	0.009978	BAP18	17.9	1.698	1.184	0.71	1.087	0.68	0.856	0.882	1.012	1.451	1.867	1.677	1.19	0.772	0.952	0.836	0.985	0.895	0.65	0.99	0.414	0.52	0.557	0.941	1.145	1.033	0.556	0.655	0.61	0.871	0.784	0.602	0.756	1.143	0.617	1.98	1.046	1.831	1.839
Cellular Component	GO:0031010	11	ISWI-type complex	0.00405859	P28370	Probable global transcription activator SNF2L1 OS=Homo sapiens OX=9606 GN=SMARCA1 PE=1 SV=2	1.513000	Up	0.000004	SMARCA1	122.6				1.288	1.39	1.03	1.238	1.216					1.539	1.492	1.411	1.382				0.834	0.896	0.836	0.847	0.801					1.151	1.087	0.777	0.793	1.326	1.205	1.429	1.326	1.514	1.186
Cellular Component	GO:0031010	11	ISWI-type complex	0.00405859	Q09028	Histone-binding protein RBBP4 OS=Homo sapiens OX=9606 GN=RBBP4 PE=1 SV=3	1.690000	Up	0.000078	RBBP4	47.655	1.174	1.17	0.899	0.964	1.143	0.964	1.178	1.198	1.139	1.217	1.178	1.22	1.177	1.259	1.248	1.298	0.928	0.737	1.033	1.02	0.994	1.111	1.173	1.184	0.982	0.898	1.097	0.866	1.236	1.332	1.174	0.995	1.829	1.304	2.019	1.686	1.996	1.731
Cellular Component	GO:0097525	11	spliceosomal snRNP complex	0.000980831	Q9Y3B4	Splicing factor 3B subunit 6 OS=Homo sapiens OX=9606 GN=SF3B6 PE=1 SV=1	1.615000	Up	0.000025	SF3B6	14.585	1.559	1.244	1.033	1.032	1.037	1.028	1.133	1.128	1.118	1.203	1.056	1.566	1.115	1.056	1.196	1.014	0.991	0.835	0.92	0.822	0.794	0.796	0.994	1.135	1.207	0.597	0.842	0.814	1.004	0.954	0.889	0.765	1.132	1.076	1.404	0.978	1.098	0.938
Cellular Component	GO:0097525	11	spliceosomal snRNP complex	0.000980831	O43447	Peptidyl-prolyl cis-trans isomerase H OS=Homo sapiens OX=9606 GN=PPIH PE=1 SV=1	1.614000	Up	0.001919	PPIH	19.208	1.274	1.064	0.799	0.903	1.167	0.904	1.06	1.049	0.969	1.13	1.384	1.221	0.83	0.799	0.92	0.956	0.723	0.674	1.1	0.856	0.959	0.866	1.219	1.305	1.597	0.694	0.92	0.863	1	0.829	0.733	0.825	1.187	0.903	1.497	1.158	1.461	1.108
Cellular Component	GO:0097525	11	spliceosomal snRNP complex	0.000980831	Q9Y4Z0	U6 snRNA-associated Sm-like protein LSm4 OS=Homo sapiens OX=9606 GN=LSM4 PE=1 SV=1	1.586000	Up	0.000159	LSM4	15.35	1.494	1.081	1.036	0.692	0.585	0.807	1.145	0.784	0.794	1.203	0.695	1.661	1.04	0.873	1.08	1.356	1.092	0.927	1.282	0.639	1.202	0.778	0.876	1.316	1.246	0.723	0.701	0.856	1.105	0.783	0.833	0.858	1.303	1.001	1.562	1.185	1.516	1.291
Cellular Component	GO:0097525	11	spliceosomal snRNP complex	0.000980831	Q9Y4Y9	U6 snRNA-associated Sm-like protein LSm5 OS=Homo sapiens OX=9606 GN=LSM5 PE=1 SV=3	1.744000	Up	0.000016	LSM5	9.9374	1.775	1.233	1.043	1.032	1.034	1.01	1.136	1.284	1.064	1.47	1.365	2.752	0.995	0.853	0.975	0.79	0.703	0.807	1.032	0.876	0.879	0.86	1.131	1.604	3.203	0.519	0.722	1.352	1.321	0.881	0.863	0.72	1.343	0.969	1.105	1.089	1.231	0.985
Cellular Component	GO:0097525	11	spliceosomal snRNP complex	0.000980831	P62318	Small nuclear ribonucleoprotein Sm D3 OS=Homo sapiens OX=9606 GN=SNRPD3 PE=1 SV=1	1.503000	Up	0.001561	SNRPD3	13.916	1.732	1.158	0.933	0.984	1.218	1.023	1.111	1.168	1.104	1.251	1.099	1.539	0.976	0.899	1.118	1.176	0.923	0.74	0.833	0.775	0.812	0.771	1.135	1.18	1.465	1.043	0.918	0.92	1.114	0.92	0.799	0.796	0.935	1.067	1.369	0.983	1.255	0.999
Cellular Component	GO:0097525	11	spliceosomal snRNP complex	0.000980831	Q93062	RNA-binding protein with multiple splicing OS=Homo sapiens OX=9606 GN=RBPMS PE=1 SV=1	1.511000	Up	0.004864	RBPMS	21.802	1.566	1.203	0.983	0.946	1.132	0.905	1.135	1.457	1.032	1.055	1.021	1.284	1.262	0.956	1.116	0.756	0.862	0.972	0.965	0.789	0.779	0.749	0.931	0.987	1.076	0.882	0.816	0.911	1.275	0.955	0.799	0.731	1.136	1.409	1.751	1.001	1.164	0.905
Cellular Component	GO:0097525	11	spliceosomal snRNP complex	0.000980831	Q9Y383	Putative RNA-binding protein Luc7-like 2 OS=Homo sapiens OX=9606 GN=LUC7L2 PE=1 SV=2	1.698000	Up	0.000001	LUC7L2	46.513	1.1	1.013	0.961	1.07	1.157	1.056	1.066	1.298	0.991	1.079	0.822	1.194	1.046	0.946	1.062	1.007	0.937	0.933	0.92	0.895	0.896	0.888	1.097	0.997	0.655	0.667	0.848	0.575	0.788	0.963	0.892	0.834	1.225	1.124	1.272	1.253	1.607	1.342
Cellular Component	GO:0097525	11	spliceosomal snRNP complex	0.000980831	Q9BWJ5	Splicing factor 3B subunit 5 OS=Homo sapiens OX=9606 GN=SF3B5 PE=1 SV=1	1.527000	Up	0.000003	SF3B5	10.135	2.183	1.213	1.07	1.149	1.167	0.97	1.164	0.994	1.029	1.453	1.356	1.286	1.067	1.125	0.936	1.146	1.202	1.084	1.029	0.873	0.865	0.895	1.011	1.1	1.082	1.011	0.895	0.87	1.244	0.956	0.779	1.009	1.092	1.063	1.348	1.141	1.266	1.126
Cellular Component	GO:0097525	11	spliceosomal snRNP complex	0.000980831	Q96NC0	Zinc finger matrin-type protein 2 OS=Homo sapiens OX=9606 GN=ZMAT2 PE=1 SV=1	1.502000	Up	0.002897	ZMAT2	23.612																																		1.287	1.173	1.121	1.303	0.841
Cellular Component	GO:0097525	11	spliceosomal snRNP complex	0.000980831	O95232	Luc7-like protein 3 OS=Homo sapiens OX=9606 GN=LUC7L3 PE=1 SV=2	1.505000	Up	0.000000	LUC7L3	51.466	1.15	0.971	0.936	0.94	1.178	1.039	0.99	1.099	0.859	0.899	0.9	1.077	1.355	1.081	1.12	1.119	0.958	0.823	0.979	0.853	0.984	0.984	1.053	0.937	0.773	0.782	0.745	0.768	0.994	1.052	0.979	0.911	1.245	1.296	1.418	1.275	1.343	1.202
Cellular Component	GO:0097525	11	spliceosomal snRNP complex	0.000980831	P55769	NHP2-like protein 1 OS=Homo sapiens OX=9606 GN=SNU13 PE=1 SV=3	1.644000	Up	0.000035	SNU13	14.173	1.477	1.517	0.863	0.913	1.077	1.079	1.345	1.622	1.343	1.99	1.101	1.776	0.961	1.02	1.189	0.937	0.718	0.601	0.919	0.785	0.774	0.764	0.979	1.201	1.406	1.025	0.875	0.83	0.858	0.95	0.798	0.635	0.913	1.147	1.2	0.95	1.253	1.213
Cellular Component	GO:0097525	11	spliceosomal snRNP complex	0.000980831	O94906	Pre-mRNA-processing factor 6 OS=Homo sapiens OX=9606 GN=PRPF6 PE=1 SV=1	1.559000	Up	0.000322	PRPF6	106.92	1.126	0.981	0.858	0.982	1.261	1.058	1.205	1.19	1.181	1.121	0.931	1.241	1.267	1.068	1.197	1.236	0.797	0.714	0.859	0.838	0.908	0.918	0.963	0.848	0.711	0.732	0.83	0.638	0.921	1.026	0.856	0.878	1.262	1.163	1.051	1.077	1.492	1.369
Cellular Component	GO:0035580	12	specific granule lumen	0.0718132	P08246	Neutrophil elastase OS=Homo sapiens OX=9606 GN=ELANE PE=1 SV=1	1.756000	Up	0.002995	ELANE	28.518	0.959	0.493	1.105	0.462	0.548	0.48	0.427	0.612	0.632	0.613	0.995	6.149	0.551	0.63	0.427	1.908	0.741	0.829	1.116	0.328	0.329	0.454	0.577	0.423	0.555	0.643	0.42	0.69	0.734	0.565	0.392	0.462	1.311	1.148	0.759	1.726	0.95	1.467
Cellular Component	GO:0035580	12	specific granule lumen	0.0718132	P29350	Tyrosine-protein phosphatase non-receptor type 6 OS=Homo sapiens OX=9606 GN=PTPN6 PE=1 SV=1	1.745000	Up	0.000016	PTPN6	67.56	1.089	1.27	1.419	1.339	1.057	1.355	1.364	1.169	1.019	1.028	1.13	1.116	1.137	1.305	1.384	1.689	0.834	0.789	1.211	0.775	0.786	0.876	0.978	1.053	0.734	0.8	0.655	0.76	0.931	1.285	0.773	0.739	1.145	1.239	0.866	1.182	0.966	1.281
Cellular Component	GO:0035580	12	specific granule lumen	0.0718132	P49913	Cathelicidin antimicrobial peptide OS=Homo sapiens OX=9606 GN=CAMP PE=1 SV=1	2.898000	Up	0.007458	CAMP	19.301	0.948	0.541	1.486	0.181	0.121	0.109	0.141	0.302	0.446	0.531	0.832	6.414	0.421	0.527	0.45	2.396	0.574	0.666	1.477	0.123	0.138	0.23	0.524	0.376	0.61	0.546	0.364	0.494	0.611	0.498	0.327	0.46	1.525	1.533	0.368	1.738	0.576	1.278
Cellular Component	GO:0035580	12	specific granule lumen	0.0718132	P17213	Bactericidal permeability-increasing protein OS=Homo sapiens OX=9606 GN=BPI PE=1 SV=4	3.917000	Up	0.007161	BPI	53.899	1.689	0.56	1.039	0.397	0.409	0.427	0.534	0.797	0.35	0.396	0.934	6.523	0.305	0.372	0.201	2.058	1.037	0.696	1.108	0.359	0.59	0.612	1.479	0.588	0.324	0.469	0.248	0.377	0.588	0.433	0.253	0.341	0.693	2.253	0.316	1.905	0.548	1.559
Cellular Component	GO:0035580	12	specific granule lumen	0.0718132	Q14974	Importin subunit beta-1 OS=Homo sapiens OX=9606 GN=KPNB1 PE=1 SV=2	1.542000	Up	0.000000	KPNB1	97.169	0.981	1.073	1.237	1.11	1.103	1.032	1.118	1.198	1.077	1.492	1.046	0.972	1.046	1.045	1.077	1.194	0.896	0.854	1.172	0.846	0.928	0.952	0.984	0.927	0.865	0.668	0.831	0.745	0.917	1.047	0.858	0.948	1.308	1.145	1.137	1.209	1.334	1.244
Cellular Component	GO:0035580	12	specific granule lumen	0.0718132	P02788	Lactotransferrin OS=Homo sapiens OX=9606 GN=LTF PE=1 SV=6	1.864000	Up	0.027118	LTF	78.181	1.203	0.699	1.309	0.329	0.275	0.412	0.303	0.4	0.467	0.478	0.589	3.72	0.389	0.456	0.354	1.858	0.764	0.79	1.451	0.292	0.357	0.582	0.76	1.492	0.435	0.514	0.373	0.566	1.079	1.685	0.629	0.636	1.268	1.242	0.396	1.152	0.59	1.063
Cellular Component	GO:0035580	12	specific granule lumen	0.0718132	Q9UBR2	Cathepsin Z OS=Homo sapiens OX=9606 GN=CTSZ PE=1 SV=1	1.691000	Up	0.008239	CTSZ	33.868	1.338	1.29	1.14	1.227	0.53	0.838	0.783	0.739	0.639	0.847	1.524	1.667	0.571	0.921	0.726	0.747	1.133	1.091	0.976	0.585	0.478	0.772	0.569	0.923	1.155	0.72	0.759	1.086	0.732	0.739	1.159	0.934	1.486	1.73	1.492	1.784	0.856	1.198
Cellular Component	GO:0035580	12	specific granule lumen	0.0718132	P07339	Cathepsin D OS=Homo sapiens OX=9606 GN=CTSD PE=1 SV=1	2.080000	Up	0.006361	CTSD	44.552	1.015	0.743	1.496	0.705	0.505	0.814	0.541	1.348	0.67	0.605	1.36	1.227	0.627	0.639	0.508	0.729	0.823	0.909	1.548	0.599	0.788	0.702	0.798	0.995	1.368	0.717	0.804	0.976	0.673	0.696	0.8	0.99	1.53	1.669	0.818	2.214	1.063	1.766
Cellular Component	GO:0005793	8	endoplasmic reticulum-Golgi intermediate compartment	0.0511392	Q969H8	Myeloid-derived growth factor OS=Homo sapiens OX=9606 GN=MYDGF PE=1 SV=1	1.583000	Up	0.000116	MYDGF	18.795	1.112	1.727	0.882	0.921	0.982	1.07	0.954	0.718	1.246	1.261	1.077	1.153	0.753	1.12	1.26	1.029	0.77	0.749	0.577	0.684	0.603	0.669	0.847	0.648	1.171	0.864	0.695	0.833	0.739	0.938	0.92	0.718	1.149	0.971	1.202	1.439	0.939	1.117
Cellular Component	GO:0005793	8	endoplasmic reticulum-Golgi intermediate compartment	0.0511392	O15533	Tapasin OS=Homo sapiens OX=9606 GN=TAPBP PE=1 SV=1	1.987000	Up	0.000476	TAPBP	47.625	1.259	1.29	1.811	1.009	1.243	1.215	1.111	1.004	0.841	0.857	1.755	1.061	0.959	1.268	1.416	2.584	0.741	0.819	1.749	0.691	0.692	0.716	1.005	0.953	0.539	0.672	1.001	0.563	0.984	1.187	0.965	0.891	1.601	1.036	0.982	1.686	1.103	1.835
Cellular Component	GO:0005793	8	endoplasmic reticulum-Golgi intermediate compartment	0.0511392	Q9NRW1	Ras-related protein Rab-6B OS=Homo sapiens OX=9606 GN=RAB6B PE=1 SV=1	1.685000	Up	0.011037	RAB6B	23.461				1.249	0.987	1.076	0.872	1.266												0.599	1.029	1.081	1.274	0.866										1.614	0.828	0.825	0.775	0.913
Cellular Component	GO:0005793	8	endoplasmic reticulum-Golgi intermediate compartment	0.0511392	Q9Y282	Endoplasmic reticulum-Golgi intermediate compartment protein 3 OS=Homo sapiens OX=9606 GN=ERGIC3 PE=1 SV=1	1.618000	Up	0.000101	ERGIC3	43.222	1.205	1.201	1.013	1.27	1.176	1.231	1.041	1.153	0.987	1.218	0.761	1.283	1.047	1.289	1.333	1.203	0.703	0.709	1.193	0.755	0.82	0.687	0.75	0.662	0.709	0.66	0.663	0.688	0.903	0.968	0.803	0.78	1.069	1.511	1.065	1.046	1.177	1.059
Cellular Component	GO:0005793	8	endoplasmic reticulum-Golgi intermediate compartment	0.0511392	Q03518	Antigen peptide transporter 1 OS=Homo sapiens OX=9606 GN=TAP1 PE=1 SV=2	1.729000	Up	0.000181	TAP1	87.217	1.072	1.299	2.02	1.023	0.842	1.092	0.938	1.096	0.913	0.969	1.402	0.96	1.022	1.131	1.302	2.086	0.701	0.734	1.726	0.752	0.706	0.719	0.811	0.841	0.748	0.976	1.011	0.797	1.036	0.95	0.689	0.853	1.142	0.866	0.881	1.38	0.945	1.353
Cellular Component	GO:0005793	8	endoplasmic reticulum-Golgi intermediate compartment	0.0511392	Q9Y3A6	Transmembrane emp24 domain-containing protein 5 OS=Homo sapiens OX=9606 GN=TMED5 PE=1 SV=1	1.691000	Up	0.000078	TMED5	26.005	0.814	1.417	0.698	1.106	0.762	0.71	0.736	0.678	1.154	1.119	1.252	0.96	0.69	1.109	1.192	1.31	0.685	0.847	0.745	0.772	0.959	0.754	0.862	0.909	1.362	0.869	0.865	0.927	0.696	0.853	0.84	0.889	1.255	0.985	1.096	1.263	1.546	1.322
Cellular Component	GO:0005793	8	endoplasmic reticulum-Golgi intermediate compartment	0.0511392	O94830	Phospholipase DDHD2 OS=Homo sapiens OX=9606 GN=DDHD2 PE=1 SV=2	1.527000	Up	0.017318	DDHD2	81.031																																		1.128	0.773	0.979	1.326	1.34
Cellular Component	GO:0005793	8	endoplasmic reticulum-Golgi intermediate compartment	0.0511392	Q03519	Antigen peptide transporter 2 OS=Homo sapiens OX=9606 GN=TAP2 PE=1 SV=1	2.027000	Up	0.000316	TAP2	75.663	0.954	1.12	1.507	1.113	1.07	1.284	1.256	1.178	0.886	0.939	1.21	1.026	0.984	1.167	1.093	1.925	0.804	0.753	1.299	0.718	0.753	0.718	0.922	0.774	0.591	0.805	0.895	0.703	1.128	0.978	0.768	0.774	1.119	0.861	0.949	1.539	1.317	1.642
Cellular Component	GO:0005793	8	endoplasmic reticulum-Golgi intermediate compartment	0.0511392	Q9Y3Q3	Transmembrane emp24 domain-containing protein 3 OS=Homo sapiens OX=9606 GN=TMED3 PE=1 SV=1	1.933000	Up	0.000001	TMED3	24.777													0.751	0.947	1.018	1.419													0.934	0.873	0.695	0.721	1.718	1.339	1.906	1.567	1.883	1.725
Cellular Component	GO:0005793	8	endoplasmic reticulum-Golgi intermediate compartment	0.0511392	P09429	High mobility group protein B1 OS=Homo sapiens OX=9606 GN=HMGB1 PE=1 SV=3	1.526000	Up	0.000544	HMGB1	24.893	1.161	1.25	1.148	0.716	0.973	1.054	0.908	0.857	1.011	0.974	0.731	1.148	0.791	0.792	1.042	0.775	1.41	0.896	1.02	1.026	0.884	1.073	1.379	0.862	0.574	0.604	0.964	0.59	0.782	0.969	1.335	0.906	1.215	1.623	1.717	1.321	1.379	1.326
Cellular Component	GO:0005793	8	endoplasmic reticulum-Golgi intermediate compartment	0.0511392	Q9UBR2	Cathepsin Z OS=Homo sapiens OX=9606 GN=CTSZ PE=1 SV=1	1.691000	Up	0.008239	CTSZ	33.868	1.338	1.29	1.14	1.227	0.53	0.838	0.783	0.739	0.639	0.847	1.524	1.667	0.571	0.921	0.726	0.747	1.133	1.091	0.976	0.585	0.478	0.772	0.569	0.923	1.155	0.72	0.759	1.086	0.732	0.739	1.159	0.934	1.486	1.73	1.492	1.784	0.856	1.198
Cellular Component	GO:0005793	8	endoplasmic reticulum-Golgi intermediate compartment	0.0511392	P07237	Protein disulfide-isomerase OS=Homo sapiens OX=9606 GN=P4HB PE=1 SV=3	1.825000	Up	0.000001	P4HB	57.116	1.17	1.53	1.535	1.158	1.118	0.982	1.007	0.881	1.157	1.448	1.102	0.99	1.027	1.061	1.185	1.089	0.743	0.841	1.432	0.711	0.625	0.701	0.629	0.614	0.557	0.603	0.663	0.732	0.731	0.901	0.84	0.75	1.575	1.096	1.266	1.344	1.101	1.126
Cellular Component	GO:0000788	14	nuclear nucleosome	0.0569581	P62805	Histone H4 OS=Homo sapiens OX=9606 GN=H4C1 PE=1 SV=2	1.647000	Up	0.000055	H4C1	11.367	1.448	1.13	0.883	0.859	1.295	0.983	1.046	1.011	0.944	0.91	0.929	1.231	0.926	0.908	0.944	0.851	1.109	0.768	0.75	0.844	0.928	0.9	1.461	1.19	0.721	0.631	0.834	0.544	1.347	0.957	0.861	0.747	0.983	1.222	1.631	1.268	1.317	1.164
Cellular Component	GO:0000788	14	nuclear nucleosome	0.0569581	Q7L7L0	Histone H2A type 3 OS=Homo sapiens OX=9606 GN=HIST3H2A PE=1 SV=3	1.704000	Up	0.002397	HIST3H2A	14.121																																		0.759	1.194	0.845	1.049	1.01
Cellular Component	GO:0044428	9	nuclear part	3.8394e-10	Q9UBE0	SUMO-activating enzyme subunit 1 OS=Homo sapiens OX=9606 GN=SAE1 PE=1 SV=1	1.567000	Up	0.000001	SAE1	38.449	1.362	1.199	1.006	1.059	1.358	1.054	1.308	1.52	1.168	1.349	0.948	1.645	1.264	1.12	1.146	1.077	0.831	0.799	0.969	0.858	0.832	0.839	0.998	0.948	0.707	0.744	0.743	0.586	1.018	1.043	0.765	0.76	1.13	1.225	1.217	1.118	1.071	0.979
Cellular Component	GO:0044428	9	nuclear part	3.8394e-10	Q01844	RNA-binding protein EWS OS=Homo sapiens OX=9606 GN=EWSR1 PE=1 SV=1	1.648000	Up	0.000001	EWSR1	68.477	1.334	1.339	1.21	0.985	1.044	1.019	1.165	1.116	1.133	1.095	1.205	1.409	1.166	1.083	1.046	0.702	1.11	0.935	1.032	0.934	0.995	0.869	1.222	1.061	0.968	1.069	1.102	0.951	1.218	1.124	0.967	0.977	1.214	1.344	1.117	1.145	1.383	1.395
Cellular Component	GO:0044428	9	nuclear part	3.8394e-10	Q9Y4Y9	U6 snRNA-associated Sm-like protein LSm5 OS=Homo sapiens OX=9606 GN=LSM5 PE=1 SV=3	1.744000	Up	0.000016	LSM5	9.9374	1.775	1.233	1.043	1.032	1.034	1.01	1.136	1.284	1.064	1.47	1.365	2.752	0.995	0.853	0.975	0.79	0.703	0.807	1.032	0.876	0.879	0.86	1.131	1.604	3.203	0.519	0.722	1.352	1.321	0.881	0.863	0.72	1.343	0.969	1.105	1.089	1.231	0.985
Cellular Component	GO:0044428	9	nuclear part	3.8394e-10	P09651	Heterogeneous nuclear ribonucleoprotein A1 OS=Homo sapiens OX=9606 GN=HNRNPA1 PE=1 SV=5	1.577000	Up	0.000004	HNRNPA1	38.746	1.704	1.213	1.212	1	1.192	1.097	1.185	1.281	1.056	1.419	1.026	1.428	1.154	1.136	1.325	0.863	0.966	0.855	0.837	0.752	0.789	0.888	1.082	1.145	0.859	0.648	0.863	0.785	1.167	0.979	0.849	0.758	1.146	1.109	1.18	0.926	1.26	1.176
Cellular Component	GO:0044428	9	nuclear part	3.8394e-10	Q9NUQ6	SPATS2-like protein OS=Homo sapiens OX=9606 GN=SPATS2L PE=1 SV=2	2.089000	Up	0.000023	SPATS2L	61.728	1.094	1.249	1.297	1.061	1.239	0.916	1.151	1.32	1.228	1.333	1.02	1.319	1.329	1.168	1.582	1.079	0.699	0.677	1.282	0.621	0.572	0.627	0.673	0.717	0.538	1.013	0.636	0.638	0.94	0.974	0.737	0.702	1.454	1.839	1.389	1.372	1.253	1.216
Cellular Component	GO:0044428	9	nuclear part	3.8394e-10	Q3YBM2	Transmembrane protein 176B OS=Homo sapiens OX=9606 GN=TMEM176B PE=1 SV=2	1.624000	Up	0.018904	TMEM176B	29.056	0.653	0.654	0.615						1.258	0.97	1.113	0.595	0.884	0.973	0.699	1.235	0.702	0.691	0.783						1.112	1.42	1.304	1.269	0.895	0.883	1.197	1.054	1.432	1.135	0.849	1.901	1.899	1.641
Cellular Component	GO:0044428	9	nuclear part	3.8394e-10	P23246	"Splicing factor, proline- and glutamine-rich OS=Homo sapiens OX=9606 GN=SFPQ PE=1 SV=2"	1.504000	Up	0.000004	SFPQ	76.149	1.474	1.135	0.947	0.993	1.197	1.096	1.185	1.101	1.086	1.131	0.991	1.338	1.161	1.048	1.177	0.81	1.052	0.865	0.939	0.895	0.99	0.93	1.113	0.942	0.812	0.743	0.93	0.734	1.186	0.983	0.865	0.898	1.098	1.038	1.291	1.074	1.343	1.181
Cellular Component	GO:0044428	9	nuclear part	3.8394e-10	Q71DI3	Histone H3.2 OS=Homo sapiens OX=9606 GN=HIST2H3A PE=1 SV=3	1.857000	Up	0.004542	HIST2H3A	15.388	1.68	1.108	1.588	0.948	0.659	0.948	0.814	0.484	1.177	1.051	1.134	1.434					0.481	0.46	1.828	0.266	0.255	0.423	0.972	0.785	0.33	0.424	0.31	0.24						0.698	0.559	0.815	1.052	1.107
Cellular Component	GO:0044428	9	nuclear part	3.8394e-10	Q8WYA6	Beta-catenin-like protein 1 OS=Homo sapiens OX=9606 GN=CTNNBL1 PE=1 SV=1	1.636000	Up	0.000002	CTNNBL1	65.173	1.567	1.162	1.352	0.956	0.973	0.852	1.008	1.247	1.091	1.198	0.882	1.041	1.131	1.008	1.14	1.018	1.22	1.1	1.358	0.735	0.998	0.823	1.074	0.766	0.573	0.573	0.796	0.477	0.897	1.004	0.911	0.844	1.335	1.233	1.364	1.333	1.575	1.602
Cellular Component	GO:0044428	9	nuclear part	3.8394e-10	Q96MG7	Non-structural maintenance of chromosomes element 3 homolog OS=Homo sapiens OX=9606 GN=NSMCE3 PE=1 SV=1	1.672000	Up	0.000621	NSMCE3	34.308	0.986	0.786	0.751	1.008	1.189	0.945	1.201	1.245	1.234	1.034	1.079	0.921	1.106	0.986	0.931	0.913	0.832	0.642	0.704	0.93	0.932	1.009	1.175	1.149	1.031	1.055	0.913	0.62	1.424	1.094	0.807	0.915	1.319	1.128	1.008	1.141	1.589	1.093
Cellular Component	GO:0044428	9	nuclear part	3.8394e-10	Q9C0J8	pre-mRNA 3' end processing protein WDR33 OS=Homo sapiens OX=9606 GN=WDR33 PE=1 SV=2	1.625000	Up	0.000215	WDR33	145.89	1.247	1.094	1.214	1.158	1.086	1.205	1.245	1.226					1.182	0.993	1.086	0.983	1.13	1.087	1.029	0.927	1.036	0.992	1.403	0.905					1.163	1.06	0.925	1.006	1.121	1.149	1.242	1.336	1.796	1.479
Cellular Component	GO:0044428	9	nuclear part	3.8394e-10	Q9UKM9	RNA-binding protein Raly OS=Homo sapiens OX=9606 GN=RALY PE=1 SV=1	1.510000	Up	0.000002	RALY	32.463	1.583	1.119	0.835	1.022	1.102	0.883	1.183	1.604	1.337	1.25	0.943	1.749	1.343	1.083	1.409	1.021	0.853	0.786	0.878	0.648	0.595	0.674	0.959	0.896	0.915	0.848	0.811	0.745	1.375	1.007	0.876	0.86	1.105	1.294	1.128	1.022	1.175	1.265
Cellular Component	GO:0044428	9	nuclear part	3.8394e-10	Q8IXH7	Negative elongation factor C/D OS=Homo sapiens OX=9606 GN=NELFCD PE=1 SV=2	1.860000	Up	0.000000	NELFCD	66.246	1.067	0.901	1.163	1.135	0.855	0.956	1.028	1.564	0.873	0.732	0.774	1.234	1.304	0.829	1.012	1.05	1.079	1.003	0.833	0.774	0.941	0.925	0.956	0.772	0.523	0.642	0.854	0.53	1.087	1.123	0.803	0.911	1.725	1.379	1.645	1.384	1.44	1.344
Cellular Component	GO:0044428	9	nuclear part	3.8394e-10	P28065	Proteasome subunit beta type-9 OS=Homo sapiens OX=9606 GN=PSMB9 PE=1 SV=2	1.932000	Up	0.000001	PSMB9	23.264	2.057	1.263	1.518	1.429	1.248	1.328	1.46	1.093	1.155	1.549	1.806	1.52	1.229	1.313	1.44	1.2	0.635	0.754	1.412	0.618	0.697	0.547	0.952	1.181	1.041	0.711	0.676	0.809	1.337	1.196	0.53	0.698	0.934	0.986	0.79	1.176	0.981	0.987
Cellular Component	GO:0044428	9	nuclear part	3.8394e-10	Q9ULZ3	Apoptosis-associated speck-like protein containing a CARD OS=Homo sapiens OX=9606 GN=PYCARD PE=1 SV=2	1.882000	Up	0.002317	PYCARD	21.627	1.38	0.906	1.255	1.481	0.984	1.171	1.241	1.155	1.317	1.051	1.452	2.188	1.208	1.188	1.533	1.695	0.449	0.54	1.65	0.603	0.616	0.56	0.903	1.206	0.619	0.619	0.473	0.486	1.014	0.845	0.626	0.662	1.201	1.386	0.832	0.779	0.791	1.155
Cellular Component	GO:0044428	9	nuclear part	3.8394e-10	O43447	Peptidyl-prolyl cis-trans isomerase H OS=Homo sapiens OX=9606 GN=PPIH PE=1 SV=1	1.614000	Up	0.001919	PPIH	19.208	1.274	1.064	0.799	0.903	1.167	0.904	1.06	1.049	0.969	1.13	1.384	1.221	0.83	0.799	0.92	0.956	0.723	0.674	1.1	0.856	0.959	0.866	1.219	1.305	1.597	0.694	0.92	0.863	1	0.829	0.733	0.825	1.187	0.903	1.497	1.158	1.461	1.108
Cellular Component	GO:0044428	9	nuclear part	3.8394e-10	Q9UIV1	CCR4-NOT transcription complex subunit 7 OS=Homo sapiens OX=9606 GN=CNOT7 PE=1 SV=3	2.529000	Up	0.000000	CNOT7	32.745	0.753	0.702	0.947	0.494	0.792	1.811	1.121	0.763	0.976	0.865	0.947	1.004	0.873	0.827	1.04	1.022	4.007	2.04	0.922	0.734	0.653	0.804	0.832	0.8	0.704	0.575	0.67	0.698	0.97	0.882	0.89	0.757	1.344	1.285	1.579	1.615	1.886	1.377
Cellular Component	GO:0044428	9	nuclear part	3.8394e-10	P45973	Chromobox protein homolog 5 OS=Homo sapiens OX=9606 GN=CBX5 PE=1 SV=1	2.051000	Up	0.000002	CBX5	22.225	1.404	1.365	1.03	0.901	1.262	0.908	1.117	1.719	1.153	1.511	0.83	1.474	1.204	0.907	1.217	0.818	1.062	0.936	0.973	0.853	0.899	0.835	1.059	0.851	0.576	0.697	0.847	0.525	1.036	0.864	0.59	0.579	1.334	1.71	1.434	1.11	1.815	1.434
Cellular Component	GO:0044428	9	nuclear part	3.8394e-10	P41212	Transcription factor ETV6 OS=Homo sapiens OX=9606 GN=ETV6 PE=1 SV=1	1.501000	Up	0.000556	ETV6	52.999													1.19	1.196	1.539	1.252													1.031	1.331	0.864	0.854	1.242	1.252	1.185	1.167	1.658	1.414
Cellular Component	GO:0044428	9	nuclear part	3.8394e-10	Q7Z417	Nuclear fragile X mental retardation-interacting protein 2 OS=Homo sapiens OX=9606 GN=NUFIP2 PE=1 SV=1	1.670000	Up	0.000502	NUFIP2	76.12	0.892	1.112	1.406	1.263	1.264	1.268	1.17	1.503	0.943	1.073	0.978	1.289	1.023	0.78	1.102	0.612	0.81	0.874	1.295	0.842	0.903	0.894	0.923	0.907	0.732	0.902	0.862	0.705	0.877	0.785	0.741	0.747	0.923	1.415	1.254	1.199	1.603	1.406
Cellular Component	GO:0044428	9	nuclear part	3.8394e-10	Q96KC8	DnaJ homolog subfamily C member 1 OS=Homo sapiens OX=9606 GN=DNAJC1 PE=1 SV=1	1.641000	Up	0.001440	DNAJC1	63.882	0.829	1.175	0.99	1.287	0.825	0.992	0.928	1.204	1.088	0.903	0.822	0.796	1.109	1.286	1.281	1.105	0.779	0.781	0.887	0.885	0.938	0.906	0.966	0.858	0.743	0.795	0.689	0.817	1.095	1.129	0.902	0.997	1.192	1.419	1.002	1.282	1.847	1.526
Cellular Component	GO:0044428	9	nuclear part	3.8394e-10	O43491	Band 4.1-like protein 2 OS=Homo sapiens OX=9606 GN=EPB41L2 PE=1 SV=1	1.583000	Up	0.000258	EPB41L2	112.59	1.22	1.207	1.412	1.187	1.477	1.156	1.166	1.073	1.236	1.11	0.995	0.968	1.009	1.134	1.371	1.024	0.724	0.635	1.415	0.781	0.907	0.753	0.963	0.916	0.811	0.876	0.658	0.71	1.081	0.974	0.622	0.799	1.586	1.003	0.97	1.15	1.073	1.288
Cellular Component	GO:0044428	9	nuclear part	3.8394e-10	Q9BV38	WD repeat-containing protein 18 OS=Homo sapiens OX=9606 GN=WDR18 PE=1 SV=2	1.561000	Up	0.000037	WDR18	47.405	1.353	1.108	0.976	1.129	1.254	1.006	1.412	1.446	1.116	1.106	0.964	1.58	1.295	1.236	1.404	1.27	0.82	1.039	0.954	0.994	0.94	0.87	1.093	0.906	0.806	0.619	0.817	0.755	1.22	1.191	0.786	0.974	1.439	1.192	1.3	1.033	1.309	1.286
Cellular Component	GO:0044428	9	nuclear part	3.8394e-10	Q14103	Heterogeneous nuclear ribonucleoprotein D0 OS=Homo sapiens OX=9606 GN=HNRNPD PE=1 SV=1	1.515000	Up	0.000002	HNRNPD	38.434	1.382	1.145	1.166	0.817	0.982	1.042	1.034	1.242	0.828	0.921	0.915	1.409	0.936	0.886	0.982	0.759	1.188	0.997	1.085	0.917	0.861	0.963	1.257	1.137	0.72	0.568	0.834	0.58	0.954	0.915	0.963	0.849	1.166	1.15	1.342	1.116	1.152	1.056
Cellular Component	GO:0044428	9	nuclear part	3.8394e-10	P09429	High mobility group protein B1 OS=Homo sapiens OX=9606 GN=HMGB1 PE=1 SV=3	1.526000	Up	0.000544	HMGB1	24.893	1.161	1.25	1.148	0.716	0.973	1.054	0.908	0.857	1.011	0.974	0.731	1.148	0.791	0.792	1.042	0.775	1.41	0.896	1.02	1.026	0.884	1.073	1.379	0.862	0.574	0.604	0.964	0.59	0.782	0.969	1.335	0.906	1.215	1.623	1.717	1.321	1.379	1.326
Cellular Component	GO:0044428	9	nuclear part	3.8394e-10	P62841	40S ribosomal protein S15 OS=Homo sapiens OX=9606 GN=RPS15 PE=1 SV=2	1.505000	Up	0.000118	RPS15	17.04	1.284	1.339	1.308	1.032	0.959	1.009	1.024	1.065	0.918	1.436	1.221	0.994	0.783	1.095	1.043	0.798	0.99	0.87	1.071	0.841	0.73	0.882	1.062	1.404	1.194	0.615	0.839	0.839	1.081	0.917	0.87	0.935	1.099	0.928	1.379	1.007	1.001	0.954
Cellular Component	GO:0044428	9	nuclear part	3.8394e-10	P17275	Transcription factor jun-B OS=Homo sapiens OX=9606 GN=JUNB PE=1 SV=1	1.653000	Up	0.010919	JUNB	35.879	1.187	1.271	1.22	1.712	1.046	2.085	1.358	1.57	1.303	1.487	1.128	1.488	1.51	1.427	1.423	0.762	0.573	0.552	0.86	0.551	0.598	0.607	1.156	0.94	0.543	0.593	0.615	0.524	0.985	1.098	0.553	0.568	0.685	1.298	1.44	0.969	0.894	0.815
Cellular Component	GO:0044428	9	nuclear part	3.8394e-10	P12004	Proliferating cell nuclear antigen OS=Homo sapiens OX=9606 GN=PCNA PE=1 SV=1	1.746000	Up	0.000003	PCNA	28.768	1.478	1.176	0.93	1.109	1.375	1.075	1.115	1.22	1.038	1.375	0.883	1.328	0.917	1.068	1.216	1.237	0.953	0.856	0.858	0.796	0.788	0.845	0.89	1.005	1.134	0.759	0.818	0.706	0.896	0.946	0.792	0.84	1.355	0.903	1.276	1.122	1.145	1.215
Cellular Component	GO:0044428	9	nuclear part	3.8394e-10	P18887	DNA repair protein XRCC1 OS=Homo sapiens OX=9606 GN=XRCC1 PE=1 SV=2	1.509000	Up	0.007860	XRCC1	69.476	1.34	1.194	0.844	0.927	1.351	0.972	1.017	1.331	1.347	1.169	0.865	1.046	1.176	0.993	1.243	1.02	1.023	0.957	0.967	0.885	0.942	0.895	0.993	0.815	0.697	0.916	0.914	0.7	1.113	0.986	0.855	0.836	0.983	1.241	1.81	1.085	1.445	1.345
Cellular Component	GO:0044428	9	nuclear part	3.8394e-10	O15355	Protein phosphatase 1G OS=Homo sapiens OX=9606 GN=PPM1G PE=1 SV=1	1.582000	Up	0.000024	PPM1G	59.271	1.673	1.266	0.986	1.232	1.208	0.994	1.363	1.385	1.358	1.382	0.92	1.102	1.524	1.245	1.387	1.167	0.881	0.771	1.088	0.859	0.855	0.838	0.936	0.817	0.755	0.772	0.784	0.641	1.221	1.015	0.782	0.786	1.295	1.412	1.368	1.095	1.246	1.103
Cellular Component	GO:0044428	9	nuclear part	3.8394e-10	O14647	Chromodomain-helicase-DNA-binding protein 2 OS=Homo sapiens OX=9606 GN=CHD2 PE=1 SV=2	1.600000	Up	0.000022	CHD2	211.34													0.928	0.945	1.338	0.807													1.322	1.264	0.786	0.839	1.038	1.159	1.226	1.032	1.365	1.266
Cellular Component	GO:0044428	9	nuclear part	3.8394e-10	Q92585	Mastermind-like protein 1 OS=Homo sapiens OX=9606 GN=MAML1 PE=1 SV=3	1.836000	Up	0.041345	MAML1	108.05																																		2.925	1.152	2.777	2.75	3.345
Cellular Component	GO:0044428	9	nuclear part	3.8394e-10	P61244	Protein max OS=Homo sapiens OX=9606 GN=MAX PE=1 SV=1	1.539000	Up	0.000004	MAX	18.275	1.59	1.229	0.814	0.897	1.111	0.774	1.081	0.974	1.041	1.575	0.98	1.132	0.862	0.942	1.18	0.52	0.755	0.647	0.816	0.619	0.72	0.818	1.28	1.048	1.224	0.417	0.849	0.65	1.038	1.095	0.721	0.74	1.054	0.987	1.288	1.051	1.222	1.146
Cellular Component	GO:0044428	9	nuclear part	3.8394e-10	Q96QR8	Transcriptional activator protein Pur-beta OS=Homo sapiens OX=9606 GN=PURB PE=1 SV=3	1.866000	Up	0.000002	PURB	33.24	1.223	0.969	0.865	0.834	1.068	0.758	0.961	1.119	1.003	1.132	1.002	1.744	1.013	0.786	0.91	0.952	0.893	0.861	0.827	0.712	0.848	0.779	0.971	1.033	1.283	0.905	0.788	0.967	1.052	0.872	0.821	0.772	1.466	1.27	1.332	1.658	1.738	1.446
Cellular Component	GO:0044428	9	nuclear part	3.8394e-10	P54132	Bloom syndrome protein OS=Homo sapiens OX=9606 GN=BLM PE=1 SV=1	2.095000	Up	0.000001	BLM	159	1.482	1.306	1.168						1.371	1.33	0.794	1.134	1.059	0.986	1.365	1.198	0.636	0.554	0.859						0.501	0.571	0.53	0.497	0.817	0.892	0.662	0.595	1.166	1.402	1.269	1.166	1.807	1.475
Cellular Component	GO:0044428	9	nuclear part	3.8394e-10	Q9NR30	Nucleolar RNA helicase 2 OS=Homo sapiens OX=9606 GN=DDX21 PE=1 SV=5	1.616000	Up	0.002601	DDX21	87.343	1.279	1.759	1.088	1.239	1.605	1.595	1.43	1.454	1.793	1.125	0.451	1.355	1.135	1.312	1.941	1.248	0.751	0.556	1.089	1.186	0.957	1.288	1.214	0.909	0.271	0.403	0.467	0.244	0.672	1.322	0.721	0.395	0.849	1.25	1.167	1.1	1.377	1.079
Cellular Component	GO:0044428	9	nuclear part	3.8394e-10	P61970	Nuclear transport factor 2 OS=Homo sapiens OX=9606 GN=NUTF2 PE=1 SV=1	1.648000	Up	0.000036	NUTF2	14.478	1.284	1.349	1.16	1.154	1.135	0.994	1.214	0.973	1.041	1.493	1.444	1.364	0.851	0.949	0.845	0.966	0.967	1.038	1.216	0.748	0.782	0.901	1.085	1.451	1.832	0.825	0.877	1.053	0.894	0.857	0.862	0.86	1.222	1.12	1.112	1.111	0.936	0.884
Cellular Component	GO:0044428	9	nuclear part	3.8394e-10	Q15382	GTP-binding protein Rheb OS=Homo sapiens OX=9606 GN=RHEB PE=1 SV=1	1.559000	Up	0.002285	RHEB	20.497	1.112	1.292	1.082	1.243	1.294	1.379	1.16	1.022	1.155	1.038	1.019	1.189	0.847	0.716	1.018	1.196	0.789	0.711	0.978	0.904	0.907	0.85	0.977	0.983	0.951	0.761	0.87	0.796	0.892	0.825	0.759	0.687	1.128	1.11	0.812	1.504	1.248	1.314
Cellular Component	GO:0044428	9	nuclear part	3.8394e-10	Q9Y2L1	Exosome complex exonuclease RRP44 OS=Homo sapiens OX=9606 GN=DIS3 PE=1 SV=2	1.617000	Up	0.000001	DIS3	109	1.032	0.843	0.961	0.917	1.005	1.109	0.959	0.974	1.064	1.018	1.265	1.387	1.069	0.754	0.988	1.331	0.915	0.738	0.997	0.945	1.035	0.943	0.939	0.694	0.835	1.093	0.942	0.824	1.013	0.921	0.686	0.896	1.363	1.12	1.283	1.383	1.342	1.289
Cellular Component	GO:0044428	9	nuclear part	3.8394e-10	Q9Y266	Nuclear migration protein nudC OS=Homo sapiens OX=9606 GN=NUDC PE=1 SV=1	1.557000	Up	0.000000	NUDC	38.242	1.067	1.139	1.323	1.095	1.065	0.864	1.1	1.085	1.127	1.152	0.879	1.12	0.967	1.046	1.055	1.012	0.882	0.964	1.329	0.914	0.762	0.786	0.813	1.006	0.904	0.682	0.777	0.888	0.946	0.923	0.876	0.807	1.238	1.256	1.494	1.302	1.331	1.122
Cellular Component	GO:0044428	9	nuclear part	3.8394e-10	P17096	High mobility group protein HMG-I/HMG-Y OS=Homo sapiens OX=9606 GN=HMGA1 PE=1 SV=3	3.302000	Up	0.000900	HMGA1	11.676	1.579	1.157	1.48	0.668	0.577	0.527	0.724	1.069	0.742	0.609	0.601	1.045	1.346	1.082	0.899	0.656	0.838	0.871	2.015	0.71	0.653	0.797	1.422	1.051	0.424	0.26	0.509	0.277	1.587	1.038	0.54	0.538	1.071	0.806	1.99	1.717	3.556	1.534
Cellular Component	GO:0044428	9	nuclear part	3.8394e-10	Q15029	116 kDa U5 small nuclear ribonucleoprotein component OS=Homo sapiens OX=9606 GN=EFTUD2 PE=1 SV=1	1.592000	Up	0.000000	EFTUD2	109.43	1.061	0.986	1.016	1.09	1.178	1.04	1.201	1.244	1.046	1.174	0.976	1.173	1.059	1.027	1.1	1.153	0.83	0.796	0.987	0.811	0.834	0.852	0.973	0.835	0.61	0.742	0.776	0.685	0.933	1.041	0.838	0.89	1.209	1.254	1.312	1.261	1.563	1.341
Cellular Component	GO:0044428	9	nuclear part	3.8394e-10	P40121	Macrophage-capping protein OS=Homo sapiens OX=9606 GN=CAPG PE=1 SV=2	2.222000	Up	0.000342	CAPG	38.498	1.717	1.225	1.246	1.469	1.424	1.316	1.358	1.183	1.353	1.041	1.065	1.083	0.894	1.021	0.994	0.928	0.728	0.767	1.322	0.737	0.841	0.787	0.791	0.825	0.873	0.674	0.825	0.802	0.82	0.892	0.556	0.687	1.188	1.602	1.111	1.645	0.89	1.568
Cellular Component	GO:0044428	9	nuclear part	3.8394e-10	O43143	Pre-mRNA-splicing factor ATP-dependent RNA helicase DHX15 OS=Homo sapiens OX=9606 GN=DHX15 PE=1 SV=2	1.538000	Up	0.000002	DHX15	90.932	0.996	0.817	0.959	0.903	0.984	1.012	0.976	1.252	0.924	0.987	0.98	1.199	0.924	0.827	1.002	0.975	1.01	0.925	1.004	0.979	1.072	1.008	1.199	0.879	0.674	0.916	1.045	0.715	1	0.917	0.939	1.01	1.371	1.187	1.521	1.255	1.536	1.316
Cellular Component	GO:0044428	9	nuclear part	3.8394e-10	Q9Y265	RuvB-like 1 OS=Homo sapiens OX=9606 GN=RUVBL1 PE=1 SV=1	1.503000	Up	0.000001	RUVBL1	50.227	1.272	1.211	1.006	1.113	1.187	1.021	1.163	1.154	1.144	1.111	0.925	1.306	1.104	1.177	1.138	1.072	0.853	0.866	0.935	0.939	0.914	1.004	0.908	0.954	0.791	0.813	0.903	0.781	0.914	1.051	0.897	0.843	1.314	1.282	1.379	1.086	1.205	1.154
Cellular Component	GO:0044428	9	nuclear part	3.8394e-10	Q8IYS1	Peptidase M20 domain-containing protein 2 OS=Homo sapiens OX=9606 GN=PM20D2 PE=1 SV=2	1.822000	Up	0.000385	PM20D2	47.776	1.176	1.227	0.98	1.378	1.81	0.897	1.873	1.763	1.284	1.328	1.23	1.262					0.687	0.603	0.873	0.847	0.994	0.932	0.836	1.151	0.76	0.827	0.699	0.868						2.383	1.615	1.651	1.61	1.57
Cellular Component	GO:0044428	9	nuclear part	3.8394e-10	P49916	DNA ligase 3 OS=Homo sapiens OX=9606 GN=LIG3 PE=1 SV=2	1.592000	Up	0.000003	LIG3	112.91	1.206	1.151	0.861	1.048	1.295	1.066	1.27	1.194	0.987	0.978	0.674	0.727	1.111	1.048	1.347	1.1	0.986	0.837	0.757	1.001	1.047	0.979	1.114	0.939	0.899	0.673	1.299	1.315	0.927	0.957	0.897	0.773	1.12	1.371	1.292	1.152	1.468	1.424
Cellular Component	GO:0044428	9	nuclear part	3.8394e-10	Q13045	Protein flightless-1 homolog OS=Homo sapiens OX=9606 GN=FLII PE=1 SV=2	1.762000	Up	0.000004	FLII	144.75	1.12	1.02	1.475	1.219	1.16	1.049	1.124	1.133	1.204	1.012	0.925	1.381	1.25	0.987	1.213	1.028	0.764	0.786	1.408	0.796	0.939	0.748	0.864	0.719	0.689	0.801	0.797	0.637	1.015	0.974	0.645	0.745	1.159	1.406	1.592	1.506	1.164	1.15
Cellular Component	GO:0044428	9	nuclear part	3.8394e-10	Q8WW12	PEST proteolytic signal-containing nuclear protein OS=Homo sapiens OX=9606 GN=PCNP PE=1 SV=2	1.785000	Up	0.000362	PCNP	18.925	1.6	1.231	0.866	1.217	0.927	0.996	1.006	1.489	1.23	1.213	1.12	1.316	1.127	1.265	0.871	0.428	0.862	0.775	0.86	0.845	0.767	0.756	0.981	0.993	1.026	0.746	0.896	0.754	1.145	0.831	0.788	0.755	1.33	1.164	1.286	0.825	1.173	1.17
Cellular Component	GO:0044428	9	nuclear part	3.8394e-10	Q01130	Serine/arginine-rich splicing factor 2 OS=Homo sapiens OX=9606 GN=SRSF2 PE=1 SV=4	1.651000	Up	0.000005	SRSF2	25.476	1.728	1.248	1.035	0.767	1.219	0.967	1.127	1.181	0.991	1.252	1.096	1.828	1.184	0.98	1.117	1.024	1.019	0.849	0.89	0.621	0.783	0.801	1.256	1.596	1.509	0.663	0.825	0.879	0.918	0.914	0.786	0.805	1.025	0.996	1.36	1.069	1.14	1.042
Cellular Component	GO:0044428	9	nuclear part	3.8394e-10	Q9NY12	H/ACA ribonucleoprotein complex subunit 1 OS=Homo sapiens OX=9606 GN=GAR1 PE=1 SV=1	2.031000	Up	0.000003	GAR1	22.348	1.278	1.287	1.052	0.967	1.66	1.602	1.395	1.524	1.536	2.162	0.749	1.385	0.929	1.14	1.146	1.053	0.699	0.537	0.998	0.719	0.822	0.838	1.013	0.989	0.876	0.563	0.64	0.53	0.967	1.039	0.63	0.694	1.058	1.433	1.049	0.931	1.474	1.12
Cellular Component	GO:0044428	9	nuclear part	3.8394e-10	P63104	14-3-3 protein zeta/delta OS=Homo sapiens OX=9606 GN=YWHAZ PE=1 SV=1	1.730000	Up	0.000002	YWHAZ	27.745	0.985	1.158	1.169	0.942	0.934	1.17	0.993	1.293	0.871	0.968	0.935	1.068	0.839	0.89	0.908	1.009	0.892	0.894	1.166	0.82	0.819	0.805	0.958	1.148	0.968	0.705	0.754	0.771	0.983	0.948	0.789	0.835	1.22	1.295	1.533	1.641	1.225	1.232
Cellular Component	GO:0044428	9	nuclear part	3.8394e-10	Q14739	Delta(14)-sterol reductase LBR OS=Homo sapiens OX=9606 GN=LBR PE=1 SV=2	2.050000	Up	0.000362	LBR	70.702	1.089	0.88	1.204	0.69	1.28	1.202	1.093	1.007	0.636	0.68	0.856	0.94	1.15	1.065	1.143	1.487	1.01	0.82	1.461	0.909	0.76	0.774	1.242	0.754	0.5	0.649	0.831	0.674	1.146	1.021	1.055	0.939	1.376	1.127	1.09	0.848	1.49	1.308
Cellular Component	GO:0044428	9	nuclear part	3.8394e-10	P19338	Nucleolin OS=Homo sapiens OX=9606 GN=NCL PE=1 SV=3	1.581000	Up	0.001996	NCL	76.613	1.21	1.096	0.915	0.9	1.244	1.323	1.387	1.339	1.781	1.722	0.699	1.255	1.095	0.983	1.398	1.006	0.896	0.674	1.238	0.88	0.949	0.94	1.24	0.744	0.534	0.545	0.758	0.504	0.986	1.164	0.991	0.832	1.081	1.647	1.324	0.984	1.275	1.185
Cellular Component	GO:0044428	9	nuclear part	3.8394e-10	Q6PFW1	Inositol hexakisphosphate and diphosphoinositol-pentakisphosphate kinase 1 OS=Homo sapiens OX=9606 GN=PPIP5K1 PE=1 SV=1	2.014000	Up	0.000164	PPIP5K1	159.52				0.889	0.877	1.019	0.924	1.178												0.697	0.829	0.776	0.907	0.889										1.7	1.146	1.181	1.167	1.065
Cellular Component	GO:0044428	9	nuclear part	3.8394e-10	P25490	Transcriptional repressor protein YY1 OS=Homo sapiens OX=9606 GN=YY1 PE=1 SV=2	1.531000	Up	0.002320	YY1	44.712	1.033	0.836	0.758	1.003	0.793	1.001	0.818	0.769									0.96	0.771	0.736	0.731	0.969	1.084	1.395	1.112										1.373	1.882	1.329	1.697	1.568
Cellular Component	GO:0044428	9	nuclear part	3.8394e-10	P63279	SUMO-conjugating enzyme UBC9 OS=Homo sapiens OX=9606 GN=UBE2I PE=1 SV=1	1.814000	Up	0.000096	UBE2I	18.007	1.481	1.568	1.065	1.075	1.187	1.101	1.39	1.229	1.27	1.561	1.007	1.244	0.93	1.113	1.337	1.282	0.587	0.616	0.834	0.609	0.608	0.691	0.961	1.149	0.653	0.469	0.648	0.513	0.892	0.751	0.659	0.673	1.13	1.215	1.389	1.141	0.878	0.925
Cellular Component	GO:0044428	9	nuclear part	3.8394e-10	Q9P0M6	Core histone macro-H2A.2 OS=Homo sapiens OX=9606 GN=H2AFY2 PE=1 SV=3	1.666000	Up	0.042879	H2AFY2	40.058	1.353	1.26	1.062	1.058	1.423	1.057	1.025	1.644	1.2	1.121	0.841	1.051	1.358	1.045	1.169	1.026	0.925	0.61	0.878	0.918	1.203	0.983	1.323	0.756	0.816	0.927	1.044	0.949	1.163	0.994	0.89	0.775	1.257	1.085	2.237	0.738	1.424	0.849
Cellular Component	GO:0044428	9	nuclear part	3.8394e-10	P07305	Histone H1.0 OS=Homo sapiens OX=9606 GN=H1-0 PE=1 SV=3	1.921000	Up	0.000197	H1-0	20.863	1.524	1.068	0.312	0.657	1.135	1.212	1.015	0.817	1.001	0.796	0.48	1.588	1.119	0.701	0.904	0.5	1.576	0.819	0.297	1.128	1.583	0.976	1.389	0.603	0.458	0.311	0.778	0.324	0.942	0.832	0.879	0.76	1.207	1.644	2.062	1.648	1.458	1.209
Cellular Component	GO:0044428	9	nuclear part	3.8394e-10	Q7L7L0	Histone H2A type 3 OS=Homo sapiens OX=9606 GN=HIST3H2A PE=1 SV=3	1.704000	Up	0.002397	HIST3H2A	14.121																																		0.759	1.194	0.845	1.049	1.01
Cellular Component	GO:0044428	9	nuclear part	3.8394e-10	Q63HN8	E3 ubiquitin-protein ligase RNF213 OS=Homo sapiens OX=9606 GN=RNF213 PE=1 SV=3	1.786000	Up	0.000016	RNF213	591.4	1.295	1.064	1.328	1.19	1.392	1.49	1.267	1.237	1.205	1.171	1.094	1.112	1.649	1.197	1.22	1.529	0.657	0.702	1.363	0.637	0.637	0.638	0.764	0.796	0.618	0.813	0.683	0.698	1.241	1.018	0.742	0.824	1.268	1.202	0.938	1.349	1.181	1.324
Cellular Component	GO:0044428	9	nuclear part	3.8394e-10	P16104	Histone H2AX OS=Homo sapiens OX=9606 GN=H2AFX PE=1 SV=2	1.830000	Up	0.006461	H2AFX	15.144	2.065	1.329	0.798	0.88	1.267	1.6	1.531	1.183	1.026	1.192	1.072	1.226	1.627	1.34	1.534	0.805	1.016	0.676	1.038	1.006	1.106	0.768	1.677	1.168	0.817	0.404	0.766	0.678	2.052	1.137	0.776	0.655	0.754	1.21	0.873	0.546	1.051	1.169
Cellular Component	GO:0044428	9	nuclear part	3.8394e-10	P09917	Arachidonate 5-lipoxygenase OS=Homo sapiens OX=9606 GN=ALOX5 PE=1 SV=2	1.852000	Up	0.002023	ALOX5	77.982	1.244	1.26	1.206	1.461	1.182	1.819	1.532	1.252	1.213	0.904	0.965	0.894	1.293	0.966	1.4	2.033	0.739	0.742	1.191	0.638	0.773	0.704	0.951	0.778	0.315	1.279	0.378	0.357	0.875	0.811	0.48	0.573	1.162	0.955	0.782	1.605	1.006	1.773
Cellular Component	GO:0044428	9	nuclear part	3.8394e-10	Q15020	Squamous cell carcinoma antigen recognized by T-cells 3 OS=Homo sapiens OX=9606 GN=SART3 PE=1 SV=1	1.542000	Up	0.000240	SART3	109.93	1.69	1.191	0.987	1.111	1.273	1.027	1.328	1.402	1.344	1.369	0.914	1.523	1.371	1.13	1.214	1.163	0.883	0.732	0.956	0.777	0.827	0.769	0.968	0.828	0.499	0.691	0.786	0.535	1.033	1.003	0.741	0.812	1.026	1.206	0.998	0.915	1.267	1.177
Cellular Component	GO:0044428	9	nuclear part	3.8394e-10	Q9H1E3	Nuclear ubiquitous casein and cyclin-dependent kinase substrate 1 OS=Homo sapiens OX=9606 GN=NUCKS1 PE=1 SV=1	1.666000	Up	0.002298	NUCKS1	27.296	0.805	1.043	1.264	0.72	0.971	0.947	1.04	0.867	0.837	0.912	0.867	0.74	0.858	0.674	1.008	0.591	1.227	0.834	1.149	0.763	0.867	1.21	1.067	0.87	0.639	0.372	1.007	0.695	1.103	1.026	1.107	0.9	1.265	1.157	1.581	1.069	1.402	1.315
Cellular Component	GO:0044428	9	nuclear part	3.8394e-10	Q9H0S4	Probable ATP-dependent RNA helicase DDX47 OS=Homo sapiens OX=9606 GN=DDX47 PE=1 SV=1	1.572000	Up	0.003002	DDX47	50.646				1.032	1.154	0.984	1.166	1.159	1.166	1.361	1.057	1.118								0.767	0.982	0.851	0.948	0.816	0.737	1.004	0.727	0.826						1.305	1.223	1.101	1.883	1.468
Cellular Component	GO:0044428	9	nuclear part	3.8394e-10	P62861	40S ribosomal protein S30 OS=Homo sapiens OX=9606 GN=FAU PE=1 SV=1	1.747000	Up	0.000076	FAU	6.6478	1.702	1.288	1.142	1.072	1.344	1.227	1.288	1.165	0.833	1.102	1.06	1.129	1.056	1.14	1.12	0.512	1.017	0.771	0.896	0.886	0.855	0.713	0.885	1.085	0.754	0.405	0.662	0.699	1.008	1.05	0.644	0.636	0.944	0.879	1.301	1.053	1.145	0.987
Cellular Component	GO:0044428	9	nuclear part	3.8394e-10	Q09028	Histone-binding protein RBBP4 OS=Homo sapiens OX=9606 GN=RBBP4 PE=1 SV=3	1.690000	Up	0.000078	RBBP4	47.655	1.174	1.17	0.899	0.964	1.143	0.964	1.178	1.198	1.139	1.217	1.178	1.22	1.177	1.259	1.248	1.298	0.928	0.737	1.033	1.02	0.994	1.111	1.173	1.184	0.982	0.898	1.097	0.866	1.236	1.332	1.174	0.995	1.829	1.304	2.019	1.686	1.996	1.731
Cellular Component	GO:0044428	9	nuclear part	3.8394e-10	O15294	UDP-N-acetylglucosamine--peptide N-acetylglucosaminyltransferase 110 kDa subunit OS=Homo sapiens OX=9606 GN=OGT PE=1 SV=3	1.510000	Up	0.000855	OGT	116.92	1.185	1.181	1.052	1.174	1.413	1.178	1.305	1.379	1.095	0.976	0.927	0.976	1.143	1.074	1.112	1.223	0.938	0.918	0.984	0.904	1.058	0.951	0.971	0.843	0.818	0.896	0.9	0.739	0.891	1.055	0.798	0.794	1.033	1.132	1.595	1.213	1.096	0.999
Cellular Component	GO:0044428	9	nuclear part	3.8394e-10	Q12857	Nuclear factor 1 A-type OS=Homo sapiens OX=9606 GN=NFIA PE=1 SV=2	1.566000	Up	0.006244	NFIA	55.944	1.407	1.207	0.784	0.791	1.273	0.807	0.932	0.983	1.446	0.842	0.875	1.032	1.041	0.656	0.99	0.319	1.112	0.829	0.92	1.117	1.283	1.12	1.767	1.015	0.984	0.814	1.163	0.973	1.401	1.008	1.22	1.01	1.304	0.867	1.42	1.327	1.821	1.596
Cellular Component	GO:0044428	9	nuclear part	3.8394e-10	Q9UFC0	Leucine-rich repeat and WD repeat-containing protein 1 OS=Homo sapiens OX=9606 GN=LRWD1 PE=1 SV=2	1.542000	Up	0.000043	LRWD1	70.86																																		1.418	1.255	1.383	1.434	1.26
Cellular Component	GO:0044428	9	nuclear part	3.8394e-10	Q07065	Cytoskeleton-associated protein 4 OS=Homo sapiens OX=9606 GN=CKAP4 PE=1 SV=2	1.567000	Up	0.008265	CKAP4	66.022	0.889	1.79	1.645	1.39	1.228	1.302	1.301	0.982	1.429	2.057	1.025	1.14	1.345	1.643	1.839	1.13	0.691	0.76	1.561	0.739	0.832	0.765	0.94	0.767	0.542	0.643	0.602	0.587	0.953	1.129	0.715	0.766	1.008	1.412	0.784	0.713	0.84	0.897
Cellular Component	GO:0044428	9	nuclear part	3.8394e-10	P06703	Protein S100-A6 OS=Homo sapiens OX=9606 GN=S100A6 PE=1 SV=1	1.614000	Up	0.031178	S100A6	10.18	1.023	0.889	1.063	0.831	1.278	1.479	1.22	0.768	0.878	0.815	1.162	0.989	1.006	0.767	0.716	0.946	0.774	0.764	1.222	0.718	1.412	0.82	1.341	1.457	2.481	0.763	0.924	0.77	1.301	0.889	0.615	0.852	0.731	0.847	1.581	1.741	1.007	0.883
Cellular Component	GO:0044428	9	nuclear part	3.8394e-10	Q9Y4Z0	U6 snRNA-associated Sm-like protein LSm4 OS=Homo sapiens OX=9606 GN=LSM4 PE=1 SV=1	1.586000	Up	0.000159	LSM4	15.35	1.494	1.081	1.036	0.692	0.585	0.807	1.145	0.784	0.794	1.203	0.695	1.661	1.04	0.873	1.08	1.356	1.092	0.927	1.282	0.639	1.202	0.778	0.876	1.316	1.246	0.723	0.701	0.856	1.105	0.783	0.833	0.858	1.303	1.001	1.562	1.185	1.516	1.291
Cellular Component	GO:0044428	9	nuclear part	3.8394e-10	P04839	Cytochrome b-245 heavy chain OS=Homo sapiens OX=9606 GN=CYBB PE=1 SV=2	2.091000	Up	0.001920	CYBB	65.335	1.328	1.047	1.705	1.617	0.896	1.508	1.326	0.992	1.234	0.849	2.139	1.716	0.757	1.296	1.349	2.242	0.838	0.797	1.309	0.483	0.604	0.512	0.699	0.682	0.491	0.583	0.66	0.803	0.768	0.988	0.436	0.607	1.256	1.1	0.593	1.122	0.907	1.468
Cellular Component	GO:0044428	9	nuclear part	3.8394e-10	Q9UK76	Jupiter microtubule associated homolog 1 OS=Homo sapiens OX=9606 GN=JPT1 PE=1 SV=3	1.922000	Up	0.002280	JPT1	16.014	1.593	1.415	1.107	1.723	0.877	1.3	1.268	1.167	1.466	1.272	1.544	1.257	1.477	1.514	1.11	1.269	0.796	0.913	1.232	0.87	1.116	0.834	1.148	1.28	1.13	1.288	0.973	0.879	1.519	0.943	0.867	0.967	1.417	0.914	0.603	0.721	1.071	1.087
Cellular Component	GO:0044428	9	nuclear part	3.8394e-10	Q14566	DNA replication licensing factor MCM6 OS=Homo sapiens OX=9606 GN=MCM6 PE=1 SV=1	1.509000	Up	0.003644	MCM6	92.888	2.177	1.246	1.007	1.29	1.341	1.114	1.467	1.353	1.753	1.671	0.918	0.856	1.654	1.443	1.798	2.144	0.624	0.557	0.957	0.669	0.811	0.695	0.921	0.718	0.431	0.643	0.559	0.397	1.061	1.086	0.622	0.696	1.293	0.672	1.116	0.86	0.923	0.945
Cellular Component	GO:0044428	9	nuclear part	3.8394e-10	P35869	Aryl hydrocarbon receptor OS=Homo sapiens OX=9606 GN=AHR PE=1 SV=2	3.029000	Up	0.007539	AHR	96.146	1.191	1.074	1.218	1.359	1.504	0.942	1.217	1.082					1.652	0.804	1.079	1.326	0.789	1.189	1.198	0.637	1.046	0.919	0.841	0.898					1.213	1.205	0.873	0.913	2.289	1.139	0.691	1.759	2.989	2.392
Cellular Component	GO:0044428	9	nuclear part	3.8394e-10	Q12906	Interleukin enhancer-binding factor 3 OS=Homo sapiens OX=9606 GN=ILF3 PE=1 SV=3	1.618000	Up	0.000002	ILF3	95.337	1.412	1.133	1.1	1.087	1.144	1.119	1.188	1.424	0.973	1.164	0.852	1.412	1.085	1.009	1.153	0.725	0.996	0.845	1.049	0.913	0.872	0.92	1.109	0.907	0.585	0.678	0.812	0.65	0.965	0.986	0.933	0.896	1.337	1.147	1.279	1.009	1.273	1.16
Cellular Component	GO:0044428	9	nuclear part	3.8394e-10	Q86U86	Protein polybromo-1 OS=Homo sapiens OX=9606 GN=PBRM1 PE=1 SV=1	1.789000	Up	0.000665	PBRM1	192.95	1.107	0.95	1.041	0.925	1.151	1.094	0.929	1.036					1.407	1.178	1.506	0.948	0.873	0.705	1.002	1.009	1.053	0.924	0.909	0.807					1.347	1.148	1.05	0.943	0.815	1.431	1.377	1.088	1.716	1.248
Cellular Component	GO:0044428	9	nuclear part	3.8394e-10	Q9Y5Q9	General transcription factor 3C polypeptide 3 OS=Homo sapiens OX=9606 GN=GTF3C3 PE=1 SV=1	1.757000	Up	0.000000	GTF3C3	101.27	1.203	0.953	0.897	1.019	1.332	0.874	1.2	1.383	1.108	1.126	1.066	1.209	1.296	1.104	1.125	1.27	0.96	0.753	0.782	0.894	0.965	0.861	1.039	0.865	0.769	0.779	0.833	0.744	1.138	0.992	0.915	0.778	1.771	1.648	1.566	1.52	1.725	1.48
Cellular Component	GO:0044428	9	nuclear part	3.8394e-10	P42226	Signal transducer and activator of transcription 6 OS=Homo sapiens OX=9606 GN=STAT6 PE=1 SV=1	1.551000	Up	0.000004	STAT6	94.134	1.352	1.134	0.983	1.234	1.435	1.101	1.674	1.147	1.4	1.359	1.072	0.946	1.45	1.319	1.583	1.276	0.782	0.756	1.006	0.794	0.734	0.782	0.949	0.767	0.672	0.808	0.748	0.662	1.064	1.181	0.778	0.773	1.131	1.364	1.364	1.089	1.352	1.423
Cellular Component	GO:0044428	9	nuclear part	3.8394e-10	Q92769	Histone deacetylase 2 OS=Homo sapiens OX=9606 GN=HDAC2 PE=1 SV=2	1.653000	Up	0.003061	HDAC2	55.364	1.152	1.056	0.948	0.947	1.213	0.949	1.033	0.962	1.203	1.314	0.968	1.244	1	0.827	1.237	0.769	0.992	0.983	0.882	0.836	0.876	0.802	0.997	0.75	0.562	0.429	0.782	0.437	0.879	0.897	0.757	0.818	0.945	0.937	1.179	0.974	1.675	1.56
Cellular Component	GO:0044428	9	nuclear part	3.8394e-10	O43390	Heterogeneous nuclear ribonucleoprotein R OS=Homo sapiens OX=9606 GN=HNRNPR PE=1 SV=1	1.544000	Up	0.000004	HNRNPR	70.942	1.618	1.318	0.951	0.964	1.156	1.025	1.237	1.117	1.188	1.201	0.796	1.443	1.033	1.011	1.167	0.902	1.003	0.791	0.812	0.788	0.924	0.873	1.088	0.837	0.558	0.565	0.8	0.545	0.94	0.91	0.833	0.835	1.069	1.168	1.457	1.173	1.364	1.146
Cellular Component	GO:0044428	9	nuclear part	3.8394e-10	O00139	Kinesin-like protein KIF2A OS=Homo sapiens OX=9606 GN=KIF2A PE=1 SV=3	1.712000	Up	0.000040	KIF2A	79.954	1.184	1.324	1.206	1.345	1.204	1.468	1.224	1.453	1.182	1.269	1.022	1.197	1.352	1.42	1.381	1.553	0.707	0.792	1.117	0.803	0.824	0.745	0.882	0.882	0.652	0.753	0.734	0.641	1.095	1.12	0.804	0.853	1.191	1.139	1.226	1.055	1.221	0.953
Cellular Component	GO:0044428	9	nuclear part	3.8394e-10	Q9NX24	H/ACA ribonucleoprotein complex subunit 2 OS=Homo sapiens OX=9606 GN=NHP2 PE=1 SV=1	1.773000	Up	0.000159	NHP2	17.201	1.108	1.216	1.169	0.909	1.857	1.54	1.26	1.237	1.302	1.583	0.907	1.064	0.892	0.92	1.271	0.654	0.558	0.568	1.023	0.711	0.819	0.876	1.083	0.935	0.674	0.839	0.702	0.64	0.748	1.02	0.697	0.607	0.784	1.484	1.183	1.062	1.253	1.236
Cellular Component	GO:0044428	9	nuclear part	3.8394e-10	P50750	Cyclin-dependent kinase 9 OS=Homo sapiens OX=9606 GN=CDK9 PE=1 SV=3	2.160000	Up	0.001524	CDK9	42.777	1.537	1.038	0.841	1.223	0.912	0.859	1.428	1.67	1.359	1.615	1.179	1.994	1.829	1.287	1.449	0.554	1.002	0.855	1.134	0.731	0.881	0.715	0.986	1.02	1.127	0.515	0.987	0.834	1.482	1.102	0.825	0.718	0.892	1.283	0.829	0.837	1.779	1.505
Cellular Component	GO:0044428	9	nuclear part	3.8394e-10	Q15014	Mortality factor 4-like protein 2 OS=Homo sapiens OX=9606 GN=MORF4L2 PE=1 SV=1	1.983000	Up	0.000002	MORF4L2	32.307				0.847	1.003	1.132	0.95	0.665	1.197	1.663	1.335	1.707								0.686	1.012	0.617	0.807	0.973	0.826	1.337	0.887	0.708						0.978	0.982	0.966	1.013	0.864
Cellular Component	GO:0044428	9	nuclear part	3.8394e-10	P62750	60S ribosomal protein L23a OS=Homo sapiens OX=9606 GN=RPL23A PE=1 SV=1	1.506000	Up	0.000035	RPL23A	17.695	1.391	1.25	1.189	1.042	0.983	1.004	1.023	1.104	0.948	1.25	0.995	1.121	0.986	1.077	1.096	0.666	0.874	0.856	0.961	0.782	0.797	0.873	0.992	1.057	1.008	0.432	0.761	0.665	1.071	0.93	0.88	0.836	1.204	1.081	1.44	1.189	1.161	1.143
Cellular Component	GO:0044428	9	nuclear part	3.8394e-10	Q08945	FACT complex subunit SSRP1 OS=Homo sapiens OX=9606 GN=SSRP1 PE=1 SV=1	1.586000	Up	0.000136	SSRP1	81.074	1.018	0.894	0.828	0.849	1.131	0.968	1.251	1.078	0.985	1.067	0.749	0.791	1.066	0.884	1.177	1.12	0.98	0.865	0.862	0.989	1.178	1.199	1.375	0.906	0.543	0.752	0.908	0.582	0.963	1.127	0.923	0.972	1.399	1.236	1.401	1.524	1.965	1.684
Cellular Component	GO:0044428	9	nuclear part	3.8394e-10	P63165	Small ubiquitin-related modifier 1 OS=Homo sapiens OX=9606 GN=SUMO1 PE=1 SV=1	2.367000	Up	0.000136	SUMO1	11.557	1.664	1.682	1.674	1.005	1.365	1.512	1.83	1.355	1.908	1.665	0.919	1.287	1.046	0.932	1.855	0.699	0.719	0.743	1.447	0.512	0.555	0.609	0.657	0.645	1.051	0.558	0.758	0.7	0.831	0.948	0.68	0.552	1.064	1.651	0.933	0.786	0.726	0.792
Cellular Component	GO:0044428	9	nuclear part	3.8394e-10	P51858	Hepatoma-derived growth factor OS=Homo sapiens OX=9606 GN=HDGF PE=1 SV=1	1.569000	Up	0.000416	HDGF	26.788	1.257	0.891	1.227	0.817	0.844	1.067	0.865	0.947	0.909	1.041	0.915	1.062	1.114	0.982	0.877	0.936	1.228	0.984	1.224	1.096	0.971	1.039	1.279	1.031	0.912	0.666	0.904	0.673	1.352	0.927	1.036	0.994	1.11	1.016	1.607	1.231	1.575	1.152
Cellular Component	GO:0044428	9	nuclear part	3.8394e-10	Q96T37	RNA-binding protein 15 OS=Homo sapiens OX=9606 GN=RBM15 PE=1 SV=2	1.614000	Up	0.000141	RBM15	107.19	1.398	1.051	1.067	0.928	1.083	0.953	1.122	1.166	0.826	0.996	1.167	0.822	0.981	1.151	0.934	1.682	1.189	0.922	0.903	0.917	1.118	1.071	1.346	0.955	0.823	0.834	0.824	0.714	1.008	0.882	0.759	0.904	1.1	1.285	1.18	1.255	1.399	1.321
Cellular Component	GO:0044428	9	nuclear part	3.8394e-10	P06400	Retinoblastoma-associated protein OS=Homo sapiens OX=9606 GN=RB1 PE=1 SV=2	1.674000	Up	0.000123	RB1	106.16																																		1.246	1.504	1.282	1.659	1.365
Cellular Component	GO:0044428	9	nuclear part	3.8394e-10	Q5VTR2	E3 ubiquitin-protein ligase BRE1A OS=Homo sapiens OX=9606 GN=RNF20 PE=1 SV=2	1.566000	Up	0.003739	RNF20	113.66	1.245	1.012	0.722	1.15	1.206	1.067	1.263	1.298					1.239	0.995	1.156	0.975	0.955	0.856	0.915	1.085	1.103	1.081	1.307	0.962					1.009	1.054	0.972	0.95	1.21	1.17	0.908	0.738	1.165	1.239
Cellular Component	GO:0044428	9	nuclear part	3.8394e-10	Q71UI9	Histone H2A.V OS=Homo sapiens OX=9606 GN=H2AFV PE=1 SV=3	1.840000	Up	0.000218	H2AFV	13.509	1.742	1.461	0.976	0.869	1.38	1.168	0.958	0.916	0.882	0.986	0.84	2.219	1.025	1.094	1.074	0.496	1.229	0.815	0.976	0.862	1.006	0.995	1.278	1.257	1.018	0.368	0.731	0.374	1.313	0.971	0.768	0.715	1.186	1.694	1.635	1.459	1.403	1.08
Cellular Component	GO:0044428	9	nuclear part	3.8394e-10	P16402	Histone H1.3 OS=Homo sapiens OX=9606 GN=H1-3 PE=1 SV=2	1.970000	Up	0.001158	H1-3	22.35	1.165	1.192	1.122	1.027	1.961	1.334	1.378	1.722	1.978	1.255	0.526	1.429	1.238	1.079	1.196	1.087	0.791	0.504	1.113	0.575	0.844	0.929	1.58	0.918	0.331	0.53	0.679	0.573	0.855	1.321	0.672	0.485	0.733	1.572	1.107	0.81	1.354	1.146
Cellular Component	GO:0044428	9	nuclear part	3.8394e-10	Q96J01	THO complex subunit 3 OS=Homo sapiens OX=9606 GN=THOC3 PE=1 SV=1	1.557000	Up	0.000035	THOC3	38.771	1.041	0.958	0.858	0.902	1.336	1.215	1.11	1.271	0.999	1.654	0.824	1.358					0.919	0.848	0.956	0.812	0.93	0.798	1.03	0.854	0.997	1.301	1.131	0.933						1.127	1.334	1.087	1.219	1.318
Cellular Component	GO:0044428	9	nuclear part	3.8394e-10	Q13428	Treacle protein OS=Homo sapiens OX=9606 GN=TCOF1 PE=1 SV=3	1.674000	Up	0.000302	TCOF1	152.1	1.362	1.257	0.935	1.043	1.298	1.394	1.457	1.35	1.939	1.687	0.725	1.344	1.277	1.09	1.499	0.94	0.672	0.546	1.165	0.816	0.915	0.837	1.022	0.754	0.921	1.06	0.711	0.781	0.858	1.048	0.741	0.755	1.228	1.169	1.015	0.845	1.299	1.185
Cellular Component	GO:0044428	9	nuclear part	3.8394e-10	P49585	Choline-phosphate cytidylyltransferase A OS=Homo sapiens OX=9606 GN=PCYT1A PE=1 SV=2	1.673000	Up	0.000038	PCYT1A	41.731	1.699	1.59	1.253	1.329	1.588	1.18	1.44	1.439	1.495	1.02	0.946	1.208	1.237	1.207	1.517	0.972	0.949	0.96	1.226	0.843	0.905	0.88	0.92	0.813	0.697	0.798	0.865	0.684	0.95	1.076	0.749	0.824	1.292	1.224	1.271	0.957	1.207	1.177
Cellular Component	GO:0044428	9	nuclear part	3.8394e-10	P04083	Annexin A1 OS=Homo sapiens OX=9606 GN=ANXA1 PE=1 SV=2	3.664000	Up	0.000000	ANXA1	38.714	0.904	1.021	1.195	0.944	0.995	0.936	1.365	1.391	1.275	1.331	1.274	1.179	0.611	0.827	0.816	1.21	0.408	0.41	1.187	0.518	0.53	0.538	0.786	0.807	0.407	0.562	0.47	0.465	0.679	0.767	0.402	0.482	1.615	1.919	1.99	2.281	1.801	1.529
Cellular Component	GO:0044428	9	nuclear part	3.8394e-10	Q13601	KRR1 small subunit processome component homolog OS=Homo sapiens OX=9606 GN=KRR1 PE=1 SV=4	1.860000	Up	0.001899	KRR1	43.664	1.117	1.045	1.121	1.157	1.718	1.329	1.551	1.314	1.877	1.901	0.773	0.988	1.192	1.18	1.632	1.238	0.741	0.666	1.266	0.852	0.912	0.848	1.007	0.831	0.683	1.04	0.817	0.659	1.104	1.449	0.7	0.706	0.927	1.316	1.153	0.942	1.642	1.501
Cellular Component	GO:0044428	9	nuclear part	3.8394e-10	Q96GM5	SWI/SNF-related matrix-associated actin-dependent regulator of chromatin subfamily D member 1 OS=Homo sapiens OX=9606 GN=SMARCD1 PE=1 SV=2	2.240000	Up	0.001682	SMARCD1	58.232	1.374	0.962	2.209														1.011	0.884	1.461															2.219	1.949	2.099	1.079	1.226
Cellular Component	GO:0044428	9	nuclear part	3.8394e-10	Q8WXH0	Nesprin-2 OS=Homo sapiens OX=9606 GN=SYNE2 PE=1 SV=3	1.524000	Up	0.000020	SYNE2	796.43	0.947	1.102	0.618	0.997	1.266	1.136	0.953	1.148	1.037	0.829	0.689	0.883	1.108	1.089	1.091	0.942	0.948	0.984	0.649	1.078	1.204	0.994	1.064	0.877	0.795	0.869	1.015	0.766	0.92	1.035	0.849	0.891	1.377	1.258	1.534	1.611	1.381	1.168
Cellular Component	GO:0044428	9	nuclear part	3.8394e-10	Q9Y3B4	Splicing factor 3B subunit 6 OS=Homo sapiens OX=9606 GN=SF3B6 PE=1 SV=1	1.615000	Up	0.000025	SF3B6	14.585	1.559	1.244	1.033	1.032	1.037	1.028	1.133	1.128	1.118	1.203	1.056	1.566	1.115	1.056	1.196	1.014	0.991	0.835	0.92	0.822	0.794	0.796	0.994	1.135	1.207	0.597	0.842	0.814	1.004	0.954	0.889	0.765	1.132	1.076	1.404	0.978	1.098	0.938
Cellular Component	GO:0044428	9	nuclear part	3.8394e-10	P20700	Lamin-B1 OS=Homo sapiens OX=9606 GN=LMNB1 PE=1 SV=2	1.767000	Up	0.000556	LMNB1	66.408	1.11	1.304	1.082	0.93	1.255	1.231	1.311	1.578	1.017	1.111	0.74	0.735	1.142	1.253	1.249	1.135	0.742	0.688	1.066	0.763	0.856	0.866	1.206	0.855	0.474	0.67	0.687	0.488	1.005	1.189	0.752	0.763	1.405	0.9	1.472	1.146	1.343	1.035
Cellular Component	GO:0044428	9	nuclear part	3.8394e-10	P02511	Alpha-crystallin B chain OS=Homo sapiens OX=9606 GN=CRYAB PE=1 SV=2	2.145000	Up	0.000040	CRYAB	20.159	1.339	1	1.755	1.05	1.521	1.166	1.118	2.684	1.289	0.645	1.335	1.485	1.654	0.957	1.028	0.567	0.725	0.885	2.124	0.579	0.658	0.709	0.65	0.873	1.34	0.671	0.803	0.998	1.243	0.714	0.588	0.616	1.894	1.458	0.93	1.361	1.116	1.258
Cellular Component	GO:0044428	9	nuclear part	3.8394e-10	O75937	DnaJ homolog subfamily C member 8 OS=Homo sapiens OX=9606 GN=DNAJC8 PE=1 SV=2	1.605000	Up	0.000980	DNAJC8	29.841	1.299	1.014	1.052	0.836	1.008	0.767	0.916	0.986	0.988	1.086	1.038	1.077	0.805	0.792	0.94	0.791	1.182	1.176	1.103	0.764	0.868	0.795	1.115	1.014	0.928	0.511	0.813	0.733	1.043	0.817	0.875	0.978	1.245	1.114	1.727	1.226	1.488	1.26
Cellular Component	GO:0044428	9	nuclear part	3.8394e-10	Q9Y5B9	FACT complex subunit SPT16 OS=Homo sapiens OX=9606 GN=SUPT16H PE=1 SV=1	1.511000	Up	0.000338	SUPT16H	119.91	0.971	0.864	0.726	0.964	1.126	1.073	1.23	1.036	1.037	1.007	0.923	0.978	1.003	0.977	0.976	0.956	0.91	0.685	0.915	1.108	1.159	1.099	1.347	0.872	0.401	0.549	0.963	0.534	1.052	1.045	0.935	0.819	1.225	1.129	1.532	1.39	1.821	1.549
Cellular Component	GO:0044428	9	nuclear part	3.8394e-10	O60264	SWI/SNF-related matrix-associated actin-dependent regulator of chromatin subfamily A member 5 OS=Homo sapiens OX=9606 GN=SMARCA5 PE=1 SV=1	1.700000	Up	0.000001	SMARCA5	121.9	1.269	1.012	0.95	1.079	1.234	0.998	0.986	1.189	1.082	1.102	0.767	1.095	1.212	0.967	1.193	1.008	0.721	0.572	0.911	0.885	0.875	0.756	0.961	0.782	0.492	0.642	0.718	0.532	0.829	0.924	0.875	0.778	1.172	1.37	1.478	1.275	1.545	1.489
Cellular Component	GO:0044428	9	nuclear part	3.8394e-10	Q9NR19	"Acetyl-coenzyme A synthetase, cytoplasmic OS=Homo sapiens OX=9606 GN=ACSS2 PE=1 SV=1"	1.543000	Up	0.029523	ACSS2	78.579	1.412	1.59	0.77	1.1	1.938	0.864	1.121	2.005	1.26	1.759	0.875	1.672	1.718	0.991	2.102	0.854	0.731	0.731	0.759	0.667	0.668	0.639	0.628	0.619	0.617	0.955	0.69	0.774	1.036	0.896	0.776	0.607	1.391	1.474	0.828	0.66	0.684	1.032
Cellular Component	GO:0044428	9	nuclear part	3.8394e-10	Q15427	Splicing factor 3B subunit 4 OS=Homo sapiens OX=9606 GN=SF3B4 PE=1 SV=1	1.584000	Up	0.000863	SF3B4	44.385	1.991	1.587	1.36	1.179	1.165	1.081	1.218	1.04	1.032	1.237	1.009	1.327	1.016	0.97	1.072	0.61	1.186	1.004	0.993	0.804	0.731	0.802	1.063	0.968	1.026	0.69	0.846	0.854	0.974	0.881	0.664	0.711	0.971	1.155	1.326	1.033	1.178	1.028
Cellular Component	GO:0044428	9	nuclear part	3.8394e-10	P83916	Chromobox protein homolog 1 OS=Homo sapiens OX=9606 GN=CBX1 PE=1 SV=1	1.617000	Up	0.010441	CBX1	21.418	1.805	1.146	0.954	0.955	1.689	1.151	1.464	1.263	1.135	1.368	0.876	1.263					0.946	0.831	0.835	1.016	1.118	0.797	1.361	0.993	0.689	0.702	0.757	0.591						1.542	2.068	1	1.256	1.178
Cellular Component	GO:0044428	9	nuclear part	3.8394e-10	Q8IXM6	Nurim OS=Homo sapiens OX=9606 GN=NRM PE=1 SV=1	1.625000	Up	0.000159	NRM	29.379				0.997	0.771	0.816	1.064	0.845	1.287	0.898	1.303	1.113	1.048	1.006	0.999	1.145				1.02	1.29	1.104	1.329	0.974	0.738	0.829	1.05	0.813	0.907	1.138	0.736	0.87	1.097	1.049	1.378	1.735	1.39	1.341
Cellular Component	GO:0044428	9	nuclear part	3.8394e-10	P10415	Apoptosis regulator Bcl-2 OS=Homo sapiens OX=9606 GN=BCL2 PE=1 SV=2	1.605000	Up	0.001498	BCL2	26.266	1.507	0.999	0.441	0.684	1.79	1.021	1.203	0.979	0.686	1.018	0.989	3.809	1.513	1.016	0.998	0.842	0.544	0.575	0.536	0.753	0.688	0.748	0.867	1.133	1.261	1.032	0.841	0.967	1.638	1.101	0.68	0.799	1.347	1.261	1.234	0.817	1.223	1.065
Cellular Component	GO:0044428	9	nuclear part	3.8394e-10	Q9Y4B6	DDB1- and CUL4-associated factor 1 OS=Homo sapiens OX=9606 GN=DCAF1 PE=1 SV=3	1.503000	Up	0.000701	DCAF1	169.01	1.839	1.27	1.041	1.234	1.153	1.247	1.532	0.86	1.396	1.064	1.046	1.4	1.181	1.423	1.142	0.91	1.203	1.036	0.853	0.929	1.176	1.013	1.128	1.083	1.09	1.017	0.992	0.821	1.07	1.205	0.852	1.078	1.28	1.339	0.971	1.073	1.366	1.359
Cellular Component	GO:0044428	9	nuclear part	3.8394e-10	Q96QT6	PHD finger protein 12 OS=Homo sapiens OX=9606 GN=PHF12 PE=1 SV=2	1.903000	Up	0.000682	PHF12	109.7																																		1.179	1.15	1.153	1.868	1.503
Cellular Component	GO:0044428	9	nuclear part	3.8394e-10	P18754	Regulator of chromosome condensation OS=Homo sapiens OX=9606 GN=RCC1 PE=1 SV=1	1.844000	Up	0.000055	RCC1	44.969	1.201	1.039	0.754	1.2	1.426	1.358	1.252	1.071	1.181	1.428	1.022	1.012	1.112	1.069	0.997	0.746	0.639	0.442	0.961	0.887	1.059	0.83	1.015	0.905	0.521	0.62	0.786	0.627	0.881	0.88	0.604	0.523	1.376	0.997	1.255	1.154	1.679	1.585
Cellular Component	GO:0044428	9	nuclear part	3.8394e-10	Q9NXG2	THUMP domain-containing protein 1 OS=Homo sapiens OX=9606 GN=THUMPD1 PE=1 SV=2	1.639000	Up	0.000002	THUMPD1	39.315	1.478	1.112	0.86	1.024	1.472	1.004	1.308	1.26	1.189	1.357	0.947	1.32	1.227	1.185	1.186	1.165	0.929	0.83	0.836	0.836	0.978	0.925	1.111	0.857	0.715	0.942	0.884	0.654	1.186	1.067	0.975	0.881	1.42	1.158	1.13	1.307	1.225	1.176
Cellular Component	GO:0044428	9	nuclear part	3.8394e-10	Q5C9Z4	Nucleolar MIF4G domain-containing protein 1 OS=Homo sapiens OX=9606 GN=NOM1 PE=1 SV=1	2.094000	Up	0.037036	NOM1	96.256				0.892	1.306	1.404	1.02	1.145	1.881	1.619	1.351	1.318	1.117	0.862	1.493	1.744				0.761	0.998	0.821	0.87	0.614	1.108	1.658	0.863	1.018	1.207	1.146	0.657	0.821	1.554	1.123	0.579	0.943	2.05	2.641
Cellular Component	GO:0044428	9	nuclear part	3.8394e-10	O60506	Heterogeneous nuclear ribonucleoprotein Q OS=Homo sapiens OX=9606 GN=SYNCRIP PE=1 SV=2	1.796000	Up	0.000000	SYNCRIP	69.602	1.124	1.106	1.552	0.937	1.061	0.888	0.978	1.183	0.919	1.017	0.916	1.425	0.901	0.951	0.973	0.776	0.922	0.952	1.395	0.856	0.792	0.875	1.004	0.92	0.66	0.503	0.825	0.704	0.852	0.94	0.903	0.873	1.394	1.231	1.359	1.192	1.434	1.339
Cellular Component	GO:0044428	9	nuclear part	3.8394e-10	Q9BQ67	Glutamate-rich WD repeat-containing protein 1 OS=Homo sapiens OX=9606 GN=GRWD1 PE=1 SV=1	2.153000	Up	0.000075	GRWD1	49.419	1.657	1.584	1.349	1.06	1.043	0.921	0.95	1.383	1.106	1.246	1.088	1.158					1.615	1.492	1.544	0.98	1.076	0.845	0.782	0.826	0.89	0.917	0.886	0.887						1.64	1.629	2.11	2.47	1.975
Cellular Component	GO:0044428	9	nuclear part	3.8394e-10	P49321	Nuclear autoantigenic sperm protein OS=Homo sapiens OX=9606 GN=NASP PE=1 SV=2	1.656000	Up	0.000043	NASP	85.237	1.881	1.248	0.96	0.722	1.019	0.997	1.114	0.791	0.985	1.323	0.806	1.443	1.028	1.055	1.117	1.127	1.095	0.992	1	0.656	0.802	0.944	1.493	1.032	0.693	0.491	0.758	0.643	1.102	1.081	1.026	0.929	1.187	1.009	1.298	0.973	1.199	1.067
Cellular Component	GO:0044428	9	nuclear part	3.8394e-10	Q14764	Major vault protein OS=Homo sapiens OX=9606 GN=MVP PE=1 SV=4	1.578000	Up	0.024836	MVP	99.326	1.257	1.589	1.401	1.372	1.128	1.14	1.42	1.404	1.39	1.302	1.235	1.199	1.28	1.352	1.086	0.824	0.815	0.857	1.193	0.714	0.535	0.621	0.686	0.734	0.837	0.733	0.7	0.899	0.871	1.119	0.785	0.804	1.512	1.475	0.744	1.334	0.871	0.837
Cellular Component	GO:0044428	9	nuclear part	3.8394e-10	P07910	Heterogeneous nuclear ribonucleoproteins C1/C2 OS=Homo sapiens OX=9606 GN=HNRNPC PE=1 SV=4	1.555000	Up	0.000021	HNRNPC	33.67	1.382	1.054	0.979	0.872	1.057	0.928	1.052	1.033	0.954	0.997	0.799	1.236	0.965	0.819	0.924	0.7	1.062	0.918	0.984	0.906	0.904	0.887	1.144	0.953	0.903	0.596	0.837	0.669	1.055	0.914	0.912	0.899	1.108	1.063	1.361	1.184	1.376	1.157
Cellular Component	GO:0044428	9	nuclear part	3.8394e-10	P51452	Dual specificity protein phosphatase 3 OS=Homo sapiens OX=9606 GN=DUSP3 PE=1 SV=1	1.683000	Up	0.000004	DUSP3	20.478	1.127	1.116	0.896	1.156	1.28	0.831	1.224	1.243	1.105	1.431	1.015	1.288	1.175	1.069	1.266	0.841	0.845	0.843	0.858	0.915	0.896	0.821	0.878	1.053	1.152	0.612	0.797	0.944	1.183	1.025	1.007	0.854	1.25	1.573	1.369	1.411	1.41	1.281
Cellular Component	GO:0044428	9	nuclear part	3.8394e-10	Q8IXM2	Chromatin complexes subunit BAP18 OS=Homo sapiens OX=9606 GN=BAP18 PE=1 SV=1	2.015000	Up	0.009978	BAP18	17.9	1.698	1.184	0.71	1.087	0.68	0.856	0.882	1.012	1.451	1.867	1.677	1.19	0.772	0.952	0.836	0.985	0.895	0.65	0.99	0.414	0.52	0.557	0.941	1.145	1.033	0.556	0.655	0.61	0.871	0.784	0.602	0.756	1.143	0.617	1.98	1.046	1.831	1.839
Cellular Component	GO:0044428	9	nuclear part	3.8394e-10	Q5SSJ5	Heterochromatin protein 1-binding protein 3 OS=Homo sapiens OX=9606 GN=HP1BP3 PE=1 SV=1	1.549000	Up	0.000158	HP1BP3	61.206	1.2	0.988	0.847	0.872	1.356	0.874	1.191	1.007	1.025	0.815	0.693	0.782	0.974	0.9	1.097	0.757	1.353	0.827	0.837	1.145	1.082	1.183	1.475	0.831	0.461	0.533	0.934	0.403	1.092	1.14	1.211	0.904	1.326	1.086	1.616	1.265	1.677	1.381
Cellular Component	GO:0044428	9	nuclear part	3.8394e-10	P05114	Non-histone chromosomal protein HMG-14 OS=Homo sapiens OX=9606 GN=HMGN1 PE=1 SV=3	1.752000	Up	0.022322	HMGN1	10.659	1.63	0.856	0.697	0.491	1.986	1.572	1.262	0.943	1.156	1.307	0.801	1.297	0.961	0.716	1.462	0.523	1.222	0.723	1.179	1.057	1.053	1.067	1.494	1.049	0.503	0.439	0.795	0.498	1.212	1.014	1.356	0.728	0.931	1.589	0.811	0.622	1.141	1.633
Cellular Component	GO:0044428	9	nuclear part	3.8394e-10	P29401	Transketolase OS=Homo sapiens OX=9606 GN=TKT PE=1 SV=3	1.706000	Up	0.000058	TKT	67.877	1.141	1.105	1.864	1.293	1.184	0.993	1.116	1.254	1.175	0.85	0.836	1.103	1.331	1.069	0.924	0.735	0.914	0.874	1.696	0.785	0.665	0.785	0.832	0.897	0.646	0.576	0.729	0.683	0.932	0.958	0.842	0.872	1.457	1.154	1.333	0.949	1.231	1.026
Cellular Component	GO:0044428	9	nuclear part	3.8394e-10	P42766	60S ribosomal protein L35 OS=Homo sapiens OX=9606 GN=RPL35 PE=1 SV=2	1.542000	Up	0.000000	RPL35	14.551	1.093	1.155	1.023	1.204	1.076	1.173	1.063	1.213	1.091	1.116	0.955	1.077	0.997	1.034	1.222	0.889	0.95	1.144	0.941	1.001	0.907	0.891	1.007	1.214	0.754	0.77	0.792	0.756	1.097	1.009	0.872	0.758	1.08	1.261	1.212	1.036	1.127	1.066
Cellular Component	GO:0044428	9	nuclear part	3.8394e-10	Q7L804	Rab11 family-interacting protein 2 OS=Homo sapiens OX=9606 GN=RAB11FIP2 PE=1 SV=1	1.528000	Up	0.000004	RAB11FIP2	58.278	1.237	0.935	1.198	0.991	1.145	0.966	1.066	1.131	1.084	0.714	0.636	0.793	1.003	0.921	1.209	1.139	0.765	0.698	1.216	1.028	0.968	0.981	1.006	0.879	0.973	1.195	0.979	0.734	0.988	1.014	0.877	0.961	1.279	1.168	1.447	1.21	1.318	1.068
Cellular Component	GO:0044428	9	nuclear part	3.8394e-10	P52597	Heterogeneous nuclear ribonucleoprotein F OS=Homo sapiens OX=9606 GN=HNRNPF PE=1 SV=3	1.564000	Up	0.000016	HNRNPF	45.671	1.397	1.257	0.99	1.136	1.166	1.044	1.165	1.378	1.169	1.01	0.987	1.503	1.119	1.108	1.125	0.957	0.933	0.905	0.903	0.839	0.889	0.855	1.049	1.136	0.879	0.641	0.935	0.834	1.112	0.998	0.887	0.845	1.036	1.256	1.204	1.183	1.452	1.202
Cellular Component	GO:0044428	9	nuclear part	3.8394e-10	P29083	General transcription factor IIE subunit 1 OS=Homo sapiens OX=9606 GN=GTF2E1 PE=1 SV=2	1.899000	Up	0.000022	GTF2E1	49.452	1.028	0.926	0.942	0.939	1.136	0.874	1.084	1.733	0.909	0.72	1.208	0.782	1.132	1.219	1.161	1.13	0.867	0.859	0.954	1.01	1.013	1.034	1.216	1.095	0.608	5.208	0.981	0.525	0.94	1.038	0.908	0.871	1.447	1.755	1.218	1.429	1.391	1.515
Cellular Component	GO:0044428	9	nuclear part	3.8394e-10	Q01105	Protein SET OS=Homo sapiens OX=9606 GN=SET PE=1 SV=3	2.048000	Up	0.000000	SET	33.488	1.271	0.987	0.787	0.831	1.058	0.747	0.867	1.736	0.889	1.13	0.9	1.603	0.909	1.023	1.017	0.766	0.916	0.83	0.789	0.8	0.838	0.858	1.095	1.206	0.84	0.448	0.782	0.547	1.027	0.917	0.847	0.765	1.592	1.482	1.941	1.564	1.803	1.449
Cellular Component	GO:0044428	9	nuclear part	3.8394e-10	Q96E14	RecQ-mediated genome instability protein 2 OS=Homo sapiens OX=9606 GN=RMI2 PE=1 SV=2	2.216000	Up	0.009598	RMI2	15.865																																		0.99	2.137	1.704	1.546	2.46
Cellular Component	GO:0044428	9	nuclear part	3.8394e-10	P62312	U6 snRNA-associated Sm-like protein LSm6 OS=Homo sapiens OX=9606 GN=LSM6 PE=1 SV=1	1.531000	Up	0.000038	LSM6	9.1275	1.638	1.187	1.089	0.802	0.969	0.686	0.884	0.942	0.835	1.176	1.058	1.265	0.841	0.803	0.904	0.85	0.941	0.944	0.961	0.727	0.676	0.636	0.886	1.233	1.495	1.077	0.85	0.839	1.192	0.741	0.782	0.686	0.983	1.02	1.323	1.264	1.285	1.144
Cellular Component	GO:0044428	9	nuclear part	3.8394e-10	P84103	Serine/arginine-rich splicing factor 3 OS=Homo sapiens OX=9606 GN=SRSF3 PE=1 SV=1	1.522000	Up	0.000201	SRSF3	19.329	1.661	1.324	1.005	0.909	1.248	1.065	1.247	1.202	0.971	1.429	1.11	1.899	0.921	0.892	0.973	0.968	1.007	0.888	0.899	0.785	0.897	0.882	1.293	1.422	1.659	0.641	0.798	0.954	0.845	0.889	0.811	0.823	0.951	1.093	1.321	1.023	1.194	1.03
Cellular Component	GO:0044428	9	nuclear part	3.8394e-10	Q92620	Pre-mRNA-splicing factor ATP-dependent RNA helicase PRP16 OS=Homo sapiens OX=9606 GN=DHX38 PE=1 SV=2	1.775000	Up	0.000062	DHX38	140.5	1.053	0.829	0.951	1.004	1.06	1.009	1.11	1.035	1.137	1.092	1.212	1.139	1.072	0.926	1.06	1.311	0.769	0.701	1.034	0.85	0.898	0.793	1.036	0.88	0.678	1.004	0.9	0.712	0.835	1.005	0.925	0.839	1.551	1.66	1.182	1.332	1.412	1.068
Cellular Component	GO:0044428	9	nuclear part	3.8394e-10	Q9Y6K5	2'-5'-oligoadenylate synthase 3 OS=Homo sapiens OX=9606 GN=OAS3 PE=1 SV=3	1.640000	Up	0.000019	OAS3	121.17	1.144	0.95	1.133	1.154	1.496	0.764	1.959	1.551	1.092	1.319	1.54	0.891	0.912	0.982	1.354	1.77	0.731	0.689	1.243	0.593	1.199	0.394	0.97	0.815	0.508	0.773	0.66	0.549	0.918	0.843	0.659	0.718	0.956	1.005	0.935	1.022	0.889	1.173
Cellular Component	GO:0044428	9	nuclear part	3.8394e-10	Q8N9N2	Activating signal cointegrator 1 complex subunit 1 OS=Homo sapiens OX=9606 GN=ASCC1 PE=1 SV=1	2.017000	Up	0.000001	ASCC1	45.509				1.047	1.272	1.07	1.092	0.977					1.229	1.284	1.187	1.036				0.888	0.945	0.84	0.965	0.99					0.973	0.992	0.658	0.718	1.228	1.028	1.559	1.351	1.298	1.285
Cellular Component	GO:0044428	9	nuclear part	3.8394e-10	P62847	40S ribosomal protein S24 OS=Homo sapiens OX=9606 GN=RPS24 PE=1 SV=1	1.514000	Up	0.000141	RPS24	15.423	1.662	1.802	1.692	0.963	1.022	1.037	0.913	0.924	0.931	1.336	1.058	1.019	0.799	0.935	1.086	0.636	1.115	1.05	0.878	0.852	0.665	0.813	1.013	0.95	0.673	0.459	0.831	0.712	0.799	0.794	0.863	0.819	1.043	0.861	1.332	1.041	1.032	1.033
Cellular Component	GO:0044428	9	nuclear part	3.8394e-10	Q13043	Serine/threonine-protein kinase 4 OS=Homo sapiens OX=9606 GN=STK4 PE=1 SV=2	2.022000	Up	0.000004	STK4	55.63	1.049	1.261	1.28	1.497	1.16	1.197	1.581	1.525	1.106	1.229	1.11	1.373	1.185	1.379	1.356	1.445	0.707	0.728	1.267	0.566	0.826	0.788	0.797	0.882	0.339	0.773	0.423	0.468	0.926	1.135	0.632	0.73	1.165	1.218	0.962	1.348	0.938	1.325
Cellular Component	GO:0044428	9	nuclear part	3.8394e-10	Q12765	Secernin-1 OS=Homo sapiens OX=9606 GN=SCRN1 PE=1 SV=2	2.251000	Up	0.000040	SCRN1	46.382	1.34	1.198	0.824	1.323	1.4	1.068	1.498	0.986	1.449	1.012	1.03	1.069	1.219	1.087	1.224	0.949	0.756	0.793	0.871	0.731	0.933	0.705	0.867	0.763	0.647	0.719	0.657	0.588	1.089	0.902	0.716	0.835	1.458	1.067	1.178	2.184	1.531	1.551
Cellular Component	GO:0044428	9	nuclear part	3.8394e-10	Q14258	E3 ubiquitin/ISG15 ligase TRIM25 OS=Homo sapiens OX=9606 GN=TRIM25 PE=1 SV=2	1.616000	Up	0.000000	TRIM25	70.973	1.075	1.204	1.31	1.099	1.041	1.027	1.241	1.116	1.238	1.337	0.956	0.921	0.969	1.078	1.285	1.366	0.702	0.715	1.303	0.782	0.82	0.814	0.77	0.679	0.521	0.578	0.723	0.597	0.796	0.983	0.831	0.73	1.25	1.208	1.237	1.314	1.187	1.246
Cellular Component	GO:0044428	9	nuclear part	3.8394e-10	Q92522	Histone H1x OS=Homo sapiens OX=9606 GN=H1FX PE=1 SV=1	1.712000	Up	0.000103	H1FX	22.487	1.913	1.399	0.852	0.785	1.516	1.077	1.358	1.335	1.395	0.974	0.664	1.481	1.067	1.014	1.297	0.716	1.087	0.691	0.798	0.714	0.922	0.796	1.331	0.742	0.521	0.645	0.589	0.438	1.035	1.092	0.918	0.634	1.044	1.522	1.302	1.134	1.138	1.043
Cellular Component	GO:0044428	9	nuclear part	3.8394e-10	Q9Y383	Putative RNA-binding protein Luc7-like 2 OS=Homo sapiens OX=9606 GN=LUC7L2 PE=1 SV=2	1.698000	Up	0.000001	LUC7L2	46.513	1.1	1.013	0.961	1.07	1.157	1.056	1.066	1.298	0.991	1.079	0.822	1.194	1.046	0.946	1.062	1.007	0.937	0.933	0.92	0.895	0.896	0.888	1.097	0.997	0.655	0.667	0.848	0.575	0.788	0.963	0.892	0.834	1.225	1.124	1.272	1.253	1.607	1.342
Cellular Component	GO:0044428	9	nuclear part	3.8394e-10	P27694	Replication protein A 70 kDa DNA-binding subunit OS=Homo sapiens OX=9606 GN=RPA1 PE=1 SV=2	1.790000	Up	0.000000	RPA1	68.137	1.854	1.355	1.1	1.127	1.523	0.918	1.426	1.282	1.245	1.545	1.034	1.221	1.375	1.007	1.379	1.073	0.838	0.754	1.049	0.749	0.883	0.776	1.033	0.778	0.532	0.644	0.805	0.624	1.041	0.964	0.745	0.816	1.256	1.014	1.446	1.086	1.234	1.206
Cellular Component	GO:0044428	9	nuclear part	3.8394e-10	P19388	"DNA-directed RNA polymerases I, II, and III subunit RPABC1 OS=Homo sapiens OX=9606 GN=POLR2E PE=1 SV=4"	1.515000	Up	0.000362	POLR2E	24.551	1.253	1.029	0.853	1.29	1.243	1.117	1.145	1.249	0.969	1.234	0.891	1.221	1.044	1.039	1.17	1.159	0.823	0.823	0.939	0.924	0.759	0.894	1.019	1.136	0.972	0.823	0.812	0.851	1.027	0.997	0.837	0.876	1.119	1.262	1.463	1.334	1.724	1.358
Cellular Component	GO:0044428	9	nuclear part	3.8394e-10	Q5SW79	Centrosomal protein of 170 kDa OS=Homo sapiens OX=9606 GN=CEP170 PE=1 SV=1	2.222000	Up	0.000000	CEP170	175.29	1.165	1.215	1.374	1.471	1.115	1.615	1.384	1.121	1.264	1.101	2.182	1.371	1.438	1.687	1.723	1.488	0.831	0.667	1.23	0.706	0.948	0.733	0.897	0.777	0.547	0.333	0.643	0.639	0.989	1.144	0.668	0.71	1.795	1.237	1.245	1.286	1.207	1.419
Cellular Component	GO:0044428	9	nuclear part	3.8394e-10	O94906	Pre-mRNA-processing factor 6 OS=Homo sapiens OX=9606 GN=PRPF6 PE=1 SV=1	1.559000	Up	0.000322	PRPF6	106.92	1.126	0.981	0.858	0.982	1.261	1.058	1.205	1.19	1.181	1.121	0.931	1.241	1.267	1.068	1.197	1.236	0.797	0.714	0.859	0.838	0.908	0.918	0.963	0.848	0.711	0.732	0.83	0.638	0.921	1.026	0.856	0.878	1.262	1.163	1.051	1.077	1.492	1.369
Cellular Component	GO:0044428	9	nuclear part	3.8394e-10	Q9H6F5	Coiled-coil domain-containing protein 86 OS=Homo sapiens OX=9606 GN=CCDC86 PE=1 SV=1	1.851000	Up	0.000198	CCDC86	40.235				1.054	1.441	1.653	1.626	1.688	1.562	1.595	1.086	1.169	1.352	1.32	1.335	1.096				0.902	1.206	0.916	1.191	0.879	0.813	0.793	0.836	0.759	1.382	1.285	0.812	0.841	1.243	1.019	0.919	0.797	1.286	1.138
Cellular Component	GO:0044428	9	nuclear part	3.8394e-10	P23497	Nuclear autoantigen Sp-100 OS=Homo sapiens OX=9606 GN=SP100 PE=1 SV=3	1.776000	Up	0.000025	SP100	100.42	1.184	1.391	1.117	1.225	1.045	1.117	1.18	1.1	2.11	1.594	1.228	0.695	1.086	1.078	1.388	0.799	0.737	0.544	1.151	0.865	0.861	0.765	0.952	0.859	0.627	0.711	0.831	0.593	0.713	0.771	0.655	0.614	0.767	1.035	0.785	1.098	1.016	1.006
Cellular Component	GO:0044428	9	nuclear part	3.8394e-10	Q14692	Ribosome biogenesis protein BMS1 homolog OS=Homo sapiens OX=9606 GN=BMS1 PE=1 SV=1	1.709000	Up	0.001542	BMS1	145.81	0.671	0.777	0.882	1.214	1.084	1.176	1.259	0.927	2.077	1.85	1.055	0.904	1.514	1.169	1.676	1.645	0.659	0.674	1.316	0.996	1.157	1.013	1.31	0.886	0.529	0.775	0.851	0.504	1.241	1.241	1.128	1.134	1.4	1.577	0.997	1.18	1.727	1.443
Cellular Component	GO:0044428	9	nuclear part	3.8394e-10	P46782	40S ribosomal protein S5 OS=Homo sapiens OX=9606 GN=RPS5 PE=1 SV=4	1.518000	Up	0.000001	RPS5	22.876	1.329	1.324	1.207	1.118	1.04	1.176	1.238	1.154	1.098	1.337	1.326	1.312	0.884	1.107	1.147	0.853	0.957	0.894	1.163	0.887	0.908	0.943	1.176	1.368	1.414	0.763	1.023	1.007	1.085	0.96	0.827	0.928	1.077	1.108	1.054	0.999	1.12	1.075
Cellular Component	GO:0044428	9	nuclear part	3.8394e-10	P53396	ATP-citrate synthase OS=Homo sapiens OX=9606 GN=ACLY PE=1 SV=3	1.528000	Up	0.000002	ACLY	120.84	0.881	0.958	1.636	1.209	0.787	0.798	1.026	0.88	1.102	1.291	1.853	1.33	0.902	1.131	0.924	1.542	0.852	0.93	1.731	0.755	0.75	0.771	0.781	0.82	0.713	0.939	0.781	0.952	0.795	0.919	0.876	0.881	1.237	1.164	1.239	1.086	1.257	1.036
Cellular Component	GO:0044428	9	nuclear part	3.8394e-10	P27695	DNA-(apurinic or apyrimidinic site) lyase OS=Homo sapiens OX=9606 GN=APEX1 PE=1 SV=2	1.731000	Up	0.000115	APEX1	35.554	0.901	0.906	0.911	0.697	1.018	0.898	0.946	0.998	0.905	0.956	0.813	0.881	0.819	0.855	0.995	0.986	1.364	0.831	0.732	1.038	1.036	1.231	1.424	1.06	0.692	0.832	0.961	0.664	0.889	1.024	1.184	0.976	1.502	1.302	1.502	1.244	1.937	1.788
Cellular Component	GO:0044428	9	nuclear part	3.8394e-10	Q6P2E9	Enhancer of mRNA-decapping protein 4 OS=Homo sapiens OX=9606 GN=EDC4 PE=1 SV=1	1.525000	Up	0.000603	EDC4	151.66	1.174	0.915	1.143	1.102	1.181	1.007	1.007	1.093	1.142	1.184	1.133	1.529	1.33	1.048	0.992	0.987	0.89	0.796	1.241	0.884	0.893	0.751	0.872	0.784	0.761	0.733	0.902	0.896	0.832	0.824	0.606	0.537	1.496	1.259	0.983	1.135	1.146	1.056
Cellular Component	GO:0044428	9	nuclear part	3.8394e-10	P09525	Annexin A4 OS=Homo sapiens OX=9606 GN=ANXA4 PE=1 SV=4	2.096000	Up	0.003480	ANXA4	35.882	1.163	0.968	1.06	1.062	0.956	1.187	1.001	1.048	1.128	1.408	2.144	1.764	0.917	1.09	0.917	1.596	0.746	0.755	1.093	0.755	0.65	0.675	0.762	0.948	0.781	0.799	0.581	0.818	0.763	0.921	0.8	0.823	2.005	1.928	0.93	1.124	1.267	1.089
Cellular Component	GO:0044428	9	nuclear part	3.8394e-10	P29590	Protein PML OS=Homo sapiens OX=9606 GN=PML PE=1 SV=3	1.672000	Up	0.000037	PML	97.55	1.123	0.914	1.017	1.129	0.961	2.126	1.145	1.597	1.185	1.369	1.407	0.97	1.05	0.979	1.409	1.14	0.613	0.569	1.213	0.656	0.794	0.73	1.052	0.901	0.608	0.804	0.748	0.567	0.971	1.031	0.67	0.687	1.031	1.155	0.794	0.933	1.009	1.215
Cellular Component	GO:0044428	9	nuclear part	3.8394e-10	Q9Y4X5	E3 ubiquitin-protein ligase ARIH1 OS=Homo sapiens OX=9606 GN=ARIH1 PE=1 SV=2	1.583000	Up	0.000517	ARIH1	64.117	0.818	0.878	1.101	0.849	0.939	0.994	0.912	1.285	0.978	0.933	1.209	0.815	0.894	1.091	1.066	1.239	0.942	0.783	1.209	0.897	0.848	0.924	0.933	0.881	0.938	1.114	1.045	0.999	1.004	0.899	0.997	0.99	1.408	1.52	0.999	1.164	1.12	1.404
Cellular Component	GO:0044428	9	nuclear part	3.8394e-10	P00533	Epidermal growth factor receptor OS=Homo sapiens OX=9606 GN=EGFR PE=1 SV=2	1.531000	Up	0.000056	EGFR	134.28	2.098	1.239	0.707	1.54	1.71	1.366	1.624	1.29	1.393	1.283	0.822	1.169	1.319	0.995	1.61	1.181	0.842	0.819	0.682	0.812	0.902	0.928	0.91	0.878	0.845	1.138	0.849	0.755	0.951	1.024	0.654	0.699	1	1.13	0.936	1.149	1.313	1.19
Cellular Component	GO:0044428	9	nuclear part	3.8394e-10	Q8WUA4	General transcription factor 3C polypeptide 2 OS=Homo sapiens OX=9606 GN=GTF3C2 PE=1 SV=2	1.644000	Up	0.001098	GTF3C2	100.68	1.02	0.848	0.811														0.852	0.775	0.742															1.454	1.403	1.352	1.488	1.017
Cellular Component	GO:0044428	9	nuclear part	3.8394e-10	O95232	Luc7-like protein 3 OS=Homo sapiens OX=9606 GN=LUC7L3 PE=1 SV=2	1.505000	Up	0.000000	LUC7L3	51.466	1.15	0.971	0.936	0.94	1.178	1.039	0.99	1.099	0.859	0.899	0.9	1.077	1.355	1.081	1.12	1.119	0.958	0.823	0.979	0.853	0.984	0.984	1.053	0.937	0.773	0.782	0.745	0.768	0.994	1.052	0.979	0.911	1.245	1.296	1.418	1.275	1.343	1.202
Cellular Component	GO:0044428	9	nuclear part	3.8394e-10	P52272	Heterogeneous nuclear ribonucleoprotein M OS=Homo sapiens OX=9606 GN=HNRNPM PE=1 SV=3	1.559000	Up	0.000002	HNRNPM	77.515	1.695	1.173	0.931	1.009	1.218	0.998	1.174	1.073	1.189	1.125	1.057	1.607	1.273	1.164	1.252	0.921	0.986	0.878	0.966	0.777	0.918	0.842	1.031	0.98	0.874	0.781	0.878	0.758	1.313	1.071	0.882	0.916	1.12	1.048	1.215	1.015	1.354	1.172
Cellular Component	GO:0044428	9	nuclear part	3.8394e-10	P14866	Heterogeneous nuclear ribonucleoprotein L OS=Homo sapiens OX=9606 GN=HNRNPL PE=1 SV=2	1.523000	Up	0.000000	HNRNPL	64.132	1.469	1.118	0.956	0.996	1.33	1.151	1.298	1.331	1.198	1.138	0.931	1.558	1.149	1.043	1.221	0.759	0.995	0.814	0.877	0.874	0.941	0.944	1.153	0.945	0.689	0.653	0.891	0.709	0.987	0.99	0.912	0.876	1.078	1.133	1.194	1.001	1.21	1.067
Cellular Component	GO:0044428	9	nuclear part	3.8394e-10	Q9NZM1	Myoferlin OS=Homo sapiens OX=9606 GN=MYOF PE=1 SV=1	1.899000	Up	0.000657	MYOF	234.71	1.666	1.912	0.994	1.786	1.439	1.809	1.806	0.938	1.817	1.322	1.061	0.939	1.679	1.541	1.728	1.423	0.663	0.647	0.949	0.676	0.725	0.702	0.837	0.68	0.553	0.697	0.568	0.516	1.017	1.246	0.605	0.688	1.005	1.43	0.722	0.907	0.717	0.861
Cellular Component	GO:0044428	9	nuclear part	3.8394e-10	Q8N3C0	Activating signal cointegrator 1 complex subunit 3 OS=Homo sapiens OX=9606 GN=ASCC3 PE=1 SV=3	1.577000	Up	0.000475	ASCC3	251.46	0.956	1.11	1.446	1.279	1.281	1.236	1.131	1.115	1.215	1.21	1.495	0.905	1.139	1.188	1.188	1.023	0.675	0.675	1.297	1.08	0.949	1.075	1.038	1.113	0.993	1.183	0.783	0.786	0.877	1.088	0.664	0.954	1.52	0.985	1.207	1.357	1.251	1.287
Cellular Component	GO:0044428	9	nuclear part	3.8394e-10	Q96AG4	Leucine-rich repeat-containing protein 59 OS=Homo sapiens OX=9606 GN=LRRC59 PE=1 SV=1	1.662000	Up	0.000002	LRRC59	34.93	0.915	1.341	1.431	1.122	1.039	1.098	1.111	0.951	1.096	1.412	0.938	1.059	1.007	1.284	1.283	1.09	0.746	0.876	1.435	0.889	0.775	0.883	0.922	0.96	0.621	0.698	0.733	0.721	0.824	0.968	0.919	0.922	1.285	1.088	1.249	0.956	1.124	1.178
Cellular Component	GO:0044428	9	nuclear part	3.8394e-10	P07437	Tubulin beta chain OS=Homo sapiens OX=9606 GN=TUBB PE=1 SV=2	1.679000	Up	0.000117	TUBB	49.67	1.091	1.114	2.026	1.093	1.213	1.066	1.296	1.051	1.162	1.297	1.357	1.056	1.142	1.032	1.075	1.041	0.543	0.643	2.023	0.684	0.762	0.61	0.874	0.824	0.655	0.495	0.666	0.563	1	0.816	0.562	0.587	1.352	0.995	0.895	0.952	0.777	0.933
Cellular Component	GO:0044428	9	nuclear part	3.8394e-10	Q5VTL8	Pre-mRNA-splicing factor 38B OS=Homo sapiens OX=9606 GN=PRPF38B PE=1 SV=1	1.660000	Up	0.000117	PRPF38B	64.467	1.268	0.943	0.983	1.16	0.949	1.196	1.22	1.151					1.031	0.895	1.074	0.987	0.856	0.712	0.881	0.807	1.043	0.736	1.354	0.899					1.188	0.94	0.869	1.022	1.21	1.54	1.28	1.089	1.526	1.298
Cellular Component	GO:0044428	9	nuclear part	3.8394e-10	Q6FI81	Anamorsin OS=Homo sapiens OX=9606 GN=CIAPIN1 PE=1 SV=2	1.514000	Up	0.001138	CIAPIN1	33.582	1.141	1.068	1.388	1.022	1.288	0.694	0.87	1.498	1.109	1.187	1.005	1.504	1.188	0.946	1.154	1.057	0.773	0.819	1.329	0.725	0.753	0.758	0.648	0.776	0.923	0.961	0.883	0.917	1.015	0.974	0.826	0.762	1.598	1.43	0.981	1.266	1.079	1.067
Cellular Component	GO:0044428	9	nuclear part	3.8394e-10	P52926	High mobility group protein HMGI-C OS=Homo sapiens OX=9606 GN=HMGA2 PE=1 SV=1	5.874000	Up	0.029355	HMGA2	11.832	0.457	0.265	0.401	0.264	0.566	0.238	0.368	2.77	0.172	0.316	3.258	0.56					0.424	0.424	0.389	0.3	0.304	0.358	0.503	0.445	0.336	0.546	0.363	0.287						0.856	1.074	0.898	7.111	1.074
Cellular Component	GO:0044428	9	nuclear part	3.8394e-10	Q9BQG0	Myb-binding protein 1A OS=Homo sapiens OX=9606 GN=MYBBP1A PE=1 SV=2	1.726000	Up	0.002656	MYBBP1A	148.85	0.72	0.852	1.22	0.883	1.261	1.218	1.227	1.48	1.815	1.778	0.706	0.893	0.947	0.795	1.289	1.048	0.636	0.552	1.754	0.716	0.921	0.834	1.158	0.771	0.505	1.072	0.711	0.749	0.878	0.872	0.842	0.69	1.138	1.23	1.029	0.998	1.894	1.858
Cellular Component	GO:0044428	9	nuclear part	3.8394e-10	Q8IYB3	Serine/arginine repetitive matrix protein 1 OS=Homo sapiens OX=9606 GN=SRRM1 PE=1 SV=2	1.510000	Up	0.004517	SRRM1	102.33	0.825	0.954	0.88	0.893	1.08	1.027	1.098	0.93	1.155	0.863	0.997	0.965	0.938	0.956	1.211	0.781	1.08	0.925	0.902	0.936	1.164	1.054	1.268	0.861	0.628	0.934	0.856	0.769	0.759	1.076	0.847	0.966	1.035	1.169	1.106	0.98	1.546	1.62
Cellular Component	GO:0044428	9	nuclear part	3.8394e-10	Q9H444	Charged multivesicular body protein 4b OS=Homo sapiens OX=9606 GN=CHMP4B PE=1 SV=1	1.515000	Up	0.000002	CHMP4B	24.95	1.08	1.202	1.009	1.062	1.283	0.93	1.147	1.596	1.184	1.202	0.97	1.502	1.055	1.057	1.325	1.473	0.759	0.802	0.974	0.922	0.967	0.87	0.94	0.904	0.761	0.633	0.7	0.635	0.98	0.953	0.701	0.774	1.224	1.214	1.002	1.203	1.024	1.064
Cellular Component	GO:0044428	9	nuclear part	3.8394e-10	P12956	X-ray repair cross-complementing protein 6 OS=Homo sapiens OX=9606 GN=XRCC6 PE=1 SV=2	1.756000	Up	0.000000	XRCC6	69.842	1.198	0.95	1.094	0.953	1.114	0.879	1.007	1.031	0.982	1.017	0.861	1.004	0.969	0.993	1.003	0.84	0.969	0.808	1.169	0.885	0.908	0.883	1.158	0.871	0.606	0.644	0.811	0.581	0.849	0.879	0.871	0.881	1.34	1.408	1.515	1.295	1.588	1.293
Cellular Component	GO:0044428	9	nuclear part	3.8394e-10	P28370	Probable global transcription activator SNF2L1 OS=Homo sapiens OX=9606 GN=SMARCA1 PE=1 SV=2	1.513000	Up	0.000004	SMARCA1	122.6				1.288	1.39	1.03	1.238	1.216					1.539	1.492	1.411	1.382				0.834	0.896	0.836	0.847	0.801					1.151	1.087	0.777	0.793	1.326	1.205	1.429	1.326	1.514	1.186
Cellular Component	GO:0044428	9	nuclear part	3.8394e-10	P30626	Sorcin OS=Homo sapiens OX=9606 GN=SRI PE=1 SV=1	1.531000	Up	0.000003	SRI	21.676	1.083	1.03	0.769	1.453	1.208	1.063	1.237	1.059	1.232	1.588	1.288	1.499	1.203	1.114	1.186	1.092	0.773	0.781	0.861	0.836	0.871	0.827	1.047	1.276	1.642	0.965	0.986	1.008	0.994	0.932	0.67	0.847	1.107	1.05	0.996	1.145	1.328	1.224
Cellular Component	GO:0044428	9	nuclear part	3.8394e-10	Q8IXQ6	Protein mono-ADP-ribosyltransferase PARP9 OS=Homo sapiens OX=9606 GN=PARP9 PE=1 SV=2	1.513000	Up	0.049783	PARP9	96.342	1.25	1.322	1.509	1.731	0.999	1.876	1.516	0.832	1.472	1.078	1.044	0.795	1.065	1.384	1.249	1.714	0.454	0.408	1.279	0.446	0.562	0.508	0.588	0.621	0.295	0.34	0.609	0.449	0.947	0.978	1.021	0.895	1.103	0.596	0.546	0.798	0.586	0.53
Cellular Component	GO:0044428	9	nuclear part	3.8394e-10	Q14157	Ubiquitin-associated protein 2-like OS=Homo sapiens OX=9606 GN=UBAP2L PE=1 SV=2	1.688000	Up	0.000004	UBAP2L	114.53	0.891	1.027	1.443	0.965	0.888	0.996	0.903	1.155	0.925	1.15	0.928	1.192	1.04	0.884	0.865	0.888	0.796	0.896	1.458	0.854	0.854	0.872	0.973	1.061	0.923	0.742	0.999	0.835	0.979	0.842	0.805	0.772	1.099	1.163	1.184	1.131	1.367	1.033
Cellular Component	GO:0044428	9	nuclear part	3.8394e-10	Q01831	DNA repair protein complementing XP-C cells OS=Homo sapiens OX=9606 GN=XPC PE=1 SV=4	1.535000	Up	0.000984	XPC	105.95	1.878	1.44	0.679	1.446	1.775	1.391	1.552	1.212	1.278	1.472	0.91	0.553	1.356	1.305	1.532	0.669	0.905	0.679	0.703	0.81	0.904	0.966	1.18	0.704	0.572	0.644	1.01	0.409	0.922	1.154	0.873	0.653	1.336	1.012	0.923	1.052	1.343	1.451
Cellular Component	GO:0044428	9	nuclear part	3.8394e-10	P17844	Probable ATP-dependent RNA helicase DDX5 OS=Homo sapiens OX=9606 GN=DDX5 PE=1 SV=1	1.577000	Up	0.000000	DDX5	69.147	1.201	1.08	1.127	1.048	1.115	1.044	1.122	1.295	1.219	1.285	0.986	1.45	1.237	1.064	1.294	1.103	0.817	0.804	1.085	0.899	0.908	0.869	0.958	0.952	0.642	0.579	0.838	0.738	1.035	0.961	0.813	0.806	1.219	1.302	1.123	1.117	1.272	1.258
Cellular Component	GO:0044428	9	nuclear part	3.8394e-10	P52564	Dual specificity mitogen-activated protein kinase kinase 6 OS=Homo sapiens OX=9606 GN=MAP2K6 PE=1 SV=1	1.509000	Up	0.000280	MAP2K6	37.492	1.346	1.251	1.102						2.071	2.112	0.906	1.159	1.135	1.116	1.689	0.945	1.039	0.944	0.956						0.985	1.039	0.953	0.846	1.038	1.079	0.9	1.335	1.1	1.4	1.012	1.242	1.244	1.004
Cellular Component	GO:0044428	9	nuclear part	3.8394e-10	Q9NW08	DNA-directed RNA polymerase III subunit RPC2 OS=Homo sapiens OX=9606 GN=POLR3B PE=1 SV=2	1.823000	Up	0.000078	POLR3B	127.78																																		1.688	1.451	1.254	1.8	1.47
Cellular Component	GO:0044428	9	nuclear part	3.8394e-10	P26583	High mobility group protein B2 OS=Homo sapiens OX=9606 GN=HMGB2 PE=1 SV=2	1.678000	Up	0.000102	HMGB2	24.033	1.247	1.292	1.613	0.696	1.321	1.139	1.002	1.01	0.844	0.647	0.588	0.995	0.656	0.757	1.072	0.702	1.427	0.831	1.358	0.946	0.852	1.077	1.361	0.873	0.469	0.386	0.555	0.353	0.872	1.016	1.235	0.808	1.017	1.72	1.307	1.267	1.295	1.28
Cellular Component	GO:0044428	9	nuclear part	3.8394e-10	O14907	Tax1-binding protein 3 OS=Homo sapiens OX=9606 GN=TAX1BP3 PE=1 SV=2	1.537000	Up	0.000000	TAX1BP3	13.735	1.375	1.15	0.86	0.851	0.892	1.209	1.026	1.019	0.872	0.834	1.25	1.489	0.975	0.875	0.934	0.963	0.939	0.901	0.925	0.82	0.83	0.739	0.915	1.531	1.663	0.847	0.809	0.975	1.27	0.895	1.025	0.91	1.145	1.07	1.173	1.24	1.212	1.186
Cellular Component	GO:0044428	9	nuclear part	3.8394e-10	O43670	BUB3-interacting and GLEBS motif-containing protein ZNF207 OS=Homo sapiens OX=9606 GN=ZNF207 PE=1 SV=1	1.625000	Up	0.000003	ZNF207	50.75				1.652	0.986	1.449	1.536	1.353					1.176	0.957	1.152	0.684				1.412	1.26	0.946	1.542	1.185					1.165	0.944	0.815	0.921	1.064	1.024	1.194	0.953	1.109	1.06
Cellular Component	GO:0044428	9	nuclear part	3.8394e-10	P41227	N-alpha-acetyltransferase 10 OS=Homo sapiens OX=9606 GN=NAA10 PE=1 SV=1	1.571000	Up	0.001280	NAA10	26.458	1.157	1.392	1.771	0.854	0.742	1.182	1.023	1.12	1.284	1.39	0.964	1.475	1.691	1.282	1.302	0.847	0.891	0.928	1.281	0.768	0.874	0.833	0.984	1.075	0.993	0.606	0.965	0.901	1.43	1.058	0.921	1.015	1.153	1.371	0.893	0.837	1.329	1.214
Cellular Component	GO:0044428	9	nuclear part	3.8394e-10	Q08752	Peptidyl-prolyl cis-trans isomerase D OS=Homo sapiens OX=9606 GN=PPID PE=1 SV=3	1.551000	Up	0.000162	PPID	40.763	0.981	1.045	1.533	1.021	0.921	1.009	0.969	1.332	0.962	1.145	0.862	1.498	1.053	0.953	0.506	1.525	0.749	0.713	1.351	0.984	0.949	1.257	0.887	0.924	0.77	0.822	0.893	0.777	0.858	0.955	0.892	0.957	1.435	1.614	1.366	1.118	1.224	1.277
Cellular Component	GO:0044428	9	nuclear part	3.8394e-10	O15234	Protein CASC3 OS=Homo sapiens OX=9606 GN=CASC3 PE=1 SV=2	1.565000	Up	0.000165	CASC3	76.277	1.441	1.182	0.794	1.334	1.743	0.942	1.62	1.506	1.117	1.5	0.866	1.54	2.004	1.603	1.862	1.106	0.704	0.732	1.099	0.718	0.828	0.808	1.047	0.849	0.69	0.574	0.752	0.641	1.243	1.265	0.768	1.018	1.33	1.025	0.937	1.027	0.907	0.861
Cellular Component	GO:0044428	9	nuclear part	3.8394e-10	Q99729	Heterogeneous nuclear ribonucleoprotein A/B OS=Homo sapiens OX=9606 GN=HNRNPAB PE=1 SV=2	1.674000	Up	0.000739	HNRNPAB	36.224	1.607	1.162	0.874	0.967	1.229	1.281	1.202	1.27	1.268	1.245	0.834	1.529	1.555	1.371	1.536	0.871	0.795	0.684	0.901	0.703	0.779	0.72	0.941	0.82	0.557	0.664	0.841	0.582	1.225	1.105	0.888	0.762	1.137	1.1	0.759	0.919	1.182	1.234
Cellular Component	GO:0044428	9	nuclear part	3.8394e-10	Q5H9R7	Serine/threonine-protein phosphatase 6 regulatory subunit 3 OS=Homo sapiens OX=9606 GN=PPP6R3 PE=1 SV=2	1.587000	Up	0.000037	PPP6R3	97.668	1.224	1.063	0.994	1.682	1.414	1.245	1.361	1.565	1.386	1.311	0.999	0.909	1.605	1.397	1.464	1.102	0.77	0.844	0.955	1	1.058	0.989	1.031	0.989	0.742	0.506	0.841	0.717	1.495	1.28	0.735	0.976	1.545	1.075	1.24	1.442	1.312	1.249
Cellular Component	GO:0044428	9	nuclear part	3.8394e-10	Q9NQG5	Regulation of nuclear pre-mRNA domain-containing protein 1B OS=Homo sapiens OX=9606 GN=RPRD1B PE=1 SV=1	1.769000	Up	0.000015	RPRD1B	36.899	1.527	1.19	0.881	1.051	1.203	0.79	1.122	1.948	1.132	1.114	0.857	1.409	1.274	1.142	1.185	1.079	0.978	0.894	0.839	0.844	0.772	0.876	0.997	0.816	0.839	1.144	0.859	0.769	1.048	1.008	1.04	0.942	1.436	1.201	1.16	1.209	1.341	1.635
Cellular Component	GO:0044428	9	nuclear part	3.8394e-10	P02545	Prelamin-A/C OS=Homo sapiens OX=9606 GN=LMNA PE=1 SV=1	1.616000	Up	0.008757	LMNA	74.139	0.992	1.114	0.871	1.028	1.412	1.473	1.074	0.998	1.155	0.829	0.904	0.663	1.142	0.952	1.048	0.761	0.87	0.737	0.864	1.095	1.272	0.982	1.387	0.905	0.559	0.705	0.962	0.503	1.076	1.101	0.807	0.818	1.144	0.95	1.721	1.945	1.372	1.38
Cellular Component	GO:0044428	9	nuclear part	3.8394e-10	Q9BWJ5	Splicing factor 3B subunit 5 OS=Homo sapiens OX=9606 GN=SF3B5 PE=1 SV=1	1.527000	Up	0.000003	SF3B5	10.135	2.183	1.213	1.07	1.149	1.167	0.97	1.164	0.994	1.029	1.453	1.356	1.286	1.067	1.125	0.936	1.146	1.202	1.084	1.029	0.873	0.865	0.895	1.011	1.1	1.082	1.011	0.895	0.87	1.244	0.956	0.779	1.009	1.092	1.063	1.348	1.141	1.266	1.126
Cellular Component	GO:0044428	9	nuclear part	3.8394e-10	P38159	"RNA-binding motif protein, X chromosome OS=Homo sapiens OX=9606 GN=RBMX PE=1 SV=3"	1.651000	Up	0.000003	RBMX	42.331	1.533	1.07	0.901	0.923	1.28	1.095	1.255	1.464	1.082	1.121	1.13	1.804	1.121	0.957	1.201	0.564	0.858	0.806	0.835	0.761	0.963	0.782	1.263	1.176	1.08	0.649	0.847	0.813	1.225	0.872	0.749	0.833	1.091	1.111	1.263	1.076	1.363	1.123
Cellular Component	GO:0044428	9	nuclear part	3.8394e-10	Q92466	DNA damage-binding protein 2 OS=Homo sapiens OX=9606 GN=DDB2 PE=1 SV=1	3.189000	Up	0.000015	DDB2	47.863	2.015	1.535	0.451	1.793	1.755	1.39	1.341	2.004	1.633	1.686	1.109	0.941	1.707	1.306	1.784	0.709	0.519	0.369	0.479	0.62	0.591	0.633	0.623	0.545	0.497	0.89	0.616	0.556	0.759	1.059	0.549	0.488	1.339	0.743	0.95	1.59	1.158	1.713
Cellular Component	GO:0044428	9	nuclear part	3.8394e-10	O75367	Core histone macro-H2A.1 OS=Homo sapiens OX=9606 GN=H2AFY PE=1 SV=4	1.593000	Up	0.001343	H2AFY	39.617	1.458	1.057	0.97	0.893	1.521	1.215	1.251	1.422	1.492	1.021	0.683	1.023	1.309	1.143	1.226	0.941	0.966	0.697	0.972	0.847	0.91	0.89	1.105	0.736	0.533	0.553	0.706	0.506	1.157	1.013	0.926	0.82	0.976	1.156	1.616	1.062	1.399	1.158
Cellular Component	GO:0044428	9	nuclear part	3.8394e-10	P18583	Protein SON OS=Homo sapiens OX=9606 GN=SON PE=1 SV=4	1.632000	Up	0.000040	SON	263.83	1.63	1.327	1.07	0.956	1.157	1.268	1.487	1.316	1.094	1.089	1.109	1.35	0.978	0.949	1.13	0.875	1.1	0.841	0.952	0.878	0.888	0.914	1.13	0.892	0.83	1.211	0.99	0.795	1.035	0.946	0.874	0.842	0.977	1.258	1.244	1.131	0.918	1.214
Cellular Component	GO:0044428	9	nuclear part	3.8394e-10	P85037	Forkhead box protein K1 OS=Homo sapiens OX=9606 GN=FOXK1 PE=1 SV=1	1.869000	Up	0.000022	FOXK1	75.456	1.929	1.414	0.77	1.189	1.239	0.894	1.208	1.304	1.096	0.964	1.352	1.006	1.223	1.172	1.167	1.092	0.929	1.014	1.006	0.934	0.718	0.934	1.029	0.786	0.897	1.292	0.947	0.903	1.221	1.044	0.699	0.821	1.134	1.311	1.026	1.091	1.663	1.444
Cellular Component	GO:0044428	9	nuclear part	3.8394e-10	Q93062	RNA-binding protein with multiple splicing OS=Homo sapiens OX=9606 GN=RBPMS PE=1 SV=1	1.511000	Up	0.004864	RBPMS	21.802	1.566	1.203	0.983	0.946	1.132	0.905	1.135	1.457	1.032	1.055	1.021	1.284	1.262	0.956	1.116	0.756	0.862	0.972	0.965	0.789	0.779	0.749	0.931	0.987	1.076	0.882	0.816	0.911	1.275	0.955	0.799	0.731	1.136	1.409	1.751	1.001	1.164	0.905
Cellular Component	GO:0044428	9	nuclear part	3.8394e-10	Q9UIS9	Methyl-CpG-binding domain protein 1 OS=Homo sapiens OX=9606 GN=MBD1 PE=1 SV=2	1.678000	Up	0.004585	MBD1	66.606	1.747	1.098	0.819	0.668	1.39	1.121	1.072	1.208	1.114	1.322	1.176	1.674	1.052	1.142	0.911	0.822	1.1	0.667	0.983	0.83	1.078	0.878	1.022	0.862	0.564	0.592	0.929	0.572	1.125	1.131	0.954	0.76	0.831	1.826	1.265	1.227	1.467	1.212
Cellular Component	GO:0044428	9	nuclear part	3.8394e-10	O00567	Nucleolar protein 56 OS=Homo sapiens OX=9606 GN=NOP56 PE=1 SV=4	1.722000	Up	0.000016	NOP56	66.049	0.811	0.887	0.714	0.932	1.29	1.152	1.389	1.531	2.223	2.261	0.774	0.918	0.952	1.004	1.402	1.685	0.613	0.568	1.037	0.844	0.868	0.918	1.067	0.745	0.479	0.863	0.675	0.504	0.673	1.076	0.813	0.667	1.343	1.31	1.164	1.007	1.371	1.485
Cellular Component	GO:0044428	9	nuclear part	3.8394e-10	Q03519	Antigen peptide transporter 2 OS=Homo sapiens OX=9606 GN=TAP2 PE=1 SV=1	2.027000	Up	0.000316	TAP2	75.663	0.954	1.12	1.507	1.113	1.07	1.284	1.256	1.178	0.886	0.939	1.21	1.026	0.984	1.167	1.093	1.925	0.804	0.753	1.299	0.718	0.753	0.718	0.922	0.774	0.591	0.805	0.895	0.703	1.128	0.978	0.768	0.774	1.119	0.861	0.949	1.539	1.317	1.642
Cellular Component	GO:0044428	9	nuclear part	3.8394e-10	P32456	Guanylate-binding protein 2 OS=Homo sapiens OX=9606 GN=GBP2 PE=1 SV=3	1.830000	Up	0.000005	GBP2	67.208	1.017	1.214	1.195	1.387	1.01	1.11	1.206	1.047	1.382	1.118	1.116	0.951	1.06	1.15	1.415	1.585	0.704	0.675	1.155	0.654	0.765	0.681	0.834	0.764	0.706	1.329	0.725	0.616	0.905	0.942	0.484	0.766	1.1	1.124	1.468	1.391	1.358	1.034
Cellular Component	GO:0044428	9	nuclear part	3.8394e-10	P20671	Histone H2A type 1-D OS=Homo sapiens OX=9606 GN=H2AC7 PE=1 SV=2	1.759000	Up	0.000360	H2AC7	14.107																																		0.997	0.777	0.74	0.878	0.867
Cellular Component	GO:0044428	9	nuclear part	3.8394e-10	O76021	Ribosomal L1 domain-containing protein 1 OS=Homo sapiens OX=9606 GN=RSL1D1 PE=1 SV=3	1.537000	Up	0.000524	RSL1D1	54.972	0.815	1.183	1.781	0.901	1.218	1.365	1.185	1.314	1.684	1.825	0.779	1.025	1.083	0.958	1.648	1.104	0.696	0.666	2.131	0.913	0.927	0.979	1	0.756	0.445	0.811	0.543	0.443	0.829	1.172	0.741	0.658	1.063	1.406	0.941	1.056	1.452	1.292
Cellular Component	GO:0044428	9	nuclear part	3.8394e-10	O60832	H/ACA ribonucleoprotein complex subunit DKC1 OS=Homo sapiens OX=9606 GN=DKC1 PE=1 SV=3	1.843000	Up	0.000077	DKC1	57.673	1.027	1.356	1.13	0.946	1.474	1.747	1.361	1.186	2.01	1.966	0.714	1.298	0.987	0.879	1.408	0.942	0.786	0.575	1.233	0.885	0.935	0.923	0.948	0.618	0.738	0.818	0.799	0.666	0.837	1.057	0.836	0.674	0.971	1.642	1.116	1.092	1.49	1.346
Cellular Component	GO:0044428	9	nuclear part	3.8394e-10	Q15366	Poly(rC)-binding protein 2 OS=Homo sapiens OX=9606 GN=PCBP2 PE=1 SV=1	1.703000	Up	0.000005	PCBP2	38.58	1.221	1.153	1.045	1.227	1.342	1.135	1.336	1.278	1.217	1.21	1.14	1.258	1.157	1.109	1.175	1.199	0.84	0.796	1.151	0.999	0.978	0.915	0.998	0.938	1.028	0.836	0.911	0.94	1.119	1.094	0.8	0.819	1.187	1.089	1.2	1.035	1.263	1.254
Cellular Component	GO:0044428	9	nuclear part	3.8394e-10	Q13242	Serine/arginine-rich splicing factor 9 OS=Homo sapiens OX=9606 GN=SRSF9 PE=1 SV=1	1.522000	Up	0.012862	SRSF9	25.542	1.513	1.114	0.86	0.931	1.147	0.849	1.039	1.097	1.122	1.788	1.313	1.636	1.186	0.92	1.065	0.774	0.892	0.799	0.729	0.712	0.831	0.764	1.011	1.155	2.212	0.969	0.927	0.966	1.121	0.766	0.788	0.765	0.828	1.076	1.431	0.921	1.565	1.2
Cellular Component	GO:0044428	9	nuclear part	3.8394e-10	O75525	"KH domain-containing, RNA-binding, signal transduction-associated protein 3 OS=Homo sapiens OX=9606 GN=KHDRBS3 PE=1 SV=1"	1.529000	Up	0.000241	KHDRBS3	38.799	1.359	1.425	0.964	1	1.191	0.716	1.221	2.368	1.15	1.143	0.576	1.065	1.319	1.148	1.058	0.921	1.021	0.926	0.882	0.742	0.738	0.929	1.048	0.882	0.901	0.536	0.702	0.728	1.275	1.05	0.934	0.907	1.192	1.557	0.978	1.42	1.28	1.146
Cellular Component	GO:0044428	9	nuclear part	3.8394e-10	Q7LBC6	Lysine-specific demethylase 3B OS=Homo sapiens OX=9606 GN=KDM3B PE=1 SV=2	1.708000	Up	0.000038	KDM3B	191.58	1.393	1.45	1.044	1.106	1.196	1.331	1.329	1.251	1.193	1.28	1.034	1.293	1.174	1.081	1.157	1.16	0.935	1.041	1.058	0.764	0.985	0.872	1.192	0.874	0.654	0.515	0.721	0.539	1.08	1.022	0.896	0.905	1.074	1.451	1.232	0.894	1.23	1.134
Cellular Component	GO:0044428	9	nuclear part	3.8394e-10	Q53F19	Nuclear cap-binding protein subunit 3 OS=Homo sapiens OX=9606 GN=NCBP3 PE=1 SV=2	1.545000	Up	0.003425	NCBP3	70.592				1.121	1.027	0.891	1.079	1.206	1.004	1.036	1.012	0.898								0.875	1.034	0.909	1.176	1.075	0.677	0.734	0.994	0.67						0.995	1.31	1.178	1.439	1.408
Cellular Component	GO:0044428	9	nuclear part	3.8394e-10	Q9BUP3	Oxidoreductase HTATIP2 OS=Homo sapiens OX=9606 GN=HTATIP2 PE=1 SV=2	1.579000	Up	0.006882	HTATIP2	27.049	0.857	0.858	0.875	1.5	0.991	1.342	1.072	1.439	1.077	1.153	0.845	1.132	1.082	1	1.07	1.017	0.792	0.798	1.18	0.791	0.558	0.84	0.611	0.852	0.94	0.642	0.734	0.829	0.805	0.803	0.749	0.89	0.894	0.833	0.713	1.418	1.262	1.128
Cellular Component	GO:0044428	9	nuclear part	3.8394e-10	Q99717	Mothers against decapentaplegic homolog 5 OS=Homo sapiens OX=9606 GN=SMAD5 PE=1 SV=1	1.575000	Up	0.001836	SMAD5	52.258	1.485	1.269	1.291						1.228	1.607	0.928	1.429					1.085	0.734	1.017						0.848	1.114	0.988	0.981						1.407	1.314	0.955	1.219	1.461
Cellular Component	GO:0044428	9	nuclear part	3.8394e-10	Q8NFC6	Biorientation of chromosomes in cell division protein 1-like 1 OS=Homo sapiens OX=9606 GN=BOD1L1 PE=1 SV=2	1.835000	Up	0.000038	BOD1L1	330.46	1.407	1.167	1.572	0.971	0.831	1.202	1.037	1.54	0.971	1.023	0.9	1.349	0.908	0.939	1.025	0.47	0.868	0.81	1.141	0.821	0.878	0.812	1.065	0.899	0.615	0.746	0.71	0.541	1.294	0.911	0.709	0.737	0.918	1.121	0.779	0.829	1.15	1.147
Cellular Component	GO:0044428	9	nuclear part	3.8394e-10	P16401	Histone H1.5 OS=Homo sapiens OX=9606 GN=H1-5 PE=1 SV=3	2.952000	Up	0.000741	H1-5	22.58	1.36	1.127	1.781	1.035	1.165	1.222	1.252	1.15	1.165	0.813	0.666	1.098	0.874	1.175	1.386	1.546	0.537	0.409	1.746	0.357	0.318	0.606	0.973	0.547	0.273	0.365	0.409	0.334	0.906	1.149	0.596	0.523	1.013	1.085	0.761	1.333	1.915	1.606
Cellular Component	GO:0044428	9	nuclear part	3.8394e-10	Q9Y4C8	Probable RNA-binding protein 19 OS=Homo sapiens OX=9606 GN=RBM19 PE=1 SV=3	2.156000	Up	0.030257	RBM19	107.33	0.595	0.662	1.394	0.992	0.968	1.165	1.141	1.287									0.567	0.614	1.843	0.968	1.115	0.935	0.957	0.836										1.929	0.76	1.14	2.2	2.141
Cellular Component	GO:0044428	9	nuclear part	3.8394e-10	P78347	General transcription factor II-I OS=Homo sapiens OX=9606 GN=GTF2I PE=1 SV=2	1.856000	Up	0.000704	GTF2I	112.42	1.204	0.974	0.75	1.189	1.19	0.961	1.126	1.314	1.135	1.089	0.754	1.028	1.225	1.029	1.119	1.121	0.939	0.809	0.767	0.869	0.922	0.867	0.997	0.744	0.578	0.79	0.841	0.626	0.996	0.988	0.893	0.888	1.344	1.209	1.364	1.385	2.104	1.615
Cellular Component	GO:0044428	9	nuclear part	3.8394e-10	P50995	Annexin A11 OS=Homo sapiens OX=9606 GN=ANXA11 PE=1 SV=1	1.630000	Up	0.000139	ANXA11	54.389	1.323	1.285	0.867	1.038	1.442	0.965	1.149	1.136	1.244	0.745	0.864	0.99	1.468	1.011	1.308	1.014	1.032	1.001	0.817	0.916	1.055	0.841	0.989	0.999	0.892	0.865	0.938	0.801	1.209	1	0.775	0.934	1.617	1.135	1.23	1.745	1.204	1.259
Cellular Component	GO:0044428	9	nuclear part	3.8394e-10	P55769	NHP2-like protein 1 OS=Homo sapiens OX=9606 GN=SNU13 PE=1 SV=3	1.644000	Up	0.000035	SNU13	14.173	1.477	1.517	0.863	0.913	1.077	1.079	1.345	1.622	1.343	1.99	1.101	1.776	0.961	1.02	1.189	0.937	0.718	0.601	0.919	0.785	0.774	0.764	0.979	1.201	1.406	1.025	0.875	0.83	0.858	0.95	0.798	0.635	0.913	1.147	1.2	0.95	1.253	1.213
Cellular Component	GO:0044428	9	nuclear part	3.8394e-10	Q9Y5S9	RNA-binding protein 8A OS=Homo sapiens OX=9606 GN=RBM8A PE=1 SV=1	1.539000	Up	0.000123	RBM8A	19.889	1.165	1.014	0.801	0.992	1.091	0.944	0.921	0.916	0.88	0.84	0.959	1.37	0.942	0.934	0.836	0.952	1.053	0.749	0.921	0.86	0.734	0.831	1.092	1.338	1.202	0.765	0.695	0.746	1.048	0.848	0.81	0.815	1.278	0.928	1.367	1.248	1.358	1.084
Cellular Component	GO:0044428	9	nuclear part	3.8394e-10	P06702	Protein S100-A9 OS=Homo sapiens OX=9606 GN=S100A9 PE=1 SV=1	2.676000	Up	0.010484	S100A9	13.242	1.15	0.714	2.103	0.567	0.215	0.241	0.365	0.502	0.582	0.592	0.693	4.874	0.381	0.513	0.476	2.055	0.804	0.889	1.93	0.224	0.198	0.363	0.583	0.507	0.584	0.5	0.321	0.519	0.81	0.58	0.406	0.509	1.664	1.899	0.385	1.338	0.624	1.176
Cellular Component	GO:0044428	9	nuclear part	3.8394e-10	P62318	Small nuclear ribonucleoprotein Sm D3 OS=Homo sapiens OX=9606 GN=SNRPD3 PE=1 SV=1	1.503000	Up	0.001561	SNRPD3	13.916	1.732	1.158	0.933	0.984	1.218	1.023	1.111	1.168	1.104	1.251	1.099	1.539	0.976	0.899	1.118	1.176	0.923	0.74	0.833	0.775	0.812	0.771	1.135	1.18	1.465	1.043	0.918	0.92	1.114	0.92	0.799	0.796	0.935	1.067	1.369	0.983	1.255	0.999
Cellular Component	GO:0044428	9	nuclear part	3.8394e-10	P62805	Histone H4 OS=Homo sapiens OX=9606 GN=H4C1 PE=1 SV=2	1.647000	Up	0.000055	H4C1	11.367	1.448	1.13	0.883	0.859	1.295	0.983	1.046	1.011	0.944	0.91	0.929	1.231	0.926	0.908	0.944	0.851	1.109	0.768	0.75	0.844	0.928	0.9	1.461	1.19	0.721	0.631	0.834	0.544	1.347	0.957	0.861	0.747	0.983	1.222	1.631	1.268	1.317	1.164
Cellular Component	GO:0044428	9	nuclear part	3.8394e-10	P25815	Protein S100-P OS=Homo sapiens OX=9606 GN=S100P PE=1 SV=2	3.087000	Up	0.025957	S100P	10.4	0.654	0.339	1.779	0.172	0.136	0.115	0.191	0.168	0.505	0.41	0.575	2.627	0.216	0.314	0.209	2.309	0.444	0.606	1.933	0.109	0.478	0.337	3.747	0.339	6.335	1.588	0.685	0.453	0.7	0.236	0.188	0.279	1.57	1.017	0.234	1.113	0.378	0.738
Cellular Component	GO:0044428	9	nuclear part	3.8394e-10	O95503	Chromobox protein homolog 6 OS=Homo sapiens OX=9606 GN=CBX6 PE=1 SV=1	2.031000	Up	0.000198	CBX6	43.898				1.086	0.857	0.734	0.999	1.561					1.305	0.835	1.192	0.89				1.015	0.956	0.853	1.534	1.061					1.498	1.129	0.769	0.907	1.631	2.142	1.588	1.45	1.611	1.37
Cellular Component	GO:0044428	9	nuclear part	3.8394e-10	P42167	"Lamina-associated polypeptide 2, isoforms beta/gamma OS=Homo sapiens OX=9606 GN=TMPO PE=1 SV=2"	1.661000	Up	0.000156	TMPO	50.67	1.258	1.375	0.95	0.954	1.399	1.431	1.171	1.224	1.339	0.953	1.005	1.077	1.119	1.192	1.216	1.256	1.025	0.82	0.867	1.121	1.106	0.972	1.201	0.971	0.747	0.816	1.051	0.814	0.986	1.125	1	0.997	1.212	1.196	1.493	1.196	1.85	1.588
Cellular Component	GO:0044428	9	nuclear part	3.8394e-10	Q12933	TNF receptor-associated factor 2 OS=Homo sapiens OX=9606 GN=TRAF2 PE=1 SV=2	1.636000	Up	0.015384	TRAF2	55.859	0.842	0.754	0.605	0.894	0.94	0.932	0.908	0.973									0.804	0.792	0.817	1.105	1.083	0.831	0.956	0.922										1.481	0.892	1.194	1.515	1.724
Cellular Component	GO:0044428	9	nuclear part	3.8394e-10	Q9UIG0	Tyrosine-protein kinase BAZ1B OS=Homo sapiens OX=9606 GN=BAZ1B PE=1 SV=2	1.769000	Up	0.000578	BAZ1B	170.9	1.815	1.343	0.882	0.893	1.168	0.992	0.978	0.835	1.569	1.549	1.123	1.616	1.492	1.01	1.241	0.869	1.303	0.99	1.084	0.964	1.15	0.84	1.367	1.01	0.981	0.389	0.763	0.566	1.543	1.011	0.779	0.679	0.983	1.265	1.294	1.274	1.759	1.511
Cellular Component	GO:0044428	9	nuclear part	3.8394e-10	Q9HAV4	Exportin-5 OS=Homo sapiens OX=9606 GN=XPO5 PE=1 SV=1	2.227000	Up	0.000039	XPO5	136.31	1.094	0.97	1.978	0.99	1.487	0.763	0.92	1.132					1.112	1.011	1.129	1.498	0.613	0.74	2.12	0.89	1.17	0.975	0.93	0.725					0.957	0.898	0.745	0.777	1.542	1.243	1.198	1.135	1.835	1.603
Cellular Component	GO:0044428	9	nuclear part	3.8394e-10	Q2TAL8	Glutamine-rich protein 1 OS=Homo sapiens OX=9606 GN=QRICH1 PE=1 SV=1	1.571000	Up	0.000020	QRICH1	86.435				1.161	1.371	1.221	1.342	1.432	1.185	0.767	0.874	1.312	1.03	1.111	1.095	0.888				1.019	1.239	1.137	1.253	0.996	0.8	0.68	0.814	0.68	0.859	0.985	0.839	0.698	1.429	1.092	1.309	1.002	1.113	1.093
Cellular Component	GO:0044428	9	nuclear part	3.8394e-10	P26368	Splicing factor U2AF 65 kDa subunit OS=Homo sapiens OX=9606 GN=U2AF2 PE=1 SV=4	1.756000	Up	0.000001	U2AF2	53.5	1.38	1.243	1.091	1.026	1.302	0.982	1.229	1.303	1.127	1.189	0.932	1.582	1.193	1.121	1.253	0.886	0.976	0.853	0.921	0.806	0.971	0.903	1.189	1.021	0.802	0.485	0.835	0.62	1.01	1.059	0.895	0.856	1.281	1.105	1.294	1.113	1.514	1.344
Cellular Component	GO:0044428	9	nuclear part	3.8394e-10	Q9UIF9	Bromodomain adjacent to zinc finger domain protein 2A OS=Homo sapiens OX=9606 GN=BAZ2A PE=1 SV=4	2.256000	Up	0.004903	BAZ2A	211.2				1.502	1.044	1.362	1.38	1.446	1.951	1.634	1.347	1.13								0.959	1.321	0.655	1.389	0.986	0.908	4.363	1.789	0.927						1.791	0.859	0.967	1.432	1.127
Cellular Component	GO:0044428	9	nuclear part	3.8394e-10	Q5VV67	Peroxisome proliferator-activated receptor gamma coactivator-related protein 1 OS=Homo sapiens OX=9606 GN=PPRC1 PE=1 SV=1	1.648000	Up	0.020596	PPRC1	177.54																																		1.486	1.157	2.161	1.257	1.062
Cellular Component	GO:0044428	9	nuclear part	3.8394e-10	O43299	AP-5 complex subunit zeta-1 OS=Homo sapiens OX=9606 GN=AP5Z1 PE=1 SV=2	1.545000	Up	0.000705	AP5Z1	88.604									0.882	0.872	1.377	0.908													0.869	0.961	0.916	0.941						1.074	1.254	1.158	1.365	1.529
Cellular Component	GO:0044428	9	nuclear part	3.8394e-10	P41208	Centrin-2 OS=Homo sapiens OX=9606 GN=CETN2 PE=1 SV=1	1.793000	Up	0.000159	CETN2	19.738	1.512	1.136	0.614	1.27	1.801	1.228	1.29	1.119	1.377	1.414	0.801	1.21	1.175	1.116	1.349	0.759	0.685	0.616	0.678	0.723	0.909	0.882	0.906	1.02	1.078	0.76	0.716	0.753	0.956	0.922	0.79	0.64	1.314	1.385	1.522	1.073	1.116	1.168
Cellular Component	GO:0044428	9	nuclear part	3.8394e-10	Q13330	Metastasis-associated protein MTA1 OS=Homo sapiens OX=9606 GN=MTA1 PE=1 SV=2	1.507000	Up	0.007983	MTA1	80.785	1.397	0.923	0.621	0.736	0.935	0.832	0.978	1.058									1.075	0.848	0.861	0.764	0.745	1.047	1.222	0.833										1.145	1.916	1.077	1.486	1.455
Cellular Component	GO:0044428	9	nuclear part	3.8394e-10	P41223	Protein BUD31 homolog OS=Homo sapiens OX=9606 GN=BUD31 PE=1 SV=2	1.576000	Up	0.000544	BUD31	17	1.254	1.067	1.004	0.981	0.931	0.84	1.016	0.988	1.009	1.176	0.991	1.206	0.869	0.868	0.964	1.102	0.893	0.69	0.764	0.68	0.802	0.78	0.925	0.857	0.647	0.828	0.846	0.658	0.82	0.897	0.756	0.771	0.958	1.545	1.077	1.081	1.512	1.231
Cellular Component	GO:0044428	9	nuclear part	3.8394e-10	P25205	DNA replication licensing factor MCM3 OS=Homo sapiens OX=9606 GN=MCM3 PE=1 SV=3	1.705000	Up	0.000781	MCM3	90.98	1.828	1.13	1.111	1.245	1.565	0.996	1.565	1.579	1.503	1.63	0.975	0.837	1.517	1.438	1.498	1.696	0.604	0.59	0.944	0.752	0.736	0.743	0.899	0.771	0.655	0.688	0.621	0.776	0.932	1.148	0.768	0.732	1.152	0.728	1.479	1.045	1.246	1.025
Cellular Component	GO:0044428	9	nuclear part	3.8394e-10	P05783	"Keratin, type I cytoskeletal 18 OS=Homo sapiens OX=9606 GN=KRT18 PE=1 SV=2"	1.543000	Up	0.018557	KRT18	48.057	0.752	0.557	0.559	0.517	0.713	0.618	0.648	0.938	0.479	1.166	0.535	0.513	0.689	0.522	0.564	0.742	1.017	1.05	0.643	1.373	1.219	1.064	1.182	1.149	1.06	0.958	1.176	1.145	0.895	0.844	0.965	1.154	1.064	1.242	2.079	1.744	1.731	2.138
Cellular Component	GO:0044428	9	nuclear part	3.8394e-10	O75909	Cyclin-K OS=Homo sapiens OX=9606 GN=CCNK PE=1 SV=2	1.803000	Up	0.000185	CCNK	64.239	1.037	0.953	0.949										1.269	0.841	1.344	0.782	0.933	1.099	1.16										1.183	1.128	0.961	0.869	1.52	1.359	1.037	1.078	1.574	1.643
Cellular Component	GO:0044428	9	nuclear part	3.8394e-10	Q99873	Protein arginine N-methyltransferase 1 OS=Homo sapiens OX=9606 GN=PRMT1 PE=1 SV=3	1.510000	Up	0.000237	PRMT1	42.461	1.162	1.004	0.954	1.019	1.029	0.97	1.055	1.133	1.023	1.061	0.925	1.344	0.969	0.873	1.028	1.402	0.87	0.808	1.03	0.789	0.8	0.8	0.925	0.81	0.68	0.841	0.872	0.69	0.906	0.902	0.837	0.839	1.452	1.233	1.497	1.185	1.306	1.092
Cellular Component	GO:0044428	9	nuclear part	3.8394e-10	Q9Y5P4	Ceramide transfer protein OS=Homo sapiens OX=9606 GN=CERT PE=1 SV=1	1.541000	Up	0.000182	CERT	70.834	1.27	1.157	1.23	1.221	1.086	1.262	1.058	1.053	1.286	1.212	0.831	1.177	1.262	0.977	1.101	1.126	0.875	0.899	1.276	0.862	0.804	0.799	0.796	0.846	0.764	0.849	0.812	0.821	1.11	0.938	0.885	0.785	1.103	1.171	0.945	1.489	1.176	1.225
Cellular Component	GO:0044428	9	nuclear part	3.8394e-10	Q8NEZ3	WD repeat-containing protein 19 OS=Homo sapiens OX=9606 GN=WDR19 PE=1 SV=2	1.524000	Up	0.007375	WDR19	151.58													1.149	0.966	1.075	1.032													1.034	0.986	0.844	0.888	1.159	1.718	1.685	1.131	1.235	1.029
Cellular Component	GO:0044428	9	nuclear part	3.8394e-10	P98179	RNA-binding protein 3 OS=Homo sapiens OX=9606 GN=RBM3 PE=1 SV=1	1.555000	Up	0.001037	RBM3	17.17	1.945	1.984	1.033	0.988	1.478	2.05	1.263	1.095	1.172	1.284	1.876	1.538	1.315	1.218	1.342	0.643	0.904	0.798	0.941	0.632	0.641	0.656	1.089	1.215	1.202	0.819	0.763	1.085	1.634	1.086	0.802	0.597	0.807	1.237	0.845	0.689	0.991	0.854
Cellular Component	GO:0044428	9	nuclear part	3.8394e-10	P46781	40S ribosomal protein S9 OS=Homo sapiens OX=9606 GN=RPS9 PE=1 SV=3	1.516000	Up	0.000004	RPS9	22.591	1.294	1.206	1.217	0.895	1.081	1.09	1.041	1.026	1.159	1.236	1.233	1.178	1.155	1.341	1.354	1.139	0.852	0.706	1.101	0.927	0.883	0.936	1.113	1.182	0.88	0.638	0.892	0.842	1.383	1.141	1.028	1.021	1.236	1.024	1.075	0.969	1.145	1.014
Cellular Component	GO:0044428	9	nuclear part	3.8394e-10	P27708	CAD protein OS=Homo sapiens OX=9606 GN=CAD PE=1 SV=3	1.557000	Up	0.000257	CAD	242.98	1.287	1.213	1.126	1.41	1.105	1.067	1.392	1.002	1.177	1.588	1.278	1.099	1.229	1.258	1.314	1.577	0.825	0.863	1.069	0.805	0.885	0.847	0.901	0.849	0.696	1.06	0.84	0.841	0.955	1.111	0.837	0.842	1.281	0.839	1.316	0.998	0.997	1.056
Cellular Component	GO:0044428	9	nuclear part	3.8394e-10	P40306	Proteasome subunit beta type-10 OS=Homo sapiens OX=9606 GN=PSMB10 PE=1 SV=1	1.589000	Up	0.004124	PSMB10	28.936	1.857	1.08	1.447	1.353	1.158	1.244	1.484	1.095	1.21	1.34	1.642	1.237	1.148	1.348	1.317	1.048	0.616	0.608	1.407	0.543	0.561	0.5	0.921	1.31	1.116	0.752	0.811	0.861	1.264	1.045	0.487	0.717	0.878	0.662	0.523	0.974	0.86	0.842
Cellular Component	GO:0044428	9	nuclear part	3.8394e-10	Q16644	MAP kinase-activated protein kinase 3 OS=Homo sapiens OX=9606 GN=MAPKAPK3 PE=1 SV=1	2.123000	Up	0.000000	MAPKAPK3	42.987	1.346	1.635	1.043	1.2	1.75	0.774	1.601	1.462	1.462	1.322	0.771	1					0.669	0.715	1.094	0.594	0.493	0.555	0.758	0.576	0.589	0.948	0.655	0.517						1.36	1.352	1.237	1.163	1.08
Cellular Component	GO:0044428	9	nuclear part	3.8394e-10	Q9Y3Z3	Deoxynucleoside triphosphate triphosphohydrolase SAMHD1 OS=Homo sapiens OX=9606 GN=SAMHD1 PE=1 SV=2	1.974000	Up	0.000320	SAMHD1	72.2	1.269	1.123	1.762	1.623	1.091	1.38	1.335	1.392	1.125	1.072	1.322	1.207	0.885	1.225	1.483	1.644	0.749	0.626	1.475	0.598	0.549	0.719	1.175	0.896	0.447	0.529	0.583	0.498	0.813	1.081	0.698	0.707	1.171	1.21	0.705	1.005	0.888	1.568
Cellular Component	GO:0044428	9	nuclear part	3.8394e-10	Q8NC56	LEM domain-containing protein 2 OS=Homo sapiens OX=9606 GN=LEMD2 PE=1 SV=1	1.650000	Up	0.000917	LEMD2	56.974	0.891	0.925	0.828	0.818	1.217	1.024	0.848	0.857	0.88	0.794	1.075	0.701	0.84	0.685	0.867	0.786	0.779	0.818	0.949	1.114	1.39	1.159	1.447	1.174	1.025	1.304	0.999	0.748	1.314	0.958	0.728	0.784	1.343	0.995	1.843	1.706	1.583	1.638
Cellular Component	GO:0044428	9	nuclear part	3.8394e-10	Q07955	Serine/arginine-rich splicing factor 1 OS=Homo sapiens OX=9606 GN=SRSF1 PE=1 SV=2	1.520000	Up	0.000001	SRSF1	27.744	1.643	1.097	0.955	0.85	1.146	0.95	1.099	1.113	0.977	1.122	1.02	1.686	0.986	0.961	1.069	1.01	0.932	0.793	0.863	0.736	0.812	0.771	1.168	1.349	1.633	0.841	0.828	0.972	0.93	0.927	0.793	0.836	1.03	1.01	1.255	1.05	1.241	1.06
Cellular Component	GO:0044428	9	nuclear part	3.8394e-10	P29372	DNA-3-methyladenine glycosylase OS=Homo sapiens OX=9606 GN=MPG PE=1 SV=3	1.564000	Up	0.000620	MPG	32.868	1.467	1.026	1.037	1.053	1.418	1.072	1.417	1.03	1.239	1.089	1.165	0.932					0.915	0.823	0.928	0.698	0.991	0.756	1.076	0.974	0.917	1.108	0.856	0.769						0.892	1.332	1.273	1.209	1.065
Cellular Component	GO:0044428	9	nuclear part	3.8394e-10	Q8NFW8	N-acylneuraminate cytidylyltransferase OS=Homo sapiens OX=9606 GN=CMAS PE=1 SV=2	1.609000	Up	0.000839	CMAS	48.379	1.366	1.137	1.196	1.034	1.36	0.982	1.166	0.943	1.336	1.376	0.772	1.219	1.173	1.042	1.126	1.017	0.901	0.766	1.2	0.946	0.936	0.887	1.047	0.774	0.611	0.568	0.805	0.54	0.937	0.939	0.862	0.817	0.961	1.103	1.059	1.245	1.528	1.38
Cellular Component	GO:0044428	9	nuclear part	3.8394e-10	P62913	60S ribosomal protein L11 OS=Homo sapiens OX=9606 GN=RPL11 PE=1 SV=2	1.520000	Up	0.000000	RPL11	20.252	1.117	1.372	1.103	1.143	0.889	1.111	1.141	1.102	1.092	1.436	1.202	1.127	0.931	1.082	1.089	0.729	0.804	0.852	1.206	0.871	0.758	0.786	0.956	1.267	1.384	0.613	0.845	0.826	1.116	1.011	0.821	0.887	1.204	1.126	1.31	1.149	1.181	1.126
Cellular Component	GO:0044428	9	nuclear part	3.8394e-10	Q15393	Splicing factor 3B subunit 3 OS=Homo sapiens OX=9606 GN=SF3B3 PE=1 SV=4	1.519000	Up	0.000000	SF3B3	135.58	1.405	1.207	1.051	1.212	1.344	1.163	1.263	1.19	1.112	1.162	0.945	1.268	1.189	1.132	1.239	1.086	0.996	0.882	0.921	0.942	0.946	0.927	1.062	0.853	0.692	0.913	0.875	0.774	0.93	1.085	0.918	0.903	1.236	1.198	1.36	1.203	1.369	1.145
Cellular Component	GO:0044428	9	nuclear part	3.8394e-10	Q02880	DNA topoisomerase 2-beta OS=Homo sapiens OX=9606 GN=TOP2B PE=1 SV=3	1.677000	Up	0.000004	TOP2B	183.26	1.453	1.202	0.833	0.987	1.423	1.148	1.196	1.384	1.165	0.882	0.727	1.026	1.12	1.054	1.139	1.028	0.846	0.605	0.817	0.887	0.898	1.013	1.079	0.762	0.48	0.678	0.763	0.33	0.931	1.03	0.878	0.795	1.336	1.269	1.579	1.162	1.529	1.164
Cellular Component	GO:0044428	9	nuclear part	3.8394e-10	O60885	Bromodomain-containing protein 4 OS=Homo sapiens OX=9606 GN=BRD4 PE=1 SV=2	1.598000	Up	0.001203	BRD4	152.22				1.122	1.325	1.227	1.353	1.412	1.258	1.114	1.372	1.151	0.966	0.974	1.027	0.975				1.062	1.106	0.956	1.127	0.854	0.677	0.787	0.902	0.602	0.957	0.939	0.85	0.781	0.867	1.431	1.338	1.225	1.476	1.233
Cellular Component	GO:0044428	9	nuclear part	3.8394e-10	P35659	Protein DEK OS=Homo sapiens OX=9606 GN=DEK PE=1 SV=1	1.547000	Up	0.000003	DEK	42.674	1.07	0.941	1.019	0.776	1.058	0.921	1.069	1.008	0.984	0.914	0.801	0.909	0.917	0.987	1.196	1.252	1.046	0.7	0.932	0.839	0.916	0.949	1.169	0.719	0.549	0.94	0.807	0.519	0.915	1.041	1.056	0.839	1.34	1.302	1.249	1.115	1.578	1.285
Cellular Component	GO:0044428	9	nuclear part	3.8394e-10	P60709	"Actin, cytoplasmic 1 OS=Homo sapiens OX=9606 GN=ACTB PE=1 SV=1"	1.564000	Up	0.000241	ACTB	41.736	1.678	2.529	2.23	0.969	0.729	0.89	0.889	0.907	0.798	0.867	1.01	1.044	0.709	0.827	0.846	0.765	1.478	1.737	1.188	0.818	0.827	0.892	0.926	0.872	0.812	0.578	0.704	0.762	0.914	1.053	0.904	0.861	0.988	1.316	0.821	1.138	1.008	1.001
Cellular Component	GO:0044428	9	nuclear part	3.8394e-10	P0DN76	Splicing factor U2AF 35 kDa subunit-like protein OS=Homo sapiens OX=9606 GN=U2AF1L5 PE=1 SV=1	1.818000	Up	0.000037	U2AF1L5	27.872	1.452	1.03	0.943	1.11	1.239	0.975	1.206	1.189	1.098	1.112	1.086	1.44	1.251	0.891	1.141	0.979	1.003	0.839	0.928	0.863	1.066	0.844	1.453	1.331	1.229	0.854	0.839	0.793	0.917	1.039	0.776	0.764	1.302	1.041	1.175	0.947	1.502	1.448
Cellular Component	GO:0044428	9	nuclear part	3.8394e-10	P42224	Signal transducer and activator of transcription 1-alpha/beta OS=Homo sapiens OX=9606 GN=STAT1 PE=1 SV=2	1.569000	Up	0.002699	STAT1	87.334	2.318	1.942	1.399	1.168	2.287	0.84	2.212	1.014	2.317	2.187	0.836	0.853	1.728	1.242	3.09	1.863	0.565	0.556	1.386	0.53	0.541	0.548	0.602	0.59	0.452	0.613	0.62	0.498	1.206	1.104	0.668	0.662	0.799	0.666	0.732	0.506	0.627	0.546
Cellular Component	GO:0044428	9	nuclear part	3.8394e-10	Q9BTV4	Transmembrane protein 43 OS=Homo sapiens OX=9606 GN=TMEM43 PE=1 SV=1	1.825000	Up	0.000064	TMEM43	44.875	1.908	1.683	0.706	1.133	1.789	0.956	1.373	1.089	0.867	1.057	0.998	1.428	0.889	1.073	0.963	1.155	0.706	0.639	0.71	0.639	0.727	0.743	0.927	0.758	0.548	0.479	0.632	0.527	0.752	0.961	0.579	0.723	1.697	1.07	1.558	1.846	1.347	1.295
Cellular Component	GO:0044428	9	nuclear part	3.8394e-10	P51003	Poly(A) polymerase alpha OS=Homo sapiens OX=9606 GN=PAPOLA PE=1 SV=4	1.587000	Up	0.000361	PAPOLA	82.842	1.074	0.803	0.879	1.004	1.023	0.855	1.162	1.052	0.942	0.983	0.931	1.1	1.035	0.996	1.117	1.437	1.032	1.013	0.912	0.907	0.865	1.181	1.186	1.113	0.879	0.848	0.964	0.765	0.989	1.026	1.001	1.033	1.25	1.179	1.132	1.037	1.415	1.443
Cellular Component	GO:0044428	9	nuclear part	3.8394e-10	Q9UQ80	Proliferation-associated protein 2G4 OS=Homo sapiens OX=9606 GN=PA2G4 PE=1 SV=3	1.528000	Up	0.000019	PA2G4	43.786	1.303	1.425	1.312	1.134	1.125	1.146	1.189	1.219	1.191	1.451	0.954	1.194	1.145	1.102	1.206	0.841	0.914	0.969	1.196	0.846	0.805	0.865	0.887	0.97	0.765	0.51	0.769	0.739	0.937	0.943	0.862	0.781	1.058	1.254	1.133	1.021	1.336	1.21
Cellular Component	GO:0044428	9	nuclear part	3.8394e-10	P78549	Endonuclease III-like protein 1 OS=Homo sapiens OX=9606 GN=NTHL1 PE=1 SV=2	1.698000	Up	0.000904	NTHL1	34.389				1.046	1.719	0.98	1.539	1.466	1.683	1.328	0.731	1.751								1.159	1.275	0.882	1.298	0.935	0.787	0.958	0.974	0.683						2.147	1.353	1.486	1.272	1.437
Cellular Component	GO:0044428	9	nuclear part	3.8394e-10	P23193	Transcription elongation factor A protein 1 OS=Homo sapiens OX=9606 GN=TCEA1 PE=1 SV=2	1.644000	Up	0.000001	TCEA1	33.969	1.022	0.885	0.878	0.832	1.038	1.044	1.067	1.444	1.048	1.07	0.957	0.838	0.774	0.877	0.94	0.707	1.127	0.959	0.863	0.948	1.081	0.888	1.159	0.989	0.789	0.672	0.963	0.752	0.938	0.831	0.765	0.778	1.22	1.379	1.287	1.117	1.197	1.237
Cellular Component	GO:0044428	9	nuclear part	3.8394e-10	Q13148	TAR DNA-binding protein 43 OS=Homo sapiens OX=9606 GN=TARDBP PE=1 SV=1	1.553000	Up	0.000004	TARDBP	44.739	1.39	1.185	0.86	1.06	1.229	1.061	1.219	1.267	1.213	1.232	1.115	1.65	1.153	0.993	1.141	0.845	0.937	0.89	0.902	0.922	0.99	0.87	1.148	1.158	0.981	0.633	0.988	0.782	1.107	0.953	0.83	0.801	1.146	1.203	1.242	1.038	1.391	1.211
Cellular Component	GO:0044428	9	nuclear part	3.8394e-10	Q8IYM9	E3 ubiquitin-protein ligase TRIM22 OS=Homo sapiens OX=9606 GN=TRIM22 PE=1 SV=1	3.420000	Up	0.000016	TRIM22	56.947	1.136	1.006	1.347	1.221	1.539	1.174	1.346	1.496	1.707	2.066	1.149	1.224	1.923	1.288	1.876	1.649	0.447	0.494	1.406	0.857	0.627	0.555	0.85	0.793	0.416	0.986	0.716	0.47	1.303	1.251	0.394	0.43	1.525	1.124	0.738	1.327	1.241	1.696
Cellular Component	GO:0044428	9	nuclear part	3.8394e-10	Q9Y4A5	Transformation/transcription domain-associated protein OS=Homo sapiens OX=9606 GN=TRRAP PE=1 SV=3	1.502000	Up	0.000616	TRRAP	437.6	1.355	1.328	0.903	1.061	1.165	1.022	1.282	1.002	1.157	0.889	1.079	0.898	1.321	1.073	1.084	0.87	1.088	0.714	0.77	0.809	0.81	1.02	1.052	0.847	0.666	1.158	0.824	0.689	1.099	0.958	0.76	0.882	1.24	1.034	1.247	1.28	1.434	1.428
Cellular Component	GO:0044428	9	nuclear part	3.8394e-10	Q8WWM7	Ataxin-2-like protein OS=Homo sapiens OX=9606 GN=ATXN2L PE=1 SV=2	1.638000	Up	0.000000	ATXN2L	113.37	1.137	1.156	1.129	1.311	1.333	1.198	1.264	1.371	1.126	1.329	1.067	1.492	1.181	1.07	1.091	0.804	0.868	0.923	1.164	0.987	0.962	0.852	0.996	0.871	0.817	0.772	0.9	0.831	0.988	0.943	0.788	0.825	1.282	1.311	1.144	1.189	1.243	1.323
Cellular Component	GO:0044428	9	nuclear part	3.8394e-10	A6NDU8	UPF0600 protein C5orf51 OS=Homo sapiens OX=9606 GN=C5orf51 PE=1 SV=1	1.504000	Up	0.001105	C5orf51	33.62	1.519	1.149	1.087	1.039	1.661	0.966	1.377	1.15	1.129	1.559	0.788	1.144	1.155	1.042	1.239	1.414	0.492	0.518	1.139	0.615	0.843	0.763	0.818	0.84	0.633	0.494	0.61	0.641	0.845	0.928	0.847	0.79	1.278	1.004	1.039	1.137	0.814	0.916
Cellular Component	GO:0044428	9	nuclear part	3.8394e-10	P16403	Histone H1.2 OS=Homo sapiens OX=9606 GN=H1-2 PE=1 SV=2	1.775000	Up	0.001519	H1-2	21.364	1.501	1.517	1.143	0.5	1.208	0.688	0.676	0.5					1.282	0.895	1.343	0.598	1.204	0.88	0.96	0.582	0.766	0.731	1.087	0.424					1.23	0.894	1.127	0.562	0.731	1.044	0.716	0.847	1.079	0.976
Cellular Component	GO:0044428	9	nuclear part	3.8394e-10	P38571	Lysosomal acid lipase/cholesteryl ester hydrolase OS=Homo sapiens OX=9606 GN=LIPA PE=1 SV=2	2.699000	Up	0.005821	LIPA	45.418									0.882	0.966	2.659	1.353	0.712	0.745	0.639	1.229									0.88	0.821	0.852	0.902	0.714	0.573	0.505	0.517	1.642	1.974	0.779	3.159	1.347	2.105
Cellular Component	GO:0044428	9	nuclear part	3.8394e-10	Q9Y3B2	Exosome complex component CSL4 OS=Homo sapiens OX=9606 GN=EXOSC1 PE=1 SV=1	1.586000	Up	0.004205	EXOSC1	21.452	1.289	0.988	0.808	0.881	1.215	1.068	1.122	1.265	1.071	1.13	1.1	1.213					1.097	0.722	0.798	0.928	0.956	0.751	1.174	1.21	1.045	0.835	0.915	0.773						1.069	1.576	1.4	1.632	1.411
Cellular Component	GO:0044428	9	nuclear part	3.8394e-10	P29350	Tyrosine-protein phosphatase non-receptor type 6 OS=Homo sapiens OX=9606 GN=PTPN6 PE=1 SV=1	1.745000	Up	0.000016	PTPN6	67.56	1.089	1.27	1.419	1.339	1.057	1.355	1.364	1.169	1.019	1.028	1.13	1.116	1.137	1.305	1.384	1.689	0.834	0.789	1.211	0.775	0.786	0.876	0.978	1.053	0.734	0.8	0.655	0.76	0.931	1.285	0.773	0.739	1.145	1.239	0.866	1.182	0.966	1.281
Cellular Component	GO:0044428	9	nuclear part	3.8394e-10	Q8WVC0	RNA polymerase-associated protein LEO1 OS=Homo sapiens OX=9606 GN=LEO1 PE=1 SV=1	1.591000	Up	0.000935	LEO1	75.403	1.064	1.038	0.899										1.104	0.984	0.995	0.567	1.227	1.027	1.18										0.927	0.937	1.115	1.055	1.248	0.916	1.02	0.946	1.138	0.876
Cellular Component	GO:0044428	9	nuclear part	3.8394e-10	Q14974	Importin subunit beta-1 OS=Homo sapiens OX=9606 GN=KPNB1 PE=1 SV=2	1.542000	Up	0.000000	KPNB1	97.169	0.981	1.073	1.237	1.11	1.103	1.032	1.118	1.198	1.077	1.492	1.046	0.972	1.046	1.045	1.077	1.194	0.896	0.854	1.172	0.846	0.928	0.952	0.984	0.927	0.865	0.668	0.831	0.745	0.917	1.047	0.858	0.948	1.308	1.145	1.137	1.209	1.334	1.244
Cellular Component	GO:0044428	9	nuclear part	3.8394e-10	O14641	Segment polarity protein dishevelled homolog DVL-2 OS=Homo sapiens OX=9606 GN=DVL2 PE=1 SV=1	1.546000	Up	0.001782	DVL2	78.947				1.088	1.221	0.903	1.128	0.836												0.964	1.104	0.896	0.951	1.04										0.85	1.144	1.329	1.362	1.289
Cellular Component	GO:0044428	9	nuclear part	3.8394e-10	P43490	Nicotinamide phosphoribosyltransferase OS=Homo sapiens OX=9606 GN=NAMPT PE=1 SV=1	2.481000	Up	0.000055	NAMPT	55.52	1.222	1.512	0.912	2.068	1.284	1.219	1.647	1.141	1.387	1.76	0.691	1.082	1.661	1.672	1.231	1.575	0.619	0.581	0.897	0.578	0.642	0.627	0.605	0.616	0.429	0.728	0.519	0.495	0.919	1.301	0.602	0.571	0.86	1.466	0.656	1.251	1.178	0.939
Cellular Component	GO:0044428	9	nuclear part	3.8394e-10	Q14978	Nucleolar and coiled-body phosphoprotein 1 OS=Homo sapiens OX=9606 GN=NOLC1 PE=1 SV=2	1.618000	Up	0.002197	NOLC1	73.602	0.613	1.239	1.29	1.048	1.487	1.348	1.479	1.443	2.566	1.693	0.748	1.376	0.912	0.851	1.424	0.946	0.462	0.583	1.532	1.014	0.939	0.998	1.152	0.806	1.014	1.162	0.742	0.749	0.749	1.084	0.81	0.74	0.929	1.499	1.037	0.941	1.465	1.479
Cellular Component	GO:0044428	9	nuclear part	3.8394e-10	O15446	DNA-directed RNA polymerase I subunit RPA34 OS=Homo sapiens OX=9606 GN=CD3EAP PE=1 SV=1	1.726000	Up	0.000044	CD3EAP	54.985									1.341	1.125	1.26	1.399	1.285	1.079	1.277	1.341									1.052	2.235	1.411	1.044	0.917	1.312	0.764	0.777	1.378	1.62	1.203	1.182	1.721	1.538
Cellular Component	GO:0044428	9	nuclear part	3.8394e-10	P49736	DNA replication licensing factor MCM2 OS=Homo sapiens OX=9606 GN=MCM2 PE=1 SV=4	1.840000	Up	0.010576	MCM2	101.89	1.89	1.172	1.053	1.632	1.6	1.224	1.896	1.873					1.325	1.357	1.548	1.689	0.785	0.651	1.079	0.813	0.934	0.852	1.048	0.811					1.016	0.923	0.655	0.54	0.984	0.547	1.505	0.797	0.893	0.75
Cellular Component	GO:0044428	9	nuclear part	3.8394e-10	P11387	DNA topoisomerase 1 OS=Homo sapiens OX=9606 GN=TOP1 PE=1 SV=2	1.522000	Up	0.000315	TOP1	90.725	1.111	1.13	1.095	0.886	1.138	0.935	1.108	1.399	1.314	1.198	0.74	1.146	0.884	1.055	1.279	1.067	1.028	0.747	1.035	0.878	0.86	0.921	1.043	0.709	0.498	0.684	0.814	0.478	0.763	1.024	0.923	0.744	1.19	1.282	1.079	0.952	1.387	1.166
Cellular Component	GO:0044428	9	nuclear part	3.8394e-10	Q9H5H4	Zinc finger protein 768 OS=Homo sapiens OX=9606 GN=ZNF768 PE=1 SV=2	2.071000	Up	0.002564	ZNF768	60.228				0.719	1.266	0.947	1.105	1.483												0.785	0.931	1.003	1.09	0.751										2.297	0.961	1.48	1.439	1.146
Cellular Component	GO:0044428	9	nuclear part	3.8394e-10	Q9NRA8	Eukaryotic translation initiation factor 4E transporter OS=Homo sapiens OX=9606 GN=EIF4ENIF1 PE=1 SV=2	1.503000	Up	0.001356	EIF4ENIF1	108.2	1.367	1.051	1.03	1.743	1.341	1.713	1.534	1.261	1.365	1.471	1.456	1.271	1.521	1.329	1.057	1.249	0.944	0.866	1.073	0.701	1.058	0.858	1.135	1.282	0.978	0.92	1.186	0.862	1.26	1.037	0.707	0.844	1.287	2.028	1.345	1.299	1.607	1.255
Cellular Component	GO:0044428	9	nuclear part	3.8394e-10	Q00839	Heterogeneous nuclear ribonucleoprotein U OS=Homo sapiens OX=9606 GN=HNRNPU PE=1 SV=6	1.661000	Up	0.000001	HNRNPU	90.583	1.486	1.092	1.011	0.942	1.14	1.259	1.109	1.254	1.188	1.118	0.823	1.126	1.128	1.007	1.185	0.939	1.145	0.877	0.958	0.88	0.948	0.943	1.166	0.839	0.548	0.59	0.863	0.611	0.953	0.96	0.907	0.841	1.16	1.175	1.379	1.122	1.422	1.233
Cellular Component	GO:0044428	9	nuclear part	3.8394e-10	Q14498	RNA-binding protein 39 OS=Homo sapiens OX=9606 GN=RBM39 PE=1 SV=2	1.510000	Up	0.000036	RBM39	59.379	1.189	0.942	0.866	1.001	1.232	1.171	1.132	1.385	1.225	1.227	1.024	1.315	1.119	1.015	1.11	1.059	1.001	0.892	0.836	0.963	1.072	0.919	1.255	0.97	0.752	0.775	0.994	0.736	0.858	0.966	0.878	0.846	1.157	1.213	1.158	0.929	1.292	1.193
Cellular Component	GO:0044428	9	nuclear part	3.8394e-10	Q9Y2X3	Nucleolar protein 58 OS=Homo sapiens OX=9606 GN=NOP58 PE=1 SV=1	1.541000	Up	0.000017	NOP58	59.578	0.983	1.025	0.892	0.987	1.241	1.114	1.394	1.409	2.025	2.026	0.811	0.901	1.033	1.01	1.512	1.48	0.689	0.585	0.959	0.91	0.929	0.93	1.082	0.785	0.536	0.917	0.79	0.619	0.693	1.05	0.917	0.728	1.253	1.293	1.134	0.998	1.213	1.437
Cellular Component	GO:0044428	9	nuclear part	3.8394e-10	P39687	Acidic leucine-rich nuclear phosphoprotein 32 family member A OS=Homo sapiens OX=9606 GN=ANP32A PE=1 SV=1	1.738000	Up	0.000017	ANP32A	28.585	1.178	1.051	1.067	0.863	0.88	1.072	1.02	1.43	0.779	0.948	1.059	0.956	0.918	0.871	0.92	0.799	1.129	1.091	0.905	1.018	0.927	0.914	1.148	1.175	0.959	0.576	0.88	0.677	1.134	0.812	0.959	0.983	1.618	1.25	1.52	1.398	1.427	1.274
Cellular Component	GO:0044428	9	nuclear part	3.8394e-10	Q12972	Nuclear inhibitor of protein phosphatase 1 OS=Homo sapiens OX=9606 GN=PPP1R8 PE=1 SV=2	1.578000	Up	0.000676	PPP1R8	38.478	1.005	0.934	0.893	1.073	1.134	1.065	1.093	1.206	1.101	0.852	1.07	1.004	1.187	1.131	1.103	1.044	0.964	0.946	1.083	1.016	1.082	1.147	1.255	1.104	0.921	0.897	1.072	0.984	1.141	1.279	1.188	1.202	1.144	1.501	1.425	1.498	2.026	1.692
Cellular Component	GO:0044428	9	nuclear part	3.8394e-10	Q569K4	Zinc finger protein 385B OS=Homo sapiens OX=9606 GN=ZNF385B PE=1 SV=1	1.706000	Up	0.004263	ZNF385B	50.406	1.771	1.12	0.78	0.854	0.945	0.971	0.97	1.04	1.251	0.811	0.911	1.333	1.629	1.404	1.518	1.532	1.034	0.975	1.047	0.76	1.031	1.046	0.82	0.744	0.861	1.797	0.86	0.637	1.195	0.981	0.929	1.077	1.299	1.513	1.006	1.105	1.948	1.614
Cellular Component	GO:0044428	9	nuclear part	3.8394e-10	Q9UJX2	Cell division cycle protein 23 homolog OS=Homo sapiens OX=9606 GN=CDC23 PE=1 SV=3	1.665000	Up	0.000097	CDC23	68.833	1.834	1.028	1.3	1.24	1.509	1.072	1.222	1.122	0.987	0.955	0.928	1.06	1.323	1.064	1.249	1.178	0.863	0.82	1.677	0.91	0.937	0.997	1.019	0.986	1.631	2.097	1.114	1.754	0.943	1.002	0.836	0.856	1.42	1.17	1.288	1.013	1.57	1.554
Cellular Component	GO:0044428	9	nuclear part	3.8394e-10	P41218	Myeloid cell nuclear differentiation antigen OS=Homo sapiens OX=9606 GN=MNDA PE=1 SV=1	1.986000	Up	0.014560	MNDA	45.836	1.112	0.798	2.454	1.008	0.955	1.126	0.951	1.039	0.746	0.591	0.694	1.333	0.626	0.908	1.09	1.734	0.774	0.813	2.093	0.633	0.554	0.832	1.252	0.689	0.382	0.48	0.402	0.46	0.592	0.892	0.516	0.497	1.108	1.504	0.528	0.995	0.696	1.399
Cellular Component	GO:0044428	9	nuclear part	3.8394e-10	P36578	60S ribosomal protein L4 OS=Homo sapiens OX=9606 GN=RPL4 PE=1 SV=5	1.523000	Up	0.000000	RPL4	47.697	1.054	1.33	1.196	1.172	0.998	1.09	1.076	1.119	1.182	1.215	0.988	1.067	1.044	1.197	1.391	0.916	0.868	0.903	1.09	0.916	0.881	0.831	0.934	0.83	0.732	0.58	0.863	0.817	0.939	1.104	0.977	0.892	1.237	1.262	1.328	1.318	1.297	1.238
Cellular Component	GO:0044428	9	nuclear part	3.8394e-10	Q13356	RING-type E3 ubiquitin-protein ligase PPIL2 OS=Homo sapiens OX=9606 GN=PPIL2 PE=1 SV=1	1.663000	Up	0.003722	PPIL2	58.823				1.01	0.949	0.846	1.109	1.099	1.54	1.569	1.458	1.282	0.781	0.563	1.01	0.76				1.272	1.318	1.03	1.272	0.926	1.456	1.371	1.716	1.385	0.873	0.936	0.577	0.663	1.31	1.628	1.079	1.754	1.532	1.94
Cellular Component	GO:0044428	9	nuclear part	3.8394e-10	Q96JP5	E3 ubiquitin-protein ligase ZFP91 OS=Homo sapiens OX=9606 GN=ZFP91 PE=1 SV=1	1.650000	Up	0.007977	ZFP91	63.444				0.937	1.897	1.238	1.714	1.512	2.28	1.891	1.056	0.92	1.452	0.958	1.411	0.777				1.032	0.924	0.835	1.564	0.904	0.811	0.932	0.811	0.655	1.411	1.241	0.764	0.771	1.032	0.975	1.636	1.281	1.93	1.423
Cellular Component	GO:0044428	9	nuclear part	3.8394e-10	Q9BQ39	ATP-dependent RNA helicase DDX50 OS=Homo sapiens OX=9606 GN=DDX50 PE=1 SV=1	1.548000	Up	0.000017	DDX50	82.564	1.152	1.234	0.917	1.126	1.401	1.19	1.363	1.249	1.646	1.244	0.878	1.181	1.154	1.128	1.532	1.481	0.853	0.734	1.02	0.889	1.053	0.831	1.006	0.741	0.51	0.835	0.825	0.607	1.118	1.378	0.917	0.806	1.07	1.105	1.108	1.019	1.375	1.187
Cellular Component	GO:0044428	9	nuclear part	3.8394e-10	Q8NDT2	Putative RNA-binding protein 15B OS=Homo sapiens OX=9606 GN=RBM15B PE=1 SV=3	2.316000	Up	0.000016	RBM15B	97.204	1.139	0.81	0.763						1.078	0.569	0.79	0.924					1.12	0.833	0.917						0.649	1.546	0.702	0.648						1.547	1.516	1.258	1.679	1.331
Cellular Component	GO:0044428	9	nuclear part	3.8394e-10	O15016	Tripartite motif-containing protein 66 OS=Homo sapiens OX=9606 GN=TRIM66 PE=1 SV=4	1.728000	Up	0.000265	TRIM66	134.66																																		1.028	1.479	1.173	1.026	1.074
Cellular Component	GO:0044428	9	nuclear part	3.8394e-10	Q12774	Rho guanine nucleotide exchange factor 5 OS=Homo sapiens OX=9606 GN=ARHGEF5 PE=1 SV=3	1.647000	Up	0.000024	ARHGEF5	176.8	1.795	1.275	0.945	1.376	1.359	1.228	1.216	0.765	1.34	1.193	0.879	1.256	1.53	1.117	1.344	0.658	1.07	1.082	0.875	0.843	0.963	0.824	0.888	0.846	0.871	0.768	1.041	1	1.23	0.991	0.801	0.778	1.058	0.991	1.008	1.293	1.374	1.269
Cellular Component	GO:0044428	9	nuclear part	3.8394e-10	O00116	"Alkyldihydroxyacetonephosphate synthase, peroxisomal OS=Homo sapiens OX=9606 GN=AGPS PE=1 SV=1"	1.519000	Up	0.008538	AGPS	72.911	0.842	0.864	1.405	1.026	0.838	1.291	0.942	1.587	0.92	0.94	0.951	1.063	0.829	0.787	0.891	1.149	0.725	0.81	1.352	0.839	0.814	0.842	0.77	0.797	0.734	0.994	0.887	0.866	0.801	0.762	0.85	0.886	1.383	1.771	1.015	1.387	1.017	1.062
Cellular Component	GO:0044428	9	nuclear part	3.8394e-10	Q2NL82	Pre-rRNA-processing protein TSR1 homolog OS=Homo sapiens OX=9606 GN=TSR1 PE=1 SV=1	1.574000	Up	0.000379	TSR1	91.809				1.017	1.199	1.045	0.985	0.982	1.286	1.582	1.133	1.367								0.743	0.928	0.738	0.736	0.829	0.581	0.706	0.648	0.646						1.455	0.968	1.137	1.341	1.312
Cellular Component	GO:0044428	9	nuclear part	3.8394e-10	P13010	X-ray repair cross-complementing protein 5 OS=Homo sapiens OX=9606 GN=XRCC5 PE=1 SV=3	1.708000	Up	0.000000	XRCC5	82.704	1.171	1.005	1.125	0.947	1.118	0.859	1.094	1.05	0.975	0.959	0.816	1.028	0.953	0.892	1.028	0.951	0.986	0.884	1.121	0.885	0.909	0.874	1.13	0.81	0.649	0.676	0.84	0.668	0.801	0.984	0.942	0.911	1.267	1.488	1.384	1.323	1.709	1.421
Cellular Component	GO:0044428	9	nuclear part	3.8394e-10	Q92841	Probable ATP-dependent RNA helicase DDX17 OS=Homo sapiens OX=9606 GN=DDX17 PE=1 SV=2	1.531000	Up	0.000000	DDX17	80.272	1.349	1.108	0.986	1.107	1.325	1.094	1.339	1.309	1.105	1.067	1.043	1.337	1.089	1.069	1.158	0.986	1.026	0.863	0.948	0.947	1.061	0.948	1.265	1.102	0.784	0.844	0.982	0.724	1.082	1.047	0.941	0.921	1.24	1.257	1.249	1.116	1.238	1.15
Cellular Component	GO:0044428	9	nuclear part	3.8394e-10	Q96NC0	Zinc finger matrin-type protein 2 OS=Homo sapiens OX=9606 GN=ZMAT2 PE=1 SV=1	1.502000	Up	0.002897	ZMAT2	23.612																																		1.287	1.173	1.121	1.303	0.841
Cellular Component	GO:0044428	9	nuclear part	3.8394e-10	Q9NW13	RNA-binding protein 28 OS=Homo sapiens OX=9606 GN=RBM28 PE=1 SV=3	1.972000	Up	0.000423	RBM28	85.737	0.683	0.71	0.903										0.948	0.76	1.413	1.342	0.492	0.437	1.426										0.821	0.993	0.669	0.631	1.356	1.501	1.113	1.558	2.405	2.022
Cellular Component	GO:0044428	9	nuclear part	3.8394e-10	Q14573	"Inositol 1,4,5-trisphosphate receptor type 3 OS=Homo sapiens OX=9606 GN=ITPR3 PE=1 SV=2"	2.506000	Up	0.002857	ITPR3	304.1	0.706	0.803	1.093	0.868	0.953	1.221	0.99	1.007	1.082	1.125	0.86	0.908	1.13	1.037	0.996	1.119	1.073	1.027	1.212	0.618	0.776	0.762	0.736	0.806	0.592	0.637	0.744	0.605	1.013	0.867	0.685	0.657	0.936	1.23	2.039	2.713	1.432	1.376
Cellular Component	GO:0044428	9	nuclear part	3.8394e-10	P46063	ATP-dependent DNA helicase Q1 OS=Homo sapiens OX=9606 GN=RECQL PE=1 SV=3	2.272000	Up	0.000059	RECQL	73.457	1.366	1.228	1.014	1.029	1.562	0.695	1.14	1.228	1.6	1.522	0.958	1.253	1.117	1.01	1.304	1.018	0.733	0.604	1.004	0.534	0.722	0.594	0.784	0.559	0.558	0.86	0.74	0.586	0.82	0.98	0.721	0.654	1.201	1.362	1.066	1.086	1.725	1.484
Cellular Component	GO:1990111	7	spermatoproteasome complex	0.036118	P28065	Proteasome subunit beta type-9 OS=Homo sapiens OX=9606 GN=PSMB9 PE=1 SV=2	1.932000	Up	0.000001	PSMB9	23.264	2.057	1.263	1.518	1.429	1.248	1.328	1.46	1.093	1.155	1.549	1.806	1.52	1.229	1.313	1.44	1.2	0.635	0.754	1.412	0.618	0.697	0.547	0.952	1.181	1.041	0.711	0.676	0.809	1.337	1.196	0.53	0.698	0.934	0.986	0.79	1.176	0.981	0.987
Cellular Component	GO:1990111	7	spermatoproteasome complex	0.036118	P40306	Proteasome subunit beta type-10 OS=Homo sapiens OX=9606 GN=PSMB10 PE=1 SV=1	1.589000	Up	0.004124	PSMB10	28.936	1.857	1.08	1.447	1.353	1.158	1.244	1.484	1.095	1.21	1.34	1.642	1.237	1.148	1.348	1.317	1.048	0.616	0.608	1.407	0.543	0.561	0.5	0.921	1.31	1.116	0.752	0.811	0.861	1.264	1.045	0.487	0.717	0.878	0.662	0.523	0.974	0.86	0.842
Cellular Component	GO:0031429	13	box H/ACA snoRNP complex	0.00485786	Q9NX24	H/ACA ribonucleoprotein complex subunit 2 OS=Homo sapiens OX=9606 GN=NHP2 PE=1 SV=1	1.773000	Up	0.000159	NHP2	17.201	1.108	1.216	1.169	0.909	1.857	1.54	1.26	1.237	1.302	1.583	0.907	1.064	0.892	0.92	1.271	0.654	0.558	0.568	1.023	0.711	0.819	0.876	1.083	0.935	0.674	0.839	0.702	0.64	0.748	1.02	0.697	0.607	0.784	1.484	1.183	1.062	1.253	1.236
Cellular Component	GO:0031429	13	box H/ACA snoRNP complex	0.00485786	O60832	H/ACA ribonucleoprotein complex subunit DKC1 OS=Homo sapiens OX=9606 GN=DKC1 PE=1 SV=3	1.843000	Up	0.000077	DKC1	57.673	1.027	1.356	1.13	0.946	1.474	1.747	1.361	1.186	2.01	1.966	0.714	1.298	0.987	0.879	1.408	0.942	0.786	0.575	1.233	0.885	0.935	0.923	0.948	0.618	0.738	0.818	0.799	0.666	0.837	1.057	0.836	0.674	0.971	1.642	1.116	1.092	1.49	1.346
Cellular Component	GO:0031429	13	box H/ACA snoRNP complex	0.00485786	Q9NY12	H/ACA ribonucleoprotein complex subunit 1 OS=Homo sapiens OX=9606 GN=GAR1 PE=1 SV=1	2.031000	Up	0.000003	GAR1	22.348	1.278	1.287	1.052	0.967	1.66	1.602	1.395	1.524	1.536	2.162	0.749	1.385	0.929	1.14	1.146	1.053	0.699	0.537	0.998	0.719	0.822	0.838	1.013	0.989	0.876	0.563	0.64	0.53	0.967	1.039	0.63	0.694	1.058	1.433	1.049	0.931	1.474	1.12
Cellular Component	GO:0070603	10	SWI/SNF superfamily-type complex	0.00239334	Q8IXM2	Chromatin complexes subunit BAP18 OS=Homo sapiens OX=9606 GN=BAP18 PE=1 SV=1	2.015000	Up	0.009978	BAP18	17.9	1.698	1.184	0.71	1.087	0.68	0.856	0.882	1.012	1.451	1.867	1.677	1.19	0.772	0.952	0.836	0.985	0.895	0.65	0.99	0.414	0.52	0.557	0.941	1.145	1.033	0.556	0.655	0.61	0.871	0.784	0.602	0.756	1.143	0.617	1.98	1.046	1.831	1.839
Cellular Component	GO:0070603	10	SWI/SNF superfamily-type complex	0.00239334	Q9Y265	RuvB-like 1 OS=Homo sapiens OX=9606 GN=RUVBL1 PE=1 SV=1	1.503000	Up	0.000001	RUVBL1	50.227	1.272	1.211	1.006	1.113	1.187	1.021	1.163	1.154	1.144	1.111	0.925	1.306	1.104	1.177	1.138	1.072	0.853	0.866	0.935	0.939	0.914	1.004	0.908	0.954	0.791	0.813	0.903	0.781	0.914	1.051	0.897	0.843	1.314	1.282	1.379	1.086	1.205	1.154
Cellular Component	GO:0070603	10	SWI/SNF superfamily-type complex	0.00239334	Q9Y4A5	Transformation/transcription domain-associated protein OS=Homo sapiens OX=9606 GN=TRRAP PE=1 SV=3	1.502000	Up	0.000616	TRRAP	437.6	1.355	1.328	0.903	1.061	1.165	1.022	1.282	1.002	1.157	0.889	1.079	0.898	1.321	1.073	1.084	0.87	1.088	0.714	0.77	0.809	0.81	1.02	1.052	0.847	0.666	1.158	0.824	0.689	1.099	0.958	0.76	0.882	1.24	1.034	1.247	1.28	1.434	1.428
Cellular Component	GO:0070603	10	SWI/SNF superfamily-type complex	0.00239334	P06400	Retinoblastoma-associated protein OS=Homo sapiens OX=9606 GN=RB1 PE=1 SV=2	1.674000	Up	0.000123	RB1	106.16																																		1.246	1.504	1.282	1.659	1.365
Cellular Component	GO:0070603	10	SWI/SNF superfamily-type complex	0.00239334	Q86U86	Protein polybromo-1 OS=Homo sapiens OX=9606 GN=PBRM1 PE=1 SV=1	1.789000	Up	0.000665	PBRM1	192.95	1.107	0.95	1.041	0.925	1.151	1.094	0.929	1.036					1.407	1.178	1.506	0.948	0.873	0.705	1.002	1.009	1.053	0.924	0.909	0.807					1.347	1.148	1.05	0.943	0.815	1.431	1.377	1.088	1.716	1.248
Cellular Component	GO:0070603	10	SWI/SNF superfamily-type complex	0.00239334	Q92769	Histone deacetylase 2 OS=Homo sapiens OX=9606 GN=HDAC2 PE=1 SV=2	1.653000	Up	0.003061	HDAC2	55.364	1.152	1.056	0.948	0.947	1.213	0.949	1.033	0.962	1.203	1.314	0.968	1.244	1	0.827	1.237	0.769	0.992	0.983	0.882	0.836	0.876	0.802	0.997	0.75	0.562	0.429	0.782	0.437	0.879	0.897	0.757	0.818	0.945	0.937	1.179	0.974	1.675	1.56
Cellular Component	GO:0070603	10	SWI/SNF superfamily-type complex	0.00239334	P25490	Transcriptional repressor protein YY1 OS=Homo sapiens OX=9606 GN=YY1 PE=1 SV=2	1.531000	Up	0.002320	YY1	44.712	1.033	0.836	0.758	1.003	0.793	1.001	0.818	0.769									0.96	0.771	0.736	0.731	0.969	1.084	1.395	1.112										1.373	1.882	1.329	1.697	1.568
Cellular Component	GO:0070603	10	SWI/SNF superfamily-type complex	0.00239334	O60264	SWI/SNF-related matrix-associated actin-dependent regulator of chromatin subfamily A member 5 OS=Homo sapiens OX=9606 GN=SMARCA5 PE=1 SV=1	1.700000	Up	0.000001	SMARCA5	121.9	1.269	1.012	0.95	1.079	1.234	0.998	0.986	1.189	1.082	1.102	0.767	1.095	1.212	0.967	1.193	1.008	0.721	0.572	0.911	0.885	0.875	0.756	0.961	0.782	0.492	0.642	0.718	0.532	0.829	0.924	0.875	0.778	1.172	1.37	1.478	1.275	1.545	1.489
Cellular Component	GO:0070603	10	SWI/SNF superfamily-type complex	0.00239334	P28370	Probable global transcription activator SNF2L1 OS=Homo sapiens OX=9606 GN=SMARCA1 PE=1 SV=2	1.513000	Up	0.000004	SMARCA1	122.6				1.288	1.39	1.03	1.238	1.216					1.539	1.492	1.411	1.382				0.834	0.896	0.836	0.847	0.801					1.151	1.087	0.777	0.793	1.326	1.205	1.429	1.326	1.514	1.186
Cellular Component	GO:0070603	10	SWI/SNF superfamily-type complex	0.00239334	Q96GM5	SWI/SNF-related matrix-associated actin-dependent regulator of chromatin subfamily D member 1 OS=Homo sapiens OX=9606 GN=SMARCD1 PE=1 SV=2	2.240000	Up	0.001682	SMARCD1	58.232	1.374	0.962	2.209														1.011	0.884	1.461															2.219	1.949	2.099	1.079	1.226
Cellular Component	GO:0070603	10	SWI/SNF superfamily-type complex	0.00239334	Q09028	Histone-binding protein RBBP4 OS=Homo sapiens OX=9606 GN=RBBP4 PE=1 SV=3	1.690000	Up	0.000078	RBBP4	47.655	1.174	1.17	0.899	0.964	1.143	0.964	1.178	1.198	1.139	1.217	1.178	1.22	1.177	1.259	1.248	1.298	0.928	0.737	1.033	1.02	0.994	1.111	1.173	1.184	0.982	0.898	1.097	0.866	1.236	1.332	1.174	0.995	1.829	1.304	2.019	1.686	1.996	1.731
Cellular Component	GO:0005775	10	vacuolar lumen	0.00865356	P07437	Tubulin beta chain OS=Homo sapiens OX=9606 GN=TUBB PE=1 SV=2	1.679000	Up	0.000117	TUBB	49.67	1.091	1.114	2.026	1.093	1.213	1.066	1.296	1.051	1.162	1.297	1.357	1.056	1.142	1.032	1.075	1.041	0.543	0.643	2.023	0.684	0.762	0.61	0.874	0.824	0.655	0.495	0.666	0.563	1	0.816	0.562	0.587	1.352	0.995	0.895	0.952	0.777	0.933
Cellular Component	GO:0005775	10	vacuolar lumen	0.00865356	P28676	Grancalcin OS=Homo sapiens OX=9606 GN=GCA PE=1 SV=2	1.502000	Up	0.000380	GCA	24.01	1.311	0.755	1.071	0.987	0.809	0.952	1.086	0.825	0.762	1.043	1.154	1.744	0.937	0.995	0.906	1.765	0.703	0.7	1.028	0.635	0.622	0.757	0.927	1.143	1.268	0.632	0.654	0.688	0.979	0.75	0.584	0.701	1.093	1.061	0.82	0.988	0.791	0.965
Cellular Component	GO:0005775	10	vacuolar lumen	0.00865356	P08246	Neutrophil elastase OS=Homo sapiens OX=9606 GN=ELANE PE=1 SV=1	1.756000	Up	0.002995	ELANE	28.518	0.959	0.493	1.105	0.462	0.548	0.48	0.427	0.612	0.632	0.613	0.995	6.149	0.551	0.63	0.427	1.908	0.741	0.829	1.116	0.328	0.329	0.454	0.577	0.423	0.555	0.643	0.42	0.69	0.734	0.565	0.392	0.462	1.311	1.148	0.759	1.726	0.95	1.467
Cellular Component	GO:0005775	10	vacuolar lumen	0.00865356	P50897	Palmitoyl-protein thioesterase 1 OS=Homo sapiens OX=9606 GN=PPT1 PE=1 SV=1	2.251000	Up	0.000117	PPT1	34.193	1.361	0.903	0.997	0.824	0.633	0.722	0.548	1.046	0.627	0.917	0.902	1.238	0.67	0.724	0.632	0.724	0.882	0.887	0.974	0.73	0.816	0.726	0.884	0.743	1.578	0.768	0.817	0.75	0.776	0.596	0.617	0.557	1.159	1.612	1.44	2.485	1.117	1.489
Cellular Component	GO:0005775	10	vacuolar lumen	0.00865356	P41218	Myeloid cell nuclear differentiation antigen OS=Homo sapiens OX=9606 GN=MNDA PE=1 SV=1	1.986000	Up	0.014560	MNDA	45.836	1.112	0.798	2.454	1.008	0.955	1.126	0.951	1.039	0.746	0.591	0.694	1.333	0.626	0.908	1.09	1.734	0.774	0.813	2.093	0.633	0.554	0.832	1.252	0.689	0.382	0.48	0.402	0.46	0.592	0.892	0.516	0.497	1.108	1.504	0.528	0.995	0.696	1.399
Cellular Component	GO:0005775	10	vacuolar lumen	0.00865356	P20160	Azurocidin OS=Homo sapiens OX=9606 GN=AZU1 PE=1 SV=3	2.583000	Up	0.015965	AZU1	26.885	1.001	0.605	1.12										0.486	0.447	0.489	2.259	1.229	1.053	1.061										0.754	0.522	0.537	0.715	1.248	1.346	0.304	1.347	0.642	1.372
Cellular Component	GO:0005775	10	vacuolar lumen	0.00865356	P24158	Myeloblastin OS=Homo sapiens OX=9606 GN=PRTN3 PE=1 SV=3	5.208000	Up	0.044224	PRTN3	27.807	0.979	0.807	1.216						0.728	0.739	0.931	3.86					0.604	0.971	1.403						0.88	1.405	0.576	0.831						1.75	0.131	1.781	0.921	2.604
Cellular Component	GO:0005775	10	vacuolar lumen	0.00865356	P53396	ATP-citrate synthase OS=Homo sapiens OX=9606 GN=ACLY PE=1 SV=3	1.528000	Up	0.000002	ACLY	120.84	0.881	0.958	1.636	1.209	0.787	0.798	1.026	0.88	1.102	1.291	1.853	1.33	0.902	1.131	0.924	1.542	0.852	0.93	1.731	0.755	0.75	0.771	0.781	0.82	0.713	0.939	0.781	0.952	0.795	0.919	0.876	0.881	1.237	1.164	1.239	1.086	1.257	1.036
Cellular Component	GO:0005775	10	vacuolar lumen	0.00865356	P07339	Cathepsin D OS=Homo sapiens OX=9606 GN=CTSD PE=1 SV=1	2.080000	Up	0.006361	CTSD	44.552	1.015	0.743	1.496	0.705	0.505	0.814	0.541	1.348	0.67	0.605	1.36	1.227	0.627	0.639	0.508	0.729	0.823	0.909	1.548	0.599	0.788	0.702	0.798	0.995	1.368	0.717	0.804	0.976	0.673	0.696	0.8	0.99	1.53	1.669	0.818	2.214	1.063	1.766
Cellular Component	GO:0005775	10	vacuolar lumen	0.00865356	P38571	Lysosomal acid lipase/cholesteryl ester hydrolase OS=Homo sapiens OX=9606 GN=LIPA PE=1 SV=2	2.699000	Up	0.005821	LIPA	45.418									0.882	0.966	2.659	1.353	0.712	0.745	0.639	1.229									0.88	0.821	0.852	0.902	0.714	0.573	0.505	0.517	1.642	1.974	0.779	3.159	1.347	2.105
Cellular Component	GO:0005775	10	vacuolar lumen	0.00865356	P08311	Cathepsin G OS=Homo sapiens OX=9606 GN=CTSG PE=1 SV=2	1.638000	Up	0.012918	CTSG	28.837	1.144	2.017	1.752	1.431	0.446	0.275	1.068	0.463	0.619	1.08	6.849	3.067	0.972	1.145	0.752	1.712	0.702	0.764	1.526	0.392	0.378	0.548	1.213	0.698	0.771	1.498	0.553	0.771	1.03	0.939	0.634	0.639	1.026	0.937	0.59	1.334	0.773	1.32
Cellular Component	GO:0005775	10	vacuolar lumen	0.00865356	P10253	Lysosomal alpha-glucosidase OS=Homo sapiens OX=9606 GN=GAA PE=1 SV=4	1.673000	Up	0.000124	GAA	105.32	1.149	1.297	1.019	1.23	0.879	1.13	1.022	1.005	1.012	1.204	1.196	1.377	1.371	1.329	0.912	1.064	0.76	0.95	0.921	0.827	0.849	0.816	0.898	1.078	1.061	0.873	0.948	1.021	1.213	0.912	0.556	0.718	1.595	1.045	1.079	1.077	1.244	1.314
Cellular Component	GO:0005775	10	vacuolar lumen	0.00865356	P17213	Bactericidal permeability-increasing protein OS=Homo sapiens OX=9606 GN=BPI PE=1 SV=4	3.917000	Up	0.007161	BPI	53.899	1.689	0.56	1.039	0.397	0.409	0.427	0.534	0.797	0.35	0.396	0.934	6.523	0.305	0.372	0.201	2.058	1.037	0.696	1.108	0.359	0.59	0.612	1.479	0.588	0.324	0.469	0.248	0.377	0.588	0.433	0.253	0.341	0.693	2.253	0.316	1.905	0.548	1.559
Cellular Component	GO:0005775	10	vacuolar lumen	0.00865356	P28799	Progranulin OS=Homo sapiens OX=9606 GN=GRN PE=1 SV=2	1.784000	Up	0.000140	GRN	63.544	1.434	1.129	1.015	1.092	0.813	0.927	1.041	0.924	0.94	1.109	1.496	2.281	0.875	0.894	0.967	1.07	0.876	0.932	0.919	0.632	0.671	0.797	0.898	1.217	1.501	1.139	0.894	1.561	1.074	0.849	0.848	0.702	1.422	1.185	1.198	1.375	0.98	1.195
Cellular Component	GO:0005775	10	vacuolar lumen	0.00865356	P07355	Annexin A2 OS=Homo sapiens OX=9606 GN=ANXA2 PE=1 SV=2	2.565000	Up	0.000000	ANXA2	38.604	1.022	1.141	1.194	1.169	1.449	1.586	1.443	1.047	1.257	1.042	1.616	0.925	0.841	1.008	0.924	1.008	0.584	0.614	1.148	0.679	0.997	0.681	0.906	0.785	0.524	0.505	0.615	0.44	0.666	0.873	0.442	0.616	1.334	1.276	1.62	1.886	1.277	1.332
Cellular Component	GO:0005775	10	vacuolar lumen	0.00865356	P11216	"Glycogen phosphorylase, brain form OS=Homo sapiens OX=9606 GN=PYGB PE=1 SV=5"	1.704000	Up	0.000001	PYGB	96.695	1.061	1.277	0.833	1.153	1.563	0.736	1.337	1.652	1.544	1.648	1.472	1.249	0.947	1.039	1.282	0.864	0.812	0.798	0.857	0.787	0.746	0.737	0.744	0.758	0.726	0.761	0.754	0.803	0.847	0.943	0.784	0.775	1.356	1.282	1.305	1.155	1.349	1.11
Cellular Component	GO:0005775	10	vacuolar lumen	0.00865356	P13284	Gamma-interferon-inducible lysosomal thiol reductase OS=Homo sapiens OX=9606 GN=IFI30 PE=1 SV=3	1.728000	Up	0.002436	IFI30	27.963	1.408	1.046	1.29	1.4	1.037	1.142	1.105	1.068	1.066	0.746	1.181	1.412	0.907	0.943	0.859	0.926	0.758	0.897	1.073	0.653	0.64	0.674	0.79	1.096	1.162	1.09	0.975	1.03	0.936	0.916	0.696	0.708	0.981	1.118	0.756	1.536	1.192	1.676
Cellular Component	GO:0005775	10	vacuolar lumen	0.00865356	P05164	Myeloperoxidase OS=Homo sapiens OX=9606 GN=MPO PE=1 SV=1	1.978000	Up	0.021321	MPO	83.868	1.304	0.677	1.416	0.35	0.309	0.273	0.341	0.522	0.557	0.573	0.835	2.721	0.516	0.561	0.47	1.075	0.917	0.781	1.487	0.254	0.327	0.417	0.556	0.532	0.601	0.806	0.549	0.579	1.753	0.659	0.474	0.539	0.854	1.47	0.398	0.766	0.708	1.227
Cellular Component	GO:0005775	10	vacuolar lumen	0.00865356	Q9UQ80	Proliferation-associated protein 2G4 OS=Homo sapiens OX=9606 GN=PA2G4 PE=1 SV=3	1.528000	Up	0.000019	PA2G4	43.786	1.303	1.425	1.312	1.134	1.125	1.146	1.189	1.219	1.191	1.451	0.954	1.194	1.145	1.102	1.206	0.841	0.914	0.969	1.196	0.846	0.805	0.865	0.887	0.97	0.765	0.51	0.769	0.739	0.937	0.943	0.862	0.781	1.058	1.254	1.133	1.021	1.336	1.21
Cellular Component	GO:0005775	10	vacuolar lumen	0.00865356	Q9ULZ3	Apoptosis-associated speck-like protein containing a CARD OS=Homo sapiens OX=9606 GN=PYCARD PE=1 SV=2	1.882000	Up	0.002317	PYCARD	21.627	1.38	0.906	1.255	1.481	0.984	1.171	1.241	1.155	1.317	1.051	1.452	2.188	1.208	1.188	1.533	1.695	0.449	0.54	1.65	0.603	0.616	0.56	0.903	1.206	0.619	0.619	0.473	0.486	1.014	0.845	0.626	0.662	1.201	1.386	0.832	0.779	0.791	1.155
Cellular Component	GO:0005639	14	integral component of nuclear inner membrane	0.0150024	Q14739	Delta(14)-sterol reductase LBR OS=Homo sapiens OX=9606 GN=LBR PE=1 SV=2	2.050000	Up	0.000362	LBR	70.702	1.089	0.88	1.204	0.69	1.28	1.202	1.093	1.007	0.636	0.68	0.856	0.94	1.15	1.065	1.143	1.487	1.01	0.82	1.461	0.909	0.76	0.774	1.242	0.754	0.5	0.649	0.831	0.674	1.146	1.021	1.055	0.939	1.376	1.127	1.09	0.848	1.49	1.308
Cellular Component	GO:0005639	14	integral component of nuclear inner membrane	0.0150024	Q9BTV4	Transmembrane protein 43 OS=Homo sapiens OX=9606 GN=TMEM43 PE=1 SV=1	1.825000	Up	0.000064	TMEM43	44.875	1.908	1.683	0.706	1.133	1.789	0.956	1.373	1.089	0.867	1.057	0.998	1.428	0.889	1.073	0.963	1.155	0.706	0.639	0.71	0.639	0.727	0.743	0.927	0.758	0.548	0.479	0.632	0.527	0.752	0.961	0.579	0.723	1.697	1.07	1.558	1.846	1.347	1.295
Cellular Component	GO:0005639	14	integral component of nuclear inner membrane	0.0150024	Q8NC56	LEM domain-containing protein 2 OS=Homo sapiens OX=9606 GN=LEMD2 PE=1 SV=1	1.650000	Up	0.000917	LEMD2	56.974	0.891	0.925	0.828	0.818	1.217	1.024	0.848	0.857	0.88	0.794	1.075	0.701	0.84	0.685	0.867	0.786	0.779	0.818	0.949	1.114	1.39	1.159	1.447	1.174	1.025	1.304	0.999	0.748	1.314	0.958	0.728	0.784	1.343	0.995	1.843	1.706	1.583	1.638
Cellular Component	GO:0005767	11	secondary lysosome	0.226834	Q5S007	Leucine-rich repeat serine/threonine-protein kinase 2 OS=Homo sapiens OX=9606 GN=LRRK2 PE=1 SV=2	2.457000	Up	0.000201	LRRK2	286.1	1.046	0.743	0.912	0.738	1.743	0.592	0.934	1.158	1.213	1.05	0.857	0.701	1.823	0.996	1.395	1.17	0.603	0.672	0.947	0.437	0.587	0.407	0.455	0.398	0.57	0.766	0.623	0.63	0.983	0.945	0.518	0.52	1.317	1.818	1.66	2.764	2.258	1.204
Cellular Component	GO:0005767	11	secondary lysosome	0.226834	Q15080	Neutrophil cytosol factor 4 OS=Homo sapiens OX=9606 GN=NCF4 PE=1 SV=2	1.606000	Up	0.018459	NCF4	39.031	1.151	1.006	1.578	1.359	0.878	1.362	1.034	0.988	1.01	0.834	1.3	1.582	0.646	0.904	0.758	1.396	0.679	0.732	1.402	0.537	0.623	0.488	0.944	0.804	0.668	0.886	0.699	0.648	0.854	1.024	0.373	0.594	0.912	1.299	0.689	1.527	1.07	1.573
Cellular Component	GO:0043020	9	NADPH oxidase complex	0.0808746	P04839	Cytochrome b-245 heavy chain OS=Homo sapiens OX=9606 GN=CYBB PE=1 SV=2	2.091000	Up	0.001920	CYBB	65.335	1.328	1.047	1.705	1.617	0.896	1.508	1.326	0.992	1.234	0.849	2.139	1.716	0.757	1.296	1.349	2.242	0.838	0.797	1.309	0.483	0.604	0.512	0.699	0.682	0.491	0.583	0.66	0.803	0.768	0.988	0.436	0.607	1.256	1.1	0.593	1.122	0.907	1.468
Cellular Component	GO:0043020	9	NADPH oxidase complex	0.0808746	Q15080	Neutrophil cytosol factor 4 OS=Homo sapiens OX=9606 GN=NCF4 PE=1 SV=2	1.606000	Up	0.018459	NCF4	39.031	1.151	1.006	1.578	1.359	0.878	1.362	1.034	0.988	1.01	0.834	1.3	1.582	0.646	0.904	0.758	1.396	0.679	0.732	1.402	0.537	0.623	0.488	0.944	0.804	0.668	0.886	0.699	0.648	0.854	1.024	0.373	0.594	0.912	1.299	0.689	1.527	1.07	1.573
Cellular Component	GO:0016600	10	flotillin complex	0.107223	O75955	Flotillin-1 OS=Homo sapiens OX=9606 GN=FLOT1 PE=1 SV=3	1.800000	Up	0.000080	FLOT1	47.355	1.116	1.295	1.356	1.048	1.08	1.193	1.04	1.018	1.284	1.467	0.979	1.448	1.237	1.046	1.02	0.994	0.778	0.875	1.355	0.901	0.938	0.847	0.836	0.803	0.803	0.734	0.756	0.783	0.9	1.055	0.707	0.876	1.824	1.122	1.384	1.534	1.272	1.067
Cellular Component	GO:0016600	10	flotillin complex	0.107223	Q14254	Flotillin-2 OS=Homo sapiens OX=9606 GN=FLOT2 PE=1 SV=2	1.875000	Up	0.000001	FLOT2	47.064	1.143	1.448	1.417	1.183	1.215	1.393	1.192	1.114	1.161	1.223	0.841	1.281	1.201	1.013	1.079	0.863	0.74	0.797	1.308	0.822	0.836	0.754	0.782	0.742	0.527	0.602	0.662	0.673	0.755	0.902	0.695	0.754	1.573	1.132	1.256	1.466	1.185	1.096
Cellular Component	GO:0010369	11	chromocenter	0.0190938	P45973	Chromobox protein homolog 5 OS=Homo sapiens OX=9606 GN=CBX5 PE=1 SV=1	2.051000	Up	0.000002	CBX5	22.225	1.404	1.365	1.03	0.901	1.262	0.908	1.117	1.719	1.153	1.511	0.83	1.474	1.204	0.907	1.217	0.818	1.062	0.936	0.973	0.853	0.899	0.835	1.059	0.851	0.576	0.697	0.847	0.525	1.036	0.864	0.59	0.579	1.334	1.71	1.434	1.11	1.815	1.434
Cellular Component	GO:0010369	11	chromocenter	0.0190938	P83916	Chromobox protein homolog 1 OS=Homo sapiens OX=9606 GN=CBX1 PE=1 SV=1	1.617000	Up	0.010441	CBX1	21.418	1.805	1.146	0.954	0.955	1.689	1.151	1.464	1.263	1.135	1.368	0.876	1.263					0.946	0.831	0.835	1.016	1.118	0.797	1.361	0.993	0.689	0.702	0.757	0.591						1.542	2.068	1	1.256	1.178
Cellular Component	GO:0033202	6	DNA helicase complex	0.165056	P25490	Transcriptional repressor protein YY1 OS=Homo sapiens OX=9606 GN=YY1 PE=1 SV=2	1.531000	Up	0.002320	YY1	44.712	1.033	0.836	0.758	1.003	0.793	1.001	0.818	0.769									0.96	0.771	0.736	0.731	0.969	1.084	1.395	1.112										1.373	1.882	1.329	1.697	1.568
Cellular Component	GO:0033202	6	DNA helicase complex	0.165056	Q9Y265	RuvB-like 1 OS=Homo sapiens OX=9606 GN=RUVBL1 PE=1 SV=1	1.503000	Up	0.000001	RUVBL1	50.227	1.272	1.211	1.006	1.113	1.187	1.021	1.163	1.154	1.144	1.111	0.925	1.306	1.104	1.177	1.138	1.072	0.853	0.866	0.935	0.939	0.914	1.004	0.908	0.954	0.791	0.813	0.903	0.781	0.914	1.051	0.897	0.843	1.314	1.282	1.379	1.086	1.205	1.154
Cellular Component	GO:0031011	14	Ino80 complex	0.165056	P25490	Transcriptional repressor protein YY1 OS=Homo sapiens OX=9606 GN=YY1 PE=1 SV=2	1.531000	Up	0.002320	YY1	44.712	1.033	0.836	0.758	1.003	0.793	1.001	0.818	0.769									0.96	0.771	0.736	0.731	0.969	1.084	1.395	1.112										1.373	1.882	1.329	1.697	1.568
Cellular Component	GO:0031011	14	Ino80 complex	0.165056	Q9Y265	RuvB-like 1 OS=Homo sapiens OX=9606 GN=RUVBL1 PE=1 SV=1	1.503000	Up	0.000001	RUVBL1	50.227	1.272	1.211	1.006	1.113	1.187	1.021	1.163	1.154	1.144	1.111	0.925	1.306	1.104	1.177	1.138	1.072	0.853	0.866	0.935	0.939	0.914	1.004	0.908	0.954	0.791	0.813	0.903	0.781	0.914	1.051	0.897	0.843	1.314	1.282	1.379	1.086	1.205	1.154
Cellular Component	GO:0008290	10	F-actin capping protein complex	0.107223	P58546	Myotrophin OS=Homo sapiens OX=9606 GN=MTPN PE=1 SV=2	1.559000	Up	0.000015	MTPN	12.895	1.597	1.58	1.191	1.021	0.938	0.864	1.086	1.107	1.117	1.257	1.282	1.624	0.872	0.801	0.934	0.975	1.029	1.092	0.933	0.737	0.81	0.895	0.993	1.176	1.367	0.691	0.869	1.054	1.007	0.799	0.85	0.82	1.165	1.29	1.051	1.254	1.238	1.376
Cellular Component	GO:0008290	10	F-actin capping protein complex	0.107223	P40121	Macrophage-capping protein OS=Homo sapiens OX=9606 GN=CAPG PE=1 SV=2	2.222000	Up	0.000342	CAPG	38.498	1.717	1.225	1.246	1.469	1.424	1.316	1.358	1.183	1.353	1.041	1.065	1.083	0.894	1.021	0.994	0.928	0.728	0.767	1.322	0.737	0.841	0.787	0.791	0.825	0.873	0.674	0.825	0.802	0.82	0.892	0.556	0.687	1.188	1.602	1.111	1.645	0.89	1.568
Cellular Component	GO:0043235	3	receptor complex	0.000424021	P01833	Polymeric immunoglobulin receptor OS=Homo sapiens OX=9606 GN=PIGR PE=1 SV=4	1.906000	Up	0.014137	PIGR	83.283	0.705	0.673	5.934	0.249	0.307	0.38	0.322	0.404	0.353	0.281	0.227	0.215	0.375	0.308	0.353	0.459	0.673	0.843	5.628	0.378	0.345	0.52	0.61	1.614	0.343	0.417	0.47	0.516	0.903	1.638	0.588	0.73	0.6	0.991	0.598	1.204	1.744	1.267
Cellular Component	GO:0043235	3	receptor complex	0.000424021	P26012	Integrin beta-8 OS=Homo sapiens OX=9606 GN=ITGB8 PE=1 SV=1	2.014000	Up	0.000536	ITGB8	85.631									1.801	1.139	2.095	1.214	2.971	1.49	2.4	1.238									0.705	0.736	0.422	0.661	2.533	1.347	0.41	0.535	1.188	0.822	1.259	1.13	1.463	1.977
Cellular Component	GO:0043235	3	receptor complex	0.000424021	P16144	Integrin beta-4 OS=Homo sapiens OX=9606 GN=ITGB4 PE=1 SV=5	2.030000	Up	0.000178	ITGB4	202.16	0.848	1.156	0.802	0.864	1.499	1.105	1.199	0.835	1.547	2.008	0.88	0.851	1.084	0.972	1.153	1.464	0.455	0.547	0.822	0.726	0.884	0.593	0.771	0.693	0.784	1.327	0.731	0.7	1.045	0.988	0.597	0.658	1.311	1.289	1.503	2.177	1.664	1.23
Cellular Component	GO:0043235	3	receptor complex	0.000424021	Q7Z5R6	Amyloid beta A4 precursor protein-binding family B member 1-interacting protein OS=Homo sapiens OX=9606 GN=APBB1IP PE=1 SV=1	2.755000	Up	0.004100	APBB1IP	73.182	1.383	1.614	1.77	1.558	0.967	1.105	1.08	1.971	1.601	0.841	1.057	2.156	1.195	1.297	1.728	1.397	0.455	0.598	1.587	0.44	0.465	0.504	0.471	0.603	0.409	0.683	0.407	0.489	0.928	1.094	0.499	0.583	1.658	1.8	0.568	1.1	0.763	1.302
Cellular Component	GO:0043235	3	receptor complex	0.000424021	P18084	Integrin beta-5 OS=Homo sapiens OX=9606 GN=ITGB5 PE=1 SV=1	1.831000	Up	0.004185	ITGB5	88.053				1.437	1.139	1.832	1.349	0.667	1.079	1.025	1.251	1.449								1.135	0.997	1.005	0.775	1.055	0.545	0.656	0.532	0.587						1.065	0.693	1.029	1.033	1.491
Cellular Component	GO:0043235	3	receptor complex	0.000424021	P11215	Integrin alpha-M OS=Homo sapiens OX=9606 GN=ITGAM PE=1 SV=2	2.319000	Up	0.004677	ITGAM	127.18	1.284	0.915	1.296	0.994	0.695	0.958	1.003	0.813	0.924	0.798	1.254	2.383	0.548	0.927	0.812	1.764	0.71	0.705	1.278	0.326	0.413	0.435	0.6	0.503	0.527	0.712	0.451	0.554	0.572	0.66	0.309	0.419	0.941	1.39	0.547	1.088	0.638	1.343
Cellular Component	GO:0043235	3	receptor complex	0.000424021	P05107	Integrin beta-2 OS=Homo sapiens OX=9606 GN=ITGB2 PE=1 SV=2	2.381000	Up	0.000381	ITGB2	84.781	1.375	1.185	1.403	1.472	0.979	1.653	1.311	1.125	1.018	0.768	1.264	1.706	0.872	1.091	1.316	2.276	0.712	0.666	1.35	0.4	0.431	0.466	0.638	0.641	0.386	0.679	0.438	0.407	0.756	0.829	0.615	0.612	1.182	1.39	0.686	1.582	0.816	1.397
Cellular Component	GO:0043235	3	receptor complex	0.000424021	P29350	Tyrosine-protein phosphatase non-receptor type 6 OS=Homo sapiens OX=9606 GN=PTPN6 PE=1 SV=1	1.745000	Up	0.000016	PTPN6	67.56	1.089	1.27	1.419	1.339	1.057	1.355	1.364	1.169	1.019	1.028	1.13	1.116	1.137	1.305	1.384	1.689	0.834	0.789	1.211	0.775	0.786	0.876	0.978	1.053	0.734	0.8	0.655	0.76	0.931	1.285	0.773	0.739	1.145	1.239	0.866	1.182	0.966	1.281
Cellular Component	GO:0043235	3	receptor complex	0.000424021	Q9UIW2	Plexin-A1 OS=Homo sapiens OX=9606 GN=PLXNA1 PE=1 SV=3	1.623000	Up	0.000081	PLXNA1	211.06				0.9	1.232	1.21	1.095	1.124												1.226	1.09	0.998	1.198	0.759										1.287	1.514	1.414	1.694	1.342
Cellular Component	GO:0043235	3	receptor complex	0.000424021	Q08345	Epithelial discoidin domain-containing receptor 1 OS=Homo sapiens OX=9606 GN=DDR1 PE=1 SV=1	2.166000	Up	0.001039	DDR1	101.13																																		1.635	1.621	2.904	2.394	1.838
Cellular Component	GO:0043235	3	receptor complex	0.000424021	P20702	Integrin alpha-X OS=Homo sapiens OX=9606 GN=ITGAX PE=1 SV=3	2.036000	Up	0.007099	ITGAX	127.83	1.195	0.847	0.974	1.439	1.141	1.607	0.969	1.779	1.172	0.74	1.488	1.357					0.737	0.687	1.053	0.567	0.442	0.482	0.81	0.651	0.649	0.741	0.505	0.557						1.385	0.936	2.058	1.234	1.552
Cellular Component	GO:0043235	3	receptor complex	0.000424021	P35869	Aryl hydrocarbon receptor OS=Homo sapiens OX=9606 GN=AHR PE=1 SV=2	3.029000	Up	0.007539	AHR	96.146	1.191	1.074	1.218	1.359	1.504	0.942	1.217	1.082					1.652	0.804	1.079	1.326	0.789	1.189	1.198	0.637	1.046	0.919	0.841	0.898					1.213	1.205	0.873	0.913	2.289	1.139	0.691	1.759	2.989	2.392
Cellular Component	GO:0043235	3	receptor complex	0.000424021	P26006	Integrin alpha-3 OS=Homo sapiens OX=9606 GN=ITGA3 PE=1 SV=5	1.627000	Up	0.003140	ITGA3	116.61	1.241	1.675	1.118	1.451	1.54	1.094	1.743	1.339	2.186	1.455	0.956	1.129	1.196	1.2	1.822	1.403	0.554	0.573	1.057	0.673	0.748	0.67	0.768	0.817	0.688	0.81	0.636	0.724	0.95	1.057	0.685	0.804	0.948	1.139	1.736	1.342	1.023	0.838
Cellular Component	GO:0043235	3	receptor complex	0.000424021	P00533	Epidermal growth factor receptor OS=Homo sapiens OX=9606 GN=EGFR PE=1 SV=2	1.531000	Up	0.000056	EGFR	134.28	2.098	1.239	0.707	1.54	1.71	1.366	1.624	1.29	1.393	1.283	0.822	1.169	1.319	0.995	1.61	1.181	0.842	0.819	0.682	0.812	0.902	0.928	0.91	0.878	0.845	1.138	0.849	0.755	0.951	1.024	0.654	0.699	1	1.13	0.936	1.149	1.313	1.19
Cellular Component	GO:0043235	3	receptor complex	0.000424021	P07948	Tyrosine-protein kinase Lyn OS=Homo sapiens OX=9606 GN=LYN PE=1 SV=3	1.620000	Up	0.006524	LYN	58.573	1.028	1.223	1.701	1.316	1.108	1.542	1.024	0.933	0.92	0.867	1.183	0.796	0.882	1.115	1.188	1.386	0.663	0.695	1.188	0.771	0.733	0.725	0.786	0.827	0.32	0.768	0.567	0.526	1.039	0.914	0.799	0.812	0.993	1.053	0.721	1.207	1.057	1.253
Cellular Component	GO:0043235	3	receptor complex	0.000424021	P02786	Transferrin receptor protein 1 OS=Homo sapiens OX=9606 GN=TFRC PE=1 SV=2	1.523000	Up	0.025836	TFRC	84.87	1.238	1.187	1.669	0.896	0.977	0.937	1.125	1.19	1.068	1.079	0.972	1.699	1.769	1.149	1.205	1.322	0.867	0.864	1.731	1.477	1.223	1.438	0.968	0.691	0.684	1.027	0.751	0.843	1.33	1.099	0.957	0.861	1.202	1.666	0.93	1.184	1.256	0.644
Cellular Component	GO:0043235	3	receptor complex	0.000424021	Q12933	TNF receptor-associated factor 2 OS=Homo sapiens OX=9606 GN=TRAF2 PE=1 SV=2	1.636000	Up	0.015384	TRAF2	55.859	0.842	0.754	0.605	0.894	0.94	0.932	0.908	0.973									0.804	0.792	0.817	1.105	1.083	0.831	0.956	0.922										1.481	0.892	1.194	1.515	1.724
Cellular Component	GO:0043235	3	receptor complex	0.000424021	Q14573	"Inositol 1,4,5-trisphosphate receptor type 3 OS=Homo sapiens OX=9606 GN=ITPR3 PE=1 SV=2"	2.506000	Up	0.002857	ITPR3	304.1	0.706	0.803	1.093	0.868	0.953	1.221	0.99	1.007	1.082	1.125	0.86	0.908	1.13	1.037	0.996	1.119	1.073	1.027	1.212	0.618	0.776	0.762	0.736	0.806	0.592	0.637	0.744	0.605	1.013	0.867	0.685	0.657	0.936	1.23	2.039	2.713	1.432	1.376
Cellular Component	GO:0043235	3	receptor complex	0.000424021	P20701	Integrin alpha-L OS=Homo sapiens OX=9606 GN=ITGAL PE=1 SV=3	1.986000	Up	0.000344	ITGAL	128.77				0.928	0.861	0.794	0.722	0.86												0.73	0.805	0.873	1.082	0.886										1.02	0.917	1.343	0.949	1.393
Cellular Component	GO:1990391	3	DNA repair complex	0.0571016	P13010	X-ray repair cross-complementing protein 5 OS=Homo sapiens OX=9606 GN=XRCC5 PE=1 SV=3	1.708000	Up	0.000000	XRCC5	82.704	1.171	1.005	1.125	0.947	1.118	0.859	1.094	1.05	0.975	0.959	0.816	1.028	0.953	0.892	1.028	0.951	0.986	0.884	1.121	0.885	0.909	0.874	1.13	0.81	0.649	0.676	0.84	0.668	0.801	0.984	0.942	0.911	1.267	1.488	1.384	1.323	1.709	1.421
Cellular Component	GO:1990391	3	DNA repair complex	0.0571016	Q01831	DNA repair protein complementing XP-C cells OS=Homo sapiens OX=9606 GN=XPC PE=1 SV=4	1.535000	Up	0.000984	XPC	105.95	1.878	1.44	0.679	1.446	1.775	1.391	1.552	1.212	1.278	1.472	0.91	0.553	1.356	1.305	1.532	0.669	0.905	0.679	0.703	0.81	0.904	0.966	1.18	0.704	0.572	0.644	1.01	0.409	0.922	1.154	0.873	0.653	1.336	1.012	0.923	1.052	1.343	1.451
Cellular Component	GO:1990391	3	DNA repair complex	0.0571016	P12956	X-ray repair cross-complementing protein 6 OS=Homo sapiens OX=9606 GN=XRCC6 PE=1 SV=2	1.756000	Up	0.000000	XRCC6	69.842	1.198	0.95	1.094	0.953	1.114	0.879	1.007	1.031	0.982	1.017	0.861	1.004	0.969	0.993	1.003	0.84	0.969	0.808	1.169	0.885	0.908	0.883	1.158	0.871	0.606	0.644	0.811	0.581	0.849	0.879	0.871	0.881	1.34	1.408	1.515	1.295	1.588	1.293
Cellular Component	GO:1990391	3	DNA repair complex	0.0571016	P41208	Centrin-2 OS=Homo sapiens OX=9606 GN=CETN2 PE=1 SV=1	1.793000	Up	0.000159	CETN2	19.738	1.512	1.136	0.614	1.27	1.801	1.228	1.29	1.119	1.377	1.414	0.801	1.21	1.175	1.116	1.349	0.759	0.685	0.616	0.678	0.723	0.909	0.882	0.906	1.02	1.078	0.76	0.716	0.753	0.956	0.922	0.79	0.64	1.314	1.385	1.522	1.073	1.116	1.168
Cellular Component	GO:1990391	3	DNA repair complex	0.0571016	P18887	DNA repair protein XRCC1 OS=Homo sapiens OX=9606 GN=XRCC1 PE=1 SV=2	1.509000	Up	0.007860	XRCC1	69.476	1.34	1.194	0.844	0.927	1.351	0.972	1.017	1.331	1.347	1.169	0.865	1.046	1.176	0.993	1.243	1.02	1.023	0.957	0.967	0.885	0.942	0.895	0.993	0.815	0.697	0.916	0.914	0.7	1.113	0.986	0.855	0.836	0.983	1.241	1.81	1.085	1.445	1.345
Cellular Component	GO:1902562	14	H4 histone acetyltransferase complex	0.0880468	Q9Y265	RuvB-like 1 OS=Homo sapiens OX=9606 GN=RUVBL1 PE=1 SV=1	1.503000	Up	0.000001	RUVBL1	50.227	1.272	1.211	1.006	1.113	1.187	1.021	1.163	1.154	1.144	1.111	0.925	1.306	1.104	1.177	1.138	1.072	0.853	0.866	0.935	0.939	0.914	1.004	0.908	0.954	0.791	0.813	0.903	0.781	0.914	1.051	0.897	0.843	1.314	1.282	1.379	1.086	1.205	1.154
Cellular Component	GO:1902562	14	H4 histone acetyltransferase complex	0.0880468	Q9Y4A5	Transformation/transcription domain-associated protein OS=Homo sapiens OX=9606 GN=TRRAP PE=1 SV=3	1.502000	Up	0.000616	TRRAP	437.6	1.355	1.328	0.903	1.061	1.165	1.022	1.282	1.002	1.157	0.889	1.079	0.898	1.321	1.073	1.084	0.87	1.088	0.714	0.77	0.809	0.81	1.02	1.052	0.847	0.666	1.158	0.824	0.689	1.099	0.958	0.76	0.882	1.24	1.034	1.247	1.28	1.434	1.428
Cellular Component	GO:1902562	14	H4 histone acetyltransferase complex	0.0880468	Q15014	Mortality factor 4-like protein 2 OS=Homo sapiens OX=9606 GN=MORF4L2 PE=1 SV=1	1.983000	Up	0.000002	MORF4L2	32.307				0.847	1.003	1.132	0.95	0.665	1.197	1.663	1.335	1.707								0.686	1.012	0.617	0.807	0.973	0.826	1.337	0.887	0.708						0.978	0.982	0.966	1.013	0.864
Cellular Component	GO:1902562	14	H4 histone acetyltransferase complex	0.0880468	P60709	"Actin, cytoplasmic 1 OS=Homo sapiens OX=9606 GN=ACTB PE=1 SV=1"	1.564000	Up	0.000241	ACTB	41.736	1.678	2.529	2.23	0.969	0.729	0.89	0.889	0.907	0.798	0.867	1.01	1.044	0.709	0.827	0.846	0.765	1.478	1.737	1.188	0.818	0.827	0.892	0.926	0.872	0.812	0.578	0.704	0.762	0.914	1.053	0.904	0.861	0.988	1.316	0.821	1.138	1.008	1.001
Cellular Component	GO:0001650	13	fibrillar center	0.0012791	O60832	H/ACA ribonucleoprotein complex subunit DKC1 OS=Homo sapiens OX=9606 GN=DKC1 PE=1 SV=3	1.843000	Up	0.000077	DKC1	57.673	1.027	1.356	1.13	0.946	1.474	1.747	1.361	1.186	2.01	1.966	0.714	1.298	0.987	0.879	1.408	0.942	0.786	0.575	1.233	0.885	0.935	0.923	0.948	0.618	0.738	0.818	0.799	0.666	0.837	1.057	0.836	0.674	0.971	1.642	1.116	1.092	1.49	1.346
Cellular Component	GO:0001650	13	fibrillar center	0.0012791	Q9Y4B6	DDB1- and CUL4-associated factor 1 OS=Homo sapiens OX=9606 GN=DCAF1 PE=1 SV=3	1.503000	Up	0.000701	DCAF1	169.01	1.839	1.27	1.041	1.234	1.153	1.247	1.532	0.86	1.396	1.064	1.046	1.4	1.181	1.423	1.142	0.91	1.203	1.036	0.853	0.929	1.176	1.013	1.128	1.083	1.09	1.017	0.992	0.821	1.07	1.205	0.852	1.078	1.28	1.339	0.971	1.073	1.366	1.359
Cellular Component	GO:0001650	13	fibrillar center	0.0012791	Q9C0J8	pre-mRNA 3' end processing protein WDR33 OS=Homo sapiens OX=9606 GN=WDR33 PE=1 SV=2	1.625000	Up	0.000215	WDR33	145.89	1.247	1.094	1.214	1.158	1.086	1.205	1.245	1.226					1.182	0.993	1.086	0.983	1.13	1.087	1.029	0.927	1.036	0.992	1.403	0.905					1.163	1.06	0.925	1.006	1.121	1.149	1.242	1.336	1.796	1.479
Cellular Component	GO:0001650	13	fibrillar center	0.0012791	Q8WVC0	RNA polymerase-associated protein LEO1 OS=Homo sapiens OX=9606 GN=LEO1 PE=1 SV=1	1.591000	Up	0.000935	LEO1	75.403	1.064	1.038	0.899										1.104	0.984	0.995	0.567	1.227	1.027	1.18										0.927	0.937	1.115	1.055	1.248	0.916	1.02	0.946	1.138	0.876
Cellular Component	GO:0001650	13	fibrillar center	0.0012791	Q9Y2X3	Nucleolar protein 58 OS=Homo sapiens OX=9606 GN=NOP58 PE=1 SV=1	1.541000	Up	0.000017	NOP58	59.578	0.983	1.025	0.892	0.987	1.241	1.114	1.394	1.409	2.025	2.026	0.811	0.901	1.033	1.01	1.512	1.48	0.689	0.585	0.959	0.91	0.929	0.93	1.082	0.785	0.536	0.917	0.79	0.619	0.693	1.05	0.917	0.728	1.253	1.293	1.134	0.998	1.213	1.437
Cellular Component	GO:0001650	13	fibrillar center	0.0012791	O15446	DNA-directed RNA polymerase I subunit RPA34 OS=Homo sapiens OX=9606 GN=CD3EAP PE=1 SV=1	1.726000	Up	0.000044	CD3EAP	54.985									1.341	1.125	1.26	1.399	1.285	1.079	1.277	1.341									1.052	2.235	1.411	1.044	0.917	1.312	0.764	0.777	1.378	1.62	1.203	1.182	1.721	1.538
Cellular Component	GO:0001650	13	fibrillar center	0.0012791	Q13428	Treacle protein OS=Homo sapiens OX=9606 GN=TCOF1 PE=1 SV=3	1.674000	Up	0.000302	TCOF1	152.1	1.362	1.257	0.935	1.043	1.298	1.394	1.457	1.35	1.939	1.687	0.725	1.344	1.277	1.09	1.499	0.94	0.672	0.546	1.165	0.816	0.915	0.837	1.022	0.754	0.921	1.06	0.711	0.781	0.858	1.048	0.741	0.755	1.228	1.169	1.015	0.845	1.299	1.185
Cellular Component	GO:0001650	13	fibrillar center	0.0012791	O00567	Nucleolar protein 56 OS=Homo sapiens OX=9606 GN=NOP56 PE=1 SV=4	1.722000	Up	0.000016	NOP56	66.049	0.811	0.887	0.714	0.932	1.29	1.152	1.389	1.531	2.223	2.261	0.774	0.918	0.952	1.004	1.402	1.685	0.613	0.568	1.037	0.844	0.868	0.918	1.067	0.745	0.479	0.863	0.675	0.504	0.673	1.076	0.813	0.667	1.343	1.31	1.164	1.007	1.371	1.485
Cellular Component	GO:0001650	13	fibrillar center	0.0012791	Q569K4	Zinc finger protein 385B OS=Homo sapiens OX=9606 GN=ZNF385B PE=1 SV=1	1.706000	Up	0.004263	ZNF385B	50.406	1.771	1.12	0.78	0.854	0.945	0.971	0.97	1.04	1.251	0.811	0.911	1.333	1.629	1.404	1.518	1.532	1.034	0.975	1.047	0.76	1.031	1.046	0.82	0.744	0.861	1.797	0.86	0.637	1.195	0.981	0.929	1.077	1.299	1.513	1.006	1.105	1.948	1.614
Cellular Component	GO:0001650	13	fibrillar center	0.0012791	O60264	SWI/SNF-related matrix-associated actin-dependent regulator of chromatin subfamily A member 5 OS=Homo sapiens OX=9606 GN=SMARCA5 PE=1 SV=1	1.700000	Up	0.000001	SMARCA5	121.9	1.269	1.012	0.95	1.079	1.234	0.998	0.986	1.189	1.082	1.102	0.767	1.095	1.212	0.967	1.193	1.008	0.721	0.572	0.911	0.885	0.875	0.756	0.961	0.782	0.492	0.642	0.718	0.532	0.829	0.924	0.875	0.778	1.172	1.37	1.478	1.275	1.545	1.489
Cellular Component	GO:0001650	13	fibrillar center	0.0012791	O14907	Tax1-binding protein 3 OS=Homo sapiens OX=9606 GN=TAX1BP3 PE=1 SV=2	1.537000	Up	0.000000	TAX1BP3	13.735	1.375	1.15	0.86	0.851	0.892	1.209	1.026	1.019	0.872	0.834	1.25	1.489	0.975	0.875	0.934	0.963	0.939	0.901	0.925	0.82	0.83	0.739	0.915	1.531	1.663	0.847	0.809	0.975	1.27	0.895	1.025	0.91	1.145	1.07	1.173	1.24	1.212	1.186
Cellular Component	GO:0001650	13	fibrillar center	0.0012791	Q9NY12	H/ACA ribonucleoprotein complex subunit 1 OS=Homo sapiens OX=9606 GN=GAR1 PE=1 SV=1	2.031000	Up	0.000003	GAR1	22.348	1.278	1.287	1.052	0.967	1.66	1.602	1.395	1.524	1.536	2.162	0.749	1.385	0.929	1.14	1.146	1.053	0.699	0.537	0.998	0.719	0.822	0.838	1.013	0.989	0.876	0.563	0.64	0.53	0.967	1.039	0.63	0.694	1.058	1.433	1.049	0.931	1.474	1.12
Cellular Component	GO:0001650	13	fibrillar center	0.0012791	P11387	DNA topoisomerase 1 OS=Homo sapiens OX=9606 GN=TOP1 PE=1 SV=2	1.522000	Up	0.000315	TOP1	90.725	1.111	1.13	1.095	0.886	1.138	0.935	1.108	1.399	1.314	1.198	0.74	1.146	0.884	1.055	1.279	1.067	1.028	0.747	1.035	0.878	0.86	0.921	1.043	0.709	0.498	0.684	0.814	0.478	0.763	1.024	0.923	0.744	1.19	1.282	1.079	0.952	1.387	1.166
Cellular Component	GO:0001650	13	fibrillar center	0.0012791	P63165	Small ubiquitin-related modifier 1 OS=Homo sapiens OX=9606 GN=SUMO1 PE=1 SV=1	2.367000	Up	0.000136	SUMO1	11.557	1.664	1.682	1.674	1.005	1.365	1.512	1.83	1.355	1.908	1.665	0.919	1.287	1.046	0.932	1.855	0.699	0.719	0.743	1.447	0.512	0.555	0.609	0.657	0.645	1.051	0.558	0.758	0.7	0.831	0.948	0.68	0.552	1.064	1.651	0.933	0.786	0.726	0.792
Cellular Component	GO:0001650	13	fibrillar center	0.0012791	P38571	Lysosomal acid lipase/cholesteryl ester hydrolase OS=Homo sapiens OX=9606 GN=LIPA PE=1 SV=2	2.699000	Up	0.005821	LIPA	45.418									0.882	0.966	2.659	1.353	0.712	0.745	0.639	1.229									0.88	0.821	0.852	0.902	0.714	0.573	0.505	0.517	1.642	1.974	0.779	3.159	1.347	2.105
Cellular Component	GO:0045111	9	intermediate filament cytoskeleton	0.151241	Q92817	Envoplakin OS=Homo sapiens OX=9606 GN=EVPL PE=1 SV=3	1.617000	Up	0.019517	EVPL	231.6	1.054	1.003	0.666	0.918	1.307	0.984	1.074	1.024	0.987	1.448	0.592	0.582	0.963	0.815	1.03	0.816	1.019	1.016	0.618	1.041	1.241	0.961	1.102	1.027	0.781	0.865	1.074	0.724	0.957	0.859	0.663	0.833	1.178	1.118	1.949	2.408	1.327	1.157
Cellular Component	GO:0045111	9	intermediate filament cytoskeleton	0.151241	P20700	Lamin-B1 OS=Homo sapiens OX=9606 GN=LMNB1 PE=1 SV=2	1.767000	Up	0.000556	LMNB1	66.408	1.11	1.304	1.082	0.93	1.255	1.231	1.311	1.578	1.017	1.111	0.74	0.735	1.142	1.253	1.249	1.135	0.742	0.688	1.066	0.763	0.856	0.866	1.206	0.855	0.474	0.67	0.687	0.488	1.005	1.189	0.752	0.763	1.405	0.9	1.472	1.146	1.343	1.035
Cellular Component	GO:0045111	9	intermediate filament cytoskeleton	0.151241	Q86UE8	Serine/threonine-protein kinase tousled-like 2 OS=Homo sapiens OX=9606 GN=TLK2 PE=1 SV=2	1.586000	Up	0.012521	TLK2	87.66													1.162	1.003	1.136	1.713													0.997	1.109	1.367	0.616	1.637	1.241	1.205	0.987	1.209	1.241
Cellular Component	GO:0045111	9	intermediate filament cytoskeleton	0.151241	P05783	"Keratin, type I cytoskeletal 18 OS=Homo sapiens OX=9606 GN=KRT18 PE=1 SV=2"	1.543000	Up	0.018557	KRT18	48.057	0.752	0.557	0.559	0.517	0.713	0.618	0.648	0.938	0.479	1.166	0.535	0.513	0.689	0.522	0.564	0.742	1.017	1.05	0.643	1.373	1.219	1.064	1.182	1.149	1.06	0.958	1.176	1.145	0.895	0.844	0.965	1.154	1.064	1.242	2.079	1.744	1.731	2.138
Cellular Component	GO:0045111	9	intermediate filament cytoskeleton	0.151241	Q8WXH0	Nesprin-2 OS=Homo sapiens OX=9606 GN=SYNE2 PE=1 SV=3	1.524000	Up	0.000020	SYNE2	796.43	0.947	1.102	0.618	0.997	1.266	1.136	0.953	1.148	1.037	0.829	0.689	0.883	1.108	1.089	1.091	0.942	0.948	0.984	0.649	1.078	1.204	0.994	1.064	0.877	0.795	0.869	1.015	0.766	0.92	1.035	0.849	0.891	1.377	1.258	1.534	1.611	1.381	1.168
Cellular Component	GO:0045111	9	intermediate filament cytoskeleton	0.151241	P05109	Protein S100-A8 OS=Homo sapiens OX=9606 GN=S100A8 PE=1 SV=1	2.756000	Up	0.014600	S100A8	10.834	1.258	0.824	2.407	0.536	0.289	0.327	0.419	0.497	0.55	0.604	0.574	3.991	0.407	0.602	0.541	2.889	0.645	0.903	2.077	0.204	0.215	0.364	0.617	0.549	0.48	0.514	0.362	0.453	0.931	0.575	0.412	0.543	1.621	1.849	0.356	1.743	0.625	1.382
Cellular Component	GO:0045111	9	intermediate filament cytoskeleton	0.151241	P02545	Prelamin-A/C OS=Homo sapiens OX=9606 GN=LMNA PE=1 SV=1	1.616000	Up	0.008757	LMNA	74.139	0.992	1.114	0.871	1.028	1.412	1.473	1.074	0.998	1.155	0.829	0.904	0.663	1.142	0.952	1.048	0.761	0.87	0.737	0.864	1.095	1.272	0.982	1.387	0.905	0.559	0.705	0.962	0.503	1.076	1.101	0.807	0.818	1.144	0.95	1.721	1.945	1.372	1.38
Cellular Component	GO:0005882	11	intermediate filament	0.247476	P20700	Lamin-B1 OS=Homo sapiens OX=9606 GN=LMNB1 PE=1 SV=2	1.767000	Up	0.000556	LMNB1	66.408	1.11	1.304	1.082	0.93	1.255	1.231	1.311	1.578	1.017	1.111	0.74	0.735	1.142	1.253	1.249	1.135	0.742	0.688	1.066	0.763	0.856	0.866	1.206	0.855	0.474	0.67	0.687	0.488	1.005	1.189	0.752	0.763	1.405	0.9	1.472	1.146	1.343	1.035
Cellular Component	GO:0005882	11	intermediate filament	0.247476	Q86UE8	Serine/threonine-protein kinase tousled-like 2 OS=Homo sapiens OX=9606 GN=TLK2 PE=1 SV=2	1.586000	Up	0.012521	TLK2	87.66													1.162	1.003	1.136	1.713													0.997	1.109	1.367	0.616	1.637	1.241	1.205	0.987	1.209	1.241
Cellular Component	GO:0005882	11	intermediate filament	0.247476	P05783	"Keratin, type I cytoskeletal 18 OS=Homo sapiens OX=9606 GN=KRT18 PE=1 SV=2"	1.543000	Up	0.018557	KRT18	48.057	0.752	0.557	0.559	0.517	0.713	0.618	0.648	0.938	0.479	1.166	0.535	0.513	0.689	0.522	0.564	0.742	1.017	1.05	0.643	1.373	1.219	1.064	1.182	1.149	1.06	0.958	1.176	1.145	0.895	0.844	0.965	1.154	1.064	1.242	2.079	1.744	1.731	2.138
Cellular Component	GO:0005882	11	intermediate filament	0.247476	P02545	Prelamin-A/C OS=Homo sapiens OX=9606 GN=LMNA PE=1 SV=1	1.616000	Up	0.008757	LMNA	74.139	0.992	1.114	0.871	1.028	1.412	1.473	1.074	0.998	1.155	0.829	0.904	0.663	1.142	0.952	1.048	0.761	0.87	0.737	0.864	1.095	1.272	0.982	1.387	0.905	0.559	0.705	0.962	0.503	1.076	1.101	0.807	0.818	1.144	0.95	1.721	1.945	1.372	1.38
Cellular Component	GO:0000795	14	synaptonemal complex	0.107223	P63279	SUMO-conjugating enzyme UBC9 OS=Homo sapiens OX=9606 GN=UBE2I PE=1 SV=1	1.814000	Up	0.000096	UBE2I	18.007	1.481	1.568	1.065	1.075	1.187	1.101	1.39	1.229	1.27	1.561	1.007	1.244	0.93	1.113	1.337	1.282	0.587	0.616	0.834	0.609	0.608	0.691	0.961	1.149	0.653	0.469	0.648	0.513	0.892	0.751	0.659	0.673	1.13	1.215	1.389	1.141	0.878	0.925
Cellular Component	GO:0000795	14	synaptonemal complex	0.107223	P54132	Bloom syndrome protein OS=Homo sapiens OX=9606 GN=BLM PE=1 SV=1	2.095000	Up	0.000001	BLM	159	1.482	1.306	1.168						1.371	1.33	0.794	1.134	1.059	0.986	1.365	1.198	0.636	0.554	0.859						0.501	0.571	0.53	0.497	0.817	0.892	0.662	0.595	1.166	1.402	1.269	1.166	1.807	1.475
Cellular Component	GO:0001740	12	Barr body	0.036118	O75367	Core histone macro-H2A.1 OS=Homo sapiens OX=9606 GN=H2AFY PE=1 SV=4	1.593000	Up	0.001343	H2AFY	39.617	1.458	1.057	0.97	0.893	1.521	1.215	1.251	1.422	1.492	1.021	0.683	1.023	1.309	1.143	1.226	0.941	0.966	0.697	0.972	0.847	0.91	0.89	1.105	0.736	0.533	0.553	0.706	0.506	1.157	1.013	0.926	0.82	0.976	1.156	1.616	1.062	1.399	1.158
Cellular Component	GO:0001740	12	Barr body	0.036118	Q9P0M6	Core histone macro-H2A.2 OS=Homo sapiens OX=9606 GN=H2AFY2 PE=1 SV=3	1.666000	Up	0.042879	H2AFY2	40.058	1.353	1.26	1.062	1.058	1.423	1.057	1.025	1.644	1.2	1.121	0.841	1.051	1.358	1.045	1.169	1.026	0.925	0.61	0.878	0.918	1.203	0.983	1.323	0.756	0.816	0.927	1.044	0.949	1.163	0.994	0.89	0.775	1.257	1.085	2.237	0.738	1.424	0.849
Cellular Component	GO:0034774	11	secretory granule lumen	5.65942e-06	Q14764	Major vault protein OS=Homo sapiens OX=9606 GN=MVP PE=1 SV=4	1.578000	Up	0.024836	MVP	99.326	1.257	1.589	1.401	1.372	1.128	1.14	1.42	1.404	1.39	1.302	1.235	1.199	1.28	1.352	1.086	0.824	0.815	0.857	1.193	0.714	0.535	0.621	0.686	0.734	0.837	0.733	0.7	0.899	0.871	1.119	0.785	0.804	1.512	1.475	0.744	1.334	0.871	0.837
Cellular Component	GO:0034774	11	secretory granule lumen	5.65942e-06	P04075	Fructose-bisphosphate aldolase A OS=Homo sapiens OX=9606 GN=ALDOA PE=1 SV=2	1.703000	Up	0.004076	ALDOA	39.42	1.229	1.003	1.482	1.006	0.984	1.139	1.011	1.193	1.252	1.261	1.604	1.547	1.389	1.152	0.964	1.102	0.771	0.807	1.459	0.784	0.858	0.698	0.802	0.669	0.768	0.773	0.751	0.724	1.031	0.873	0.639	0.712	1.373	1.448	0.795	1.119	1.045	0.855
Cellular Component	GO:0034774	11	secretory granule lumen	5.65942e-06	P28676	Grancalcin OS=Homo sapiens OX=9606 GN=GCA PE=1 SV=2	1.502000	Up	0.000380	GCA	24.01	1.311	0.755	1.071	0.987	0.809	0.952	1.086	0.825	0.762	1.043	1.154	1.744	0.937	0.995	0.906	1.765	0.703	0.7	1.028	0.635	0.622	0.757	0.927	1.143	1.268	0.632	0.654	0.688	0.979	0.75	0.584	0.701	1.093	1.061	0.82	0.988	0.791	0.965
Cellular Component	GO:0034774	11	secretory granule lumen	5.65942e-06	P49913	Cathelicidin antimicrobial peptide OS=Homo sapiens OX=9606 GN=CAMP PE=1 SV=1	2.898000	Up	0.007458	CAMP	19.301	0.948	0.541	1.486	0.181	0.121	0.109	0.141	0.302	0.446	0.531	0.832	6.414	0.421	0.527	0.45	2.396	0.574	0.666	1.477	0.123	0.138	0.23	0.524	0.376	0.61	0.546	0.364	0.494	0.611	0.498	0.327	0.46	1.525	1.533	0.368	1.738	0.576	1.278
Cellular Component	GO:0034774	11	secretory granule lumen	5.65942e-06	P62328	Thymosin beta-4 OS=Homo sapiens OX=9606 GN=TMSB4X PE=1 SV=2	1.847000	Up	0.007376	TMSB4X	5.0526	1.062	1.557	1.735	1.087	0.389	0.662	0.843	1.18	0.813	1.143	1.714	1.698	0.399	0.785	0.531	0.528	1.171	1.238	1.104	0.575	0.705	0.66	1.558	1.946	1.832	0.472	0.787	0.678	1.311	0.668	0.655	0.653	1.238	1.75	0.886	0.8	0.674	1.373
Cellular Component	GO:0034774	11	secretory granule lumen	5.65942e-06	P80511	Protein S100-A12 OS=Homo sapiens OX=9606 GN=S100A12 PE=1 SV=2	3.878000	Up	0.002437	S100A12	10.575	1.191	0.489	1.809	0.164	0.112	0.104	0.14	0.294	0.561	0.565	0.532	3.327	0.168	0.308	0.209	2.355	0.655	0.761	1.937	0.133	0.13	0.203	0.416	0.294	0.415	0.842	0.328	0.371	0.351	0.36	0.124	0.215	1.439	2.078	0.326	1.017	0.647	1.264
Cellular Component	GO:0034774	11	secretory granule lumen	5.65942e-06	P20160	Azurocidin OS=Homo sapiens OX=9606 GN=AZU1 PE=1 SV=3	2.583000	Up	0.015965	AZU1	26.885	1.001	0.605	1.12										0.486	0.447	0.489	2.259	1.229	1.053	1.061										0.754	0.522	0.537	0.715	1.248	1.346	0.304	1.347	0.642	1.372
Cellular Component	GO:0034774	11	secretory granule lumen	5.65942e-06	P06737	"Glycogen phosphorylase, liver form OS=Homo sapiens OX=9606 GN=PYGL PE=1 SV=4"	1.537000	Up	0.001197	PYGL	97.147	0.961	1.29	0.973	1.695	1.157	1.146	1.279	1.133	1.524	1.701	2.445	1.057	0.822	0.92	1.216	1.147	0.622	0.704	0.958	0.682	0.647	0.609	0.753	0.747	0.547	0.776	0.634	0.706	0.627	0.851	0.589	0.526	1.39	0.937	0.778	1.076	0.984	1.041
Cellular Component	GO:0034774	11	secretory granule lumen	5.65942e-06	P24158	Myeloblastin OS=Homo sapiens OX=9606 GN=PRTN3 PE=1 SV=3	5.208000	Up	0.044224	PRTN3	27.807	0.979	0.807	1.216						0.728	0.739	0.931	3.86					0.604	0.971	1.403						0.88	1.405	0.576	0.831						1.75	0.131	1.781	0.921	2.604
Cellular Component	GO:0034774	11	secretory granule lumen	5.65942e-06	P53396	ATP-citrate synthase OS=Homo sapiens OX=9606 GN=ACLY PE=1 SV=3	1.528000	Up	0.000002	ACLY	120.84	0.881	0.958	1.636	1.209	0.787	0.798	1.026	0.88	1.102	1.291	1.853	1.33	0.902	1.131	0.924	1.542	0.852	0.93	1.731	0.755	0.75	0.771	0.781	0.82	0.713	0.939	0.781	0.952	0.795	0.919	0.876	0.881	1.237	1.164	1.239	1.086	1.257	1.036
Cellular Component	GO:0034774	11	secretory granule lumen	5.65942e-06	Q9NUQ9	Protein FAM49B OS=Homo sapiens OX=9606 GN=FAM49B PE=1 SV=1	1.501000	Up	0.000583	FAM49B	36.748	1.239	1.279	1.595	1.094	0.978	1.377	1.036	1.047	0.955	0.874	1.264	0.983	0.795	1.149	1.155	1.018	0.717	0.69	1.398	0.675	0.755	0.776	0.938	0.877	0.763	0.931	0.817	0.75	0.919	0.922	0.729	0.725	1.023	1.019	0.879	1.129	0.926	1.304
Cellular Component	GO:0034774	11	secretory granule lumen	5.65942e-06	P29350	Tyrosine-protein phosphatase non-receptor type 6 OS=Homo sapiens OX=9606 GN=PTPN6 PE=1 SV=1	1.745000	Up	0.000016	PTPN6	67.56	1.089	1.27	1.419	1.339	1.057	1.355	1.364	1.169	1.019	1.028	1.13	1.116	1.137	1.305	1.384	1.689	0.834	0.789	1.211	0.775	0.786	0.876	0.978	1.053	0.734	0.8	0.655	0.76	0.931	1.285	0.773	0.739	1.145	1.239	0.866	1.182	0.966	1.281
Cellular Component	GO:0034774	11	secretory granule lumen	5.65942e-06	P13639	Elongation factor 2 OS=Homo sapiens OX=9606 GN=EEF2 PE=1 SV=4	1.515000	Up	0.000000	EEF2	95.337	0.993	1.29	1.109	1.186	1.151	1.105	1.15	1.164	1.209	1.307	0.898	1.079	1.136	1.184	1.279	1.3	0.792	0.832	1.064	0.833	0.853	0.848	0.811	0.791	0.672	0.68	0.798	0.797	0.901	0.969	0.831	0.856	1.214	1.05	1.258	1.139	1.114	1.062
Cellular Component	GO:0034774	11	secretory granule lumen	5.65942e-06	P28799	Progranulin OS=Homo sapiens OX=9606 GN=GRN PE=1 SV=2	1.784000	Up	0.000140	GRN	63.544	1.434	1.129	1.015	1.092	0.813	0.927	1.041	0.924	0.94	1.109	1.496	2.281	0.875	0.894	0.967	1.07	0.876	0.932	0.919	0.632	0.671	0.797	0.898	1.217	1.501	1.139	0.894	1.561	1.074	0.849	0.848	0.702	1.422	1.185	1.198	1.375	0.98	1.195
Cellular Component	GO:0034774	11	secretory granule lumen	5.65942e-06	Q14974	Importin subunit beta-1 OS=Homo sapiens OX=9606 GN=KPNB1 PE=1 SV=2	1.542000	Up	0.000000	KPNB1	97.169	0.981	1.073	1.237	1.11	1.103	1.032	1.118	1.198	1.077	1.492	1.046	0.972	1.046	1.045	1.077	1.194	0.896	0.854	1.172	0.846	0.928	0.952	0.984	0.927	0.865	0.668	0.831	0.745	0.917	1.047	0.858	0.948	1.308	1.145	1.137	1.209	1.334	1.244
Cellular Component	GO:0034774	11	secretory granule lumen	5.65942e-06	Q01432	AMP deaminase 3 OS=Homo sapiens OX=9606 GN=AMPD3 PE=1 SV=1	1.596000	Up	0.000724	AMPD3	88.811	1.462	1.423	1.431	1.497	1.261	1.348	1.607	1.144	1.359	1.212	1.241	1.013	0.902	1.283	1.213	1.195	0.651	0.749	1.304	0.676	0.745	0.544	0.813	0.619	0.679	1.362	0.981	0.771	0.859	1.032	0.691	0.648	0.907	1.017	0.688	1.123	0.704	0.802
Cellular Component	GO:0034774	11	secretory granule lumen	5.65942e-06	P11216	"Glycogen phosphorylase, brain form OS=Homo sapiens OX=9606 GN=PYGB PE=1 SV=5"	1.704000	Up	0.000001	PYGB	96.695	1.061	1.277	0.833	1.153	1.563	0.736	1.337	1.652	1.544	1.648	1.472	1.249	0.947	1.039	1.282	0.864	0.812	0.798	0.857	0.787	0.746	0.737	0.744	0.758	0.726	0.761	0.754	0.803	0.847	0.943	0.784	0.775	1.356	1.282	1.305	1.155	1.349	1.11
Cellular Component	GO:0034774	11	secretory granule lumen	5.65942e-06	P04085	Platelet-derived growth factor subunit A OS=Homo sapiens OX=9606 GN=PDGFA PE=1 SV=1	3.038000	Up	0.030256	PDGFA	24.043																																		1.001	3.444	3.418	1.39	0.966
Cellular Component	GO:0034774	11	secretory granule lumen	5.65942e-06	P52790	Hexokinase-3 OS=Homo sapiens OX=9606 GN=HK3 PE=1 SV=2	2.293000	Up	0.007718	HK3	99.024	1.141	1.037	1.232	1.865	0.956	1.767	1.31	0.915	1.325	1.494	1.39	1.36	1.016	1.519	0.949	1.986	0.691	0.855	1.207	0.517	0.498	0.436	0.733	0.666	0.618	1.016	0.757	0.693	0.812	0.973	0.605	0.81	1.077	1.066	0.439	1.21	0.659	1.577
Cellular Component	GO:0034774	11	secretory granule lumen	5.65942e-06	P05164	Myeloperoxidase OS=Homo sapiens OX=9606 GN=MPO PE=1 SV=1	1.978000	Up	0.021321	MPO	83.868	1.304	0.677	1.416	0.35	0.309	0.273	0.341	0.522	0.557	0.573	0.835	2.721	0.516	0.561	0.47	1.075	0.917	0.781	1.487	0.254	0.327	0.417	0.556	0.532	0.601	0.806	0.549	0.579	1.753	0.659	0.474	0.539	0.854	1.47	0.398	0.766	0.708	1.227
Cellular Component	GO:0034774	11	secretory granule lumen	5.65942e-06	P14618	Pyruvate kinase PKM OS=Homo sapiens OX=9606 GN=PKM PE=1 SV=4	1.616000	Up	0.000043	PKM	57.936	1.005	0.913	1.351	0.989	1.002	1.412	1.125	1.443	1.027	1.173	2.025	0.972	1.13	0.92	0.998	0.922	0.772	0.821	1.359	0.828	1.052	0.763	0.807	0.684	0.737	0.639	0.824	0.658	0.825	0.771	0.617	0.74	1.197	1.14	1.123	1.174	0.946	0.84
Cellular Component	GO:0034774	11	secretory granule lumen	5.65942e-06	Q9ULZ3	Apoptosis-associated speck-like protein containing a CARD OS=Homo sapiens OX=9606 GN=PYCARD PE=1 SV=2	1.882000	Up	0.002317	PYCARD	21.627	1.38	0.906	1.255	1.481	0.984	1.171	1.241	1.155	1.317	1.051	1.452	2.188	1.208	1.188	1.533	1.695	0.449	0.54	1.65	0.603	0.616	0.56	0.903	1.206	0.619	0.619	0.473	0.486	1.014	0.845	0.626	0.662	1.201	1.386	0.832	0.779	0.791	1.155
Cellular Component	GO:0034774	11	secretory granule lumen	5.65942e-06	P07437	Tubulin beta chain OS=Homo sapiens OX=9606 GN=TUBB PE=1 SV=2	1.679000	Up	0.000117	TUBB	49.67	1.091	1.114	2.026	1.093	1.213	1.066	1.296	1.051	1.162	1.297	1.357	1.056	1.142	1.032	1.075	1.041	0.543	0.643	2.023	0.684	0.762	0.61	0.874	0.824	0.655	0.495	0.666	0.563	1	0.816	0.562	0.587	1.352	0.995	0.895	0.952	0.777	0.933
Cellular Component	GO:0034774	11	secretory granule lumen	5.65942e-06	P08246	Neutrophil elastase OS=Homo sapiens OX=9606 GN=ELANE PE=1 SV=1	1.756000	Up	0.002995	ELANE	28.518	0.959	0.493	1.105	0.462	0.548	0.48	0.427	0.612	0.632	0.613	0.995	6.149	0.551	0.63	0.427	1.908	0.741	0.829	1.116	0.328	0.329	0.454	0.577	0.423	0.555	0.643	0.42	0.69	0.734	0.565	0.392	0.462	1.311	1.148	0.759	1.726	0.95	1.467
Cellular Component	GO:0034774	11	secretory granule lumen	5.65942e-06	P30740	Leukocyte elastase inhibitor OS=Homo sapiens OX=9606 GN=SERPINB1 PE=1 SV=1	1.927000	Up	0.000238	SERPINB1	42.741	1.137	1.124	1.348	1.003	1.027	0.851	0.897	0.765	1.396	1.13	1.138	1.484	1.09	1.027	1.134	1.369	0.672	0.78	1.301	0.659	0.713	0.701	0.836	0.812	0.849	0.69	0.727	0.717	1.032	0.974	0.797	0.87	1.333	1.077	1.343	1.929	1.302	1.412
Cellular Component	GO:0034774	11	secretory granule lumen	5.65942e-06	P09917	Arachidonate 5-lipoxygenase OS=Homo sapiens OX=9606 GN=ALOX5 PE=1 SV=2	1.852000	Up	0.002023	ALOX5	77.982	1.244	1.26	1.206	1.461	1.182	1.819	1.532	1.252	1.213	0.904	0.965	0.894	1.293	0.966	1.4	2.033	0.739	0.742	1.191	0.638	0.773	0.704	0.951	0.778	0.315	1.279	0.378	0.357	0.875	0.811	0.48	0.573	1.162	0.955	0.782	1.605	1.006	1.773
Cellular Component	GO:0034774	11	secretory granule lumen	5.65942e-06	Q9NXH8	Torsin-4A OS=Homo sapiens OX=9606 GN=TOR4A PE=1 SV=2	1.596000	Up	0.000021	TOR4A	46.914	1.074	0.995	1.15	1.153	1.096	1.026	1.157	1.205	0.915	0.917	1.339	1.042	1.196	1.253	0.988	1.405	0.837	0.878	0.99	0.873	1.324	0.821	1.109	0.919	0.831	0.965	0.866	0.621	1.108	1.08	0.847	0.931	1.45	1.132	1.653	1.443	1.304	1.327
Cellular Component	GO:0034774	11	secretory granule lumen	5.65942e-06	P31949	Protein S100-A11 OS=Homo sapiens OX=9606 GN=S100A11 PE=1 SV=2	2.269000	Up	0.000000	S100A11	11.74	1.193	1.258	1.507	1.153	1.169	1.752	1.535	1.132	1.456	1.401	1.412	1.487	1.005	1.014	1.063	1.422	0.566	0.647	1.286	0.523	0.827	0.611	1.126	1.13	1.118	0.716	0.585	0.572	1.043	0.803	0.446	0.558	1.037	0.997	1.128	0.998	0.836	1.102
Cellular Component	GO:0034774	11	secretory granule lumen	5.65942e-06	P41218	Myeloid cell nuclear differentiation antigen OS=Homo sapiens OX=9606 GN=MNDA PE=1 SV=1	1.986000	Up	0.014560	MNDA	45.836	1.112	0.798	2.454	1.008	0.955	1.126	0.951	1.039	0.746	0.591	0.694	1.333	0.626	0.908	1.09	1.734	0.774	0.813	2.093	0.633	0.554	0.832	1.252	0.689	0.382	0.48	0.402	0.46	0.592	0.892	0.516	0.497	1.108	1.504	0.528	0.995	0.696	1.399
Cellular Component	GO:0034774	11	secretory granule lumen	5.65942e-06	P12956	X-ray repair cross-complementing protein 6 OS=Homo sapiens OX=9606 GN=XRCC6 PE=1 SV=2	1.756000	Up	0.000000	XRCC6	69.842	1.198	0.95	1.094	0.953	1.114	0.879	1.007	1.031	0.982	1.017	0.861	1.004	0.969	0.993	1.003	0.84	0.969	0.808	1.169	0.885	0.908	0.883	1.158	0.871	0.606	0.644	0.811	0.581	0.849	0.879	0.871	0.881	1.34	1.408	1.515	1.295	1.588	1.293
Cellular Component	GO:0034774	11	secretory granule lumen	5.65942e-06	P09429	High mobility group protein B1 OS=Homo sapiens OX=9606 GN=HMGB1 PE=1 SV=3	1.526000	Up	0.000544	HMGB1	24.893	1.161	1.25	1.148	0.716	0.973	1.054	0.908	0.857	1.011	0.974	0.731	1.148	0.791	0.792	1.042	0.775	1.41	0.896	1.02	1.026	0.884	1.073	1.379	0.862	0.574	0.604	0.964	0.59	0.782	0.969	1.335	0.906	1.215	1.623	1.717	1.321	1.379	1.326
Cellular Component	GO:0034774	11	secretory granule lumen	5.65942e-06	P02788	Lactotransferrin OS=Homo sapiens OX=9606 GN=LTF PE=1 SV=6	1.864000	Up	0.027118	LTF	78.181	1.203	0.699	1.309	0.329	0.275	0.412	0.303	0.4	0.467	0.478	0.589	3.72	0.389	0.456	0.354	1.858	0.764	0.79	1.451	0.292	0.357	0.582	0.76	1.492	0.435	0.514	0.373	0.566	1.079	1.685	0.629	0.636	1.268	1.242	0.396	1.152	0.59	1.063
Cellular Component	GO:0034774	11	secretory granule lumen	5.65942e-06	Q9UBR2	Cathepsin Z OS=Homo sapiens OX=9606 GN=CTSZ PE=1 SV=1	1.691000	Up	0.008239	CTSZ	33.868	1.338	1.29	1.14	1.227	0.53	0.838	0.783	0.739	0.639	0.847	1.524	1.667	0.571	0.921	0.726	0.747	1.133	1.091	0.976	0.585	0.478	0.772	0.569	0.923	1.155	0.72	0.759	1.086	0.732	0.739	1.159	0.934	1.486	1.73	1.492	1.784	0.856	1.198
Cellular Component	GO:0034774	11	secretory granule lumen	5.65942e-06	Q86UX7	Fermitin family homolog 3 OS=Homo sapiens OX=9606 GN=FERMT3 PE=1 SV=1	1.634000	Up	0.001381	FERMT3	75.952	1.038	1.201	1.364	1.64	0.918	1.441	1.114	1.019	0.983	0.932	1.638	0.915	0.837	1.253	1.259	2.014	0.583	0.582	1.195	0.558	0.615	0.686	0.945	0.828	0.572	0.65	0.616	0.591	0.807	1.037	0.613	0.755	1.017	1.137	0.682	1.15	0.81	1.203
Cellular Component	GO:0034774	11	secretory granule lumen	5.65942e-06	P07339	Cathepsin D OS=Homo sapiens OX=9606 GN=CTSD PE=1 SV=1	2.080000	Up	0.006361	CTSD	44.552	1.015	0.743	1.496	0.705	0.505	0.814	0.541	1.348	0.67	0.605	1.36	1.227	0.627	0.639	0.508	0.729	0.823	0.909	1.548	0.599	0.788	0.702	0.798	0.995	1.368	0.717	0.804	0.976	0.673	0.696	0.8	0.99	1.53	1.669	0.818	2.214	1.063	1.766
Cellular Component	GO:0034774	11	secretory granule lumen	5.65942e-06	O95352	Ubiquitin-like modifier-activating enzyme ATG7 OS=Homo sapiens OX=9606 GN=ATG7 PE=1 SV=1	1.650000	Up	0.000157	ATG7	77.959	1.355	1.312	1.27	1.39	1.268	0.941	1.141	0.978	1.39	0.984	1.312	1.146	1.022	0.998	1.302	0.998	0.7	0.758	1.042	0.749	0.833	0.732	0.831	0.807	0.759	0.648	0.719	0.71	0.724	1.03	0.887	0.71	1.432	1.075	1.109	1.205	0.906	1.147
Cellular Component	GO:0034774	11	secretory granule lumen	5.65942e-06	P08311	Cathepsin G OS=Homo sapiens OX=9606 GN=CTSG PE=1 SV=2	1.638000	Up	0.012918	CTSG	28.837	1.144	2.017	1.752	1.431	0.446	0.275	1.068	0.463	0.619	1.08	6.849	3.067	0.972	1.145	0.752	1.712	0.702	0.764	1.526	0.392	0.378	0.548	1.213	0.698	0.771	1.498	0.553	0.771	1.03	0.939	0.634	0.639	1.026	0.937	0.59	1.334	0.773	1.32
Cellular Component	GO:0034774	11	secretory granule lumen	5.65942e-06	P06702	Protein S100-A9 OS=Homo sapiens OX=9606 GN=S100A9 PE=1 SV=1	2.676000	Up	0.010484	S100A9	13.242	1.15	0.714	2.103	0.567	0.215	0.241	0.365	0.502	0.582	0.592	0.693	4.874	0.381	0.513	0.476	2.055	0.804	0.889	1.93	0.224	0.198	0.363	0.583	0.507	0.584	0.5	0.321	0.519	0.81	0.58	0.406	0.509	1.664	1.899	0.385	1.338	0.624	1.176
Cellular Component	GO:0034774	11	secretory granule lumen	5.65942e-06	P17213	Bactericidal permeability-increasing protein OS=Homo sapiens OX=9606 GN=BPI PE=1 SV=4	3.917000	Up	0.007161	BPI	53.899	1.689	0.56	1.039	0.397	0.409	0.427	0.534	0.797	0.35	0.396	0.934	6.523	0.305	0.372	0.201	2.058	1.037	0.696	1.108	0.359	0.59	0.612	1.479	0.588	0.324	0.469	0.248	0.377	0.588	0.433	0.253	0.341	0.693	2.253	0.316	1.905	0.548	1.559
Cellular Component	GO:0034774	11	secretory granule lumen	5.65942e-06	P07355	Annexin A2 OS=Homo sapiens OX=9606 GN=ANXA2 PE=1 SV=2	2.565000	Up	0.000000	ANXA2	38.604	1.022	1.141	1.194	1.169	1.449	1.586	1.443	1.047	1.257	1.042	1.616	0.925	0.841	1.008	0.924	1.008	0.584	0.614	1.148	0.679	0.997	0.681	0.906	0.785	0.524	0.505	0.615	0.44	0.666	0.873	0.442	0.616	1.334	1.276	1.62	1.886	1.277	1.332
Cellular Component	GO:0034774	11	secretory granule lumen	5.65942e-06	P25815	Protein S100-P OS=Homo sapiens OX=9606 GN=S100P PE=1 SV=2	3.087000	Up	0.025957	S100P	10.4	0.654	0.339	1.779	0.172	0.136	0.115	0.191	0.168	0.505	0.41	0.575	2.627	0.216	0.314	0.209	2.309	0.444	0.606	1.933	0.109	0.478	0.337	3.747	0.339	6.335	1.588	0.685	0.453	0.7	0.236	0.188	0.279	1.57	1.017	0.234	1.113	0.378	0.738
Cellular Component	GO:0034774	11	secretory granule lumen	5.65942e-06	P05109	Protein S100-A8 OS=Homo sapiens OX=9606 GN=S100A8 PE=1 SV=1	2.756000	Up	0.014600	S100A8	10.834	1.258	0.824	2.407	0.536	0.289	0.327	0.419	0.497	0.55	0.604	0.574	3.991	0.407	0.602	0.541	2.889	0.645	0.903	2.077	0.204	0.215	0.364	0.617	0.549	0.48	0.514	0.362	0.453	0.931	0.575	0.412	0.543	1.621	1.849	0.356	1.743	0.625	1.382
Cellular Component	GO:0034774	11	secretory granule lumen	5.65942e-06	P13010	X-ray repair cross-complementing protein 5 OS=Homo sapiens OX=9606 GN=XRCC5 PE=1 SV=3	1.708000	Up	0.000000	XRCC5	82.704	1.171	1.005	1.125	0.947	1.118	0.859	1.094	1.05	0.975	0.959	0.816	1.028	0.953	0.892	1.028	0.951	0.986	0.884	1.121	0.885	0.909	0.874	1.13	0.81	0.649	0.676	0.84	0.668	0.801	0.984	0.942	0.911	1.267	1.488	1.384	1.323	1.709	1.421
Cellular Component	GO:0034774	11	secretory granule lumen	5.65942e-06	Q9UQ80	Proliferation-associated protein 2G4 OS=Homo sapiens OX=9606 GN=PA2G4 PE=1 SV=3	1.528000	Up	0.000019	PA2G4	43.786	1.303	1.425	1.312	1.134	1.125	1.146	1.189	1.219	1.191	1.451	0.954	1.194	1.145	1.102	1.206	0.841	0.914	0.969	1.196	0.846	0.805	0.865	0.887	0.97	0.765	0.51	0.769	0.739	0.937	0.943	0.862	0.781	1.058	1.254	1.133	1.021	1.336	1.21
Cellular Component	GO:0098636	3	protein complex involved in cell adhesion	1.17949e-05	P26012	Integrin beta-8 OS=Homo sapiens OX=9606 GN=ITGB8 PE=1 SV=1	2.014000	Up	0.000536	ITGB8	85.631									1.801	1.139	2.095	1.214	2.971	1.49	2.4	1.238									0.705	0.736	0.422	0.661	2.533	1.347	0.41	0.535	1.188	0.822	1.259	1.13	1.463	1.977
Cellular Component	GO:0098636	3	protein complex involved in cell adhesion	1.17949e-05	P20702	Integrin alpha-X OS=Homo sapiens OX=9606 GN=ITGAX PE=1 SV=3	2.036000	Up	0.007099	ITGAX	127.83	1.195	0.847	0.974	1.439	1.141	1.607	0.969	1.779	1.172	0.74	1.488	1.357					0.737	0.687	1.053	0.567	0.442	0.482	0.81	0.651	0.649	0.741	0.505	0.557						1.385	0.936	2.058	1.234	1.552
Cellular Component	GO:0098636	3	protein complex involved in cell adhesion	1.17949e-05	P16144	Integrin beta-4 OS=Homo sapiens OX=9606 GN=ITGB4 PE=1 SV=5	2.030000	Up	0.000178	ITGB4	202.16	0.848	1.156	0.802	0.864	1.499	1.105	1.199	0.835	1.547	2.008	0.88	0.851	1.084	0.972	1.153	1.464	0.455	0.547	0.822	0.726	0.884	0.593	0.771	0.693	0.784	1.327	0.731	0.7	1.045	0.988	0.597	0.658	1.311	1.289	1.503	2.177	1.664	1.23
Cellular Component	GO:0098636	3	protein complex involved in cell adhesion	1.17949e-05	P18084	Integrin beta-5 OS=Homo sapiens OX=9606 GN=ITGB5 PE=1 SV=1	1.831000	Up	0.004185	ITGB5	88.053				1.437	1.139	1.832	1.349	0.667	1.079	1.025	1.251	1.449								1.135	0.997	1.005	0.775	1.055	0.545	0.656	0.532	0.587						1.065	0.693	1.029	1.033	1.491
Cellular Component	GO:0098636	3	protein complex involved in cell adhesion	1.17949e-05	P26006	Integrin alpha-3 OS=Homo sapiens OX=9606 GN=ITGA3 PE=1 SV=5	1.627000	Up	0.003140	ITGA3	116.61	1.241	1.675	1.118	1.451	1.54	1.094	1.743	1.339	2.186	1.455	0.956	1.129	1.196	1.2	1.822	1.403	0.554	0.573	1.057	0.673	0.748	0.67	0.768	0.817	0.688	0.81	0.636	0.724	0.95	1.057	0.685	0.804	0.948	1.139	1.736	1.342	1.023	0.838
Cellular Component	GO:0098636	3	protein complex involved in cell adhesion	1.17949e-05	P11215	Integrin alpha-M OS=Homo sapiens OX=9606 GN=ITGAM PE=1 SV=2	2.319000	Up	0.004677	ITGAM	127.18	1.284	0.915	1.296	0.994	0.695	0.958	1.003	0.813	0.924	0.798	1.254	2.383	0.548	0.927	0.812	1.764	0.71	0.705	1.278	0.326	0.413	0.435	0.6	0.503	0.527	0.712	0.451	0.554	0.572	0.66	0.309	0.419	0.941	1.39	0.547	1.088	0.638	1.343
Cellular Component	GO:0098636	3	protein complex involved in cell adhesion	1.17949e-05	P07948	Tyrosine-protein kinase Lyn OS=Homo sapiens OX=9606 GN=LYN PE=1 SV=3	1.620000	Up	0.006524	LYN	58.573	1.028	1.223	1.701	1.316	1.108	1.542	1.024	0.933	0.92	0.867	1.183	0.796	0.882	1.115	1.188	1.386	0.663	0.695	1.188	0.771	0.733	0.725	0.786	0.827	0.32	0.768	0.567	0.526	1.039	0.914	0.799	0.812	0.993	1.053	0.721	1.207	1.057	1.253
Cellular Component	GO:0098636	3	protein complex involved in cell adhesion	1.17949e-05	P20701	Integrin alpha-L OS=Homo sapiens OX=9606 GN=ITGAL PE=1 SV=3	1.986000	Up	0.000344	ITGAL	128.77				0.928	0.861	0.794	0.722	0.86												0.73	0.805	0.873	1.082	0.886										1.02	0.917	1.343	0.949	1.393
Cellular Component	GO:0098636	3	protein complex involved in cell adhesion	1.17949e-05	P05107	Integrin beta-2 OS=Homo sapiens OX=9606 GN=ITGB2 PE=1 SV=2	2.381000	Up	0.000381	ITGB2	84.781	1.375	1.185	1.403	1.472	0.979	1.653	1.311	1.125	1.018	0.768	1.264	1.706	0.872	1.091	1.316	2.276	0.712	0.666	1.35	0.4	0.431	0.466	0.638	0.641	0.386	0.679	0.438	0.407	0.756	0.829	0.615	0.612	1.182	1.39	0.686	1.582	0.816	1.397
Cellular Component	GO:0097346	11	INO80-type complex	0.0848172	P25490	Transcriptional repressor protein YY1 OS=Homo sapiens OX=9606 GN=YY1 PE=1 SV=2	1.531000	Up	0.002320	YY1	44.712	1.033	0.836	0.758	1.003	0.793	1.001	0.818	0.769									0.96	0.771	0.736	0.731	0.969	1.084	1.395	1.112										1.373	1.882	1.329	1.697	1.568
Cellular Component	GO:0097346	11	INO80-type complex	0.0848172	Q9Y265	RuvB-like 1 OS=Homo sapiens OX=9606 GN=RUVBL1 PE=1 SV=1	1.503000	Up	0.000001	RUVBL1	50.227	1.272	1.211	1.006	1.113	1.187	1.021	1.163	1.154	1.144	1.111	0.925	1.306	1.104	1.177	1.138	1.072	0.853	0.866	0.935	0.939	0.914	1.004	0.908	0.954	0.791	0.813	0.903	0.781	0.914	1.051	0.897	0.843	1.314	1.282	1.379	1.086	1.205	1.154
Cellular Component	GO:0097346	11	INO80-type complex	0.0848172	Q9Y4A5	Transformation/transcription domain-associated protein OS=Homo sapiens OX=9606 GN=TRRAP PE=1 SV=3	1.502000	Up	0.000616	TRRAP	437.6	1.355	1.328	0.903	1.061	1.165	1.022	1.282	1.002	1.157	0.889	1.079	0.898	1.321	1.073	1.084	0.87	1.088	0.714	0.77	0.809	0.81	1.02	1.052	0.847	0.666	1.158	0.824	0.689	1.099	0.958	0.76	0.882	1.24	1.034	1.247	1.28	1.434	1.428
Cellular Component	GO:0018995	3	host	0.289886	Q03519	Antigen peptide transporter 2 OS=Homo sapiens OX=9606 GN=TAP2 PE=1 SV=1	2.027000	Up	0.000316	TAP2	75.663	0.954	1.12	1.507	1.113	1.07	1.284	1.256	1.178	0.886	0.939	1.21	1.026	0.984	1.167	1.093	1.925	0.804	0.753	1.299	0.718	0.753	0.718	0.922	0.774	0.591	0.805	0.895	0.703	1.128	0.978	0.768	0.774	1.119	0.861	0.949	1.539	1.317	1.642
Cellular Component	GO:0018995	3	host	0.289886	Q03518	Antigen peptide transporter 1 OS=Homo sapiens OX=9606 GN=TAP1 PE=1 SV=2	1.729000	Up	0.000181	TAP1	87.217	1.072	1.299	2.02	1.023	0.842	1.092	0.938	1.096	0.913	0.969	1.402	0.96	1.022	1.131	1.302	2.086	0.701	0.734	1.726	0.752	0.706	0.719	0.811	0.841	0.748	0.976	1.011	0.797	1.036	0.95	0.689	0.853	1.142	0.866	0.881	1.38	0.945	1.353
Cellular Component	GO:0044427	9	chromosomal part	4.12861e-09	Q9NX24	H/ACA ribonucleoprotein complex subunit 2 OS=Homo sapiens OX=9606 GN=NHP2 PE=1 SV=1	1.773000	Up	0.000159	NHP2	17.201	1.108	1.216	1.169	0.909	1.857	1.54	1.26	1.237	1.302	1.583	0.907	1.064	0.892	0.92	1.271	0.654	0.558	0.568	1.023	0.711	0.819	0.876	1.083	0.935	0.674	0.839	0.702	0.64	0.748	1.02	0.697	0.607	0.784	1.484	1.183	1.062	1.253	1.236
Cellular Component	GO:0044427	9	chromosomal part	4.12861e-09	P23497	Nuclear autoantigen Sp-100 OS=Homo sapiens OX=9606 GN=SP100 PE=1 SV=3	1.776000	Up	0.000025	SP100	100.42	1.184	1.391	1.117	1.225	1.045	1.117	1.18	1.1	2.11	1.594	1.228	0.695	1.086	1.078	1.388	0.799	0.737	0.544	1.151	0.865	0.861	0.765	0.952	0.859	0.627	0.711	0.831	0.593	0.713	0.771	0.655	0.614	0.767	1.035	0.785	1.098	1.016	1.006
Cellular Component	GO:0044427	9	chromosomal part	4.12861e-09	Q9UIF9	Bromodomain adjacent to zinc finger domain protein 2A OS=Homo sapiens OX=9606 GN=BAZ2A PE=1 SV=4	2.256000	Up	0.004903	BAZ2A	211.2				1.502	1.044	1.362	1.38	1.446	1.951	1.634	1.347	1.13								0.959	1.321	0.655	1.389	0.986	0.908	4.363	1.789	0.927						1.791	0.859	0.967	1.432	1.127
Cellular Component	GO:0044427	9	chromosomal part	4.12861e-09	P23246	"Splicing factor, proline- and glutamine-rich OS=Homo sapiens OX=9606 GN=SFPQ PE=1 SV=2"	1.504000	Up	0.000004	SFPQ	76.149	1.474	1.135	0.947	0.993	1.197	1.096	1.185	1.101	1.086	1.131	0.991	1.338	1.161	1.048	1.177	0.81	1.052	0.865	0.939	0.895	0.99	0.93	1.113	0.942	0.812	0.743	0.93	0.734	1.186	0.983	0.865	0.898	1.098	1.038	1.291	1.074	1.343	1.181
Cellular Component	GO:0044427	9	chromosomal part	4.12861e-09	P63165	Small ubiquitin-related modifier 1 OS=Homo sapiens OX=9606 GN=SUMO1 PE=1 SV=1	2.367000	Up	0.000136	SUMO1	11.557	1.664	1.682	1.674	1.005	1.365	1.512	1.83	1.355	1.908	1.665	0.919	1.287	1.046	0.932	1.855	0.699	0.719	0.743	1.447	0.512	0.555	0.609	0.657	0.645	1.051	0.558	0.758	0.7	0.831	0.948	0.68	0.552	1.064	1.651	0.933	0.786	0.726	0.792
Cellular Component	GO:0044427	9	chromosomal part	4.12861e-09	Q71DI3	Histone H3.2 OS=Homo sapiens OX=9606 GN=HIST2H3A PE=1 SV=3	1.857000	Up	0.004542	HIST2H3A	15.388	1.68	1.108	1.588	0.948	0.659	0.948	0.814	0.484	1.177	1.051	1.134	1.434					0.481	0.46	1.828	0.266	0.255	0.423	0.972	0.785	0.33	0.424	0.31	0.24						0.698	0.559	0.815	1.052	1.107
Cellular Component	GO:0044427	9	chromosomal part	4.12861e-09	P27695	DNA-(apurinic or apyrimidinic site) lyase OS=Homo sapiens OX=9606 GN=APEX1 PE=1 SV=2	1.731000	Up	0.000115	APEX1	35.554	0.901	0.906	0.911	0.697	1.018	0.898	0.946	0.998	0.905	0.956	0.813	0.881	0.819	0.855	0.995	0.986	1.364	0.831	0.732	1.038	1.036	1.231	1.424	1.06	0.692	0.832	0.961	0.664	0.889	1.024	1.184	0.976	1.502	1.302	1.502	1.244	1.937	1.788
Cellular Component	GO:0044427	9	chromosomal part	4.12861e-09	P25205	DNA replication licensing factor MCM3 OS=Homo sapiens OX=9606 GN=MCM3 PE=1 SV=3	1.705000	Up	0.000781	MCM3	90.98	1.828	1.13	1.111	1.245	1.565	0.996	1.565	1.579	1.503	1.63	0.975	0.837	1.517	1.438	1.498	1.696	0.604	0.59	0.944	0.752	0.736	0.743	0.899	0.771	0.655	0.688	0.621	0.776	0.932	1.148	0.768	0.732	1.152	0.728	1.479	1.045	1.246	1.025
Cellular Component	GO:0044427	9	chromosomal part	4.12861e-09	Q96MG7	Non-structural maintenance of chromosomes element 3 homolog OS=Homo sapiens OX=9606 GN=NSMCE3 PE=1 SV=1	1.672000	Up	0.000621	NSMCE3	34.308	0.986	0.786	0.751	1.008	1.189	0.945	1.201	1.245	1.234	1.034	1.079	0.921	1.106	0.986	0.931	0.913	0.832	0.642	0.704	0.93	0.932	1.009	1.175	1.149	1.031	1.055	0.913	0.62	1.424	1.094	0.807	0.915	1.319	1.128	1.008	1.141	1.589	1.093
Cellular Component	GO:0044427	9	chromosomal part	4.12861e-09	P06400	Retinoblastoma-associated protein OS=Homo sapiens OX=9606 GN=RB1 PE=1 SV=2	1.674000	Up	0.000123	RB1	106.16																																		1.246	1.504	1.282	1.659	1.365
Cellular Component	GO:0044427	9	chromosomal part	4.12861e-09	Q5VTR2	E3 ubiquitin-protein ligase BRE1A OS=Homo sapiens OX=9606 GN=RNF20 PE=1 SV=2	1.566000	Up	0.003739	RNF20	113.66	1.245	1.012	0.722	1.15	1.206	1.067	1.263	1.298					1.239	0.995	1.156	0.975	0.955	0.856	0.915	1.085	1.103	1.081	1.307	0.962					1.009	1.054	0.972	0.95	1.21	1.17	0.908	0.738	1.165	1.239
Cellular Component	GO:0044427	9	chromosomal part	4.12861e-09	P29590	Protein PML OS=Homo sapiens OX=9606 GN=PML PE=1 SV=3	1.672000	Up	0.000037	PML	97.55	1.123	0.914	1.017	1.129	0.961	2.126	1.145	1.597	1.185	1.369	1.407	0.97	1.05	0.979	1.409	1.14	0.613	0.569	1.213	0.656	0.794	0.73	1.052	0.901	0.608	0.804	0.748	0.567	0.971	1.031	0.67	0.687	1.031	1.155	0.794	0.933	1.009	1.215
Cellular Component	GO:0044427	9	chromosomal part	4.12861e-09	Q71UI9	Histone H2A.V OS=Homo sapiens OX=9606 GN=H2AFV PE=1 SV=3	1.840000	Up	0.000218	H2AFV	13.509	1.742	1.461	0.976	0.869	1.38	1.168	0.958	0.916	0.882	0.986	0.84	2.219	1.025	1.094	1.074	0.496	1.229	0.815	0.976	0.862	1.006	0.995	1.278	1.257	1.018	0.368	0.731	0.374	1.313	0.971	0.768	0.715	1.186	1.694	1.635	1.459	1.403	1.08
Cellular Component	GO:0044427	9	chromosomal part	4.12861e-09	P16402	Histone H1.3 OS=Homo sapiens OX=9606 GN=H1-3 PE=1 SV=2	1.970000	Up	0.001158	H1-3	22.35	1.165	1.192	1.122	1.027	1.961	1.334	1.378	1.722	1.978	1.255	0.526	1.429	1.238	1.079	1.196	1.087	0.791	0.504	1.113	0.575	0.844	0.929	1.58	0.918	0.331	0.53	0.679	0.573	0.855	1.321	0.672	0.485	0.733	1.572	1.107	0.81	1.354	1.146
Cellular Component	GO:0044427	9	chromosomal part	4.12861e-09	P45973	Chromobox protein homolog 5 OS=Homo sapiens OX=9606 GN=CBX5 PE=1 SV=1	2.051000	Up	0.000002	CBX5	22.225	1.404	1.365	1.03	0.901	1.262	0.908	1.117	1.719	1.153	1.511	0.83	1.474	1.204	0.907	1.217	0.818	1.062	0.936	0.973	0.853	0.899	0.835	1.059	0.851	0.576	0.697	0.847	0.525	1.036	0.864	0.59	0.579	1.334	1.71	1.434	1.11	1.815	1.434
Cellular Component	GO:0044427	9	chromosomal part	4.12861e-09	P52926	High mobility group protein HMGI-C OS=Homo sapiens OX=9606 GN=HMGA2 PE=1 SV=1	5.874000	Up	0.029355	HMGA2	11.832	0.457	0.265	0.401	0.264	0.566	0.238	0.368	2.77	0.172	0.316	3.258	0.56					0.424	0.424	0.389	0.3	0.304	0.358	0.503	0.445	0.336	0.546	0.363	0.287						0.856	1.074	0.898	7.111	1.074
Cellular Component	GO:0044427	9	chromosomal part	4.12861e-09	Q6DRA6	Putative histone H2B type 2-D OS=Homo sapiens OX=9606 GN=HIST2H2BD PE=5 SV=3	2.604000	Up	0.022323	HIST2H2BD	18.018	1.224	1.31	1.142	0.698	0.847	0.985	0.941	1.041									1.222	1.221	0.942	0.729	1.076	0.881	1.071	0.974										1.247	5.788	1.793	2.505	2.177
Cellular Component	GO:0044427	9	chromosomal part	4.12861e-09	P12956	X-ray repair cross-complementing protein 6 OS=Homo sapiens OX=9606 GN=XRCC6 PE=1 SV=2	1.756000	Up	0.000000	XRCC6	69.842	1.198	0.95	1.094	0.953	1.114	0.879	1.007	1.031	0.982	1.017	0.861	1.004	0.969	0.993	1.003	0.84	0.969	0.808	1.169	0.885	0.908	0.883	1.158	0.871	0.606	0.644	0.811	0.581	0.849	0.879	0.871	0.881	1.34	1.408	1.515	1.295	1.588	1.293
Cellular Component	GO:0044427	9	chromosomal part	4.12861e-09	P83916	Chromobox protein homolog 1 OS=Homo sapiens OX=9606 GN=CBX1 PE=1 SV=1	1.617000	Up	0.010441	CBX1	21.418	1.805	1.146	0.954	0.955	1.689	1.151	1.464	1.263	1.135	1.368	0.876	1.263					0.946	0.831	0.835	1.016	1.118	0.797	1.361	0.993	0.689	0.702	0.757	0.591						1.542	2.068	1	1.256	1.178
Cellular Component	GO:0044427	9	chromosomal part	4.12861e-09	P17275	Transcription factor jun-B OS=Homo sapiens OX=9606 GN=JUNB PE=1 SV=1	1.653000	Up	0.010919	JUNB	35.879	1.187	1.271	1.22	1.712	1.046	2.085	1.358	1.57	1.303	1.487	1.128	1.488	1.51	1.427	1.423	0.762	0.573	0.552	0.86	0.551	0.598	0.607	1.156	0.94	0.543	0.593	0.615	0.524	0.985	1.098	0.553	0.568	0.685	1.298	1.44	0.969	0.894	0.815
Cellular Component	GO:0044427	9	chromosomal part	4.12861e-09	P12004	Proliferating cell nuclear antigen OS=Homo sapiens OX=9606 GN=PCNA PE=1 SV=1	1.746000	Up	0.000003	PCNA	28.768	1.478	1.176	0.93	1.109	1.375	1.075	1.115	1.22	1.038	1.375	0.883	1.328	0.917	1.068	1.216	1.237	0.953	0.856	0.858	0.796	0.788	0.845	0.89	1.005	1.134	0.759	0.818	0.706	0.896	0.946	0.792	0.84	1.355	0.903	1.276	1.122	1.145	1.215
Cellular Component	GO:0044427	9	chromosomal part	4.12861e-09	P18887	DNA repair protein XRCC1 OS=Homo sapiens OX=9606 GN=XRCC1 PE=1 SV=2	1.509000	Up	0.007860	XRCC1	69.476	1.34	1.194	0.844	0.927	1.351	0.972	1.017	1.331	1.347	1.169	0.865	1.046	1.176	0.993	1.243	1.02	1.023	0.957	0.967	0.885	0.942	0.895	0.993	0.815	0.697	0.916	0.914	0.7	1.113	0.986	0.855	0.836	0.983	1.241	1.81	1.085	1.445	1.345
Cellular Component	GO:0044427	9	chromosomal part	4.12861e-09	Q96QR8	Transcriptional activator protein Pur-beta OS=Homo sapiens OX=9606 GN=PURB PE=1 SV=3	1.866000	Up	0.000002	PURB	33.24	1.223	0.969	0.865	0.834	1.068	0.758	0.961	1.119	1.003	1.132	1.002	1.744	1.013	0.786	0.91	0.952	0.893	0.861	0.827	0.712	0.848	0.779	0.971	1.033	1.283	0.905	0.788	0.967	1.052	0.872	0.821	0.772	1.466	1.27	1.332	1.658	1.738	1.446
Cellular Component	GO:0044427	9	chromosomal part	4.12861e-09	P54132	Bloom syndrome protein OS=Homo sapiens OX=9606 GN=BLM PE=1 SV=1	2.095000	Up	0.000001	BLM	159	1.482	1.306	1.168						1.371	1.33	0.794	1.134	1.059	0.986	1.365	1.198	0.636	0.554	0.859						0.501	0.571	0.53	0.497	0.817	0.892	0.662	0.595	1.166	1.402	1.269	1.166	1.807	1.475
Cellular Component	GO:0044427	9	chromosomal part	4.12861e-09	Q96QT6	PHD finger protein 12 OS=Homo sapiens OX=9606 GN=PHF12 PE=1 SV=2	1.903000	Up	0.000682	PHF12	109.7																																		1.179	1.15	1.153	1.868	1.503
Cellular Component	GO:0044427	9	chromosomal part	4.12861e-09	P18754	Regulator of chromosome condensation OS=Homo sapiens OX=9606 GN=RCC1 PE=1 SV=1	1.844000	Up	0.000055	RCC1	44.969	1.201	1.039	0.754	1.2	1.426	1.358	1.252	1.071	1.181	1.428	1.022	1.012	1.112	1.069	0.997	0.746	0.639	0.442	0.961	0.887	1.059	0.83	1.015	0.905	0.521	0.62	0.786	0.627	0.881	0.88	0.604	0.523	1.376	0.997	1.255	1.154	1.679	1.585
Cellular Component	GO:0044427	9	chromosomal part	4.12861e-09	P60709	"Actin, cytoplasmic 1 OS=Homo sapiens OX=9606 GN=ACTB PE=1 SV=1"	1.564000	Up	0.000241	ACTB	41.736	1.678	2.529	2.23	0.969	0.729	0.89	0.889	0.907	0.798	0.867	1.01	1.044	0.709	0.827	0.846	0.765	1.478	1.737	1.188	0.818	0.827	0.892	0.926	0.872	0.812	0.578	0.704	0.762	0.914	1.053	0.904	0.861	0.988	1.316	0.821	1.138	1.008	1.001
Cellular Component	GO:0044427	9	chromosomal part	4.12861e-09	P42224	Signal transducer and activator of transcription 1-alpha/beta OS=Homo sapiens OX=9606 GN=STAT1 PE=1 SV=2	1.569000	Up	0.002699	STAT1	87.334	2.318	1.942	1.399	1.168	2.287	0.84	2.212	1.014	2.317	2.187	0.836	0.853	1.728	1.242	3.09	1.863	0.565	0.556	1.386	0.53	0.541	0.548	0.602	0.59	0.452	0.613	0.62	0.498	1.206	1.104	0.668	0.662	0.799	0.666	0.732	0.506	0.627	0.546
Cellular Component	GO:0044427	9	chromosomal part	4.12861e-09	P26583	High mobility group protein B2 OS=Homo sapiens OX=9606 GN=HMGB2 PE=1 SV=2	1.678000	Up	0.000102	HMGB2	24.033	1.247	1.292	1.613	0.696	1.321	1.139	1.002	1.01	0.844	0.647	0.588	0.995	0.656	0.757	1.072	0.702	1.427	0.831	1.358	0.946	0.852	1.077	1.361	0.873	0.469	0.386	0.555	0.353	0.872	1.016	1.235	0.808	1.017	1.72	1.307	1.267	1.295	1.28
Cellular Component	GO:0044427	9	chromosomal part	4.12861e-09	P17096	High mobility group protein HMG-I/HMG-Y OS=Homo sapiens OX=9606 GN=HMGA1 PE=1 SV=3	3.302000	Up	0.000900	HMGA1	11.676	1.579	1.157	1.48	0.668	0.577	0.527	0.724	1.069	0.742	0.609	0.601	1.045	1.346	1.082	0.899	0.656	0.838	0.871	2.015	0.71	0.653	0.797	1.422	1.051	0.424	0.26	0.509	0.277	1.587	1.038	0.54	0.538	1.071	0.806	1.99	1.717	3.556	1.534
Cellular Component	GO:0044427	9	chromosomal part	4.12861e-09	O43670	BUB3-interacting and GLEBS motif-containing protein ZNF207 OS=Homo sapiens OX=9606 GN=ZNF207 PE=1 SV=1	1.625000	Up	0.000003	ZNF207	50.75				1.652	0.986	1.449	1.536	1.353					1.176	0.957	1.152	0.684				1.412	1.26	0.946	1.542	1.185					1.165	0.944	0.815	0.921	1.064	1.024	1.194	0.953	1.109	1.06
Cellular Component	GO:0044427	9	chromosomal part	4.12861e-09	P49321	Nuclear autoantigenic sperm protein OS=Homo sapiens OX=9606 GN=NASP PE=1 SV=2	1.656000	Up	0.000043	NASP	85.237	1.881	1.248	0.96	0.722	1.019	0.997	1.114	0.791	0.985	1.323	0.806	1.443	1.028	1.055	1.117	1.127	1.095	0.992	1	0.656	0.802	0.944	1.493	1.032	0.693	0.491	0.758	0.643	1.102	1.081	1.026	0.929	1.187	1.009	1.298	0.973	1.199	1.067
Cellular Component	GO:0044427	9	chromosomal part	4.12861e-09	P07910	Heterogeneous nuclear ribonucleoproteins C1/C2 OS=Homo sapiens OX=9606 GN=HNRNPC PE=1 SV=4	1.555000	Up	0.000021	HNRNPC	33.67	1.382	1.054	0.979	0.872	1.057	0.928	1.052	1.033	0.954	0.997	0.799	1.236	0.965	0.819	0.924	0.7	1.062	0.918	0.984	0.906	0.904	0.887	1.144	0.953	0.903	0.596	0.837	0.669	1.055	0.914	0.912	0.899	1.108	1.063	1.361	1.184	1.376	1.157
Cellular Component	GO:0044427	9	chromosomal part	4.12861e-09	Q13148	TAR DNA-binding protein 43 OS=Homo sapiens OX=9606 GN=TARDBP PE=1 SV=1	1.553000	Up	0.000004	TARDBP	44.739	1.39	1.185	0.86	1.06	1.229	1.061	1.219	1.267	1.213	1.232	1.115	1.65	1.153	0.993	1.141	0.845	0.937	0.89	0.902	0.922	0.99	0.87	1.148	1.158	0.981	0.633	0.988	0.782	1.107	0.953	0.83	0.801	1.146	1.203	1.242	1.038	1.391	1.211
Cellular Component	GO:0044427	9	chromosomal part	4.12861e-09	Q9Y4A5	Transformation/transcription domain-associated protein OS=Homo sapiens OX=9606 GN=TRRAP PE=1 SV=3	1.502000	Up	0.000616	TRRAP	437.6	1.355	1.328	0.903	1.061	1.165	1.022	1.282	1.002	1.157	0.889	1.079	0.898	1.321	1.073	1.084	0.87	1.088	0.714	0.77	0.809	0.81	1.02	1.052	0.847	0.666	1.158	0.824	0.689	1.099	0.958	0.76	0.882	1.24	1.034	1.247	1.28	1.434	1.428
Cellular Component	GO:0044427	9	chromosomal part	4.12861e-09	Q9Y265	RuvB-like 1 OS=Homo sapiens OX=9606 GN=RUVBL1 PE=1 SV=1	1.503000	Up	0.000001	RUVBL1	50.227	1.272	1.211	1.006	1.113	1.187	1.021	1.163	1.154	1.144	1.111	0.925	1.306	1.104	1.177	1.138	1.072	0.853	0.866	0.935	0.939	0.914	1.004	0.908	0.954	0.791	0.813	0.903	0.781	0.914	1.051	0.897	0.843	1.314	1.282	1.379	1.086	1.205	1.154
Cellular Component	GO:0044427	9	chromosomal part	4.12861e-09	Q5SSJ5	Heterochromatin protein 1-binding protein 3 OS=Homo sapiens OX=9606 GN=HP1BP3 PE=1 SV=1	1.549000	Up	0.000158	HP1BP3	61.206	1.2	0.988	0.847	0.872	1.356	0.874	1.191	1.007	1.025	0.815	0.693	0.782	0.974	0.9	1.097	0.757	1.353	0.827	0.837	1.145	1.082	1.183	1.475	0.831	0.461	0.533	0.934	0.403	1.092	1.14	1.211	0.904	1.326	1.086	1.616	1.265	1.677	1.381
Cellular Component	GO:0044427	9	chromosomal part	4.12861e-09	P16403	Histone H1.2 OS=Homo sapiens OX=9606 GN=H1-2 PE=1 SV=2	1.775000	Up	0.001519	H1-2	21.364	1.501	1.517	1.143	0.5	1.208	0.688	0.676	0.5					1.282	0.895	1.343	0.598	1.204	0.88	0.96	0.582	0.766	0.731	1.087	0.424					1.23	0.894	1.127	0.562	0.731	1.044	0.716	0.847	1.079	0.976
Cellular Component	GO:0044427	9	chromosomal part	4.12861e-09	P05114	Non-histone chromosomal protein HMG-14 OS=Homo sapiens OX=9606 GN=HMGN1 PE=1 SV=3	1.752000	Up	0.022322	HMGN1	10.659	1.63	0.856	0.697	0.491	1.986	1.572	1.262	0.943	1.156	1.307	0.801	1.297	0.961	0.716	1.462	0.523	1.222	0.723	1.179	1.057	1.053	1.067	1.494	1.049	0.503	0.439	0.795	0.498	1.212	1.014	1.356	0.728	0.931	1.589	0.811	0.622	1.141	1.633
Cellular Component	GO:0044427	9	chromosomal part	4.12861e-09	P38159	"RNA-binding motif protein, X chromosome OS=Homo sapiens OX=9606 GN=RBMX PE=1 SV=3"	1.651000	Up	0.000003	RBMX	42.331	1.533	1.07	0.901	0.923	1.28	1.095	1.255	1.464	1.082	1.121	1.13	1.804	1.121	0.957	1.201	0.564	0.858	0.806	0.835	0.761	0.963	0.782	1.263	1.176	1.08	0.649	0.847	0.813	1.225	0.872	0.749	0.833	1.091	1.111	1.263	1.076	1.363	1.123
Cellular Component	GO:0044427	9	chromosomal part	4.12861e-09	Q9NY12	H/ACA ribonucleoprotein complex subunit 1 OS=Homo sapiens OX=9606 GN=GAR1 PE=1 SV=1	2.031000	Up	0.000003	GAR1	22.348	1.278	1.287	1.052	0.967	1.66	1.602	1.395	1.524	1.536	2.162	0.749	1.385	0.929	1.14	1.146	1.053	0.699	0.537	0.998	0.719	0.822	0.838	1.013	0.989	0.876	0.563	0.64	0.53	0.967	1.039	0.63	0.694	1.058	1.433	1.049	0.931	1.474	1.12
Cellular Component	GO:0044427	9	chromosomal part	4.12861e-09	Q16181	Septin-7 OS=Homo sapiens OX=9606 GN=SEPTIN7 PE=1 SV=2	1.636000	Up	0.000015	SEPTIN7	50.679	1.163	1.375	0.912	1.061	1.326	0.944	1.224	1.226	1.265	1.611	1.011	1.119	1.052	1.007	1.189	0.993	0.801	0.817	0.822	0.821	0.931	0.757	0.816	0.78	0.666	0.717	0.743	0.646	0.863	1.016	0.672	0.78	1.384	1.16	1.468	1.417	1.097	1.129
Cellular Component	GO:0044427	9	chromosomal part	4.12861e-09	O75367	Core histone macro-H2A.1 OS=Homo sapiens OX=9606 GN=H2AFY PE=1 SV=4	1.593000	Up	0.001343	H2AFY	39.617	1.458	1.057	0.97	0.893	1.521	1.215	1.251	1.422	1.492	1.021	0.683	1.023	1.309	1.143	1.226	0.941	0.966	0.697	0.972	0.847	0.91	0.89	1.105	0.736	0.533	0.553	0.706	0.506	1.157	1.013	0.926	0.82	0.976	1.156	1.616	1.062	1.399	1.158
Cellular Component	GO:0044427	9	chromosomal part	4.12861e-09	Q9UIS9	Methyl-CpG-binding domain protein 1 OS=Homo sapiens OX=9606 GN=MBD1 PE=1 SV=2	1.678000	Up	0.004585	MBD1	66.606	1.747	1.098	0.819	0.668	1.39	1.121	1.072	1.208	1.114	1.322	1.176	1.674	1.052	1.142	0.911	0.822	1.1	0.667	0.983	0.83	1.078	0.878	1.022	0.862	0.564	0.592	0.929	0.572	1.125	1.131	0.954	0.76	0.831	1.826	1.265	1.227	1.467	1.212
Cellular Component	GO:0044427	9	chromosomal part	4.12861e-09	P49736	DNA replication licensing factor MCM2 OS=Homo sapiens OX=9606 GN=MCM2 PE=1 SV=4	1.840000	Up	0.010576	MCM2	101.89	1.89	1.172	1.053	1.632	1.6	1.224	1.896	1.873					1.325	1.357	1.548	1.689	0.785	0.651	1.079	0.813	0.934	0.852	1.048	0.811					1.016	0.923	0.655	0.54	0.984	0.547	1.505	0.797	0.893	0.75
Cellular Component	GO:0044427	9	chromosomal part	4.12861e-09	P25490	Transcriptional repressor protein YY1 OS=Homo sapiens OX=9606 GN=YY1 PE=1 SV=2	1.531000	Up	0.002320	YY1	44.712	1.033	0.836	0.758	1.003	0.793	1.001	0.818	0.769									0.96	0.771	0.736	0.731	0.969	1.084	1.395	1.112										1.373	1.882	1.329	1.697	1.568
Cellular Component	GO:0044427	9	chromosomal part	4.12861e-09	P20671	Histone H2A type 1-D OS=Homo sapiens OX=9606 GN=H2AC7 PE=1 SV=2	1.759000	Up	0.000360	H2AC7	14.107																																		0.997	0.777	0.74	0.878	0.867
Cellular Component	GO:0044427	9	chromosomal part	4.12861e-09	P63279	SUMO-conjugating enzyme UBC9 OS=Homo sapiens OX=9606 GN=UBE2I PE=1 SV=1	1.814000	Up	0.000096	UBE2I	18.007	1.481	1.568	1.065	1.075	1.187	1.101	1.39	1.229	1.27	1.561	1.007	1.244	0.93	1.113	1.337	1.282	0.587	0.616	0.834	0.609	0.608	0.691	0.961	1.149	0.653	0.469	0.648	0.513	0.892	0.751	0.659	0.673	1.13	1.215	1.389	1.141	0.878	0.925
Cellular Component	GO:0044427	9	chromosomal part	4.12861e-09	P11387	DNA topoisomerase 1 OS=Homo sapiens OX=9606 GN=TOP1 PE=1 SV=2	1.522000	Up	0.000315	TOP1	90.725	1.111	1.13	1.095	0.886	1.138	0.935	1.108	1.399	1.314	1.198	0.74	1.146	0.884	1.055	1.279	1.067	1.028	0.747	1.035	0.878	0.86	0.921	1.043	0.709	0.498	0.684	0.814	0.478	0.763	1.024	0.923	0.744	1.19	1.282	1.079	0.952	1.387	1.166
Cellular Component	GO:0044427	9	chromosomal part	4.12861e-09	Q9P0M6	Core histone macro-H2A.2 OS=Homo sapiens OX=9606 GN=H2AFY2 PE=1 SV=3	1.666000	Up	0.042879	H2AFY2	40.058	1.353	1.26	1.062	1.058	1.423	1.057	1.025	1.644	1.2	1.121	0.841	1.051	1.358	1.045	1.169	1.026	0.925	0.61	0.878	0.918	1.203	0.983	1.323	0.756	0.816	0.927	1.044	0.949	1.163	0.994	0.89	0.775	1.257	1.085	2.237	0.738	1.424	0.849
Cellular Component	GO:0044427	9	chromosomal part	4.12861e-09	P07305	Histone H1.0 OS=Homo sapiens OX=9606 GN=H1-0 PE=1 SV=3	1.921000	Up	0.000197	H1-0	20.863	1.524	1.068	0.312	0.657	1.135	1.212	1.015	0.817	1.001	0.796	0.48	1.588	1.119	0.701	0.904	0.5	1.576	0.819	0.297	1.128	1.583	0.976	1.389	0.603	0.458	0.311	0.778	0.324	0.942	0.832	0.879	0.76	1.207	1.644	2.062	1.648	1.458	1.209
Cellular Component	GO:0044427	9	chromosomal part	4.12861e-09	Q7L7L0	Histone H2A type 3 OS=Homo sapiens OX=9606 GN=HIST3H2A PE=1 SV=3	1.704000	Up	0.002397	HIST3H2A	14.121																																		0.759	1.194	0.845	1.049	1.01
Cellular Component	GO:0044427	9	chromosomal part	4.12861e-09	P16104	Histone H2AX OS=Homo sapiens OX=9606 GN=H2AFX PE=1 SV=2	1.830000	Up	0.006461	H2AFX	15.144	2.065	1.329	0.798	0.88	1.267	1.6	1.531	1.183	1.026	1.192	1.072	1.226	1.627	1.34	1.534	0.805	1.016	0.676	1.038	1.006	1.106	0.768	1.677	1.168	0.817	0.404	0.766	0.678	2.052	1.137	0.776	0.655	0.754	1.21	0.873	0.546	1.051	1.169
Cellular Component	GO:0044427	9	chromosomal part	4.12861e-09	Q7LBC6	Lysine-specific demethylase 3B OS=Homo sapiens OX=9606 GN=KDM3B PE=1 SV=2	1.708000	Up	0.000038	KDM3B	191.58	1.393	1.45	1.044	1.106	1.196	1.331	1.329	1.251	1.193	1.28	1.034	1.293	1.174	1.081	1.157	1.16	0.935	1.041	1.058	0.764	0.985	0.872	1.192	0.874	0.654	0.515	0.721	0.539	1.08	1.022	0.896	0.905	1.074	1.451	1.232	0.894	1.23	1.134
Cellular Component	GO:0044427	9	chromosomal part	4.12861e-09	Q9H1E3	Nuclear ubiquitous casein and cyclin-dependent kinase substrate 1 OS=Homo sapiens OX=9606 GN=NUCKS1 PE=1 SV=1	1.666000	Up	0.002298	NUCKS1	27.296	0.805	1.043	1.264	0.72	0.971	0.947	1.04	0.867	0.837	0.912	0.867	0.74	0.858	0.674	1.008	0.591	1.227	0.834	1.149	0.763	0.867	1.21	1.067	0.87	0.639	0.372	1.007	0.695	1.103	1.026	1.107	0.9	1.265	1.157	1.581	1.069	1.402	1.315
Cellular Component	GO:0044427	9	chromosomal part	4.12861e-09	Q92522	Histone H1x OS=Homo sapiens OX=9606 GN=H1FX PE=1 SV=1	1.712000	Up	0.000103	H1FX	22.487	1.913	1.399	0.852	0.785	1.516	1.077	1.358	1.335	1.395	0.974	0.664	1.481	1.067	1.014	1.297	0.716	1.087	0.691	0.798	0.714	0.922	0.796	1.331	0.742	0.521	0.645	0.589	0.438	1.035	1.092	0.918	0.634	1.044	1.522	1.302	1.134	1.138	1.043
Cellular Component	GO:0044427	9	chromosomal part	4.12861e-09	P16401	Histone H1.5 OS=Homo sapiens OX=9606 GN=H1-5 PE=1 SV=3	2.952000	Up	0.000741	H1-5	22.58	1.36	1.127	1.781	1.035	1.165	1.222	1.252	1.15	1.165	0.813	0.666	1.098	0.874	1.175	1.386	1.546	0.537	0.409	1.746	0.357	0.318	0.606	0.973	0.547	0.273	0.365	0.409	0.334	0.906	1.149	0.596	0.523	1.013	1.085	0.761	1.333	1.915	1.606
Cellular Component	GO:0044427	9	chromosomal part	4.12861e-09	P27694	Replication protein A 70 kDa DNA-binding subunit OS=Homo sapiens OX=9606 GN=RPA1 PE=1 SV=2	1.790000	Up	0.000000	RPA1	68.137	1.854	1.355	1.1	1.127	1.523	0.918	1.426	1.282	1.245	1.545	1.034	1.221	1.375	1.007	1.379	1.073	0.838	0.754	1.049	0.749	0.883	0.776	1.033	0.778	0.532	0.644	0.805	0.624	1.041	0.964	0.745	0.816	1.256	1.014	1.446	1.086	1.234	1.206
Cellular Component	GO:0044427	9	chromosomal part	4.12861e-09	Q09028	Histone-binding protein RBBP4 OS=Homo sapiens OX=9606 GN=RBBP4 PE=1 SV=3	1.690000	Up	0.000078	RBBP4	47.655	1.174	1.17	0.899	0.964	1.143	0.964	1.178	1.198	1.139	1.217	1.178	1.22	1.177	1.259	1.248	1.298	0.928	0.737	1.033	1.02	0.994	1.111	1.173	1.184	0.982	0.898	1.097	0.866	1.236	1.332	1.174	0.995	1.829	1.304	2.019	1.686	1.996	1.731
Cellular Component	GO:0044427	9	chromosomal part	4.12861e-09	Q9UFC0	Leucine-rich repeat and WD repeat-containing protein 1 OS=Homo sapiens OX=9606 GN=LRWD1 PE=1 SV=2	1.542000	Up	0.000043	LRWD1	70.86																																		1.418	1.255	1.383	1.434	1.26
Cellular Component	GO:0044427	9	chromosomal part	4.12861e-09	P62805	Histone H4 OS=Homo sapiens OX=9606 GN=H4C1 PE=1 SV=2	1.647000	Up	0.000055	H4C1	11.367	1.448	1.13	0.883	0.859	1.295	0.983	1.046	1.011	0.944	0.91	0.929	1.231	0.926	0.908	0.944	0.851	1.109	0.768	0.75	0.844	0.928	0.9	1.461	1.19	0.721	0.631	0.834	0.544	1.347	0.957	0.861	0.747	0.983	1.222	1.631	1.268	1.317	1.164
Cellular Component	GO:0044427	9	chromosomal part	4.12861e-09	Q14566	DNA replication licensing factor MCM6 OS=Homo sapiens OX=9606 GN=MCM6 PE=1 SV=1	1.509000	Up	0.003644	MCM6	92.888	2.177	1.246	1.007	1.29	1.341	1.114	1.467	1.353	1.753	1.671	0.918	0.856	1.654	1.443	1.798	2.144	0.624	0.557	0.957	0.669	0.811	0.695	0.921	0.718	0.431	0.643	0.559	0.397	1.061	1.086	0.622	0.696	1.293	0.672	1.116	0.86	0.923	0.945
Cellular Component	GO:0044427	9	chromosomal part	4.12861e-09	P42226	Signal transducer and activator of transcription 6 OS=Homo sapiens OX=9606 GN=STAT6 PE=1 SV=1	1.551000	Up	0.000004	STAT6	94.134	1.352	1.134	0.983	1.234	1.435	1.101	1.674	1.147	1.4	1.359	1.072	0.946	1.45	1.319	1.583	1.276	0.782	0.756	1.006	0.794	0.734	0.782	0.949	0.767	0.672	0.808	0.748	0.662	1.064	1.181	0.778	0.773	1.131	1.364	1.364	1.089	1.352	1.423
Cellular Component	GO:0044427	9	chromosomal part	4.12861e-09	Q92769	Histone deacetylase 2 OS=Homo sapiens OX=9606 GN=HDAC2 PE=1 SV=2	1.653000	Up	0.003061	HDAC2	55.364	1.152	1.056	0.948	0.947	1.213	0.949	1.033	0.962	1.203	1.314	0.968	1.244	1	0.827	1.237	0.769	0.992	0.983	0.882	0.836	0.876	0.802	0.997	0.75	0.562	0.429	0.782	0.437	0.879	0.897	0.757	0.818	0.945	0.937	1.179	0.974	1.675	1.56
Cellular Component	GO:0044427	9	chromosomal part	4.12861e-09	O95503	Chromobox protein homolog 6 OS=Homo sapiens OX=9606 GN=CBX6 PE=1 SV=1	2.031000	Up	0.000198	CBX6	43.898				1.086	0.857	0.734	0.999	1.561					1.305	0.835	1.192	0.89				1.015	0.956	0.853	1.534	1.061					1.498	1.129	0.769	0.907	1.631	2.142	1.588	1.45	1.611	1.37
Cellular Component	GO:0044427	9	chromosomal part	4.12861e-09	P13010	X-ray repair cross-complementing protein 5 OS=Homo sapiens OX=9606 GN=XRCC5 PE=1 SV=3	1.708000	Up	0.000000	XRCC5	82.704	1.171	1.005	1.125	0.947	1.118	0.859	1.094	1.05	0.975	0.959	0.816	1.028	0.953	0.892	1.028	0.951	0.986	0.884	1.121	0.885	0.909	0.874	1.13	0.81	0.649	0.676	0.84	0.668	0.801	0.984	0.942	0.911	1.267	1.488	1.384	1.323	1.709	1.421
Cellular Component	GO:0044427	9	chromosomal part	4.12861e-09	Q9UIG0	Tyrosine-protein kinase BAZ1B OS=Homo sapiens OX=9606 GN=BAZ1B PE=1 SV=2	1.769000	Up	0.000578	BAZ1B	170.9	1.815	1.343	0.882	0.893	1.168	0.992	0.978	0.835	1.569	1.549	1.123	1.616	1.492	1.01	1.241	0.869	1.303	0.99	1.084	0.964	1.15	0.84	1.367	1.01	0.981	0.389	0.763	0.566	1.543	1.011	0.779	0.679	0.983	1.265	1.294	1.274	1.759	1.511
Cellular Component	GO:0097526	12	spliceosomal tri-snRNP complex	0.00101871	O43447	Peptidyl-prolyl cis-trans isomerase H OS=Homo sapiens OX=9606 GN=PPIH PE=1 SV=1	1.614000	Up	0.001919	PPIH	19.208	1.274	1.064	0.799	0.903	1.167	0.904	1.06	1.049	0.969	1.13	1.384	1.221	0.83	0.799	0.92	0.956	0.723	0.674	1.1	0.856	0.959	0.866	1.219	1.305	1.597	0.694	0.92	0.863	1	0.829	0.733	0.825	1.187	0.903	1.497	1.158	1.461	1.108
Cellular Component	GO:0097526	12	spliceosomal tri-snRNP complex	0.00101871	Q9Y4Z0	U6 snRNA-associated Sm-like protein LSm4 OS=Homo sapiens OX=9606 GN=LSM4 PE=1 SV=1	1.586000	Up	0.000159	LSM4	15.35	1.494	1.081	1.036	0.692	0.585	0.807	1.145	0.784	0.794	1.203	0.695	1.661	1.04	0.873	1.08	1.356	1.092	0.927	1.282	0.639	1.202	0.778	0.876	1.316	1.246	0.723	0.701	0.856	1.105	0.783	0.833	0.858	1.303	1.001	1.562	1.185	1.516	1.291
Cellular Component	GO:0097526	12	spliceosomal tri-snRNP complex	0.00101871	Q9Y4Y9	U6 snRNA-associated Sm-like protein LSm5 OS=Homo sapiens OX=9606 GN=LSM5 PE=1 SV=3	1.744000	Up	0.000016	LSM5	9.9374	1.775	1.233	1.043	1.032	1.034	1.01	1.136	1.284	1.064	1.47	1.365	2.752	0.995	0.853	0.975	0.79	0.703	0.807	1.032	0.876	0.879	0.86	1.131	1.604	3.203	0.519	0.722	1.352	1.321	0.881	0.863	0.72	1.343	0.969	1.105	1.089	1.231	0.985
Cellular Component	GO:0097526	12	spliceosomal tri-snRNP complex	0.00101871	P62318	Small nuclear ribonucleoprotein Sm D3 OS=Homo sapiens OX=9606 GN=SNRPD3 PE=1 SV=1	1.503000	Up	0.001561	SNRPD3	13.916	1.732	1.158	0.933	0.984	1.218	1.023	1.111	1.168	1.104	1.251	1.099	1.539	0.976	0.899	1.118	1.176	0.923	0.74	0.833	0.775	0.812	0.771	1.135	1.18	1.465	1.043	0.918	0.92	1.114	0.92	0.799	0.796	0.935	1.067	1.369	0.983	1.255	0.999
Cellular Component	GO:0097526	12	spliceosomal tri-snRNP complex	0.00101871	Q96NC0	Zinc finger matrin-type protein 2 OS=Homo sapiens OX=9606 GN=ZMAT2 PE=1 SV=1	1.502000	Up	0.002897	ZMAT2	23.612																																		1.287	1.173	1.121	1.303	0.841
Cellular Component	GO:0097526	12	spliceosomal tri-snRNP complex	0.00101871	P55769	NHP2-like protein 1 OS=Homo sapiens OX=9606 GN=SNU13 PE=1 SV=3	1.644000	Up	0.000035	SNU13	14.173	1.477	1.517	0.863	0.913	1.077	1.079	1.345	1.622	1.343	1.99	1.101	1.776	0.961	1.02	1.189	0.937	0.718	0.601	0.919	0.785	0.774	0.764	0.979	1.201	1.406	1.025	0.875	0.83	0.858	0.95	0.798	0.635	0.913	1.147	1.2	0.95	1.253	1.213
Cellular Component	GO:0097526	12	spliceosomal tri-snRNP complex	0.00101871	O94906	Pre-mRNA-processing factor 6 OS=Homo sapiens OX=9606 GN=PRPF6 PE=1 SV=1	1.559000	Up	0.000322	PRPF6	106.92	1.126	0.981	0.858	0.982	1.261	1.058	1.205	1.19	1.181	1.121	0.931	1.241	1.267	1.068	1.197	1.236	0.797	0.714	0.859	0.838	0.908	0.918	0.963	0.848	0.711	0.732	0.83	0.638	0.921	1.026	0.856	0.878	1.262	1.163	1.051	1.077	1.492	1.369
Cellular Component	GO:0005694	8	chromosome	1.37811e-10	P50750	Cyclin-dependent kinase 9 OS=Homo sapiens OX=9606 GN=CDK9 PE=1 SV=3	2.160000	Up	0.001524	CDK9	42.777	1.537	1.038	0.841	1.223	0.912	0.859	1.428	1.67	1.359	1.615	1.179	1.994	1.829	1.287	1.449	0.554	1.002	0.855	1.134	0.731	0.881	0.715	0.986	1.02	1.127	0.515	0.987	0.834	1.482	1.102	0.825	0.718	0.892	1.283	0.829	0.837	1.779	1.505
Cellular Component	GO:0005694	8	chromosome	1.37811e-10	Q9NX24	H/ACA ribonucleoprotein complex subunit 2 OS=Homo sapiens OX=9606 GN=NHP2 PE=1 SV=1	1.773000	Up	0.000159	NHP2	17.201	1.108	1.216	1.169	0.909	1.857	1.54	1.26	1.237	1.302	1.583	0.907	1.064	0.892	0.92	1.271	0.654	0.558	0.568	1.023	0.711	0.819	0.876	1.083	0.935	0.674	0.839	0.702	0.64	0.748	1.02	0.697	0.607	0.784	1.484	1.183	1.062	1.253	1.236
Cellular Component	GO:0005694	8	chromosome	1.37811e-10	P23497	Nuclear autoantigen Sp-100 OS=Homo sapiens OX=9606 GN=SP100 PE=1 SV=3	1.776000	Up	0.000025	SP100	100.42	1.184	1.391	1.117	1.225	1.045	1.117	1.18	1.1	2.11	1.594	1.228	0.695	1.086	1.078	1.388	0.799	0.737	0.544	1.151	0.865	0.861	0.765	0.952	0.859	0.627	0.711	0.831	0.593	0.713	0.771	0.655	0.614	0.767	1.035	0.785	1.098	1.016	1.006
Cellular Component	GO:0005694	8	chromosome	1.37811e-10	Q9UIF9	Bromodomain adjacent to zinc finger domain protein 2A OS=Homo sapiens OX=9606 GN=BAZ2A PE=1 SV=4	2.256000	Up	0.004903	BAZ2A	211.2				1.502	1.044	1.362	1.38	1.446	1.951	1.634	1.347	1.13								0.959	1.321	0.655	1.389	0.986	0.908	4.363	1.789	0.927						1.791	0.859	0.967	1.432	1.127
Cellular Component	GO:0005694	8	chromosome	1.37811e-10	P23246	"Splicing factor, proline- and glutamine-rich OS=Homo sapiens OX=9606 GN=SFPQ PE=1 SV=2"	1.504000	Up	0.000004	SFPQ	76.149	1.474	1.135	0.947	0.993	1.197	1.096	1.185	1.101	1.086	1.131	0.991	1.338	1.161	1.048	1.177	0.81	1.052	0.865	0.939	0.895	0.99	0.93	1.113	0.942	0.812	0.743	0.93	0.734	1.186	0.983	0.865	0.898	1.098	1.038	1.291	1.074	1.343	1.181
Cellular Component	GO:0005694	8	chromosome	1.37811e-10	Q08945	FACT complex subunit SSRP1 OS=Homo sapiens OX=9606 GN=SSRP1 PE=1 SV=1	1.586000	Up	0.000136	SSRP1	81.074	1.018	0.894	0.828	0.849	1.131	0.968	1.251	1.078	0.985	1.067	0.749	0.791	1.066	0.884	1.177	1.12	0.98	0.865	0.862	0.989	1.178	1.199	1.375	0.906	0.543	0.752	0.908	0.582	0.963	1.127	0.923	0.972	1.399	1.236	1.401	1.524	1.965	1.684
Cellular Component	GO:0005694	8	chromosome	1.37811e-10	P63165	Small ubiquitin-related modifier 1 OS=Homo sapiens OX=9606 GN=SUMO1 PE=1 SV=1	2.367000	Up	0.000136	SUMO1	11.557	1.664	1.682	1.674	1.005	1.365	1.512	1.83	1.355	1.908	1.665	0.919	1.287	1.046	0.932	1.855	0.699	0.719	0.743	1.447	0.512	0.555	0.609	0.657	0.645	1.051	0.558	0.758	0.7	0.831	0.948	0.68	0.552	1.064	1.651	0.933	0.786	0.726	0.792
Cellular Component	GO:0005694	8	chromosome	1.37811e-10	Q71DI3	Histone H3.2 OS=Homo sapiens OX=9606 GN=HIST2H3A PE=1 SV=3	1.857000	Up	0.004542	HIST2H3A	15.388	1.68	1.108	1.588	0.948	0.659	0.948	0.814	0.484	1.177	1.051	1.134	1.434					0.481	0.46	1.828	0.266	0.255	0.423	0.972	0.785	0.33	0.424	0.31	0.24						0.698	0.559	0.815	1.052	1.107
Cellular Component	GO:0005694	8	chromosome	1.37811e-10	P27695	DNA-(apurinic or apyrimidinic site) lyase OS=Homo sapiens OX=9606 GN=APEX1 PE=1 SV=2	1.731000	Up	0.000115	APEX1	35.554	0.901	0.906	0.911	0.697	1.018	0.898	0.946	0.998	0.905	0.956	0.813	0.881	0.819	0.855	0.995	0.986	1.364	0.831	0.732	1.038	1.036	1.231	1.424	1.06	0.692	0.832	0.961	0.664	0.889	1.024	1.184	0.976	1.502	1.302	1.502	1.244	1.937	1.788
Cellular Component	GO:0005694	8	chromosome	1.37811e-10	P25205	DNA replication licensing factor MCM3 OS=Homo sapiens OX=9606 GN=MCM3 PE=1 SV=3	1.705000	Up	0.000781	MCM3	90.98	1.828	1.13	1.111	1.245	1.565	0.996	1.565	1.579	1.503	1.63	0.975	0.837	1.517	1.438	1.498	1.696	0.604	0.59	0.944	0.752	0.736	0.743	0.899	0.771	0.655	0.688	0.621	0.776	0.932	1.148	0.768	0.732	1.152	0.728	1.479	1.045	1.246	1.025
Cellular Component	GO:0005694	8	chromosome	1.37811e-10	Q96MG7	Non-structural maintenance of chromosomes element 3 homolog OS=Homo sapiens OX=9606 GN=NSMCE3 PE=1 SV=1	1.672000	Up	0.000621	NSMCE3	34.308	0.986	0.786	0.751	1.008	1.189	0.945	1.201	1.245	1.234	1.034	1.079	0.921	1.106	0.986	0.931	0.913	0.832	0.642	0.704	0.93	0.932	1.009	1.175	1.149	1.031	1.055	0.913	0.62	1.424	1.094	0.807	0.915	1.319	1.128	1.008	1.141	1.589	1.093
Cellular Component	GO:0005694	8	chromosome	1.37811e-10	P06400	Retinoblastoma-associated protein OS=Homo sapiens OX=9606 GN=RB1 PE=1 SV=2	1.674000	Up	0.000123	RB1	106.16																																		1.246	1.504	1.282	1.659	1.365
Cellular Component	GO:0005694	8	chromosome	1.37811e-10	Q5VTR2	E3 ubiquitin-protein ligase BRE1A OS=Homo sapiens OX=9606 GN=RNF20 PE=1 SV=2	1.566000	Up	0.003739	RNF20	113.66	1.245	1.012	0.722	1.15	1.206	1.067	1.263	1.298					1.239	0.995	1.156	0.975	0.955	0.856	0.915	1.085	1.103	1.081	1.307	0.962					1.009	1.054	0.972	0.95	1.21	1.17	0.908	0.738	1.165	1.239
Cellular Component	GO:0005694	8	chromosome	1.37811e-10	P29590	Protein PML OS=Homo sapiens OX=9606 GN=PML PE=1 SV=3	1.672000	Up	0.000037	PML	97.55	1.123	0.914	1.017	1.129	0.961	2.126	1.145	1.597	1.185	1.369	1.407	0.97	1.05	0.979	1.409	1.14	0.613	0.569	1.213	0.656	0.794	0.73	1.052	0.901	0.608	0.804	0.748	0.567	0.971	1.031	0.67	0.687	1.031	1.155	0.794	0.933	1.009	1.215
Cellular Component	GO:0005694	8	chromosome	1.37811e-10	Q71UI9	Histone H2A.V OS=Homo sapiens OX=9606 GN=H2AFV PE=1 SV=3	1.840000	Up	0.000218	H2AFV	13.509	1.742	1.461	0.976	0.869	1.38	1.168	0.958	0.916	0.882	0.986	0.84	2.219	1.025	1.094	1.074	0.496	1.229	0.815	0.976	0.862	1.006	0.995	1.278	1.257	1.018	0.368	0.731	0.374	1.313	0.971	0.768	0.715	1.186	1.694	1.635	1.459	1.403	1.08
Cellular Component	GO:0005694	8	chromosome	1.37811e-10	P16402	Histone H1.3 OS=Homo sapiens OX=9606 GN=H1-3 PE=1 SV=2	1.970000	Up	0.001158	H1-3	22.35	1.165	1.192	1.122	1.027	1.961	1.334	1.378	1.722	1.978	1.255	0.526	1.429	1.238	1.079	1.196	1.087	0.791	0.504	1.113	0.575	0.844	0.929	1.58	0.918	0.331	0.53	0.679	0.573	0.855	1.321	0.672	0.485	0.733	1.572	1.107	0.81	1.354	1.146
Cellular Component	GO:0005694	8	chromosome	1.37811e-10	P45973	Chromobox protein homolog 5 OS=Homo sapiens OX=9606 GN=CBX5 PE=1 SV=1	2.051000	Up	0.000002	CBX5	22.225	1.404	1.365	1.03	0.901	1.262	0.908	1.117	1.719	1.153	1.511	0.83	1.474	1.204	0.907	1.217	0.818	1.062	0.936	0.973	0.853	0.899	0.835	1.059	0.851	0.576	0.697	0.847	0.525	1.036	0.864	0.59	0.579	1.334	1.71	1.434	1.11	1.815	1.434
Cellular Component	GO:0005694	8	chromosome	1.37811e-10	P52926	High mobility group protein HMGI-C OS=Homo sapiens OX=9606 GN=HMGA2 PE=1 SV=1	5.874000	Up	0.029355	HMGA2	11.832	0.457	0.265	0.401	0.264	0.566	0.238	0.368	2.77	0.172	0.316	3.258	0.56					0.424	0.424	0.389	0.3	0.304	0.358	0.503	0.445	0.336	0.546	0.363	0.287						0.856	1.074	0.898	7.111	1.074
Cellular Component	GO:0005694	8	chromosome	1.37811e-10	Q6DRA6	Putative histone H2B type 2-D OS=Homo sapiens OX=9606 GN=HIST2H2BD PE=5 SV=3	2.604000	Up	0.022323	HIST2H2BD	18.018	1.224	1.31	1.142	0.698	0.847	0.985	0.941	1.041									1.222	1.221	0.942	0.729	1.076	0.881	1.071	0.974										1.247	5.788	1.793	2.505	2.177
Cellular Component	GO:0005694	8	chromosome	1.37811e-10	Q9Y5B9	FACT complex subunit SPT16 OS=Homo sapiens OX=9606 GN=SUPT16H PE=1 SV=1	1.511000	Up	0.000338	SUPT16H	119.91	0.971	0.864	0.726	0.964	1.126	1.073	1.23	1.036	1.037	1.007	0.923	0.978	1.003	0.977	0.976	0.956	0.91	0.685	0.915	1.108	1.159	1.099	1.347	0.872	0.401	0.549	0.963	0.534	1.052	1.045	0.935	0.819	1.225	1.129	1.532	1.39	1.821	1.549
Cellular Component	GO:0005694	8	chromosome	1.37811e-10	O60264	SWI/SNF-related matrix-associated actin-dependent regulator of chromatin subfamily A member 5 OS=Homo sapiens OX=9606 GN=SMARCA5 PE=1 SV=1	1.700000	Up	0.000001	SMARCA5	121.9	1.269	1.012	0.95	1.079	1.234	0.998	0.986	1.189	1.082	1.102	0.767	1.095	1.212	0.967	1.193	1.008	0.721	0.572	0.911	0.885	0.875	0.756	0.961	0.782	0.492	0.642	0.718	0.532	0.829	0.924	0.875	0.778	1.172	1.37	1.478	1.275	1.545	1.489
Cellular Component	GO:0005694	8	chromosome	1.37811e-10	P09429	High mobility group protein B1 OS=Homo sapiens OX=9606 GN=HMGB1 PE=1 SV=3	1.526000	Up	0.000544	HMGB1	24.893	1.161	1.25	1.148	0.716	0.973	1.054	0.908	0.857	1.011	0.974	0.731	1.148	0.791	0.792	1.042	0.775	1.41	0.896	1.02	1.026	0.884	1.073	1.379	0.862	0.574	0.604	0.964	0.59	0.782	0.969	1.335	0.906	1.215	1.623	1.717	1.321	1.379	1.326
Cellular Component	GO:0005694	8	chromosome	1.37811e-10	P12956	X-ray repair cross-complementing protein 6 OS=Homo sapiens OX=9606 GN=XRCC6 PE=1 SV=2	1.756000	Up	0.000000	XRCC6	69.842	1.198	0.95	1.094	0.953	1.114	0.879	1.007	1.031	0.982	1.017	0.861	1.004	0.969	0.993	1.003	0.84	0.969	0.808	1.169	0.885	0.908	0.883	1.158	0.871	0.606	0.644	0.811	0.581	0.849	0.879	0.871	0.881	1.34	1.408	1.515	1.295	1.588	1.293
Cellular Component	GO:0005694	8	chromosome	1.37811e-10	P83916	Chromobox protein homolog 1 OS=Homo sapiens OX=9606 GN=CBX1 PE=1 SV=1	1.617000	Up	0.010441	CBX1	21.418	1.805	1.146	0.954	0.955	1.689	1.151	1.464	1.263	1.135	1.368	0.876	1.263					0.946	0.831	0.835	1.016	1.118	0.797	1.361	0.993	0.689	0.702	0.757	0.591						1.542	2.068	1	1.256	1.178
Cellular Component	GO:0005694	8	chromosome	1.37811e-10	P17275	Transcription factor jun-B OS=Homo sapiens OX=9606 GN=JUNB PE=1 SV=1	1.653000	Up	0.010919	JUNB	35.879	1.187	1.271	1.22	1.712	1.046	2.085	1.358	1.57	1.303	1.487	1.128	1.488	1.51	1.427	1.423	0.762	0.573	0.552	0.86	0.551	0.598	0.607	1.156	0.94	0.543	0.593	0.615	0.524	0.985	1.098	0.553	0.568	0.685	1.298	1.44	0.969	0.894	0.815
Cellular Component	GO:0005694	8	chromosome	1.37811e-10	P12004	Proliferating cell nuclear antigen OS=Homo sapiens OX=9606 GN=PCNA PE=1 SV=1	1.746000	Up	0.000003	PCNA	28.768	1.478	1.176	0.93	1.109	1.375	1.075	1.115	1.22	1.038	1.375	0.883	1.328	0.917	1.068	1.216	1.237	0.953	0.856	0.858	0.796	0.788	0.845	0.89	1.005	1.134	0.759	0.818	0.706	0.896	0.946	0.792	0.84	1.355	0.903	1.276	1.122	1.145	1.215
Cellular Component	GO:0005694	8	chromosome	1.37811e-10	P18887	DNA repair protein XRCC1 OS=Homo sapiens OX=9606 GN=XRCC1 PE=1 SV=2	1.509000	Up	0.007860	XRCC1	69.476	1.34	1.194	0.844	0.927	1.351	0.972	1.017	1.331	1.347	1.169	0.865	1.046	1.176	0.993	1.243	1.02	1.023	0.957	0.967	0.885	0.942	0.895	0.993	0.815	0.697	0.916	0.914	0.7	1.113	0.986	0.855	0.836	0.983	1.241	1.81	1.085	1.445	1.345
Cellular Component	GO:0005694	8	chromosome	1.37811e-10	O60885	Bromodomain-containing protein 4 OS=Homo sapiens OX=9606 GN=BRD4 PE=1 SV=2	1.598000	Up	0.001203	BRD4	152.22				1.122	1.325	1.227	1.353	1.412	1.258	1.114	1.372	1.151	0.966	0.974	1.027	0.975				1.062	1.106	0.956	1.127	0.854	0.677	0.787	0.902	0.602	0.957	0.939	0.85	0.781	0.867	1.431	1.338	1.225	1.476	1.233
Cellular Component	GO:0005694	8	chromosome	1.37811e-10	Q96QR8	Transcriptional activator protein Pur-beta OS=Homo sapiens OX=9606 GN=PURB PE=1 SV=3	1.866000	Up	0.000002	PURB	33.24	1.223	0.969	0.865	0.834	1.068	0.758	0.961	1.119	1.003	1.132	1.002	1.744	1.013	0.786	0.91	0.952	0.893	0.861	0.827	0.712	0.848	0.779	0.971	1.033	1.283	0.905	0.788	0.967	1.052	0.872	0.821	0.772	1.466	1.27	1.332	1.658	1.738	1.446
Cellular Component	GO:0005694	8	chromosome	1.37811e-10	P54132	Bloom syndrome protein OS=Homo sapiens OX=9606 GN=BLM PE=1 SV=1	2.095000	Up	0.000001	BLM	159	1.482	1.306	1.168						1.371	1.33	0.794	1.134	1.059	0.986	1.365	1.198	0.636	0.554	0.859						0.501	0.571	0.53	0.497	0.817	0.892	0.662	0.595	1.166	1.402	1.269	1.166	1.807	1.475
Cellular Component	GO:0005694	8	chromosome	1.37811e-10	Q96QT6	PHD finger protein 12 OS=Homo sapiens OX=9606 GN=PHF12 PE=1 SV=2	1.903000	Up	0.000682	PHF12	109.7																																		1.179	1.15	1.153	1.868	1.503
Cellular Component	GO:0005694	8	chromosome	1.37811e-10	P18754	Regulator of chromosome condensation OS=Homo sapiens OX=9606 GN=RCC1 PE=1 SV=1	1.844000	Up	0.000055	RCC1	44.969	1.201	1.039	0.754	1.2	1.426	1.358	1.252	1.071	1.181	1.428	1.022	1.012	1.112	1.069	0.997	0.746	0.639	0.442	0.961	0.887	1.059	0.83	1.015	0.905	0.521	0.62	0.786	0.627	0.881	0.88	0.604	0.523	1.376	0.997	1.255	1.154	1.679	1.585
Cellular Component	GO:0005694	8	chromosome	1.37811e-10	P60709	"Actin, cytoplasmic 1 OS=Homo sapiens OX=9606 GN=ACTB PE=1 SV=1"	1.564000	Up	0.000241	ACTB	41.736	1.678	2.529	2.23	0.969	0.729	0.89	0.889	0.907	0.798	0.867	1.01	1.044	0.709	0.827	0.846	0.765	1.478	1.737	1.188	0.818	0.827	0.892	0.926	0.872	0.812	0.578	0.704	0.762	0.914	1.053	0.904	0.861	0.988	1.316	0.821	1.138	1.008	1.001
Cellular Component	GO:0005694	8	chromosome	1.37811e-10	P42224	Signal transducer and activator of transcription 1-alpha/beta OS=Homo sapiens OX=9606 GN=STAT1 PE=1 SV=2	1.569000	Up	0.002699	STAT1	87.334	2.318	1.942	1.399	1.168	2.287	0.84	2.212	1.014	2.317	2.187	0.836	0.853	1.728	1.242	3.09	1.863	0.565	0.556	1.386	0.53	0.541	0.548	0.602	0.59	0.452	0.613	0.62	0.498	1.206	1.104	0.668	0.662	0.799	0.666	0.732	0.506	0.627	0.546
Cellular Component	GO:0005694	8	chromosome	1.37811e-10	P26583	High mobility group protein B2 OS=Homo sapiens OX=9606 GN=HMGB2 PE=1 SV=2	1.678000	Up	0.000102	HMGB2	24.033	1.247	1.292	1.613	0.696	1.321	1.139	1.002	1.01	0.844	0.647	0.588	0.995	0.656	0.757	1.072	0.702	1.427	0.831	1.358	0.946	0.852	1.077	1.361	0.873	0.469	0.386	0.555	0.353	0.872	1.016	1.235	0.808	1.017	1.72	1.307	1.267	1.295	1.28
Cellular Component	GO:0005694	8	chromosome	1.37811e-10	P17096	High mobility group protein HMG-I/HMG-Y OS=Homo sapiens OX=9606 GN=HMGA1 PE=1 SV=3	3.302000	Up	0.000900	HMGA1	11.676	1.579	1.157	1.48	0.668	0.577	0.527	0.724	1.069	0.742	0.609	0.601	1.045	1.346	1.082	0.899	0.656	0.838	0.871	2.015	0.71	0.653	0.797	1.422	1.051	0.424	0.26	0.509	0.277	1.587	1.038	0.54	0.538	1.071	0.806	1.99	1.717	3.556	1.534
Cellular Component	GO:0005694	8	chromosome	1.37811e-10	O43670	BUB3-interacting and GLEBS motif-containing protein ZNF207 OS=Homo sapiens OX=9606 GN=ZNF207 PE=1 SV=1	1.625000	Up	0.000003	ZNF207	50.75				1.652	0.986	1.449	1.536	1.353					1.176	0.957	1.152	0.684				1.412	1.26	0.946	1.542	1.185					1.165	0.944	0.815	0.921	1.064	1.024	1.194	0.953	1.109	1.06
Cellular Component	GO:0005694	8	chromosome	1.37811e-10	P49321	Nuclear autoantigenic sperm protein OS=Homo sapiens OX=9606 GN=NASP PE=1 SV=2	1.656000	Up	0.000043	NASP	85.237	1.881	1.248	0.96	0.722	1.019	0.997	1.114	0.791	0.985	1.323	0.806	1.443	1.028	1.055	1.117	1.127	1.095	0.992	1	0.656	0.802	0.944	1.493	1.032	0.693	0.491	0.758	0.643	1.102	1.081	1.026	0.929	1.187	1.009	1.298	0.973	1.199	1.067
Cellular Component	GO:0005694	8	chromosome	1.37811e-10	P07910	Heterogeneous nuclear ribonucleoproteins C1/C2 OS=Homo sapiens OX=9606 GN=HNRNPC PE=1 SV=4	1.555000	Up	0.000021	HNRNPC	33.67	1.382	1.054	0.979	0.872	1.057	0.928	1.052	1.033	0.954	0.997	0.799	1.236	0.965	0.819	0.924	0.7	1.062	0.918	0.984	0.906	0.904	0.887	1.144	0.953	0.903	0.596	0.837	0.669	1.055	0.914	0.912	0.899	1.108	1.063	1.361	1.184	1.376	1.157
Cellular Component	GO:0005694	8	chromosome	1.37811e-10	Q13148	TAR DNA-binding protein 43 OS=Homo sapiens OX=9606 GN=TARDBP PE=1 SV=1	1.553000	Up	0.000004	TARDBP	44.739	1.39	1.185	0.86	1.06	1.229	1.061	1.219	1.267	1.213	1.232	1.115	1.65	1.153	0.993	1.141	0.845	0.937	0.89	0.902	0.922	0.99	0.87	1.148	1.158	0.981	0.633	0.988	0.782	1.107	0.953	0.83	0.801	1.146	1.203	1.242	1.038	1.391	1.211
Cellular Component	GO:0005694	8	chromosome	1.37811e-10	Q9Y4A5	Transformation/transcription domain-associated protein OS=Homo sapiens OX=9606 GN=TRRAP PE=1 SV=3	1.502000	Up	0.000616	TRRAP	437.6	1.355	1.328	0.903	1.061	1.165	1.022	1.282	1.002	1.157	0.889	1.079	0.898	1.321	1.073	1.084	0.87	1.088	0.714	0.77	0.809	0.81	1.02	1.052	0.847	0.666	1.158	0.824	0.689	1.099	0.958	0.76	0.882	1.24	1.034	1.247	1.28	1.434	1.428
Cellular Component	GO:0005694	8	chromosome	1.37811e-10	Q9Y265	RuvB-like 1 OS=Homo sapiens OX=9606 GN=RUVBL1 PE=1 SV=1	1.503000	Up	0.000001	RUVBL1	50.227	1.272	1.211	1.006	1.113	1.187	1.021	1.163	1.154	1.144	1.111	0.925	1.306	1.104	1.177	1.138	1.072	0.853	0.866	0.935	0.939	0.914	1.004	0.908	0.954	0.791	0.813	0.903	0.781	0.914	1.051	0.897	0.843	1.314	1.282	1.379	1.086	1.205	1.154
Cellular Component	GO:0005694	8	chromosome	1.37811e-10	Q5SSJ5	Heterochromatin protein 1-binding protein 3 OS=Homo sapiens OX=9606 GN=HP1BP3 PE=1 SV=1	1.549000	Up	0.000158	HP1BP3	61.206	1.2	0.988	0.847	0.872	1.356	0.874	1.191	1.007	1.025	0.815	0.693	0.782	0.974	0.9	1.097	0.757	1.353	0.827	0.837	1.145	1.082	1.183	1.475	0.831	0.461	0.533	0.934	0.403	1.092	1.14	1.211	0.904	1.326	1.086	1.616	1.265	1.677	1.381
Cellular Component	GO:0005694	8	chromosome	1.37811e-10	P16403	Histone H1.2 OS=Homo sapiens OX=9606 GN=H1-2 PE=1 SV=2	1.775000	Up	0.001519	H1-2	21.364	1.501	1.517	1.143	0.5	1.208	0.688	0.676	0.5					1.282	0.895	1.343	0.598	1.204	0.88	0.96	0.582	0.766	0.731	1.087	0.424					1.23	0.894	1.127	0.562	0.731	1.044	0.716	0.847	1.079	0.976
Cellular Component	GO:0005694	8	chromosome	1.37811e-10	P05114	Non-histone chromosomal protein HMG-14 OS=Homo sapiens OX=9606 GN=HMGN1 PE=1 SV=3	1.752000	Up	0.022322	HMGN1	10.659	1.63	0.856	0.697	0.491	1.986	1.572	1.262	0.943	1.156	1.307	0.801	1.297	0.961	0.716	1.462	0.523	1.222	0.723	1.179	1.057	1.053	1.067	1.494	1.049	0.503	0.439	0.795	0.498	1.212	1.014	1.356	0.728	0.931	1.589	0.811	0.622	1.141	1.633
Cellular Component	GO:0005694	8	chromosome	1.37811e-10	P38159	"RNA-binding motif protein, X chromosome OS=Homo sapiens OX=9606 GN=RBMX PE=1 SV=3"	1.651000	Up	0.000003	RBMX	42.331	1.533	1.07	0.901	0.923	1.28	1.095	1.255	1.464	1.082	1.121	1.13	1.804	1.121	0.957	1.201	0.564	0.858	0.806	0.835	0.761	0.963	0.782	1.263	1.176	1.08	0.649	0.847	0.813	1.225	0.872	0.749	0.833	1.091	1.111	1.263	1.076	1.363	1.123
Cellular Component	GO:0005694	8	chromosome	1.37811e-10	Q9NY12	H/ACA ribonucleoprotein complex subunit 1 OS=Homo sapiens OX=9606 GN=GAR1 PE=1 SV=1	2.031000	Up	0.000003	GAR1	22.348	1.278	1.287	1.052	0.967	1.66	1.602	1.395	1.524	1.536	2.162	0.749	1.385	0.929	1.14	1.146	1.053	0.699	0.537	0.998	0.719	0.822	0.838	1.013	0.989	0.876	0.563	0.64	0.53	0.967	1.039	0.63	0.694	1.058	1.433	1.049	0.931	1.474	1.12
Cellular Component	GO:0005694	8	chromosome	1.37811e-10	Q16181	Septin-7 OS=Homo sapiens OX=9606 GN=SEPTIN7 PE=1 SV=2	1.636000	Up	0.000015	SEPTIN7	50.679	1.163	1.375	0.912	1.061	1.326	0.944	1.224	1.226	1.265	1.611	1.011	1.119	1.052	1.007	1.189	0.993	0.801	0.817	0.822	0.821	0.931	0.757	0.816	0.78	0.666	0.717	0.743	0.646	0.863	1.016	0.672	0.78	1.384	1.16	1.468	1.417	1.097	1.129
Cellular Component	GO:0005694	8	chromosome	1.37811e-10	O75367	Core histone macro-H2A.1 OS=Homo sapiens OX=9606 GN=H2AFY PE=1 SV=4	1.593000	Up	0.001343	H2AFY	39.617	1.458	1.057	0.97	0.893	1.521	1.215	1.251	1.422	1.492	1.021	0.683	1.023	1.309	1.143	1.226	0.941	0.966	0.697	0.972	0.847	0.91	0.89	1.105	0.736	0.533	0.553	0.706	0.506	1.157	1.013	0.926	0.82	0.976	1.156	1.616	1.062	1.399	1.158
Cellular Component	GO:0005694	8	chromosome	1.37811e-10	O15347	High mobility group protein B3 OS=Homo sapiens OX=9606 GN=HMGB3 PE=1 SV=4	3.697000	Up	0.000001	HMGB3	22.98	1.913	1.067	0.396	0.754	1.948	0.746	1.27	2.377	1.091	0.788	0.522	0.89	0.888	0.747	1.125	0.921	0.555	0.469	0.408	0.595	0.621	0.629	0.735	0.628	0.344	0.477	0.533	0.454	0.842	0.781	0.722	0.62	2.092	1.063	1.864	2.075	2.464	1.824
Cellular Component	GO:0005694	8	chromosome	1.37811e-10	Q9UIS9	Methyl-CpG-binding domain protein 1 OS=Homo sapiens OX=9606 GN=MBD1 PE=1 SV=2	1.678000	Up	0.004585	MBD1	66.606	1.747	1.098	0.819	0.668	1.39	1.121	1.072	1.208	1.114	1.322	1.176	1.674	1.052	1.142	0.911	0.822	1.1	0.667	0.983	0.83	1.078	0.878	1.022	0.862	0.564	0.592	0.929	0.572	1.125	1.131	0.954	0.76	0.831	1.826	1.265	1.227	1.467	1.212
Cellular Component	GO:0005694	8	chromosome	1.37811e-10	P49736	DNA replication licensing factor MCM2 OS=Homo sapiens OX=9606 GN=MCM2 PE=1 SV=4	1.840000	Up	0.010576	MCM2	101.89	1.89	1.172	1.053	1.632	1.6	1.224	1.896	1.873					1.325	1.357	1.548	1.689	0.785	0.651	1.079	0.813	0.934	0.852	1.048	0.811					1.016	0.923	0.655	0.54	0.984	0.547	1.505	0.797	0.893	0.75
Cellular Component	GO:0005694	8	chromosome	1.37811e-10	O15446	DNA-directed RNA polymerase I subunit RPA34 OS=Homo sapiens OX=9606 GN=CD3EAP PE=1 SV=1	1.726000	Up	0.000044	CD3EAP	54.985									1.341	1.125	1.26	1.399	1.285	1.079	1.277	1.341									1.052	2.235	1.411	1.044	0.917	1.312	0.764	0.777	1.378	1.62	1.203	1.182	1.721	1.538
Cellular Component	GO:0005694	8	chromosome	1.37811e-10	P25490	Transcriptional repressor protein YY1 OS=Homo sapiens OX=9606 GN=YY1 PE=1 SV=2	1.531000	Up	0.002320	YY1	44.712	1.033	0.836	0.758	1.003	0.793	1.001	0.818	0.769									0.96	0.771	0.736	0.731	0.969	1.084	1.395	1.112										1.373	1.882	1.329	1.697	1.568
Cellular Component	GO:0005694	8	chromosome	1.37811e-10	P20671	Histone H2A type 1-D OS=Homo sapiens OX=9606 GN=H2AC7 PE=1 SV=2	1.759000	Up	0.000360	H2AC7	14.107																																		0.997	0.777	0.74	0.878	0.867
Cellular Component	GO:0005694	8	chromosome	1.37811e-10	P63279	SUMO-conjugating enzyme UBC9 OS=Homo sapiens OX=9606 GN=UBE2I PE=1 SV=1	1.814000	Up	0.000096	UBE2I	18.007	1.481	1.568	1.065	1.075	1.187	1.101	1.39	1.229	1.27	1.561	1.007	1.244	0.93	1.113	1.337	1.282	0.587	0.616	0.834	0.609	0.608	0.691	0.961	1.149	0.653	0.469	0.648	0.513	0.892	0.751	0.659	0.673	1.13	1.215	1.389	1.141	0.878	0.925
Cellular Component	GO:0005694	8	chromosome	1.37811e-10	P11387	DNA topoisomerase 1 OS=Homo sapiens OX=9606 GN=TOP1 PE=1 SV=2	1.522000	Up	0.000315	TOP1	90.725	1.111	1.13	1.095	0.886	1.138	0.935	1.108	1.399	1.314	1.198	0.74	1.146	0.884	1.055	1.279	1.067	1.028	0.747	1.035	0.878	0.86	0.921	1.043	0.709	0.498	0.684	0.814	0.478	0.763	1.024	0.923	0.744	1.19	1.282	1.079	0.952	1.387	1.166
Cellular Component	GO:0005694	8	chromosome	1.37811e-10	Q9P0M6	Core histone macro-H2A.2 OS=Homo sapiens OX=9606 GN=H2AFY2 PE=1 SV=3	1.666000	Up	0.042879	H2AFY2	40.058	1.353	1.26	1.062	1.058	1.423	1.057	1.025	1.644	1.2	1.121	0.841	1.051	1.358	1.045	1.169	1.026	0.925	0.61	0.878	0.918	1.203	0.983	1.323	0.756	0.816	0.927	1.044	0.949	1.163	0.994	0.89	0.775	1.257	1.085	2.237	0.738	1.424	0.849
Cellular Component	GO:0005694	8	chromosome	1.37811e-10	P07305	Histone H1.0 OS=Homo sapiens OX=9606 GN=H1-0 PE=1 SV=3	1.921000	Up	0.000197	H1-0	20.863	1.524	1.068	0.312	0.657	1.135	1.212	1.015	0.817	1.001	0.796	0.48	1.588	1.119	0.701	0.904	0.5	1.576	0.819	0.297	1.128	1.583	0.976	1.389	0.603	0.458	0.311	0.778	0.324	0.942	0.832	0.879	0.76	1.207	1.644	2.062	1.648	1.458	1.209
Cellular Component	GO:0005694	8	chromosome	1.37811e-10	Q7L7L0	Histone H2A type 3 OS=Homo sapiens OX=9606 GN=HIST3H2A PE=1 SV=3	1.704000	Up	0.002397	HIST3H2A	14.121																																		0.759	1.194	0.845	1.049	1.01
Cellular Component	GO:0005694	8	chromosome	1.37811e-10	P16104	Histone H2AX OS=Homo sapiens OX=9606 GN=H2AFX PE=1 SV=2	1.830000	Up	0.006461	H2AFX	15.144	2.065	1.329	0.798	0.88	1.267	1.6	1.531	1.183	1.026	1.192	1.072	1.226	1.627	1.34	1.534	0.805	1.016	0.676	1.038	1.006	1.106	0.768	1.677	1.168	0.817	0.404	0.766	0.678	2.052	1.137	0.776	0.655	0.754	1.21	0.873	0.546	1.051	1.169
Cellular Component	GO:0005694	8	chromosome	1.37811e-10	Q7LBC6	Lysine-specific demethylase 3B OS=Homo sapiens OX=9606 GN=KDM3B PE=1 SV=2	1.708000	Up	0.000038	KDM3B	191.58	1.393	1.45	1.044	1.106	1.196	1.331	1.329	1.251	1.193	1.28	1.034	1.293	1.174	1.081	1.157	1.16	0.935	1.041	1.058	0.764	0.985	0.872	1.192	0.874	0.654	0.515	0.721	0.539	1.08	1.022	0.896	0.905	1.074	1.451	1.232	0.894	1.23	1.134
Cellular Component	GO:0005694	8	chromosome	1.37811e-10	Q9H1E3	Nuclear ubiquitous casein and cyclin-dependent kinase substrate 1 OS=Homo sapiens OX=9606 GN=NUCKS1 PE=1 SV=1	1.666000	Up	0.002298	NUCKS1	27.296	0.805	1.043	1.264	0.72	0.971	0.947	1.04	0.867	0.837	0.912	0.867	0.74	0.858	0.674	1.008	0.591	1.227	0.834	1.149	0.763	0.867	1.21	1.067	0.87	0.639	0.372	1.007	0.695	1.103	1.026	1.107	0.9	1.265	1.157	1.581	1.069	1.402	1.315
Cellular Component	GO:0005694	8	chromosome	1.37811e-10	Q92522	Histone H1x OS=Homo sapiens OX=9606 GN=H1FX PE=1 SV=1	1.712000	Up	0.000103	H1FX	22.487	1.913	1.399	0.852	0.785	1.516	1.077	1.358	1.335	1.395	0.974	0.664	1.481	1.067	1.014	1.297	0.716	1.087	0.691	0.798	0.714	0.922	0.796	1.331	0.742	0.521	0.645	0.589	0.438	1.035	1.092	0.918	0.634	1.044	1.522	1.302	1.134	1.138	1.043
Cellular Component	GO:0005694	8	chromosome	1.37811e-10	Q8NFC6	Biorientation of chromosomes in cell division protein 1-like 1 OS=Homo sapiens OX=9606 GN=BOD1L1 PE=1 SV=2	1.835000	Up	0.000038	BOD1L1	330.46	1.407	1.167	1.572	0.971	0.831	1.202	1.037	1.54	0.971	1.023	0.9	1.349	0.908	0.939	1.025	0.47	0.868	0.81	1.141	0.821	0.878	0.812	1.065	0.899	0.615	0.746	0.71	0.541	1.294	0.911	0.709	0.737	0.918	1.121	0.779	0.829	1.15	1.147
Cellular Component	GO:0005694	8	chromosome	1.37811e-10	P16401	Histone H1.5 OS=Homo sapiens OX=9606 GN=H1-5 PE=1 SV=3	2.952000	Up	0.000741	H1-5	22.58	1.36	1.127	1.781	1.035	1.165	1.222	1.252	1.15	1.165	0.813	0.666	1.098	0.874	1.175	1.386	1.546	0.537	0.409	1.746	0.357	0.318	0.606	0.973	0.547	0.273	0.365	0.409	0.334	0.906	1.149	0.596	0.523	1.013	1.085	0.761	1.333	1.915	1.606
Cellular Component	GO:0005694	8	chromosome	1.37811e-10	Q9Y4C8	Probable RNA-binding protein 19 OS=Homo sapiens OX=9606 GN=RBM19 PE=1 SV=3	2.156000	Up	0.030257	RBM19	107.33	0.595	0.662	1.394	0.992	0.968	1.165	1.141	1.287									0.567	0.614	1.843	0.968	1.115	0.935	0.957	0.836										1.929	0.76	1.14	2.2	2.141
Cellular Component	GO:0005694	8	chromosome	1.37811e-10	P27694	Replication protein A 70 kDa DNA-binding subunit OS=Homo sapiens OX=9606 GN=RPA1 PE=1 SV=2	1.790000	Up	0.000000	RPA1	68.137	1.854	1.355	1.1	1.127	1.523	0.918	1.426	1.282	1.245	1.545	1.034	1.221	1.375	1.007	1.379	1.073	0.838	0.754	1.049	0.749	0.883	0.776	1.033	0.778	0.532	0.644	0.805	0.624	1.041	0.964	0.745	0.816	1.256	1.014	1.446	1.086	1.234	1.206
Cellular Component	GO:0005694	8	chromosome	1.37811e-10	Q09028	Histone-binding protein RBBP4 OS=Homo sapiens OX=9606 GN=RBBP4 PE=1 SV=3	1.690000	Up	0.000078	RBBP4	47.655	1.174	1.17	0.899	0.964	1.143	0.964	1.178	1.198	1.139	1.217	1.178	1.22	1.177	1.259	1.248	1.298	0.928	0.737	1.033	1.02	0.994	1.111	1.173	1.184	0.982	0.898	1.097	0.866	1.236	1.332	1.174	0.995	1.829	1.304	2.019	1.686	1.996	1.731
Cellular Component	GO:0005694	8	chromosome	1.37811e-10	Q9UFC0	Leucine-rich repeat and WD repeat-containing protein 1 OS=Homo sapiens OX=9606 GN=LRWD1 PE=1 SV=2	1.542000	Up	0.000043	LRWD1	70.86																																		1.418	1.255	1.383	1.434	1.26
Cellular Component	GO:0005694	8	chromosome	1.37811e-10	P62805	Histone H4 OS=Homo sapiens OX=9606 GN=H4C1 PE=1 SV=2	1.647000	Up	0.000055	H4C1	11.367	1.448	1.13	0.883	0.859	1.295	0.983	1.046	1.011	0.944	0.91	0.929	1.231	0.926	0.908	0.944	0.851	1.109	0.768	0.75	0.844	0.928	0.9	1.461	1.19	0.721	0.631	0.834	0.544	1.347	0.957	0.861	0.747	0.983	1.222	1.631	1.268	1.317	1.164
Cellular Component	GO:0005694	8	chromosome	1.37811e-10	Q14566	DNA replication licensing factor MCM6 OS=Homo sapiens OX=9606 GN=MCM6 PE=1 SV=1	1.509000	Up	0.003644	MCM6	92.888	2.177	1.246	1.007	1.29	1.341	1.114	1.467	1.353	1.753	1.671	0.918	0.856	1.654	1.443	1.798	2.144	0.624	0.557	0.957	0.669	0.811	0.695	0.921	0.718	0.431	0.643	0.559	0.397	1.061	1.086	0.622	0.696	1.293	0.672	1.116	0.86	0.923	0.945
Cellular Component	GO:0005694	8	chromosome	1.37811e-10	P42226	Signal transducer and activator of transcription 6 OS=Homo sapiens OX=9606 GN=STAT6 PE=1 SV=1	1.551000	Up	0.000004	STAT6	94.134	1.352	1.134	0.983	1.234	1.435	1.101	1.674	1.147	1.4	1.359	1.072	0.946	1.45	1.319	1.583	1.276	0.782	0.756	1.006	0.794	0.734	0.782	0.949	0.767	0.672	0.808	0.748	0.662	1.064	1.181	0.778	0.773	1.131	1.364	1.364	1.089	1.352	1.423
Cellular Component	GO:0005694	8	chromosome	1.37811e-10	Q92769	Histone deacetylase 2 OS=Homo sapiens OX=9606 GN=HDAC2 PE=1 SV=2	1.653000	Up	0.003061	HDAC2	55.364	1.152	1.056	0.948	0.947	1.213	0.949	1.033	0.962	1.203	1.314	0.968	1.244	1	0.827	1.237	0.769	0.992	0.983	0.882	0.836	0.876	0.802	0.997	0.75	0.562	0.429	0.782	0.437	0.879	0.897	0.757	0.818	0.945	0.937	1.179	0.974	1.675	1.56
Cellular Component	GO:0005694	8	chromosome	1.37811e-10	Q86U86	Protein polybromo-1 OS=Homo sapiens OX=9606 GN=PBRM1 PE=1 SV=1	1.789000	Up	0.000665	PBRM1	192.95	1.107	0.95	1.041	0.925	1.151	1.094	0.929	1.036					1.407	1.178	1.506	0.948	0.873	0.705	1.002	1.009	1.053	0.924	0.909	0.807					1.347	1.148	1.05	0.943	0.815	1.431	1.377	1.088	1.716	1.248
Cellular Component	GO:0005694	8	chromosome	1.37811e-10	O95503	Chromobox protein homolog 6 OS=Homo sapiens OX=9606 GN=CBX6 PE=1 SV=1	2.031000	Up	0.000198	CBX6	43.898				1.086	0.857	0.734	0.999	1.561					1.305	0.835	1.192	0.89				1.015	0.956	0.853	1.534	1.061					1.498	1.129	0.769	0.907	1.631	2.142	1.588	1.45	1.611	1.37
Cellular Component	GO:0005694	8	chromosome	1.37811e-10	P13010	X-ray repair cross-complementing protein 5 OS=Homo sapiens OX=9606 GN=XRCC5 PE=1 SV=3	1.708000	Up	0.000000	XRCC5	82.704	1.171	1.005	1.125	0.947	1.118	0.859	1.094	1.05	0.975	0.959	0.816	1.028	0.953	0.892	1.028	0.951	0.986	0.884	1.121	0.885	0.909	0.874	1.13	0.81	0.649	0.676	0.84	0.668	0.801	0.984	0.942	0.911	1.267	1.488	1.384	1.323	1.709	1.421
Cellular Component	GO:0005694	8	chromosome	1.37811e-10	Q9UIG0	Tyrosine-protein kinase BAZ1B OS=Homo sapiens OX=9606 GN=BAZ1B PE=1 SV=2	1.769000	Up	0.000578	BAZ1B	170.9	1.815	1.343	0.882	0.893	1.168	0.992	0.978	0.835	1.569	1.549	1.123	1.616	1.492	1.01	1.241	0.869	1.303	0.99	1.084	0.964	1.15	0.84	1.367	1.01	0.981	0.389	0.763	0.566	1.543	1.011	0.779	0.679	0.983	1.265	1.294	1.274	1.759	1.511
Cellular Component	GO:0005694	8	chromosome	1.37811e-10	P46063	ATP-dependent DNA helicase Q1 OS=Homo sapiens OX=9606 GN=RECQL PE=1 SV=3	2.272000	Up	0.000059	RECQL	73.457	1.366	1.228	1.014	1.029	1.562	0.695	1.14	1.228	1.6	1.522	0.958	1.253	1.117	1.01	1.304	1.018	0.733	0.604	1.004	0.534	0.722	0.594	0.784	0.559	0.558	0.86	0.74	0.586	0.82	0.98	0.721	0.654	1.201	1.362	1.066	1.086	1.725	1.484
Cellular Component	GO:0032040	8	small-subunit processome	0.193778	O00567	Nucleolar protein 56 OS=Homo sapiens OX=9606 GN=NOP56 PE=1 SV=4	1.722000	Up	0.000016	NOP56	66.049	0.811	0.887	0.714	0.932	1.29	1.152	1.389	1.531	2.223	2.261	0.774	0.918	0.952	1.004	1.402	1.685	0.613	0.568	1.037	0.844	0.868	0.918	1.067	0.745	0.479	0.863	0.675	0.504	0.673	1.076	0.813	0.667	1.343	1.31	1.164	1.007	1.371	1.485
Cellular Component	GO:0032040	8	small-subunit processome	0.193778	Q13601	KRR1 small subunit processome component homolog OS=Homo sapiens OX=9606 GN=KRR1 PE=1 SV=4	1.860000	Up	0.001899	KRR1	43.664	1.117	1.045	1.121	1.157	1.718	1.329	1.551	1.314	1.877	1.901	0.773	0.988	1.192	1.18	1.632	1.238	0.741	0.666	1.266	0.852	0.912	0.848	1.007	0.831	0.683	1.04	0.817	0.659	1.104	1.449	0.7	0.706	0.927	1.316	1.153	0.942	1.642	1.501
Cellular Component	GO:0032040	8	small-subunit processome	0.193778	P55769	NHP2-like protein 1 OS=Homo sapiens OX=9606 GN=SNU13 PE=1 SV=3	1.644000	Up	0.000035	SNU13	14.173	1.477	1.517	0.863	0.913	1.077	1.079	1.345	1.622	1.343	1.99	1.101	1.776	0.961	1.02	1.189	0.937	0.718	0.601	0.919	0.785	0.774	0.764	0.979	1.201	1.406	1.025	0.875	0.83	0.858	0.95	0.798	0.635	0.913	1.147	1.2	0.95	1.253	1.213
Cellular Component	GO:0032040	8	small-subunit processome	0.193778	Q9Y2X3	Nucleolar protein 58 OS=Homo sapiens OX=9606 GN=NOP58 PE=1 SV=1	1.541000	Up	0.000017	NOP58	59.578	0.983	1.025	0.892	0.987	1.241	1.114	1.394	1.409	2.025	2.026	0.811	0.901	1.033	1.01	1.512	1.48	0.689	0.585	0.959	0.91	0.929	0.93	1.082	0.785	0.536	0.917	0.79	0.619	0.693	1.05	0.917	0.728	1.253	1.293	1.134	0.998	1.213	1.437
Cellular Component	GO:0060077	3	inhibitory synapse	0.0190938	Q9Y639	Neuroplastin OS=Homo sapiens OX=9606 GN=NPTN PE=1 SV=2	1.542000	Up	0.025400	NPTN	44.387	1.349	1.565	1.54	0.951	1.123	1.16	1.003	0.906	1.378	1.517	0.973	1.486	1.003	0.919	1.1	0.674	0.98	1.007	1.109	0.691	0.671	0.714	0.832	0.687	1.078	0.756	0.877	0.984	0.847	0.88	0.869	0.773	1.009	1.388	0.801	1.192	0.652	0.857
Cellular Component	GO:0060077	3	inhibitory synapse	0.0190938	Q8NFZ4	Neuroligin-2 OS=Homo sapiens OX=9606 GN=NLGN2 PE=1 SV=1	1.762000	Up	0.002879	NLGN2	90.819	1.207	0.937	1.271	1.067	0.796	1.908	1.765	1.283	1.015	1.481	2.518	1.149	1.152	1.255	1.173	1.053	0.606	0.918	1.554	0.576	0.545	0.476	0.678	1.446	1.029	0.707	0.929	0.623	1.548	0.902	0.48	0.618	1.084	1.051	1.017	1.038	1.096	1.167
Cellular Component	GO:0044326	8	dendritic spine neck	0.00673203	Q9ULJ8	Neurabin-1 OS=Homo sapiens OX=9606 GN=PPP1R9A PE=1 SV=2	1.593000	Up	0.000335	PPP1R9A	123.34				0.929	1.285	0.683	0.908	0.945	1.276	1.237	0.86	1.14	1.953	0.94	1.589	0.805				0.857	1.259	0.802	0.831	0.662	0.782	0.697	0.985	1.008	1.546	1.009	0.832	0.775	1.4	1.212	1.195	1.41	1.685	1.62
Cellular Component	GO:0044326	8	dendritic spine neck	0.00673203	P30626	Sorcin OS=Homo sapiens OX=9606 GN=SRI PE=1 SV=1	1.531000	Up	0.000003	SRI	21.676	1.083	1.03	0.769	1.453	1.208	1.063	1.237	1.059	1.232	1.588	1.288	1.499	1.203	1.114	1.186	1.092	0.773	0.781	0.861	0.836	0.871	0.827	1.047	1.276	1.642	0.965	0.986	1.008	0.994	0.932	0.67	0.847	1.107	1.05	0.996	1.145	1.328	1.224
Cellular Component	GO:0042824	13	MHC class I peptide loading complex	0.0020695	Q03519	Antigen peptide transporter 2 OS=Homo sapiens OX=9606 GN=TAP2 PE=1 SV=1	2.027000	Up	0.000316	TAP2	75.663	0.954	1.12	1.507	1.113	1.07	1.284	1.256	1.178	0.886	0.939	1.21	1.026	0.984	1.167	1.093	1.925	0.804	0.753	1.299	0.718	0.753	0.718	0.922	0.774	0.591	0.805	0.895	0.703	1.128	0.978	0.768	0.774	1.119	0.861	0.949	1.539	1.317	1.642
Cellular Component	GO:0042824	13	MHC class I peptide loading complex	0.0020695	O15533	Tapasin OS=Homo sapiens OX=9606 GN=TAPBP PE=1 SV=1	1.987000	Up	0.000476	TAPBP	47.625	1.259	1.29	1.811	1.009	1.243	1.215	1.111	1.004	0.841	0.857	1.755	1.061	0.959	1.268	1.416	2.584	0.741	0.819	1.749	0.691	0.692	0.716	1.005	0.953	0.539	0.672	1.001	0.563	0.984	1.187	0.965	0.891	1.601	1.036	0.982	1.686	1.103	1.835
Cellular Component	GO:0042824	13	MHC class I peptide loading complex	0.0020695	Q03518	Antigen peptide transporter 1 OS=Homo sapiens OX=9606 GN=TAP1 PE=1 SV=2	1.729000	Up	0.000181	TAP1	87.217	1.072	1.299	2.02	1.023	0.842	1.092	0.938	1.096	0.913	0.969	1.402	0.96	1.022	1.131	1.302	2.086	0.701	0.734	1.726	0.752	0.706	0.719	0.811	0.841	0.748	0.976	1.011	0.797	1.036	0.95	0.689	0.853	1.142	0.866	0.881	1.38	0.945	1.353
Cellular Component	GO:0045120	9	pronucleus	0.135445	P83916	Chromobox protein homolog 1 OS=Homo sapiens OX=9606 GN=CBX1 PE=1 SV=1	1.617000	Up	0.010441	CBX1	21.418	1.805	1.146	0.954	0.955	1.689	1.151	1.464	1.263	1.135	1.368	0.876	1.263					0.946	0.831	0.835	1.016	1.118	0.797	1.361	0.993	0.689	0.702	0.757	0.591						1.542	2.068	1	1.256	1.178
Cellular Component	GO:0045120	9	pronucleus	0.135445	P14866	Heterogeneous nuclear ribonucleoprotein L OS=Homo sapiens OX=9606 GN=HNRNPL PE=1 SV=2	1.523000	Up	0.000000	HNRNPL	64.132	1.469	1.118	0.956	0.996	1.33	1.151	1.298	1.331	1.198	1.138	0.931	1.558	1.149	1.043	1.221	0.759	0.995	0.814	0.877	0.874	0.941	0.944	1.153	0.945	0.689	0.653	0.891	0.709	0.987	0.99	0.912	0.876	1.078	1.133	1.194	1.001	1.21	1.067
Cellular Component	GO:0031415	9	NatA complex	0.0190938	Q9BXJ9	"N-alpha-acetyltransferase 15, NatA auxiliary subunit OS=Homo sapiens OX=9606 GN=NAA15 PE=1 SV=1"	1.608000	Up	0.000004	NAA15	101.27	0.998	1.062	1.604										1.038	0.898	1.087	1.136	0.831	0.766	1.39										0.757	0.938	0.89	0.96	1.221	1.404	1.424	1.346	1.255	1.323
Cellular Component	GO:0031415	9	NatA complex	0.0190938	P41227	N-alpha-acetyltransferase 10 OS=Homo sapiens OX=9606 GN=NAA10 PE=1 SV=1	1.571000	Up	0.001280	NAA10	26.458	1.157	1.392	1.771	0.854	0.742	1.182	1.023	1.12	1.284	1.39	0.964	1.475	1.691	1.282	1.302	0.847	0.891	0.928	1.281	0.768	0.874	0.833	0.984	1.075	0.993	0.606	0.965	0.901	1.43	1.058	0.921	1.015	1.153	1.371	0.893	0.837	1.329	1.214
Cellular Component	GO:0033116	9	endoplasmic reticulum-Golgi intermediate compartment membrane	0.0793016	Q9Y3A6	Transmembrane emp24 domain-containing protein 5 OS=Homo sapiens OX=9606 GN=TMED5 PE=1 SV=1	1.691000	Up	0.000078	TMED5	26.005	0.814	1.417	0.698	1.106	0.762	0.71	0.736	0.678	1.154	1.119	1.252	0.96	0.69	1.109	1.192	1.31	0.685	0.847	0.745	0.772	0.959	0.754	0.862	0.909	1.362	0.869	0.865	0.927	0.696	0.853	0.84	0.889	1.255	0.985	1.096	1.263	1.546	1.322
Cellular Component	GO:0033116	9	endoplasmic reticulum-Golgi intermediate compartment membrane	0.0793016	Q9Y3Q3	Transmembrane emp24 domain-containing protein 3 OS=Homo sapiens OX=9606 GN=TMED3 PE=1 SV=1	1.933000	Up	0.000001	TMED3	24.777													0.751	0.947	1.018	1.419													0.934	0.873	0.695	0.721	1.718	1.339	1.906	1.567	1.883	1.725
Cellular Component	GO:0033116	9	endoplasmic reticulum-Golgi intermediate compartment membrane	0.0793016	Q03519	Antigen peptide transporter 2 OS=Homo sapiens OX=9606 GN=TAP2 PE=1 SV=1	2.027000	Up	0.000316	TAP2	75.663	0.954	1.12	1.507	1.113	1.07	1.284	1.256	1.178	0.886	0.939	1.21	1.026	0.984	1.167	1.093	1.925	0.804	0.753	1.299	0.718	0.753	0.718	0.922	0.774	0.591	0.805	0.895	0.703	1.128	0.978	0.768	0.774	1.119	0.861	0.949	1.539	1.317	1.642
Cellular Component	GO:0033116	9	endoplasmic reticulum-Golgi intermediate compartment membrane	0.0793016	O15533	Tapasin OS=Homo sapiens OX=9606 GN=TAPBP PE=1 SV=1	1.987000	Up	0.000476	TAPBP	47.625	1.259	1.29	1.811	1.009	1.243	1.215	1.111	1.004	0.841	0.857	1.755	1.061	0.959	1.268	1.416	2.584	0.741	0.819	1.749	0.691	0.692	0.716	1.005	0.953	0.539	0.672	1.001	0.563	0.984	1.187	0.965	0.891	1.601	1.036	0.982	1.686	1.103	1.835
Cellular Component	GO:0033116	9	endoplasmic reticulum-Golgi intermediate compartment membrane	0.0793016	Q9UBR2	Cathepsin Z OS=Homo sapiens OX=9606 GN=CTSZ PE=1 SV=1	1.691000	Up	0.008239	CTSZ	33.868	1.338	1.29	1.14	1.227	0.53	0.838	0.783	0.739	0.639	0.847	1.524	1.667	0.571	0.921	0.726	0.747	1.133	1.091	0.976	0.585	0.478	0.772	0.569	0.923	1.155	0.72	0.759	1.086	0.732	0.739	1.159	0.934	1.486	1.73	1.492	1.784	0.856	1.198
Cellular Component	GO:0033116	9	endoplasmic reticulum-Golgi intermediate compartment membrane	0.0793016	Q9Y282	Endoplasmic reticulum-Golgi intermediate compartment protein 3 OS=Homo sapiens OX=9606 GN=ERGIC3 PE=1 SV=1	1.618000	Up	0.000101	ERGIC3	43.222	1.205	1.201	1.013	1.27	1.176	1.231	1.041	1.153	0.987	1.218	0.761	1.283	1.047	1.289	1.333	1.203	0.703	0.709	1.193	0.755	0.82	0.687	0.75	0.662	0.709	0.66	0.663	0.688	0.903	0.968	0.803	0.78	1.069	1.511	1.065	1.046	1.177	1.059
Cellular Component	GO:0033116	9	endoplasmic reticulum-Golgi intermediate compartment membrane	0.0793016	Q03518	Antigen peptide transporter 1 OS=Homo sapiens OX=9606 GN=TAP1 PE=1 SV=2	1.729000	Up	0.000181	TAP1	87.217	1.072	1.299	2.02	1.023	0.842	1.092	0.938	1.096	0.913	0.969	1.402	0.96	1.022	1.131	1.302	2.086	0.701	0.734	1.726	0.752	0.706	0.719	0.811	0.841	0.748	0.976	1.011	0.797	1.036	0.95	0.689	0.853	1.142	0.866	0.881	1.38	0.945	1.353
Cellular Component	GO:0001533	6	cornified envelope	0.158737	Q92817	Envoplakin OS=Homo sapiens OX=9606 GN=EVPL PE=1 SV=3	1.617000	Up	0.019517	EVPL	231.6	1.054	1.003	0.666	0.918	1.307	0.984	1.074	1.024	0.987	1.448	0.592	0.582	0.963	0.815	1.03	0.816	1.019	1.016	0.618	1.041	1.241	0.961	1.102	1.027	0.781	0.865	1.074	0.724	0.957	0.859	0.663	0.833	1.178	1.118	1.949	2.408	1.327	1.157
Cellular Component	GO:0001533	6	cornified envelope	0.158737	P04083	Annexin A1 OS=Homo sapiens OX=9606 GN=ANXA1 PE=1 SV=2	3.664000	Up	0.000000	ANXA1	38.714	0.904	1.021	1.195	0.944	0.995	0.936	1.365	1.391	1.275	1.331	1.274	1.179	0.611	0.827	0.816	1.21	0.408	0.41	1.187	0.518	0.53	0.538	0.786	0.807	0.407	0.562	0.47	0.465	0.679	0.767	0.402	0.482	1.615	1.919	1.99	2.281	1.801	1.529
Cellular Component	GO:0001533	6	cornified envelope	0.158737	Q02487	Desmocollin-2 OS=Homo sapiens OX=9606 GN=DSC2 PE=1 SV=1	1.722000	Up	0.000722	DSC2	99.961	1.818	1.571	1.125														0.89	0.912	1.018															1.289	1.799	1.412	1.385	1.17
Cellular Component	GO:0031428	13	box C/D snoRNP complex	0.00912509	O00567	Nucleolar protein 56 OS=Homo sapiens OX=9606 GN=NOP56 PE=1 SV=4	1.722000	Up	0.000016	NOP56	66.049	0.811	0.887	0.714	0.932	1.29	1.152	1.389	1.531	2.223	2.261	0.774	0.918	0.952	1.004	1.402	1.685	0.613	0.568	1.037	0.844	0.868	0.918	1.067	0.745	0.479	0.863	0.675	0.504	0.673	1.076	0.813	0.667	1.343	1.31	1.164	1.007	1.371	1.485
Cellular Component	GO:0031428	13	box C/D snoRNP complex	0.00912509	P55769	NHP2-like protein 1 OS=Homo sapiens OX=9606 GN=SNU13 PE=1 SV=3	1.644000	Up	0.000035	SNU13	14.173	1.477	1.517	0.863	0.913	1.077	1.079	1.345	1.622	1.343	1.99	1.101	1.776	0.961	1.02	1.189	0.937	0.718	0.601	0.919	0.785	0.774	0.764	0.979	1.201	1.406	1.025	0.875	0.83	0.858	0.95	0.798	0.635	0.913	1.147	1.2	0.95	1.253	1.213
Cellular Component	GO:0031428	13	box C/D snoRNP complex	0.00912509	Q9Y2X3	Nucleolar protein 58 OS=Homo sapiens OX=9606 GN=NOP58 PE=1 SV=1	1.541000	Up	0.000017	NOP58	59.578	0.983	1.025	0.892	0.987	1.241	1.114	1.394	1.409	2.025	2.026	0.811	0.901	1.033	1.01	1.512	1.48	0.689	0.585	0.959	0.91	0.929	0.93	1.082	0.785	0.536	0.917	0.79	0.619	0.693	1.05	0.917	0.728	1.253	1.293	1.134	0.998	1.213	1.437
Cellular Component	GO:0031258	9	lamellipodium membrane	0.289886	Q9H6X2	Anthrax toxin receptor 1 OS=Homo sapiens OX=9606 GN=ANTXR1 PE=1 SV=2	1.875000	Up	0.005084	ANTXR1	62.788																																		1.674	2.217	1.132	1.016	1.159
Cellular Component	GO:0031258	9	lamellipodium membrane	0.289886	Q8WXH0	Nesprin-2 OS=Homo sapiens OX=9606 GN=SYNE2 PE=1 SV=3	1.524000	Up	0.000020	SYNE2	796.43	0.947	1.102	0.618	0.997	1.266	1.136	0.953	1.148	1.037	0.829	0.689	0.883	1.108	1.089	1.091	0.942	0.948	0.984	0.649	1.078	1.204	0.994	1.064	0.877	0.795	0.869	1.015	0.766	0.92	1.035	0.849	0.891	1.377	1.258	1.534	1.611	1.381	1.168
Cellular Component	GO:0000228	11	nuclear chromosome	1.73094e-11	P07910	Heterogeneous nuclear ribonucleoproteins C1/C2 OS=Homo sapiens OX=9606 GN=HNRNPC PE=1 SV=4	1.555000	Up	0.000021	HNRNPC	33.67	1.382	1.054	0.979	0.872	1.057	0.928	1.052	1.033	0.954	0.997	0.799	1.236	0.965	0.819	0.924	0.7	1.062	0.918	0.984	0.906	0.904	0.887	1.144	0.953	0.903	0.596	0.837	0.669	1.055	0.914	0.912	0.899	1.108	1.063	1.361	1.184	1.376	1.157
Cellular Component	GO:0000228	11	nuclear chromosome	1.73094e-11	Q9NX24	H/ACA ribonucleoprotein complex subunit 2 OS=Homo sapiens OX=9606 GN=NHP2 PE=1 SV=1	1.773000	Up	0.000159	NHP2	17.201	1.108	1.216	1.169	0.909	1.857	1.54	1.26	1.237	1.302	1.583	0.907	1.064	0.892	0.92	1.271	0.654	0.558	0.568	1.023	0.711	0.819	0.876	1.083	0.935	0.674	0.839	0.702	0.64	0.748	1.02	0.697	0.607	0.784	1.484	1.183	1.062	1.253	1.236
Cellular Component	GO:0000228	11	nuclear chromosome	1.73094e-11	P23497	Nuclear autoantigen Sp-100 OS=Homo sapiens OX=9606 GN=SP100 PE=1 SV=3	1.776000	Up	0.000025	SP100	100.42	1.184	1.391	1.117	1.225	1.045	1.117	1.18	1.1	2.11	1.594	1.228	0.695	1.086	1.078	1.388	0.799	0.737	0.544	1.151	0.865	0.861	0.765	0.952	0.859	0.627	0.711	0.831	0.593	0.713	0.771	0.655	0.614	0.767	1.035	0.785	1.098	1.016	1.006
Cellular Component	GO:0000228	11	nuclear chromosome	1.73094e-11	Q13148	TAR DNA-binding protein 43 OS=Homo sapiens OX=9606 GN=TARDBP PE=1 SV=1	1.553000	Up	0.000004	TARDBP	44.739	1.39	1.185	0.86	1.06	1.229	1.061	1.219	1.267	1.213	1.232	1.115	1.65	1.153	0.993	1.141	0.845	0.937	0.89	0.902	0.922	0.99	0.87	1.148	1.158	0.981	0.633	0.988	0.782	1.107	0.953	0.83	0.801	1.146	1.203	1.242	1.038	1.391	1.211
Cellular Component	GO:0000228	11	nuclear chromosome	1.73094e-11	Q9Y265	RuvB-like 1 OS=Homo sapiens OX=9606 GN=RUVBL1 PE=1 SV=1	1.503000	Up	0.000001	RUVBL1	50.227	1.272	1.211	1.006	1.113	1.187	1.021	1.163	1.154	1.144	1.111	0.925	1.306	1.104	1.177	1.138	1.072	0.853	0.866	0.935	0.939	0.914	1.004	0.908	0.954	0.791	0.813	0.903	0.781	0.914	1.051	0.897	0.843	1.314	1.282	1.379	1.086	1.205	1.154
Cellular Component	GO:0000228	11	nuclear chromosome	1.73094e-11	Q9Y4A5	Transformation/transcription domain-associated protein OS=Homo sapiens OX=9606 GN=TRRAP PE=1 SV=3	1.502000	Up	0.000616	TRRAP	437.6	1.355	1.328	0.903	1.061	1.165	1.022	1.282	1.002	1.157	0.889	1.079	0.898	1.321	1.073	1.084	0.87	1.088	0.714	0.77	0.809	0.81	1.02	1.052	0.847	0.666	1.158	0.824	0.689	1.099	0.958	0.76	0.882	1.24	1.034	1.247	1.28	1.434	1.428
Cellular Component	GO:0000228	11	nuclear chromosome	1.73094e-11	P16403	Histone H1.2 OS=Homo sapiens OX=9606 GN=H1-2 PE=1 SV=2	1.775000	Up	0.001519	H1-2	21.364	1.501	1.517	1.143	0.5	1.208	0.688	0.676	0.5					1.282	0.895	1.343	0.598	1.204	0.88	0.96	0.582	0.766	0.731	1.087	0.424					1.23	0.894	1.127	0.562	0.731	1.044	0.716	0.847	1.079	0.976
Cellular Component	GO:0000228	11	nuclear chromosome	1.73094e-11	P38159	"RNA-binding motif protein, X chromosome OS=Homo sapiens OX=9606 GN=RBMX PE=1 SV=3"	1.651000	Up	0.000003	RBMX	42.331	1.533	1.07	0.901	0.923	1.28	1.095	1.255	1.464	1.082	1.121	1.13	1.804	1.121	0.957	1.201	0.564	0.858	0.806	0.835	0.761	0.963	0.782	1.263	1.176	1.08	0.649	0.847	0.813	1.225	0.872	0.749	0.833	1.091	1.111	1.263	1.076	1.363	1.123
Cellular Component	GO:0000228	11	nuclear chromosome	1.73094e-11	Q9NY12	H/ACA ribonucleoprotein complex subunit 1 OS=Homo sapiens OX=9606 GN=GAR1 PE=1 SV=1	2.031000	Up	0.000003	GAR1	22.348	1.278	1.287	1.052	0.967	1.66	1.602	1.395	1.524	1.536	2.162	0.749	1.385	0.929	1.14	1.146	1.053	0.699	0.537	0.998	0.719	0.822	0.838	1.013	0.989	0.876	0.563	0.64	0.53	0.967	1.039	0.63	0.694	1.058	1.433	1.049	0.931	1.474	1.12
Cellular Component	GO:0000228	11	nuclear chromosome	1.73094e-11	P27695	DNA-(apurinic or apyrimidinic site) lyase OS=Homo sapiens OX=9606 GN=APEX1 PE=1 SV=2	1.731000	Up	0.000115	APEX1	35.554	0.901	0.906	0.911	0.697	1.018	0.898	0.946	0.998	0.905	0.956	0.813	0.881	0.819	0.855	0.995	0.986	1.364	0.831	0.732	1.038	1.036	1.231	1.424	1.06	0.692	0.832	0.961	0.664	0.889	1.024	1.184	0.976	1.502	1.302	1.502	1.244	1.937	1.788
Cellular Component	GO:0000228	11	nuclear chromosome	1.73094e-11	O75367	Core histone macro-H2A.1 OS=Homo sapiens OX=9606 GN=H2AFY PE=1 SV=4	1.593000	Up	0.001343	H2AFY	39.617	1.458	1.057	0.97	0.893	1.521	1.215	1.251	1.422	1.492	1.021	0.683	1.023	1.309	1.143	1.226	0.941	0.966	0.697	0.972	0.847	0.91	0.89	1.105	0.736	0.533	0.553	0.706	0.506	1.157	1.013	0.926	0.82	0.976	1.156	1.616	1.062	1.399	1.158
Cellular Component	GO:0000228	11	nuclear chromosome	1.73094e-11	P25205	DNA replication licensing factor MCM3 OS=Homo sapiens OX=9606 GN=MCM3 PE=1 SV=3	1.705000	Up	0.000781	MCM3	90.98	1.828	1.13	1.111	1.245	1.565	0.996	1.565	1.579	1.503	1.63	0.975	0.837	1.517	1.438	1.498	1.696	0.604	0.59	0.944	0.752	0.736	0.743	0.899	0.771	0.655	0.688	0.621	0.776	0.932	1.148	0.768	0.732	1.152	0.728	1.479	1.045	1.246	1.025
Cellular Component	GO:0000228	11	nuclear chromosome	1.73094e-11	P29590	Protein PML OS=Homo sapiens OX=9606 GN=PML PE=1 SV=3	1.672000	Up	0.000037	PML	97.55	1.123	0.914	1.017	1.129	0.961	2.126	1.145	1.597	1.185	1.369	1.407	0.97	1.05	0.979	1.409	1.14	0.613	0.569	1.213	0.656	0.794	0.73	1.052	0.901	0.608	0.804	0.748	0.567	0.971	1.031	0.67	0.687	1.031	1.155	0.794	0.933	1.009	1.215
Cellular Component	GO:0000228	11	nuclear chromosome	1.73094e-11	Q71UI9	Histone H2A.V OS=Homo sapiens OX=9606 GN=H2AFV PE=1 SV=3	1.840000	Up	0.000218	H2AFV	13.509	1.742	1.461	0.976	0.869	1.38	1.168	0.958	0.916	0.882	0.986	0.84	2.219	1.025	1.094	1.074	0.496	1.229	0.815	0.976	0.862	1.006	0.995	1.278	1.257	1.018	0.368	0.731	0.374	1.313	0.971	0.768	0.715	1.186	1.694	1.635	1.459	1.403	1.08
Cellular Component	GO:0000228	11	nuclear chromosome	1.73094e-11	P16402	Histone H1.3 OS=Homo sapiens OX=9606 GN=H1-3 PE=1 SV=2	1.970000	Up	0.001158	H1-3	22.35	1.165	1.192	1.122	1.027	1.961	1.334	1.378	1.722	1.978	1.255	0.526	1.429	1.238	1.079	1.196	1.087	0.791	0.504	1.113	0.575	0.844	0.929	1.58	0.918	0.331	0.53	0.679	0.573	0.855	1.321	0.672	0.485	0.733	1.572	1.107	0.81	1.354	1.146
Cellular Component	GO:0000228	11	nuclear chromosome	1.73094e-11	Q9UIS9	Methyl-CpG-binding domain protein 1 OS=Homo sapiens OX=9606 GN=MBD1 PE=1 SV=2	1.678000	Up	0.004585	MBD1	66.606	1.747	1.098	0.819	0.668	1.39	1.121	1.072	1.208	1.114	1.322	1.176	1.674	1.052	1.142	0.911	0.822	1.1	0.667	0.983	0.83	1.078	0.878	1.022	0.862	0.564	0.592	0.929	0.572	1.125	1.131	0.954	0.76	0.831	1.826	1.265	1.227	1.467	1.212
Cellular Component	GO:0000228	11	nuclear chromosome	1.73094e-11	P49736	DNA replication licensing factor MCM2 OS=Homo sapiens OX=9606 GN=MCM2 PE=1 SV=4	1.840000	Up	0.010576	MCM2	101.89	1.89	1.172	1.053	1.632	1.6	1.224	1.896	1.873					1.325	1.357	1.548	1.689	0.785	0.651	1.079	0.813	0.934	0.852	1.048	0.811					1.016	0.923	0.655	0.54	0.984	0.547	1.505	0.797	0.893	0.75
Cellular Component	GO:0000228	11	nuclear chromosome	1.73094e-11	P25490	Transcriptional repressor protein YY1 OS=Homo sapiens OX=9606 GN=YY1 PE=1 SV=2	1.531000	Up	0.002320	YY1	44.712	1.033	0.836	0.758	1.003	0.793	1.001	0.818	0.769									0.96	0.771	0.736	0.731	0.969	1.084	1.395	1.112										1.373	1.882	1.329	1.697	1.568
Cellular Component	GO:0000228	11	nuclear chromosome	1.73094e-11	P63279	SUMO-conjugating enzyme UBC9 OS=Homo sapiens OX=9606 GN=UBE2I PE=1 SV=1	1.814000	Up	0.000096	UBE2I	18.007	1.481	1.568	1.065	1.075	1.187	1.101	1.39	1.229	1.27	1.561	1.007	1.244	0.93	1.113	1.337	1.282	0.587	0.616	0.834	0.609	0.608	0.691	0.961	1.149	0.653	0.469	0.648	0.513	0.892	0.751	0.659	0.673	1.13	1.215	1.389	1.141	0.878	0.925
Cellular Component	GO:0000228	11	nuclear chromosome	1.73094e-11	P20671	Histone H2A type 1-D OS=Homo sapiens OX=9606 GN=H2AC7 PE=1 SV=2	1.759000	Up	0.000360	H2AC7	14.107																																		0.997	0.777	0.74	0.878	0.867
Cellular Component	GO:0000228	11	nuclear chromosome	1.73094e-11	P11387	DNA topoisomerase 1 OS=Homo sapiens OX=9606 GN=TOP1 PE=1 SV=2	1.522000	Up	0.000315	TOP1	90.725	1.111	1.13	1.095	0.886	1.138	0.935	1.108	1.399	1.314	1.198	0.74	1.146	0.884	1.055	1.279	1.067	1.028	0.747	1.035	0.878	0.86	0.921	1.043	0.709	0.498	0.684	0.814	0.478	0.763	1.024	0.923	0.744	1.19	1.282	1.079	0.952	1.387	1.166
Cellular Component	GO:0000228	11	nuclear chromosome	1.73094e-11	Q9P0M6	Core histone macro-H2A.2 OS=Homo sapiens OX=9606 GN=H2AFY2 PE=1 SV=3	1.666000	Up	0.042879	H2AFY2	40.058	1.353	1.26	1.062	1.058	1.423	1.057	1.025	1.644	1.2	1.121	0.841	1.051	1.358	1.045	1.169	1.026	0.925	0.61	0.878	0.918	1.203	0.983	1.323	0.756	0.816	0.927	1.044	0.949	1.163	0.994	0.89	0.775	1.257	1.085	2.237	0.738	1.424	0.849
Cellular Component	GO:0000228	11	nuclear chromosome	1.73094e-11	P07305	Histone H1.0 OS=Homo sapiens OX=9606 GN=H1-0 PE=1 SV=3	1.921000	Up	0.000197	H1-0	20.863	1.524	1.068	0.312	0.657	1.135	1.212	1.015	0.817	1.001	0.796	0.48	1.588	1.119	0.701	0.904	0.5	1.576	0.819	0.297	1.128	1.583	0.976	1.389	0.603	0.458	0.311	0.778	0.324	0.942	0.832	0.879	0.76	1.207	1.644	2.062	1.648	1.458	1.209
Cellular Component	GO:0000228	11	nuclear chromosome	1.73094e-11	Q7L7L0	Histone H2A type 3 OS=Homo sapiens OX=9606 GN=HIST3H2A PE=1 SV=3	1.704000	Up	0.002397	HIST3H2A	14.121																																		0.759	1.194	0.845	1.049	1.01
Cellular Component	GO:0000228	11	nuclear chromosome	1.73094e-11	P45973	Chromobox protein homolog 5 OS=Homo sapiens OX=9606 GN=CBX5 PE=1 SV=1	2.051000	Up	0.000002	CBX5	22.225	1.404	1.365	1.03	0.901	1.262	0.908	1.117	1.719	1.153	1.511	0.83	1.474	1.204	0.907	1.217	0.818	1.062	0.936	0.973	0.853	0.899	0.835	1.059	0.851	0.576	0.697	0.847	0.525	1.036	0.864	0.59	0.579	1.334	1.71	1.434	1.11	1.815	1.434
Cellular Component	GO:0000228	11	nuclear chromosome	1.73094e-11	P16104	Histone H2AX OS=Homo sapiens OX=9606 GN=H2AFX PE=1 SV=2	1.830000	Up	0.006461	H2AFX	15.144	2.065	1.329	0.798	0.88	1.267	1.6	1.531	1.183	1.026	1.192	1.072	1.226	1.627	1.34	1.534	0.805	1.016	0.676	1.038	1.006	1.106	0.768	1.677	1.168	0.817	0.404	0.766	0.678	2.052	1.137	0.776	0.655	0.754	1.21	0.873	0.546	1.051	1.169
Cellular Component	GO:0000228	11	nuclear chromosome	1.73094e-11	P52926	High mobility group protein HMGI-C OS=Homo sapiens OX=9606 GN=HMGA2 PE=1 SV=1	5.874000	Up	0.029355	HMGA2	11.832	0.457	0.265	0.401	0.264	0.566	0.238	0.368	2.77	0.172	0.316	3.258	0.56					0.424	0.424	0.389	0.3	0.304	0.358	0.503	0.445	0.336	0.546	0.363	0.287						0.856	1.074	0.898	7.111	1.074
Cellular Component	GO:0000228	11	nuclear chromosome	1.73094e-11	Q9H1E3	Nuclear ubiquitous casein and cyclin-dependent kinase substrate 1 OS=Homo sapiens OX=9606 GN=NUCKS1 PE=1 SV=1	1.666000	Up	0.002298	NUCKS1	27.296	0.805	1.043	1.264	0.72	0.971	0.947	1.04	0.867	0.837	0.912	0.867	0.74	0.858	0.674	1.008	0.591	1.227	0.834	1.149	0.763	0.867	1.21	1.067	0.87	0.639	0.372	1.007	0.695	1.103	1.026	1.107	0.9	1.265	1.157	1.581	1.069	1.402	1.315
Cellular Component	GO:0000228	11	nuclear chromosome	1.73094e-11	P16401	Histone H1.5 OS=Homo sapiens OX=9606 GN=H1-5 PE=1 SV=3	2.952000	Up	0.000741	H1-5	22.58	1.36	1.127	1.781	1.035	1.165	1.222	1.252	1.15	1.165	0.813	0.666	1.098	0.874	1.175	1.386	1.546	0.537	0.409	1.746	0.357	0.318	0.606	0.973	0.547	0.273	0.365	0.409	0.334	0.906	1.149	0.596	0.523	1.013	1.085	0.761	1.333	1.915	1.606
Cellular Component	GO:0000228	11	nuclear chromosome	1.73094e-11	P12956	X-ray repair cross-complementing protein 6 OS=Homo sapiens OX=9606 GN=XRCC6 PE=1 SV=2	1.756000	Up	0.000000	XRCC6	69.842	1.198	0.95	1.094	0.953	1.114	0.879	1.007	1.031	0.982	1.017	0.861	1.004	0.969	0.993	1.003	0.84	0.969	0.808	1.169	0.885	0.908	0.883	1.158	0.871	0.606	0.644	0.811	0.581	0.849	0.879	0.871	0.881	1.34	1.408	1.515	1.295	1.588	1.293
Cellular Component	GO:0000228	11	nuclear chromosome	1.73094e-11	P17275	Transcription factor jun-B OS=Homo sapiens OX=9606 GN=JUNB PE=1 SV=1	1.653000	Up	0.010919	JUNB	35.879	1.187	1.271	1.22	1.712	1.046	2.085	1.358	1.57	1.303	1.487	1.128	1.488	1.51	1.427	1.423	0.762	0.573	0.552	0.86	0.551	0.598	0.607	1.156	0.94	0.543	0.593	0.615	0.524	0.985	1.098	0.553	0.568	0.685	1.298	1.44	0.969	0.894	0.815
Cellular Component	GO:0000228	11	nuclear chromosome	1.73094e-11	P83916	Chromobox protein homolog 1 OS=Homo sapiens OX=9606 GN=CBX1 PE=1 SV=1	1.617000	Up	0.010441	CBX1	21.418	1.805	1.146	0.954	0.955	1.689	1.151	1.464	1.263	1.135	1.368	0.876	1.263					0.946	0.831	0.835	1.016	1.118	0.797	1.361	0.993	0.689	0.702	0.757	0.591						1.542	2.068	1	1.256	1.178
Cellular Component	GO:0000228	11	nuclear chromosome	1.73094e-11	P27694	Replication protein A 70 kDa DNA-binding subunit OS=Homo sapiens OX=9606 GN=RPA1 PE=1 SV=2	1.790000	Up	0.000000	RPA1	68.137	1.854	1.355	1.1	1.127	1.523	0.918	1.426	1.282	1.245	1.545	1.034	1.221	1.375	1.007	1.379	1.073	0.838	0.754	1.049	0.749	0.883	0.776	1.033	0.778	0.532	0.644	0.805	0.624	1.041	0.964	0.745	0.816	1.256	1.014	1.446	1.086	1.234	1.206
Cellular Component	GO:0000228	11	nuclear chromosome	1.73094e-11	Q09028	Histone-binding protein RBBP4 OS=Homo sapiens OX=9606 GN=RBBP4 PE=1 SV=3	1.690000	Up	0.000078	RBBP4	47.655	1.174	1.17	0.899	0.964	1.143	0.964	1.178	1.198	1.139	1.217	1.178	1.22	1.177	1.259	1.248	1.298	0.928	0.737	1.033	1.02	0.994	1.111	1.173	1.184	0.982	0.898	1.097	0.866	1.236	1.332	1.174	0.995	1.829	1.304	2.019	1.686	1.996	1.731
Cellular Component	GO:0000228	11	nuclear chromosome	1.73094e-11	P18887	DNA repair protein XRCC1 OS=Homo sapiens OX=9606 GN=XRCC1 PE=1 SV=2	1.509000	Up	0.007860	XRCC1	69.476	1.34	1.194	0.844	0.927	1.351	0.972	1.017	1.331	1.347	1.169	0.865	1.046	1.176	0.993	1.243	1.02	1.023	0.957	0.967	0.885	0.942	0.895	0.993	0.815	0.697	0.916	0.914	0.7	1.113	0.986	0.855	0.836	0.983	1.241	1.81	1.085	1.445	1.345
Cellular Component	GO:0000228	11	nuclear chromosome	1.73094e-11	P12004	Proliferating cell nuclear antigen OS=Homo sapiens OX=9606 GN=PCNA PE=1 SV=1	1.746000	Up	0.000003	PCNA	28.768	1.478	1.176	0.93	1.109	1.375	1.075	1.115	1.22	1.038	1.375	0.883	1.328	0.917	1.068	1.216	1.237	0.953	0.856	0.858	0.796	0.788	0.845	0.89	1.005	1.134	0.759	0.818	0.706	0.896	0.946	0.792	0.84	1.355	0.903	1.276	1.122	1.145	1.215
Cellular Component	GO:0000228	11	nuclear chromosome	1.73094e-11	Q9UFC0	Leucine-rich repeat and WD repeat-containing protein 1 OS=Homo sapiens OX=9606 GN=LRWD1 PE=1 SV=2	1.542000	Up	0.000043	LRWD1	70.86																																		1.418	1.255	1.383	1.434	1.26
Cellular Component	GO:0000228	11	nuclear chromosome	1.73094e-11	Q96QR8	Transcriptional activator protein Pur-beta OS=Homo sapiens OX=9606 GN=PURB PE=1 SV=3	1.866000	Up	0.000002	PURB	33.24	1.223	0.969	0.865	0.834	1.068	0.758	0.961	1.119	1.003	1.132	1.002	1.744	1.013	0.786	0.91	0.952	0.893	0.861	0.827	0.712	0.848	0.779	0.971	1.033	1.283	0.905	0.788	0.967	1.052	0.872	0.821	0.772	1.466	1.27	1.332	1.658	1.738	1.446
Cellular Component	GO:0000228	11	nuclear chromosome	1.73094e-11	O60885	Bromodomain-containing protein 4 OS=Homo sapiens OX=9606 GN=BRD4 PE=1 SV=2	1.598000	Up	0.001203	BRD4	152.22				1.122	1.325	1.227	1.353	1.412	1.258	1.114	1.372	1.151	0.966	0.974	1.027	0.975				1.062	1.106	0.956	1.127	0.854	0.677	0.787	0.902	0.602	0.957	0.939	0.85	0.781	0.867	1.431	1.338	1.225	1.476	1.233
Cellular Component	GO:0000228	11	nuclear chromosome	1.73094e-11	P54132	Bloom syndrome protein OS=Homo sapiens OX=9606 GN=BLM PE=1 SV=1	2.095000	Up	0.000001	BLM	159	1.482	1.306	1.168						1.371	1.33	0.794	1.134	1.059	0.986	1.365	1.198	0.636	0.554	0.859						0.501	0.571	0.53	0.497	0.817	0.892	0.662	0.595	1.166	1.402	1.269	1.166	1.807	1.475
Cellular Component	GO:0000228	11	nuclear chromosome	1.73094e-11	P62805	Histone H4 OS=Homo sapiens OX=9606 GN=H4C1 PE=1 SV=2	1.647000	Up	0.000055	H4C1	11.367	1.448	1.13	0.883	0.859	1.295	0.983	1.046	1.011	0.944	0.91	0.929	1.231	0.926	0.908	0.944	0.851	1.109	0.768	0.75	0.844	0.928	0.9	1.461	1.19	0.721	0.631	0.834	0.544	1.347	0.957	0.861	0.747	0.983	1.222	1.631	1.268	1.317	1.164
Cellular Component	GO:0000228	11	nuclear chromosome	1.73094e-11	Q96QT6	PHD finger protein 12 OS=Homo sapiens OX=9606 GN=PHF12 PE=1 SV=2	1.903000	Up	0.000682	PHF12	109.7																																		1.179	1.15	1.153	1.868	1.503
Cellular Component	GO:0000228	11	nuclear chromosome	1.73094e-11	P18754	Regulator of chromosome condensation OS=Homo sapiens OX=9606 GN=RCC1 PE=1 SV=1	1.844000	Up	0.000055	RCC1	44.969	1.201	1.039	0.754	1.2	1.426	1.358	1.252	1.071	1.181	1.428	1.022	1.012	1.112	1.069	0.997	0.746	0.639	0.442	0.961	0.887	1.059	0.83	1.015	0.905	0.521	0.62	0.786	0.627	0.881	0.88	0.604	0.523	1.376	0.997	1.255	1.154	1.679	1.585
Cellular Component	GO:0000228	11	nuclear chromosome	1.73094e-11	Q14566	DNA replication licensing factor MCM6 OS=Homo sapiens OX=9606 GN=MCM6 PE=1 SV=1	1.509000	Up	0.003644	MCM6	92.888	2.177	1.246	1.007	1.29	1.341	1.114	1.467	1.353	1.753	1.671	0.918	0.856	1.654	1.443	1.798	2.144	0.624	0.557	0.957	0.669	0.811	0.695	0.921	0.718	0.431	0.643	0.559	0.397	1.061	1.086	0.622	0.696	1.293	0.672	1.116	0.86	0.923	0.945
Cellular Component	GO:0000228	11	nuclear chromosome	1.73094e-11	P60709	"Actin, cytoplasmic 1 OS=Homo sapiens OX=9606 GN=ACTB PE=1 SV=1"	1.564000	Up	0.000241	ACTB	41.736	1.678	2.529	2.23	0.969	0.729	0.89	0.889	0.907	0.798	0.867	1.01	1.044	0.709	0.827	0.846	0.765	1.478	1.737	1.188	0.818	0.827	0.892	0.926	0.872	0.812	0.578	0.704	0.762	0.914	1.053	0.904	0.861	0.988	1.316	0.821	1.138	1.008	1.001
Cellular Component	GO:0000228	11	nuclear chromosome	1.73094e-11	Q86U86	Protein polybromo-1 OS=Homo sapiens OX=9606 GN=PBRM1 PE=1 SV=1	1.789000	Up	0.000665	PBRM1	192.95	1.107	0.95	1.041	0.925	1.151	1.094	0.929	1.036					1.407	1.178	1.506	0.948	0.873	0.705	1.002	1.009	1.053	0.924	0.909	0.807					1.347	1.148	1.05	0.943	0.815	1.431	1.377	1.088	1.716	1.248
Cellular Component	GO:0000228	11	nuclear chromosome	1.73094e-11	P42226	Signal transducer and activator of transcription 6 OS=Homo sapiens OX=9606 GN=STAT6 PE=1 SV=1	1.551000	Up	0.000004	STAT6	94.134	1.352	1.134	0.983	1.234	1.435	1.101	1.674	1.147	1.4	1.359	1.072	0.946	1.45	1.319	1.583	1.276	0.782	0.756	1.006	0.794	0.734	0.782	0.949	0.767	0.672	0.808	0.748	0.662	1.064	1.181	0.778	0.773	1.131	1.364	1.364	1.089	1.352	1.423
Cellular Component	GO:0000228	11	nuclear chromosome	1.73094e-11	Q92769	Histone deacetylase 2 OS=Homo sapiens OX=9606 GN=HDAC2 PE=1 SV=2	1.653000	Up	0.003061	HDAC2	55.364	1.152	1.056	0.948	0.947	1.213	0.949	1.033	0.962	1.203	1.314	0.968	1.244	1	0.827	1.237	0.769	0.992	0.983	0.882	0.836	0.876	0.802	0.997	0.75	0.562	0.429	0.782	0.437	0.879	0.897	0.757	0.818	0.945	0.937	1.179	0.974	1.675	1.56
Cellular Component	GO:0000228	11	nuclear chromosome	1.73094e-11	P42224	Signal transducer and activator of transcription 1-alpha/beta OS=Homo sapiens OX=9606 GN=STAT1 PE=1 SV=2	1.569000	Up	0.002699	STAT1	87.334	2.318	1.942	1.399	1.168	2.287	0.84	2.212	1.014	2.317	2.187	0.836	0.853	1.728	1.242	3.09	1.863	0.565	0.556	1.386	0.53	0.541	0.548	0.602	0.59	0.452	0.613	0.62	0.498	1.206	1.104	0.668	0.662	0.799	0.666	0.732	0.506	0.627	0.546
Cellular Component	GO:0000228	11	nuclear chromosome	1.73094e-11	P26583	High mobility group protein B2 OS=Homo sapiens OX=9606 GN=HMGB2 PE=1 SV=2	1.678000	Up	0.000102	HMGB2	24.033	1.247	1.292	1.613	0.696	1.321	1.139	1.002	1.01	0.844	0.647	0.588	0.995	0.656	0.757	1.072	0.702	1.427	0.831	1.358	0.946	0.852	1.077	1.361	0.873	0.469	0.386	0.555	0.353	0.872	1.016	1.235	0.808	1.017	1.72	1.307	1.267	1.295	1.28
Cellular Component	GO:0000228	11	nuclear chromosome	1.73094e-11	P13010	X-ray repair cross-complementing protein 5 OS=Homo sapiens OX=9606 GN=XRCC5 PE=1 SV=3	1.708000	Up	0.000000	XRCC5	82.704	1.171	1.005	1.125	0.947	1.118	0.859	1.094	1.05	0.975	0.959	0.816	1.028	0.953	0.892	1.028	0.951	0.986	0.884	1.121	0.885	0.909	0.874	1.13	0.81	0.649	0.676	0.84	0.668	0.801	0.984	0.942	0.911	1.267	1.488	1.384	1.323	1.709	1.421
Cellular Component	GO:0000228	11	nuclear chromosome	1.73094e-11	P49321	Nuclear autoantigenic sperm protein OS=Homo sapiens OX=9606 GN=NASP PE=1 SV=2	1.656000	Up	0.000043	NASP	85.237	1.881	1.248	0.96	0.722	1.019	0.997	1.114	0.791	0.985	1.323	0.806	1.443	1.028	1.055	1.117	1.127	1.095	0.992	1	0.656	0.802	0.944	1.493	1.032	0.693	0.491	0.758	0.643	1.102	1.081	1.026	0.929	1.187	1.009	1.298	0.973	1.199	1.067
Cellular Component	GO:0031519	10	PcG protein complex	0.0176723	Q14157	Ubiquitin-associated protein 2-like OS=Homo sapiens OX=9606 GN=UBAP2L PE=1 SV=2	1.688000	Up	0.000004	UBAP2L	114.53	0.891	1.027	1.443	0.965	0.888	0.996	0.903	1.155	0.925	1.15	0.928	1.192	1.04	0.884	0.865	0.888	0.796	0.896	1.458	0.854	0.854	0.872	0.973	1.061	0.923	0.742	0.999	0.835	0.979	0.842	0.805	0.772	1.099	1.163	1.184	1.131	1.367	1.033
Cellular Component	GO:0031519	10	PcG protein complex	0.0176723	Q92769	Histone deacetylase 2 OS=Homo sapiens OX=9606 GN=HDAC2 PE=1 SV=2	1.653000	Up	0.003061	HDAC2	55.364	1.152	1.056	0.948	0.947	1.213	0.949	1.033	0.962	1.203	1.314	0.968	1.244	1	0.827	1.237	0.769	0.992	0.983	0.882	0.836	0.876	0.802	0.997	0.75	0.562	0.429	0.782	0.437	0.879	0.897	0.757	0.818	0.945	0.937	1.179	0.974	1.675	1.56
Cellular Component	GO:0031519	10	PcG protein complex	0.0176723	O95503	Chromobox protein homolog 6 OS=Homo sapiens OX=9606 GN=CBX6 PE=1 SV=1	2.031000	Up	0.000198	CBX6	43.898				1.086	0.857	0.734	0.999	1.561					1.305	0.835	1.192	0.89				1.015	0.956	0.853	1.534	1.061					1.498	1.129	0.769	0.907	1.631	2.142	1.588	1.45	1.611	1.37
Cellular Component	GO:0031519	10	PcG protein complex	0.0176723	Q09028	Histone-binding protein RBBP4 OS=Homo sapiens OX=9606 GN=RBBP4 PE=1 SV=3	1.690000	Up	0.000078	RBBP4	47.655	1.174	1.17	0.899	0.964	1.143	0.964	1.178	1.198	1.139	1.217	1.178	1.22	1.177	1.259	1.248	1.298	0.928	0.737	1.033	1.02	0.994	1.111	1.173	1.184	0.982	0.898	1.097	0.866	1.236	1.332	1.174	0.995	1.829	1.304	2.019	1.686	1.996	1.731
Cellular Component	GO:0000109	10	nucleotide-excision repair complex	0.0552587	Q01831	DNA repair protein complementing XP-C cells OS=Homo sapiens OX=9606 GN=XPC PE=1 SV=4	1.535000	Up	0.000984	XPC	105.95	1.878	1.44	0.679	1.446	1.775	1.391	1.552	1.212	1.278	1.472	0.91	0.553	1.356	1.305	1.532	0.669	0.905	0.679	0.703	0.81	0.904	0.966	1.18	0.704	0.572	0.644	1.01	0.409	0.922	1.154	0.873	0.653	1.336	1.012	0.923	1.052	1.343	1.451
Cellular Component	GO:0000109	10	nucleotide-excision repair complex	0.0552587	P41208	Centrin-2 OS=Homo sapiens OX=9606 GN=CETN2 PE=1 SV=1	1.793000	Up	0.000159	CETN2	19.738	1.512	1.136	0.614	1.27	1.801	1.228	1.29	1.119	1.377	1.414	0.801	1.21	1.175	1.116	1.349	0.759	0.685	0.616	0.678	0.723	0.909	0.882	0.906	1.02	1.078	0.76	0.716	0.753	0.956	0.922	0.79	0.64	1.314	1.385	1.522	1.073	1.116	1.168
Cellular Component	GO:0000109	10	nucleotide-excision repair complex	0.0552587	P18887	DNA repair protein XRCC1 OS=Homo sapiens OX=9606 GN=XRCC1 PE=1 SV=2	1.509000	Up	0.007860	XRCC1	69.476	1.34	1.194	0.844	0.927	1.351	0.972	1.017	1.331	1.347	1.169	0.865	1.046	1.176	0.993	1.243	1.02	1.023	0.957	0.967	0.885	0.942	0.895	0.993	0.815	0.697	0.916	0.914	0.7	1.113	0.986	0.855	0.836	0.983	1.241	1.81	1.085	1.445	1.345
Cellular Component	GO:0071437	5	invadopodium	0.195639	P26006	Integrin alpha-3 OS=Homo sapiens OX=9606 GN=ITGA3 PE=1 SV=5	1.627000	Up	0.003140	ITGA3	116.61	1.241	1.675	1.118	1.451	1.54	1.094	1.743	1.339	2.186	1.455	0.956	1.129	1.196	1.2	1.822	1.403	0.554	0.573	1.057	0.673	0.748	0.67	0.768	0.817	0.688	0.81	0.636	0.724	0.95	1.057	0.685	0.804	0.948	1.139	1.736	1.342	1.023	0.838
Cellular Component	GO:0071437	5	invadopodium	0.195639	O95425	Supervillin OS=Homo sapiens OX=9606 GN=SVIL PE=1 SV=2	1.522000	Up	0.007683	SVIL	247.74	0.863	1.024	0.874	0.989	1.613	1.109	1.16	0.809	1.036	0.856	1.017	1.119	1.178	1.073	1.051	1.111	0.753	0.717	0.923	0.913	0.862	0.9	0.884	0.845	0.763	0.987	0.794	0.867	1.021	1.011	0.777	0.792	1.213	0.947	1.64	1.421	1.582	1.067
Cellular Component	GO:0044216	4	other organism cell	0.382789	Q03519	Antigen peptide transporter 2 OS=Homo sapiens OX=9606 GN=TAP2 PE=1 SV=1	2.027000	Up	0.000316	TAP2	75.663	0.954	1.12	1.507	1.113	1.07	1.284	1.256	1.178	0.886	0.939	1.21	1.026	0.984	1.167	1.093	1.925	0.804	0.753	1.299	0.718	0.753	0.718	0.922	0.774	0.591	0.805	0.895	0.703	1.128	0.978	0.768	0.774	1.119	0.861	0.949	1.539	1.317	1.642
Cellular Component	GO:0044216	4	other organism cell	0.382789	Q03518	Antigen peptide transporter 1 OS=Homo sapiens OX=9606 GN=TAP1 PE=1 SV=2	1.729000	Up	0.000181	TAP1	87.217	1.072	1.299	2.02	1.023	0.842	1.092	0.938	1.096	0.913	0.969	1.402	0.96	1.022	1.131	1.302	2.086	0.701	0.734	1.726	0.752	0.706	0.719	0.811	0.841	0.748	0.976	1.011	0.797	1.036	0.95	0.689	0.853	1.142	0.866	0.881	1.38	0.945	1.353
Cellular Component	GO:0005736	13	DNA-directed RNA polymerase I complex	0.165056	O15446	DNA-directed RNA polymerase I subunit RPA34 OS=Homo sapiens OX=9606 GN=CD3EAP PE=1 SV=1	1.726000	Up	0.000044	CD3EAP	54.985									1.341	1.125	1.26	1.399	1.285	1.079	1.277	1.341									1.052	2.235	1.411	1.044	0.917	1.312	0.764	0.777	1.378	1.62	1.203	1.182	1.721	1.538
Cellular Component	GO:0005736	13	DNA-directed RNA polymerase I complex	0.165056	P19388	"DNA-directed RNA polymerases I, II, and III subunit RPABC1 OS=Homo sapiens OX=9606 GN=POLR2E PE=1 SV=4"	1.515000	Up	0.000362	POLR2E	24.551	1.253	1.029	0.853	1.29	1.243	1.117	1.145	1.249	0.969	1.234	0.891	1.221	1.044	1.039	1.17	1.159	0.823	0.823	0.939	0.924	0.759	0.894	1.019	1.136	0.972	0.823	0.812	0.851	1.027	0.997	0.837	0.876	1.119	1.262	1.463	1.334	1.724	1.358
Cellular Component	GO:0005640	12	nuclear outer membrane	0.138719	Q14573	"Inositol 1,4,5-trisphosphate receptor type 3 OS=Homo sapiens OX=9606 GN=ITPR3 PE=1 SV=2"	2.506000	Up	0.002857	ITPR3	304.1	0.706	0.803	1.093	0.868	0.953	1.221	0.99	1.007	1.082	1.125	0.86	0.908	1.13	1.037	0.996	1.119	1.073	1.027	1.212	0.618	0.776	0.762	0.736	0.806	0.592	0.637	0.744	0.605	1.013	0.867	0.685	0.657	0.936	1.23	2.039	2.713	1.432	1.376
Cellular Component	GO:0005640	12	nuclear outer membrane	0.138719	P61970	Nuclear transport factor 2 OS=Homo sapiens OX=9606 GN=NUTF2 PE=1 SV=1	1.648000	Up	0.000036	NUTF2	14.478	1.284	1.349	1.16	1.154	1.135	0.994	1.214	0.973	1.041	1.493	1.444	1.364	0.851	0.949	0.845	0.966	0.967	1.038	1.216	0.748	0.782	0.901	1.085	1.451	1.832	0.825	0.877	1.053	0.894	0.857	0.862	0.86	1.222	1.12	1.112	1.111	0.936	0.884
Cellular Component	GO:0005640	12	nuclear outer membrane	0.138719	Q8WXH0	Nesprin-2 OS=Homo sapiens OX=9606 GN=SYNE2 PE=1 SV=3	1.524000	Up	0.000020	SYNE2	796.43	0.947	1.102	0.618	0.997	1.266	1.136	0.953	1.148	1.037	0.829	0.689	0.883	1.108	1.089	1.091	0.942	0.948	0.984	0.649	1.078	1.204	0.994	1.064	0.877	0.795	0.869	1.015	0.766	0.92	1.035	0.849	0.891	1.377	1.258	1.534	1.611	1.381	1.168
Cellular Component	GO:0071141	6	SMAD protein complex	0.0569581	Q99717	Mothers against decapentaplegic homolog 5 OS=Homo sapiens OX=9606 GN=SMAD5 PE=1 SV=1	1.575000	Up	0.001836	SMAD5	52.258	1.485	1.269	1.291						1.228	1.607	0.928	1.429					1.085	0.734	1.017						0.848	1.114	0.988	0.981						1.407	1.314	0.955	1.219	1.461
Cellular Component	GO:0071141	6	SMAD protein complex	0.0569581	P52926	High mobility group protein HMGI-C OS=Homo sapiens OX=9606 GN=HMGA2 PE=1 SV=1	5.874000	Up	0.029355	HMGA2	11.832	0.457	0.265	0.401	0.264	0.566	0.238	0.368	2.77	0.172	0.316	3.258	0.56					0.424	0.424	0.389	0.3	0.304	0.358	0.503	0.445	0.336	0.546	0.363	0.287						0.856	1.074	0.898	7.111	1.074
Cellular Component	GO:0005654	11	nucleoplasm	7.7673e-10	Q9UBE0	SUMO-activating enzyme subunit 1 OS=Homo sapiens OX=9606 GN=SAE1 PE=1 SV=1	1.567000	Up	0.000001	SAE1	38.449	1.362	1.199	1.006	1.059	1.358	1.054	1.308	1.52	1.168	1.349	0.948	1.645	1.264	1.12	1.146	1.077	0.831	0.799	0.969	0.858	0.832	0.839	0.998	0.948	0.707	0.744	0.743	0.586	1.018	1.043	0.765	0.76	1.13	1.225	1.217	1.118	1.071	0.979
Cellular Component	GO:0005654	11	nucleoplasm	7.7673e-10	P23497	Nuclear autoantigen Sp-100 OS=Homo sapiens OX=9606 GN=SP100 PE=1 SV=3	1.776000	Up	0.000025	SP100	100.42	1.184	1.391	1.117	1.225	1.045	1.117	1.18	1.1	2.11	1.594	1.228	0.695	1.086	1.078	1.388	0.799	0.737	0.544	1.151	0.865	0.861	0.765	0.952	0.859	0.627	0.711	0.831	0.593	0.713	0.771	0.655	0.614	0.767	1.035	0.785	1.098	1.016	1.006
Cellular Component	GO:0005654	11	nucleoplasm	7.7673e-10	Q9Y4Y9	U6 snRNA-associated Sm-like protein LSm5 OS=Homo sapiens OX=9606 GN=LSM5 PE=1 SV=3	1.744000	Up	0.000016	LSM5	9.9374	1.775	1.233	1.043	1.032	1.034	1.01	1.136	1.284	1.064	1.47	1.365	2.752	0.995	0.853	0.975	0.79	0.703	0.807	1.032	0.876	0.879	0.86	1.131	1.604	3.203	0.519	0.722	1.352	1.321	0.881	0.863	0.72	1.343	0.969	1.105	1.089	1.231	0.985
Cellular Component	GO:0005654	11	nucleoplasm	7.7673e-10	P09651	Heterogeneous nuclear ribonucleoprotein A1 OS=Homo sapiens OX=9606 GN=HNRNPA1 PE=1 SV=5	1.577000	Up	0.000004	HNRNPA1	38.746	1.704	1.213	1.212	1	1.192	1.097	1.185	1.281	1.056	1.419	1.026	1.428	1.154	1.136	1.325	0.863	0.966	0.855	0.837	0.752	0.789	0.888	1.082	1.145	0.859	0.648	0.863	0.785	1.167	0.979	0.849	0.758	1.146	1.109	1.18	0.926	1.26	1.176
Cellular Component	GO:0005654	11	nucleoplasm	7.7673e-10	Q14692	Ribosome biogenesis protein BMS1 homolog OS=Homo sapiens OX=9606 GN=BMS1 PE=1 SV=1	1.709000	Up	0.001542	BMS1	145.81	0.671	0.777	0.882	1.214	1.084	1.176	1.259	0.927	2.077	1.85	1.055	0.904	1.514	1.169	1.676	1.645	0.659	0.674	1.316	0.996	1.157	1.013	1.31	0.886	0.529	0.775	0.851	0.504	1.241	1.241	1.128	1.134	1.4	1.577	0.997	1.18	1.727	1.443
Cellular Component	GO:0005654	11	nucleoplasm	7.7673e-10	P23246	"Splicing factor, proline- and glutamine-rich OS=Homo sapiens OX=9606 GN=SFPQ PE=1 SV=2"	1.504000	Up	0.000004	SFPQ	76.149	1.474	1.135	0.947	0.993	1.197	1.096	1.185	1.101	1.086	1.131	0.991	1.338	1.161	1.048	1.177	0.81	1.052	0.865	0.939	0.895	0.99	0.93	1.113	0.942	0.812	0.743	0.93	0.734	1.186	0.983	0.865	0.898	1.098	1.038	1.291	1.074	1.343	1.181
Cellular Component	GO:0005654	11	nucleoplasm	7.7673e-10	P46782	40S ribosomal protein S5 OS=Homo sapiens OX=9606 GN=RPS5 PE=1 SV=4	1.518000	Up	0.000001	RPS5	22.876	1.329	1.324	1.207	1.118	1.04	1.176	1.238	1.154	1.098	1.337	1.326	1.312	0.884	1.107	1.147	0.853	0.957	0.894	1.163	0.887	0.908	0.943	1.176	1.368	1.414	0.763	1.023	1.007	1.085	0.96	0.827	0.928	1.077	1.108	1.054	0.999	1.12	1.075
Cellular Component	GO:0005654	11	nucleoplasm	7.7673e-10	Q71DI3	Histone H3.2 OS=Homo sapiens OX=9606 GN=HIST2H3A PE=1 SV=3	1.857000	Up	0.004542	HIST2H3A	15.388	1.68	1.108	1.588	0.948	0.659	0.948	0.814	0.484	1.177	1.051	1.134	1.434					0.481	0.46	1.828	0.266	0.255	0.423	0.972	0.785	0.33	0.424	0.31	0.24						0.698	0.559	0.815	1.052	1.107
[truncated: 17,911 more rows]
[truncated: 10 more columns]

## Sheet: Down
GO Terms Level 1	GO Terms Description	GO Terms Level	GO Terms ID	Mapping	Background	All Mapping	All Background	Fold Enrichment	Fisher' exact test P value	-log10(p value)	Related Protein
[truncated: 30 more rows]

## Sheet: Down GO2Protein
GO Terms Level 1	GO Terms ID	GO Terms Level	GO Terms Description	Fisher's exact test P value	Protein accession	Protein description	PRCC_Ca/PRCC_N Ratio	Regulated Type	PRCC_Ca/PRCC_N P value	Gene name	MW [kDa]	MTS_Ca1	MTS_Ca2	MTS_Ca3	MTS_Ca4	MTS_Ca5	MTS_Ca6	MTS_Ca7	MTS_Ca8	MTS_Ca9	MTS_Ca10	MTS_Ca11	MTS_Ca12	MTS_Ca14	MTS_Ca15	MTS_Ca16	MTS_Ca17	MTS_N1	MTS_N2	MTS_N3	MTS_N4	MTS_N5	MTS_N6	MTS_N7	MTS_N8	MTS_N9	MTS_N10	MTS_N11	MTS_N12	MTS_N14	MTS_N15	MTS_N16	MTS_N17	PRCC_Ca1	PRCC_Ca2	PRCC_Ca3	PRCC_Ca4	PRCC_Ca5	PRCC_Ca6
[truncated: 32,123 more rows]
[truncated: 10 more columns]

[truncated: 2 more sheets: all, all GO2Protein]
