# Supplementary material for: Proteomic analysis identifies HMGA2 as a novel biomarker of overall survival in papillary renal cell carcinoma
Source: Cancer Med. 2023 Jun 7;12(13):14851–64. doi: 10.1002/cam4.6077 (PMC10358203; doi:10.1002/cam4.6077)
Supplement: Supplementary file 7 — Table S6. [file CAM4-12-14851-s006.xlsx]

## Sheet: Up
KEGG pathway	Mapping	Background	All Mapping	All Background	Fold enrichment	Fisher's exact test p value	-log10(p value)	Related proteins
hsa03040 Spliceosome	32	122	341	3854	2.96	7.76793e-09	8.11	P07910 Q9Y4Y9 P09651 P26368 Q01130 P38159 Q9BWJ5 Q8WYA6 P41223 P62312 P84103 Q92620 Q96J01 P52272 O43447 Q9Y3B4 Q00839 Q5VTL8 Q13242 Q07955 Q15427 P55769 Q9Y5S9 Q9Y4Z0 Q15393 P62318 P17844 P0DN76 Q96NC0 Q15029 O43143 O94906
hsa04217 Necroptosis	21	94	341	3854	2.52	4.74696e-05	4.32	Q9UKK3 P16104 P07384 Q9H444 P09429 P06737 P10415 P29466 O75367 P04839 Q71UI9 P11216 P23458 P42226 P42224 P20671 Q9P0M6 Q12933 Q9ULZ3 Q7L7L0 Q08752
hsa03410 Base excision repair	8	20	341	3854	4.52	0.000168628	3.77	Q9UKK3 P29372 P09429 P18887 P78549 P49916 P12004 P27695
hsa05202 Transcriptional misregulation in cancer	17	84	341	3854	2.29	0.000855063	3.07	P50750 P08246 Q01844 P52926 P41212 P11215 Q92466 Q71DI3 P14780 P61244 P29590 P08581 P04085 P17844 Q92769 Q9BYC5 P05164
hsa05322 Systemic lupus erythematosus	16	81	341	3854	2.23	0.00158394	2.8	P08246 P16104 Q6DRA6 P01903 P28068 Q71DI3 P08311 O75367 P62318 P62805 Q71UI9 P20671 P01920 Q9P0M6 P08637 Q7L7L0
hsa04110 Cell cycle	13	62	341	3854	2.37	0.00246241	2.61	P61981 P27348 P25205 Q04917 P06400 P31947 Q14566 Q92769 P49736 Q9UJX2 P62258 P63104 P12004
hsa03010 Ribosome	20	123	341	3854	1.84	0.00502726	2.3	P46781 P47914 P83881 P61254 P62750 P62861 P05387 P05386 P36578 Q02878 P62913 P42766 P62841 P46782 P62899 P46779 P05388 P62847 P61353 P62910
hsa04145 Phagosome	21	138	341	3854	1.72	0.00889311	2.05	P07437 P18084 Q03518 P01903 P28068 Q15080 P11215 P01889 P63261 P04350 Q9BUF5 Q13509 P05107 P04839 P60709 Q03519 P01920 P31146 P02786 P05164 P08637
hsa04621 NOD-like receptor signaling pathway	17	105	341	3854	1.83	0.00978721	2.01	P49913 Q9H6X2 P62258 P10415 P29466 P04839 Q9Y6K5 Q8NE86 P23458 P43490 P42224 P32456 Q14116 Q12933 Q14573 Q9H3M7 Q9ULZ3
hsa04810 Regulation of actin cytoskeleton	20	131	341	3854	1.73	0.0101908	1.99	P26012 P55160 P09038 P18084 P16144 P15498 P62328 P11215 P63261 O15143 P05107 P07737 P20702 P04085 P60709 P00533 P26006 Q9Y6U3 Q8TE77 P20701
hsa03018 RNA degradation	11	58	341	3854	2.14	0.0113278	1.95	Q92600 P09104 Q6P2E9 Q9UIV1 P62312 Q9Y4Z0 Q9Y4Y9 Q9NPI6 Q9Y2L1 Q01813 Q9Y3B2
hsa05412 Arrhythmogenic right ventricular cardiomyopathy (ARVC)	8	38	341	3854	2.38	0.0159617	1.8	P26006 P26012 Q02487 P63261 P18084 P16144 P60709 P02545
hsa05168 Herpes simplex virus 1 infection	20	143	341	3854	1.58	0.0251266	1.6	P23497 Q13242 Q01130 Q03518 Q07955 P01903 P28068 P01889 P10415 P84103 Q9Y6K5 O15533 P29590 Q15382 P23458 P42224 Q03519 P01920 Q12933 Q9H5H4
hsa04630 JAK-STAT signaling pathway	8	42	341	3854	2.15	0.0282821	1.55	P29350 P04085 P42226 P23458 P42224 P00533 Q13642 P10415
hsa05140 Leishmaniasis	11	67	341	3854	1.86	0.0312871	1.5	P29350 P04839 P01903 P23458 P42224 P28068 Q15080 P01920 P11215 P08637 P05107
hsa05321 Inflammatory bowel disease (IBD)	6	29	341	3854	2.34	0.0380415	1.42	P42226 P28068 P42224 P01920 Q14116 P01903
hsa05203 Viral carcinogenesis	17	122	341	3854	1.57	0.0384022	1.42	P23497 Q6DRA6 P29083 P01889 P62258 P63104 P61981 P27348 P06400 Q04917 P62805 Q92769 P23458 P07948 Q9Y6U3 Q12933 P14618
hsa00514 Other types of O-glycan biosynthesis	5	22	341	3854	2.57	0.0394184	1.4	O15294 O60568 Q8N4A0 Q8NCW6 Q8NBJ5
hsa04015 Rap1 signaling pathway	16	114	341	3854	1.59	0.0413347	1.38	P09038 Q96FS4 Q9UI08 Q7Z5R6 P60709 P04085 P08581 P15498 P52564 P00533 P11215 P63261 Q13094 P20701 P05107 P07737
hsa04390 Hippo signaling pathway	10	63	341	3854	1.79	0.0477968	1.32	P61981 P27348 Q04917 Q13188 O14641 P60709 P63261 P62258 P63104 P05107

## Sheet: Up Pathway2Protein
KEGG pathway	Fisher's exact test p value	Mapping	Fold enrichment	Protein accession	Protein description	PRCC_Ca/PRCC_N Ratio	Regulated Type	PRCC_Ca/PRCC_N P value	Gene name	MW [kDa]	MTS_Ca1	MTS_Ca2	MTS_Ca3	MTS_Ca4	MTS_Ca5	MTS_Ca6	MTS_Ca7	MTS_Ca8	MTS_Ca9	MTS_Ca10	MTS_Ca11	MTS_Ca12	MTS_Ca14	MTS_Ca15	MTS_Ca16	MTS_Ca17	MTS_N1	MTS_N2	MTS_N3	MTS_N4	MTS_N5	MTS_N6	MTS_N7	MTS_N8	MTS_N9	MTS_N10	MTS_N11	MTS_N12	MTS_N14	MTS_N15	MTS_N16	MTS_N17	PRCC_Ca1	PRCC_Ca2	PRCC_Ca3	PRCC_Ca4	PRCC_Ca5	PRCC_Ca6	PRCC_N1
hsa05224 Breast cancer	0.576821	5	0.99	P00533	Epidermal growth factor receptor OS=Homo sapiens OX=9606 GN=EGFR PE=1 SV=2	1.531000	Up	0.000056	EGFR	134.28	2.098	1.239	0.707	1.54	1.71	1.366	1.624	1.29	1.393	1.283	0.822	1.169	1.319	0.995	1.61	1.181	0.842	0.819	0.682	0.812	0.902	0.928	0.91	0.878	0.845	1.138	0.849	0.755	0.951	1.024	0.654	0.699	1	1.13	0.936	1.149	1.313	1.19	0.722
hsa05224 Breast cancer	0.576821	5	0.99	P09038	Fibroblast growth factor 2 OS=Homo sapiens OX=9606 GN=FGF2 PE=1 SV=3	1.839000	Up	0.009956	FGF2	30.77	2.845	1.593	1.395	1.261	1.621	1.403	1.342	1.268	1.166	2.511	0.96	1.911	1.182	1.116	1.28	0.829	1.108	1.08	0.913	0.693	0.816	0.78	0.907	0.788	0.993	0.937	0.683	0.747	0.968	0.91	0.538	0.601	1.31	1.556	0.779	0.679	0.773	1.029	0.605
hsa05224 Breast cancer	0.576821	5	0.99	P06400	Retinoblastoma-associated protein OS=Homo sapiens OX=9606 GN=RB1 PE=1 SV=2	1.674000	Up	0.000123	RB1	106.16																																		1.246	1.504	1.282	1.659	1.365
hsa05224 Breast cancer	0.576821	5	0.99	Q92466	DNA damage-binding protein 2 OS=Homo sapiens OX=9606 GN=DDB2 PE=1 SV=1	3.189000	Up	0.000015	DDB2	47.863	2.015	1.535	0.451	1.793	1.755	1.39	1.341	2.004	1.633	1.686	1.109	0.941	1.707	1.306	1.784	0.709	0.519	0.369	0.479	0.62	0.591	0.633	0.623	0.545	0.497	0.89	0.616	0.556	0.759	1.059	0.549	0.488	1.339	0.743	0.95	1.59	1.158	1.713	0.327
hsa05224 Breast cancer	0.576821	5	0.99	O14641	Segment polarity protein dishevelled homolog DVL-2 OS=Homo sapiens OX=9606 GN=DVL2 PE=1 SV=1	1.546000	Up	0.001782	DVL2	78.947				1.088	1.221	0.903	1.128	0.836												0.964	1.104	0.896	0.951	1.04										0.85	1.144	1.329	1.362	1.289
hsa04622 RIG-I-like receptor signaling pathway	0.648468	3	0.92	Q96C10	Probable ATP-dependent RNA helicase DHX58 OS=Homo sapiens OX=9606 GN=DHX58 PE=1 SV=1	1.733000	Up	0.002745	DHX58	76.612	0.867	0.689	0.587	1.037	1.126	1.127	1.405	1.21									1.087	1.516	0.684	1.055	0.889	0.938	0.852	0.966										1.61	2.138	1.764	1.229	2.19
hsa04622 RIG-I-like receptor signaling pathway	0.648468	3	0.92	Q14258	E3 ubiquitin/ISG15 ligase TRIM25 OS=Homo sapiens OX=9606 GN=TRIM25 PE=1 SV=2	1.616000	Up	0.000000	TRIM25	70.973	1.075	1.204	1.31	1.099	1.041	1.027	1.241	1.116	1.238	1.337	0.956	0.921	0.969	1.078	1.285	1.366	0.702	0.715	1.303	0.782	0.82	0.814	0.77	0.679	0.521	0.578	0.723	0.597	0.796	0.983	0.831	0.73	1.25	1.208	1.237	1.314	1.187	1.246	0.866
hsa04622 RIG-I-like receptor signaling pathway	0.648468	3	0.92	Q12933	TNF receptor-associated factor 2 OS=Homo sapiens OX=9606 GN=TRAF2 PE=1 SV=2	1.636000	Up	0.015384	TRAF2	55.859	0.842	0.754	0.605	0.894	0.94	0.932	0.908	0.973									0.804	0.792	0.817	1.105	1.083	0.831	0.956	0.922										1.481	0.892	1.194	1.515	1.724
hsa03008 Ribosome biogenesis in eukaryotes	0.0928173	9	1.64	Q9NX24	H/ACA ribonucleoprotein complex subunit 2 OS=Homo sapiens OX=9606 GN=NHP2 PE=1 SV=1	1.773000	Up	0.000159	NHP2	17.201	1.108	1.216	1.169	0.909	1.857	1.54	1.26	1.237	1.302	1.583	0.907	1.064	0.892	0.92	1.271	0.654	0.558	0.568	1.023	0.711	0.819	0.876	1.083	0.935	0.674	0.839	0.702	0.64	0.748	1.02	0.697	0.607	0.784	1.484	1.183	1.062	1.253	1.236	0.66
hsa03008 Ribosome biogenesis in eukaryotes	0.0928173	9	1.64	O60832	H/ACA ribonucleoprotein complex subunit DKC1 OS=Homo sapiens OX=9606 GN=DKC1 PE=1 SV=3	1.843000	Up	0.000077	DKC1	57.673	1.027	1.356	1.13	0.946	1.474	1.747	1.361	1.186	2.01	1.966	0.714	1.298	0.987	0.879	1.408	0.942	0.786	0.575	1.233	0.885	0.935	0.923	0.948	0.618	0.738	0.818	0.799	0.666	0.837	1.057	0.836	0.674	0.971	1.642	1.116	1.092	1.49	1.346	0.607
hsa03008 Ribosome biogenesis in eukaryotes	0.0928173	9	1.64	Q14692	Ribosome biogenesis protein BMS1 homolog OS=Homo sapiens OX=9606 GN=BMS1 PE=1 SV=1	1.709000	Up	0.001542	BMS1	145.81	0.671	0.777	0.882	1.214	1.084	1.176	1.259	0.927	2.077	1.85	1.055	0.904	1.514	1.169	1.676	1.645	0.659	0.674	1.316	0.996	1.157	1.013	1.31	0.886	0.529	0.775	0.851	0.504	1.241	1.241	1.128	1.134	1.4	1.577	0.997	1.18	1.727	1.443	0.834
hsa03008 Ribosome biogenesis in eukaryotes	0.0928173	9	1.64	Q9Y2X3	Nucleolar protein 58 OS=Homo sapiens OX=9606 GN=NOP58 PE=1 SV=1	1.541000	Up	0.000017	NOP58	59.578	0.983	1.025	0.892	0.987	1.241	1.114	1.394	1.409	2.025	2.026	0.811	0.901	1.033	1.01	1.512	1.48	0.689	0.585	0.959	0.91	0.929	0.93	1.082	0.785	0.536	0.917	0.79	0.619	0.693	1.05	0.917	0.728	1.253	1.293	1.134	0.998	1.213	1.437	0.764
hsa03008 Ribosome biogenesis in eukaryotes	0.0928173	9	1.64	O00567	Nucleolar protein 56 OS=Homo sapiens OX=9606 GN=NOP56 PE=1 SV=4	1.722000	Up	0.000016	NOP56	66.049	0.811	0.887	0.714	0.932	1.29	1.152	1.389	1.531	2.223	2.261	0.774	0.918	0.952	1.004	1.402	1.685	0.613	0.568	1.037	0.844	0.868	0.918	1.067	0.745	0.479	0.863	0.675	0.504	0.673	1.076	0.813	0.667	1.343	1.31	1.164	1.007	1.371	1.485	0.732
hsa03008 Ribosome biogenesis in eukaryotes	0.0928173	9	1.64	Q13428	Treacle protein OS=Homo sapiens OX=9606 GN=TCOF1 PE=1 SV=3	1.674000	Up	0.000302	TCOF1	152.1	1.362	1.257	0.935	1.043	1.298	1.394	1.457	1.35	1.939	1.687	0.725	1.344	1.277	1.09	1.499	0.94	0.672	0.546	1.165	0.816	0.915	0.837	1.022	0.754	0.921	1.06	0.711	0.781	0.858	1.048	0.741	0.755	1.228	1.169	1.015	0.845	1.299	1.185	0.682
hsa03008 Ribosome biogenesis in eukaryotes	0.0928173	9	1.64	Q9NY12	H/ACA ribonucleoprotein complex subunit 1 OS=Homo sapiens OX=9606 GN=GAR1 PE=1 SV=1	2.031000	Up	0.000003	GAR1	22.348	1.278	1.287	1.052	0.967	1.66	1.602	1.395	1.524	1.536	2.162	0.749	1.385	0.929	1.14	1.146	1.053	0.699	0.537	0.998	0.719	0.822	0.838	1.013	0.989	0.876	0.563	0.64	0.53	0.967	1.039	0.63	0.694	1.058	1.433	1.049	0.931	1.474	1.12	0.58
hsa03008 Ribosome biogenesis in eukaryotes	0.0928173	9	1.64	Q9NW13	RNA-binding protein 28 OS=Homo sapiens OX=9606 GN=RBM28 PE=1 SV=3	1.972000	Up	0.000423	RBM28	85.737	0.683	0.71	0.903										0.948	0.76	1.413	1.342	0.492	0.437	1.426										0.821	0.993	0.669	0.631	1.356	1.501	1.113	1.558	2.405	2.022	0.643
hsa03008 Ribosome biogenesis in eukaryotes	0.0928173	9	1.64	P55769	NHP2-like protein 1 OS=Homo sapiens OX=9606 GN=SNU13 PE=1 SV=3	1.644000	Up	0.000035	SNU13	14.173	1.477	1.517	0.863	0.913	1.077	1.079	1.345	1.622	1.343	1.99	1.101	1.776	0.961	1.02	1.189	0.937	0.718	0.601	0.919	0.785	0.774	0.764	0.979	1.201	1.406	1.025	0.875	0.83	0.858	0.95	0.798	0.635	0.913	1.147	1.2	0.95	1.253	1.213	0.678
hsa04360 Axon guidance	0.964472	4	0.5	Q9BPU6	Dihydropyrimidinase-related protein 5 OS=Homo sapiens OX=9606 GN=DPYSL5 PE=1 SV=1	1.934000	Up	0.013481	DPYSL5	61.421	1.551	1.375	0.759						1.186	0.867	0.681	1.901	0.766	1.029	1.323	0.792	0.972	0.674	0.819						1.453	0.531	0.606	0.444	0.837	0.711	0.697	0.526	0.673	1.815	2.105	1.748	1.667	1.259	0.661
hsa04360 Axon guidance	0.964472	4	0.5	Q8TE77	Protein phosphatase Slingshot homolog 3 OS=Homo sapiens OX=9606 GN=SSH3 PE=1 SV=2	1.673000	Up	0.000001	SSH3	72.995	1.123	1.199	0.912	0.978	1.185	1.004	1.188	1.335	1.189	1.012	1.398	1.002	1.209	1.046	1.277	1.22	0.785	0.746	0.899	0.874	0.96	0.897	1.01	0.885	1.166	3.061	0.947	0.872	0.908	0.875	0.722	0.668	1.379	1.14	1.485	1.322	1.335	1.261	0.836
hsa04360 Axon guidance	0.964472	4	0.5	Q9UIW2	Plexin-A1 OS=Homo sapiens OX=9606 GN=PLXNA1 PE=1 SV=3	1.623000	Up	0.000081	PLXNA1	211.06				0.9	1.232	1.21	1.095	1.124												1.226	1.09	0.998	1.198	0.759										1.287	1.514	1.414	1.694	1.342
hsa04360 Axon guidance	0.964472	4	0.5	P08581	Hepatocyte growth factor receptor OS=Homo sapiens OX=9606 GN=MET PE=1 SV=4	2.304000	Up	0.000365	MET	155.54	0.979	1.038	1.058	1.09	0.952	0.714	1.109	0.9	1.357	1.59	0.991	1.059	0.985	1.33	1.242	1.527	0.762	0.704	1.012	0.666	0.786	0.794	0.727	0.548	0.599	1.011	0.664	0.613	0.938	1.015	0.708	0.69	1.731	1.038	1.068	2.186	2.035	1.608	0.986
hsa04919 Thyroid hormone signaling pathway	0.676095	6	0.89	Q92769	Histone deacetylase 2 OS=Homo sapiens OX=9606 GN=HDAC2 PE=1 SV=2	1.653000	Up	0.003061	HDAC2	55.364	1.152	1.056	0.948	0.947	1.213	0.949	1.033	0.962	1.203	1.314	0.968	1.244	1	0.827	1.237	0.769	0.992	0.983	0.882	0.836	0.876	0.802	0.997	0.75	0.562	0.429	0.782	0.437	0.879	0.897	0.757	0.818	0.945	0.937	1.179	0.974	1.675	1.56	0.698
hsa04919 Thyroid hormone signaling pathway	0.676095	6	0.89	P42224	Signal transducer and activator of transcription 1-alpha/beta OS=Homo sapiens OX=9606 GN=STAT1 PE=1 SV=2	1.569000	Up	0.002699	STAT1	87.334	2.318	1.942	1.399	1.168	2.287	0.84	2.212	1.014	2.317	2.187	0.836	0.853	1.728	1.242	3.09	1.863	0.565	0.556	1.386	0.53	0.541	0.548	0.602	0.59	0.452	0.613	0.62	0.498	1.206	1.104	0.668	0.662	0.799	0.666	0.732	0.506	0.627	0.546	0.633
hsa04919 Thyroid hormone signaling pathway	0.676095	6	0.89	Q8N3E9	"1-phosphatidylinositol 4,5-bisphosphate phosphodiesterase delta-3 OS=Homo sapiens OX=9606 GN=PLCD3 PE=1 SV=3"	2.723000	Up	0.001537	PLCD3	89.257				1.17	1.406	1.009	1.155	0.988												0.814	0.989	0.895	0.869	0.802										0.849	2.479	1.837	1.507	1.295
hsa04919 Thyroid hormone signaling pathway	0.676095	6	0.89	P63261	"Actin, cytoplasmic 2 OS=Homo sapiens OX=9606 GN=ACTG1 PE=1 SV=1"	1.864000	Up	0.000225	ACTG1	41.792	1.788	2.635	3.176	0.733	0.893	1.087	1.201	0.736	0.698	0.888	0.846	1.351	0.837	0.807	0.859	0.452	1.475	1.883	1.668	0.748	0.965	0.795	0.902	0.807	1.522	0.57	0.931	1.214	0.831	0.855	1.152	0.97	0.977	1.28	1.343	0.878	0.852	0.816	0.498
hsa04919 Thyroid hormone signaling pathway	0.676095	6	0.89	P60709	"Actin, cytoplasmic 1 OS=Homo sapiens OX=9606 GN=ACTB PE=1 SV=1"	1.564000	Up	0.000241	ACTB	41.736	1.678	2.529	2.23	0.969	0.729	0.89	0.889	0.907	0.798	0.867	1.01	1.044	0.709	0.827	0.846	0.765	1.478	1.737	1.188	0.818	0.827	0.892	0.926	0.872	0.812	0.578	0.704	0.762	0.914	1.053	0.904	0.861	0.988	1.316	0.821	1.138	1.008	1.001	0.601
hsa04919 Thyroid hormone signaling pathway	0.676095	6	0.89	Q15382	GTP-binding protein Rheb OS=Homo sapiens OX=9606 GN=RHEB PE=1 SV=1	1.559000	Up	0.002285	RHEB	20.497	1.112	1.292	1.082	1.243	1.294	1.379	1.16	1.022	1.155	1.038	1.019	1.189	0.847	0.716	1.018	1.196	0.789	0.711	0.978	0.904	0.907	0.85	0.977	0.983	0.951	0.761	0.87	0.796	0.892	0.825	0.759	0.687	1.128	1.11	0.812	1.504	1.248	1.314	0.548
hsa00562 Inositol phosphate metabolism	0.992881	1	0.21	Q8N3E9	"1-phosphatidylinositol 4,5-bisphosphate phosphodiesterase delta-3 OS=Homo sapiens OX=9606 GN=PLCD3 PE=1 SV=3"	2.723000	Up	0.001537	PLCD3	89.257				1.17	1.406	1.009	1.155	0.988												0.814	0.989	0.895	0.869	0.802										0.849	2.479	1.837	1.507	1.295
hsa05034 Alcoholism	0.107002	10	1.55	O75367	Core histone macro-H2A.1 OS=Homo sapiens OX=9606 GN=H2AFY PE=1 SV=4	1.593000	Up	0.001343	H2AFY	39.617	1.458	1.057	0.97	0.893	1.521	1.215	1.251	1.422	1.492	1.021	0.683	1.023	1.309	1.143	1.226	0.941	0.966	0.697	0.972	0.847	0.91	0.89	1.105	0.736	0.533	0.553	0.706	0.506	1.157	1.013	0.926	0.82	0.976	1.156	1.616	1.062	1.399	1.158	0.685
hsa05034 Alcoholism	0.107002	10	1.55	P16104	Histone H2AX OS=Homo sapiens OX=9606 GN=H2AFX PE=1 SV=2	1.830000	Up	0.006461	H2AFX	15.144	2.065	1.329	0.798	0.88	1.267	1.6	1.531	1.183	1.026	1.192	1.072	1.226	1.627	1.34	1.534	0.805	1.016	0.676	1.038	1.006	1.106	0.768	1.677	1.168	0.817	0.404	0.766	0.678	2.052	1.137	0.776	0.655	0.754	1.21	0.873	0.546	1.051	1.169	0.368
hsa05034 Alcoholism	0.107002	10	1.55	P62805	Histone H4 OS=Homo sapiens OX=9606 GN=H4C1 PE=1 SV=2	1.647000	Up	0.000055	H4C1	11.367	1.448	1.13	0.883	0.859	1.295	0.983	1.046	1.011	0.944	0.91	0.929	1.231	0.926	0.908	0.944	0.851	1.109	0.768	0.75	0.844	0.928	0.9	1.461	1.19	0.721	0.631	0.834	0.544	1.347	0.957	0.861	0.747	0.983	1.222	1.631	1.268	1.317	1.164	0.684
hsa05034 Alcoholism	0.107002	10	1.55	Q6DRA6	Putative histone H2B type 2-D OS=Homo sapiens OX=9606 GN=HIST2H2BD PE=5 SV=3	2.604000	Up	0.022323	HIST2H2BD	18.018	1.224	1.31	1.142	0.698	0.847	0.985	0.941	1.041									1.222	1.221	0.942	0.729	1.076	0.881	1.071	0.974										1.247	5.788	1.793	2.505	2.177
hsa05034 Alcoholism	0.107002	10	1.55	Q71UI9	Histone H2A.V OS=Homo sapiens OX=9606 GN=H2AFV PE=1 SV=3	1.840000	Up	0.000218	H2AFV	13.509	1.742	1.461	0.976	0.869	1.38	1.168	0.958	0.916	0.882	0.986	0.84	2.219	1.025	1.094	1.074	0.496	1.229	0.815	0.976	0.862	1.006	0.995	1.278	1.257	1.018	0.368	0.731	0.374	1.313	0.971	0.768	0.715	1.186	1.694	1.635	1.459	1.403	1.08	0.518
hsa05034 Alcoholism	0.107002	10	1.55	Q92769	Histone deacetylase 2 OS=Homo sapiens OX=9606 GN=HDAC2 PE=1 SV=2	1.653000	Up	0.003061	HDAC2	55.364	1.152	1.056	0.948	0.947	1.213	0.949	1.033	0.962	1.203	1.314	0.968	1.244	1	0.827	1.237	0.769	0.992	0.983	0.882	0.836	0.876	0.802	0.997	0.75	0.562	0.429	0.782	0.437	0.879	0.897	0.757	0.818	0.945	0.937	1.179	0.974	1.675	1.56	0.698
hsa05034 Alcoholism	0.107002	10	1.55	P20671	Histone H2A type 1-D OS=Homo sapiens OX=9606 GN=H2AC7 PE=1 SV=2	1.759000	Up	0.000360	H2AC7	14.107																																		0.997	0.777	0.74	0.878	0.867
hsa05034 Alcoholism	0.107002	10	1.55	Q71DI3	Histone H3.2 OS=Homo sapiens OX=9606 GN=HIST2H3A PE=1 SV=3	1.857000	Up	0.004542	HIST2H3A	15.388	1.68	1.108	1.588	0.948	0.659	0.948	0.814	0.484	1.177	1.051	1.134	1.434					0.481	0.46	1.828	0.266	0.255	0.423	0.972	0.785	0.33	0.424	0.31	0.24						0.698	0.559	0.815	1.052	1.107
hsa05034 Alcoholism	0.107002	10	1.55	Q9P0M6	Core histone macro-H2A.2 OS=Homo sapiens OX=9606 GN=H2AFY2 PE=1 SV=3	1.666000	Up	0.042879	H2AFY2	40.058	1.353	1.26	1.062	1.058	1.423	1.057	1.025	1.644	1.2	1.121	0.841	1.051	1.358	1.045	1.169	1.026	0.925	0.61	0.878	0.918	1.203	0.983	1.323	0.756	0.816	0.927	1.044	0.949	1.163	0.994	0.89	0.775	1.257	1.085	2.237	0.738	1.424	0.849	0.718
hsa05034 Alcoholism	0.107002	10	1.55	Q7L7L0	Histone H2A type 3 OS=Homo sapiens OX=9606 GN=HIST3H2A PE=1 SV=3	1.704000	Up	0.002397	HIST3H2A	14.121																																		0.759	1.194	0.845	1.049	1.01
hsa05204 Chemical carcinogenesis	0.978052	1	0.28	P43353	Aldehyde dehydrogenase family 3 member B1 OS=Homo sapiens OX=9606 GN=ALDH3B1 PE=1 SV=1	1.918000	Up	0.006122	ALDH3B1	51.839	1.504	1.763	1.009	2.092	2.004	2.004	2.524	1.515	1.895	1.85	0.916	0.928	1.376	1.53	1.54	1.133	0.483	0.535	0.908	0.557	0.399	0.41	0.524	0.791	0.531	0.519	0.461	0.622	0.88	1.137	0.48	0.434	0.8	1.098	0.686	1.502	0.798	1.328	0.587
hsa05223 Non-small cell lung cancer	0.554664	4	1.03	P00533	Epidermal growth factor receptor OS=Homo sapiens OX=9606 GN=EGFR PE=1 SV=2	1.531000	Up	0.000056	EGFR	134.28	2.098	1.239	0.707	1.54	1.71	1.366	1.624	1.29	1.393	1.283	0.822	1.169	1.319	0.995	1.61	1.181	0.842	0.819	0.682	0.812	0.902	0.928	0.91	0.878	0.845	1.138	0.849	0.755	0.951	1.024	0.654	0.699	1	1.13	0.936	1.149	1.313	1.19	0.722
hsa05223 Non-small cell lung cancer	0.554664	4	1.03	Q13043	Serine/threonine-protein kinase 4 OS=Homo sapiens OX=9606 GN=STK4 PE=1 SV=2	2.022000	Up	0.000004	STK4	55.63	1.049	1.261	1.28	1.497	1.16	1.197	1.581	1.525	1.106	1.229	1.11	1.373	1.185	1.379	1.356	1.445	0.707	0.728	1.267	0.566	0.826	0.788	0.797	0.882	0.339	0.773	0.423	0.468	0.926	1.135	0.632	0.73	1.165	1.218	0.962	1.348	0.938	1.325	0.67
hsa05223 Non-small cell lung cancer	0.554664	4	1.03	P06400	Retinoblastoma-associated protein OS=Homo sapiens OX=9606 GN=RB1 PE=1 SV=2	1.674000	Up	0.000123	RB1	106.16																																		1.246	1.504	1.282	1.659	1.365
hsa05223 Non-small cell lung cancer	0.554664	4	1.03	Q92466	DNA damage-binding protein 2 OS=Homo sapiens OX=9606 GN=DDB2 PE=1 SV=1	3.189000	Up	0.000015	DDB2	47.863	2.015	1.535	0.451	1.793	1.755	1.39	1.341	2.004	1.633	1.686	1.109	0.941	1.707	1.306	1.784	0.709	0.519	0.369	0.479	0.62	0.591	0.633	0.623	0.545	0.497	0.89	0.616	0.556	0.759	1.059	0.549	0.488	1.339	0.743	0.95	1.59	1.158	1.713	0.327
hsa04928 Parathyroid hormone synthesis, secretion and action	0.702826	4	0.85	P00533	Epidermal growth factor receptor OS=Homo sapiens OX=9606 GN=EGFR PE=1 SV=2	1.531000	Up	0.000056	EGFR	134.28	2.098	1.239	0.707	1.54	1.71	1.366	1.624	1.29	1.393	1.283	0.822	1.169	1.319	0.995	1.61	1.181	0.842	0.819	0.682	0.812	0.902	0.928	0.91	0.878	0.845	1.138	0.849	0.755	0.951	1.024	0.654	0.699	1	1.13	0.936	1.149	1.313	1.19	0.722
hsa04928 Parathyroid hormone synthesis, secretion and action	0.702826	4	0.85	Q12802	A-kinase anchor protein 13 OS=Homo sapiens OX=9606 GN=AKAP13 PE=1 SV=2	2.324000	Up	0.003179	AKAP13	307.55				0.942	0.962	1.297	0.897	0.868	0.776	0.762	1.27	0.809	1.201	1.165	1.158	1.732				0.822	0.895	0.786	0.892	0.97	0.57	0.551	0.86	0.439	1.173	1.286	0.801	1.055	1.396	1.575	1.243	1.259	1.506	1.563	1.095
hsa04928 Parathyroid hormone synthesis, secretion and action	0.702826	4	0.85	P10415	Apoptosis regulator Bcl-2 OS=Homo sapiens OX=9606 GN=BCL2 PE=1 SV=2	1.605000	Up	0.001498	BCL2	26.266	1.507	0.999	0.441	0.684	1.79	1.021	1.203	0.979	0.686	1.018	0.989	3.809	1.513	1.016	0.998	0.842	0.544	0.575	0.536	0.753	0.688	0.748	0.867	1.133	1.261	1.032	0.841	0.967	1.638	1.101	0.68	0.799	1.347	1.261	1.234	0.817	1.223	1.065	0.969
hsa04928 Parathyroid hormone synthesis, secretion and action	0.702826	4	0.85	Q14573	"Inositol 1,4,5-trisphosphate receptor type 3 OS=Homo sapiens OX=9606 GN=ITPR3 PE=1 SV=2"	2.506000	Up	0.002857	ITPR3	304.1	0.706	0.803	1.093	0.868	0.953	1.221	0.99	1.007	1.082	1.125	0.86	0.908	1.13	1.037	0.996	1.119	1.073	1.027	1.212	0.618	0.776	0.762	0.736	0.806	0.592	0.637	0.744	0.605	1.013	0.867	0.685	0.657	0.936	1.23	2.039	2.713	1.432	1.376	0.703
hsa04976 Bile secretion	0.938594	1	0.38	Q6PIU2	Neutral cholesterol ester hydrolase 1 OS=Homo sapiens OX=9606 GN=NCEH1 PE=1 SV=3	1.961000	Up	0.000016	NCEH1	45.807	1.213	1.187	1.439	1.326	0.992	1.193	1.089	1.253	1.645	1.18	0.901	1.031	0.898	1.033	1.54	1.458	0.709	0.703	1.268	0.758	0.904	0.729	0.797	0.734	0.699	1.13	0.85	0.762	0.855	0.964	0.915	0.777	1.587	1.337	1.102	1.745	1.189	1.532	0.842
hsa05222 Small cell lung cancer	0.456975	6	1.11	P26006	Integrin alpha-3 OS=Homo sapiens OX=9606 GN=ITGA3 PE=1 SV=5	1.627000	Up	0.003140	ITGA3	116.61	1.241	1.675	1.118	1.451	1.54	1.094	1.743	1.339	2.186	1.455	0.956	1.129	1.196	1.2	1.822	1.403	0.554	0.573	1.057	0.673	0.748	0.67	0.768	0.817	0.688	0.81	0.636	0.724	0.95	1.057	0.685	0.804	0.948	1.139	1.736	1.342	1.023	0.838	0.893
hsa05222 Small cell lung cancer	0.456975	6	1.11	P61244	Protein max OS=Homo sapiens OX=9606 GN=MAX PE=1 SV=1	1.539000	Up	0.000004	MAX	18.275	1.59	1.229	0.814	0.897	1.111	0.774	1.081	0.974	1.041	1.575	0.98	1.132	0.862	0.942	1.18	0.52	0.755	0.647	0.816	0.619	0.72	0.818	1.28	1.048	1.224	0.417	0.849	0.65	1.038	1.095	0.721	0.74	1.054	0.987	1.288	1.051	1.222	1.146	0.703
hsa05222 Small cell lung cancer	0.456975	6	1.11	P06400	Retinoblastoma-associated protein OS=Homo sapiens OX=9606 GN=RB1 PE=1 SV=2	1.674000	Up	0.000123	RB1	106.16																																		1.246	1.504	1.282	1.659	1.365
hsa05222 Small cell lung cancer	0.456975	6	1.11	Q92466	DNA damage-binding protein 2 OS=Homo sapiens OX=9606 GN=DDB2 PE=1 SV=1	3.189000	Up	0.000015	DDB2	47.863	2.015	1.535	0.451	1.793	1.755	1.39	1.341	2.004	1.633	1.686	1.109	0.941	1.707	1.306	1.784	0.709	0.519	0.369	0.479	0.62	0.591	0.633	0.623	0.545	0.497	0.89	0.616	0.556	0.759	1.059	0.549	0.488	1.339	0.743	0.95	1.59	1.158	1.713	0.327
hsa05222 Small cell lung cancer	0.456975	6	1.11	Q12933	TNF receptor-associated factor 2 OS=Homo sapiens OX=9606 GN=TRAF2 PE=1 SV=2	1.636000	Up	0.015384	TRAF2	55.859	0.842	0.754	0.605	0.894	0.94	0.932	0.908	0.973									0.804	0.792	0.817	1.105	1.083	0.831	0.956	0.922										1.481	0.892	1.194	1.515	1.724
hsa05222 Small cell lung cancer	0.456975	6	1.11	P10415	Apoptosis regulator Bcl-2 OS=Homo sapiens OX=9606 GN=BCL2 PE=1 SV=2	1.605000	Up	0.001498	BCL2	26.266	1.507	0.999	0.441	0.684	1.79	1.021	1.203	0.979	0.686	1.018	0.989	3.809	1.513	1.016	0.998	0.842	0.544	0.575	0.536	0.753	0.688	0.748	0.867	1.133	1.261	1.032	0.841	0.967	1.638	1.101	0.68	0.799	1.347	1.261	1.234	0.817	1.223	1.065	0.969
hsa03013 RNA transport	0.826484	9	0.78	Q9HAV4	Exportin-5 OS=Homo sapiens OX=9606 GN=XPO5 PE=1 SV=1	2.227000	Up	0.000039	XPO5	136.31	1.094	0.97	1.978	0.99	1.487	0.763	0.92	1.132					1.112	1.011	1.129	1.498	0.613	0.74	2.12	0.89	1.17	0.975	0.93	0.725					0.957	0.898	0.745	0.777	1.542	1.243	1.198	1.135	1.835	1.603	0.906
hsa03013 RNA transport	0.826484	9	0.78	O15234	Protein CASC3 OS=Homo sapiens OX=9606 GN=CASC3 PE=1 SV=2	1.565000	Up	0.000165	CASC3	76.277	1.441	1.182	0.794	1.334	1.743	0.942	1.62	1.506	1.117	1.5	0.866	1.54	2.004	1.603	1.862	1.106	0.704	0.732	1.099	0.718	0.828	0.808	1.047	0.849	0.69	0.574	0.752	0.641	1.243	1.265	0.768	1.018	1.33	1.025	0.937	1.027	0.907	0.861	0.683
hsa03013 RNA transport	0.826484	9	0.78	Q14974	Importin subunit beta-1 OS=Homo sapiens OX=9606 GN=KPNB1 PE=1 SV=2	1.542000	Up	0.000000	KPNB1	97.169	0.981	1.073	1.237	1.11	1.103	1.032	1.118	1.198	1.077	1.492	1.046	0.972	1.046	1.045	1.077	1.194	0.896	0.854	1.172	0.846	0.928	0.952	0.984	0.927	0.865	0.668	0.831	0.745	0.917	1.047	0.858	0.948	1.308	1.145	1.137	1.209	1.334	1.244	0.819
hsa03013 RNA transport	0.826484	9	0.78	P60842	Eukaryotic initiation factor 4A-I OS=Homo sapiens OX=9606 GN=EIF4A1 PE=1 SV=1	1.752000	Up	0.000000	EIF4A1	46.153	1.096	1.054	1.181	1.161	1.246	1.193	1.268	1.347	1.175	1.502	1.143	1.227	1.051	1.146	1.286	1.225	0.722	0.733	1.287	0.751	0.768	0.767	0.847	0.961	0.779	0.599	0.705	0.734	0.916	0.976	0.789	0.825	1.407	1.324	1.342	1.33	1.423	1.252	0.822
hsa03013 RNA transport	0.826484	9	0.78	Q8IYB3	Serine/arginine repetitive matrix protein 1 OS=Homo sapiens OX=9606 GN=SRRM1 PE=1 SV=2	1.510000	Up	0.004517	SRRM1	102.33	0.825	0.954	0.88	0.893	1.08	1.027	1.098	0.93	1.155	0.863	0.997	0.965	0.938	0.956	1.211	0.781	1.08	0.925	0.902	0.936	1.164	1.054	1.268	0.861	0.628	0.934	0.856	0.769	0.759	1.076	0.847	0.966	1.035	1.169	1.106	0.98	1.546	1.62	0.639
hsa03013 RNA transport	0.826484	9	0.78	Q96J01	THO complex subunit 3 OS=Homo sapiens OX=9606 GN=THOC3 PE=1 SV=1	1.557000	Up	0.000035	THOC3	38.771	1.041	0.958	0.858	0.902	1.336	1.215	1.11	1.271	0.999	1.654	0.824	1.358					0.919	0.848	0.956	0.812	0.93	0.798	1.03	0.854	0.997	1.301	1.131	0.933						1.127	1.334	1.087	1.219	1.318
hsa03013 RNA transport	0.826484	9	0.78	P63279	SUMO-conjugating enzyme UBC9 OS=Homo sapiens OX=9606 GN=UBE2I PE=1 SV=1	1.814000	Up	0.000096	UBE2I	18.007	1.481	1.568	1.065	1.075	1.187	1.101	1.39	1.229	1.27	1.561	1.007	1.244	0.93	1.113	1.337	1.282	0.587	0.616	0.834	0.609	0.608	0.691	0.961	1.149	0.653	0.469	0.648	0.513	0.892	0.751	0.659	0.673	1.13	1.215	1.389	1.141	0.878	0.925	0.789
hsa03013 RNA transport	0.826484	9	0.78	P63165	Small ubiquitin-related modifier 1 OS=Homo sapiens OX=9606 GN=SUMO1 PE=1 SV=1	2.367000	Up	0.000136	SUMO1	11.557	1.664	1.682	1.674	1.005	1.365	1.512	1.83	1.355	1.908	1.665	0.919	1.287	1.046	0.932	1.855	0.699	0.719	0.743	1.447	0.512	0.555	0.609	0.657	0.645	1.051	0.558	0.758	0.7	0.831	0.948	0.68	0.552	1.064	1.651	0.933	0.786	0.726	0.792	0.322
hsa03013 RNA transport	0.826484	9	0.78	Q9Y5S9	RNA-binding protein 8A OS=Homo sapiens OX=9606 GN=RBM8A PE=1 SV=1	1.539000	Up	0.000123	RBM8A	19.889	1.165	1.014	0.801	0.992	1.091	0.944	0.921	0.916	0.88	0.84	0.959	1.37	0.942	0.934	0.836	0.952	1.053	0.749	0.921	0.86	0.734	0.831	1.092	1.338	1.202	0.765	0.695	0.746	1.048	0.848	0.81	0.815	1.278	0.928	1.367	1.248	1.358	1.084	0.745
hsa04145 Phagosome	0.00889311	21	1.72	P07437	Tubulin beta chain OS=Homo sapiens OX=9606 GN=TUBB PE=1 SV=2	1.679000	Up	0.000117	TUBB	49.67	1.091	1.114	2.026	1.093	1.213	1.066	1.296	1.051	1.162	1.297	1.357	1.056	1.142	1.032	1.075	1.041	0.543	0.643	2.023	0.684	0.762	0.61	0.874	0.824	0.655	0.495	0.666	0.563	1	0.816	0.562	0.587	1.352	0.995	0.895	0.952	0.777	0.933	0.601
hsa04145 Phagosome	0.00889311	21	1.72	P18084	Integrin beta-5 OS=Homo sapiens OX=9606 GN=ITGB5 PE=1 SV=1	1.831000	Up	0.004185	ITGB5	88.053				1.437	1.139	1.832	1.349	0.667	1.079	1.025	1.251	1.449								1.135	0.997	1.005	0.775	1.055	0.545	0.656	0.532	0.587						1.065	0.693	1.029	1.033	1.491
hsa04145 Phagosome	0.00889311	21	1.72	Q03518	Antigen peptide transporter 1 OS=Homo sapiens OX=9606 GN=TAP1 PE=1 SV=2	1.729000	Up	0.000181	TAP1	87.217	1.072	1.299	2.02	1.023	0.842	1.092	0.938	1.096	0.913	0.969	1.402	0.96	1.022	1.131	1.302	2.086	0.701	0.734	1.726	0.752	0.706	0.719	0.811	0.841	0.748	0.976	1.011	0.797	1.036	0.95	0.689	0.853	1.142	0.866	0.881	1.38	0.945	1.353	0.709
hsa04145 Phagosome	0.00889311	21	1.72	P01903	"HLA class II histocompatibility antigen, DR alpha chain OS=Homo sapiens OX=9606 GN=HLA-DRA PE=1 SV=1"	1.634000	Up	0.045102	HLA-DRA	28.607	0.894	0.891	1.222	1.013	0.794	1.327	0.783	1.091	0.707	0.586	2.126	0.915	0.583	0.82	0.744	1.05	0.734	0.683	1.127	0.948	0.874	0.782	0.935	1.375	1.346	0.845	0.851	0.824	1.072	0.804	0.791	0.86	1.111	1.108	0.694	1.632	0.81	1.876	0.901
hsa04145 Phagosome	0.00889311	21	1.72	P28068	"HLA class II histocompatibility antigen, DM beta chain OS=Homo sapiens OX=9606 GN=HLA-DMB PE=1 SV=1"	1.765000	Up	0.004017	HLA-DMB	28.943	1.262	0.996	1.759	1.4	0.748	0.983	0.9	0.948									0.397	0.4	1.277	0.351	0.432	0.413	0.718	1.297										1.032	0.883	1.48	0.996	1.685
hsa04145 Phagosome	0.00889311	21	1.72	Q15080	Neutrophil cytosol factor 4 OS=Homo sapiens OX=9606 GN=NCF4 PE=1 SV=2	1.606000	Up	0.018459	NCF4	39.031	1.151	1.006	1.578	1.359	0.878	1.362	1.034	0.988	1.01	0.834	1.3	1.582	0.646	0.904	0.758	1.396	0.679	0.732	1.402	0.537	0.623	0.488	0.944	0.804	0.668	0.886	0.699	0.648	0.854	1.024	0.373	0.594	0.912	1.299	0.689	1.527	1.07	1.573	0.458
hsa04145 Phagosome	0.00889311	21	1.72	P11215	Integrin alpha-M OS=Homo sapiens OX=9606 GN=ITGAM PE=1 SV=2	2.319000	Up	0.004677	ITGAM	127.18	1.284	0.915	1.296	0.994	0.695	0.958	1.003	0.813	0.924	0.798	1.254	2.383	0.548	0.927	0.812	1.764	0.71	0.705	1.278	0.326	0.413	0.435	0.6	0.503	0.527	0.712	0.451	0.554	0.572	0.66	0.309	0.419	0.941	1.39	0.547	1.088	0.638	1.343	0.472
hsa04145 Phagosome	0.00889311	21	1.72	P01889	"HLA class I histocompatibility antigen, B alpha chain OS=Homo sapiens OX=9606 GN=HLA-B PE=1 SV=3"	1.526000	Up	0.030215	HLA-B	40.46	0.544	1.006	1.671	1.911	1.208	1.808	1.105	1.308	0.965	1.078	1.341	1.427	0.899	1.474	1.697	1.994	0.624	0.644	1.874	1.192	0.966	0.935	1.012	1.284	1.032	1.019	0.829	1.028	1.353	1.642	0.89	1.046	1.219	0.965	0.796	0.945	0.492	1.069	0.569
hsa04145 Phagosome	0.00889311	21	1.72	P63261	"Actin, cytoplasmic 2 OS=Homo sapiens OX=9606 GN=ACTG1 PE=1 SV=1"	1.864000	Up	0.000225	ACTG1	41.792	1.788	2.635	3.176	0.733	0.893	1.087	1.201	0.736	0.698	0.888	0.846	1.351	0.837	0.807	0.859	0.452	1.475	1.883	1.668	0.748	0.965	0.795	0.902	0.807	1.522	0.57	0.931	1.214	0.831	0.855	1.152	0.97	0.977	1.28	1.343	0.878	0.852	0.816	0.498
hsa04145 Phagosome	0.00889311	21	1.72	P04350	Tubulin beta-4A chain OS=Homo sapiens OX=9606 GN=TUBB4A PE=1 SV=2	2.415000	Up	0.005701	TUBB4A	49.585	1.233	0.863	0.718	1.046	0.995	0.275	0.651	2.073	0.795	1.306	0.917	3.717	1.202	1.495	0.883	1.146	0.854	0.661	0.566	0.464	0.309	0.535	0.322	0.521	0.55	0.62	0.542	0.749	0.696	0.963	0.642	0.551	2.065	2.166	1.053	1.017	0.888	0.904	0.556
hsa04145 Phagosome	0.00889311	21	1.72	Q9BUF5	Tubulin beta-6 chain OS=Homo sapiens OX=9606 GN=TUBB6 PE=1 SV=1	1.587000	Up	0.000060	TUBB6	49.857	1.859	1.78	0.814	1.046	1.66	1.419	1.625	1.229	1.156	1.417	1.022	1.687	1.141	1.375	1.231	1.064	0.765	0.679	0.835	0.66	0.812	0.667	0.866	0.826	0.729	0.929	0.74	0.686	1.07	1.28	0.577	0.628	1.111	0.939	1.194	1.269	0.854	1.018	0.608
hsa04145 Phagosome	0.00889311	21	1.72	Q13509	Tubulin beta-3 chain OS=Homo sapiens OX=9606 GN=TUBB3 PE=1 SV=2	1.933000	Up	0.013918	TUBB3	50.432	1.278	1.087	0.961	1.579	1.255	1.483	1.468	2.08	1.365	1.53	0.781	1.894	1.575	1.336	1.076	0.993	0.365	0.355	0.997	0.608	0.53	0.642	0.629	0.618	0.43	0.839	0.392	0.434	0.987	0.845	0.262	0.184	1.555	2.112	0.765	1.108	0.863	0.849	0.314
hsa04145 Phagosome	0.00889311	21	1.72	P05107	Integrin beta-2 OS=Homo sapiens OX=9606 GN=ITGB2 PE=1 SV=2	2.381000	Up	0.000381	ITGB2	84.781	1.375	1.185	1.403	1.472	0.979	1.653	1.311	1.125	1.018	0.768	1.264	1.706	0.872	1.091	1.316	2.276	0.712	0.666	1.35	0.4	0.431	0.466	0.638	0.641	0.386	0.679	0.438	0.407	0.756	0.829	0.615	0.612	1.182	1.39	0.686	1.582	0.816	1.397	0.646
hsa04145 Phagosome	0.00889311	21	1.72	P04839	Cytochrome b-245 heavy chain OS=Homo sapiens OX=9606 GN=CYBB PE=1 SV=2	2.091000	Up	0.001920	CYBB	65.335	1.328	1.047	1.705	1.617	0.896	1.508	1.326	0.992	1.234	0.849	2.139	1.716	0.757	1.296	1.349	2.242	0.838	0.797	1.309	0.483	0.604	0.512	0.699	0.682	0.491	0.583	0.66	0.803	0.768	0.988	0.436	0.607	1.256	1.1	0.593	1.122	0.907	1.468	0.754
hsa04145 Phagosome	0.00889311	21	1.72	P60709	"Actin, cytoplasmic 1 OS=Homo sapiens OX=9606 GN=ACTB PE=1 SV=1"	1.564000	Up	0.000241	ACTB	41.736	1.678	2.529	2.23	0.969	0.729	0.89	0.889	0.907	0.798	0.867	1.01	1.044	0.709	0.827	0.846	0.765	1.478	1.737	1.188	0.818	0.827	0.892	0.926	0.872	0.812	0.578	0.704	0.762	0.914	1.053	0.904	0.861	0.988	1.316	0.821	1.138	1.008	1.001	0.601
hsa04145 Phagosome	0.00889311	21	1.72	Q03519	Antigen peptide transporter 2 OS=Homo sapiens OX=9606 GN=TAP2 PE=1 SV=1	2.027000	Up	0.000316	TAP2	75.663	0.954	1.12	1.507	1.113	1.07	1.284	1.256	1.178	0.886	0.939	1.21	1.026	0.984	1.167	1.093	1.925	0.804	0.753	1.299	0.718	0.753	0.718	0.922	0.774	0.591	0.805	0.895	0.703	1.128	0.978	0.768	0.774	1.119	0.861	0.949	1.539	1.317	1.642	0.708
hsa04145 Phagosome	0.00889311	21	1.72	P01920	"HLA class II histocompatibility antigen, DQ beta 1 chain OS=Homo sapiens OX=9606 GN=HLA-DQB1 PE=1 SV=2"	2.045000	Up	0.010178	HLA-DQB1	29.991	1.01	0.501	1.726	0.864	0.6	0.349	0.756	1.947	0.665	0.776	5.453	2.123	0.599	1.231	0.728	0.871	0.564	0.654	1.592	0.396	0.432	0.25	0.726	1.576	0.46	1.053	1.159	1.065	0.898	1.09	0.55	0.507	0.972	0.903	0.837	1.593	0.425	0.838	0.561
hsa04145 Phagosome	0.00889311	21	1.72	P31146	Coronin-1A OS=Homo sapiens OX=9606 GN=CORO1A PE=1 SV=4	1.929000	Up	0.002576	CORO1A	51.026	1.163	1.324	1.477	1.324	1	1.227	1.125	0.991	1.043	0.923	1.441	1.26	0.839	1.313	1.295	1.804	0.572	0.606	1.406	0.563	0.499	0.649	1.055	1.165	0.479	0.686	0.579	0.563	1.163	1.239	0.558	0.72	1.007	1.137	0.563	1.095	0.669	1.438	0.489
hsa04145 Phagosome	0.00889311	21	1.72	P02786	Transferrin receptor protein 1 OS=Homo sapiens OX=9606 GN=TFRC PE=1 SV=2	1.523000	Up	0.025836	TFRC	84.87	1.238	1.187	1.669	0.896	0.977	0.937	1.125	1.19	1.068	1.079	0.972	1.699	1.769	1.149	1.205	1.322	0.867	0.864	1.731	1.477	1.223	1.438	0.968	0.691	0.684	1.027	0.751	0.843	1.33	1.099	0.957	0.861	1.202	1.666	0.93	1.184	1.256	0.644	1.035
hsa04145 Phagosome	0.00889311	21	1.72	P05164	Myeloperoxidase OS=Homo sapiens OX=9606 GN=MPO PE=1 SV=1	1.978000	Up	0.021321	MPO	83.868	1.304	0.677	1.416	0.35	0.309	0.273	0.341	0.522	0.557	0.573	0.835	2.721	0.516	0.561	0.47	1.075	0.917	0.781	1.487	0.254	0.327	0.417	0.556	0.532	0.601	0.806	0.549	0.579	1.753	0.659	0.474	0.539	0.854	1.47	0.398	0.766	0.708	1.227	0.495
hsa04145 Phagosome	0.00889311	21	1.72	P08637	Low affinity immunoglobulin gamma Fc region receptor III-A OS=Homo sapiens OX=9606 GN=FCGR3A PE=1 SV=2	1.917000	Up	0.021897	FCGR3A	29.089	1.208	1.322	2.144	2.393	1.079	2.504	1.395	1.345	1.257	1.154	2.034	1.413	0.984	1.086	1.252	2.295	0.543	0.618	1.332	0.524	0.563	0.589	0.687	0.662	0.637	0.712	0.587	0.58	0.751	0.759	0.616	0.623	1.059	1.085	0.346	0.65	0.578	1.222	0.553
hsa00240 Pyrimidine metabolism	0.277106	5	1.41	P27708	CAD protein OS=Homo sapiens OX=9606 GN=CAD PE=1 SV=3	1.557000	Up	0.000257	CAD	242.98	1.287	1.213	1.126	1.41	1.105	1.067	1.392	1.002	1.177	1.588	1.278	1.099	1.229	1.258	1.314	1.577	0.825	0.863	1.069	0.805	0.885	0.847	0.901	0.849	0.696	1.06	0.84	0.841	0.955	1.111	0.837	0.842	1.281	0.839	1.316	0.998	0.997	1.056	0.813
hsa00240 Pyrimidine metabolism	0.277106	5	1.41	P27707	Deoxycytidine kinase OS=Homo sapiens OX=9606 GN=DCK PE=1 SV=1	1.772000	Up	0.000001	DCK	30.518	1.331	1.203	1.463	1.652	1.437	1.465	1.528	1.726					0.954	1.407	1.346	1.686	0.648	0.623	1.493	0.575	0.62	0.688	1.119	1.149					0.908	1.079	0.566	0.657	1.146	1.017	0.931	0.925	0.939	1.159	0.516
hsa00240 Pyrimidine metabolism	0.277106	5	1.41	Q9H773	dCTP pyrophosphatase 1 OS=Homo sapiens OX=9606 GN=DCTPP1 PE=1 SV=1	2.405000	Up	0.003039	DCTPP1	18.681	1.444	1.089	1.316	1.02	1.312	0.939	1.095	1.287	1.046	1.226	1.385	2.223	1.434	1.118	0.994	0.922	0.684	0.719	1.945	0.623	0.64	0.689	0.66	0.821	0.835	0.792	0.674	0.684	1.004	0.947	0.428	0.496	1.67	2.042	0.972	2.023	1.159	0.914	0.534
hsa00240 Pyrimidine metabolism	0.277106	5	1.41	Q12882	Dihydropyrimidine dehydrogenase [NADP(+)] OS=Homo sapiens OX=9606 GN=DPYD PE=1 SV=2	1.768000	Up	0.000436	DPYD	111.4	1.023	1.016	0.988	1.345	0.734	1.125	1.159	1.015	1.419	1.012	0.98	1.113	1.108	1.379	1.053	1.396	0.868	0.868	0.947	0.868	1.007	0.899	0.84	0.872	0.718	1.258	0.866	0.831	0.928	1.081	0.774	0.973	1.098	0.939	1.353	1.918	1.325	1.166	0.847
hsa00240 Pyrimidine metabolism	0.277106	5	1.41	P19971	Thymidine phosphorylase OS=Homo sapiens OX=9606 GN=TYMP PE=1 SV=2	1.879000	Up	0.000900	TYMP	49.955	1.27	0.865	1.458	1.233	0.838	1.175	0.85	1.145	1.492	0.883	1.444	1.149	1.229	1.327	1.125	1.426	0.8	0.723	1.595	0.573	0.478	0.436	0.592	0.75	0.794	0.814	0.733	0.801	1.207	0.962	0.786	0.826	0.951	1.672	0.72	1.221	0.859	1.102	0.694
hsa04920 Adipocytokine signaling pathway	0.981803	1	0.26	Q12933	TNF receptor-associated factor 2 OS=Homo sapiens OX=9606 GN=TRAF2 PE=1 SV=2	1.636000	Up	0.015384	TRAF2	55.859	0.842	0.754	0.605	0.894	0.94	0.932	0.908	0.973									0.804	0.792	0.817	1.105	1.083	0.831	0.956	0.922										1.481	0.892	1.194	1.515	1.724
hsa04672 Intestinal immune network for IgA production	0.354472	4	1.33	P01833	Polymeric immunoglobulin receptor OS=Homo sapiens OX=9606 GN=PIGR PE=1 SV=4	1.906000	Up	0.014137	PIGR	83.283	0.705	0.673	5.934	0.249	0.307	0.38	0.322	0.404	0.353	0.281	0.227	0.215	0.375	0.308	0.353	0.459	0.673	0.843	5.628	0.378	0.345	0.52	0.61	1.614	0.343	0.417	0.47	0.516	0.903	1.638	0.588	0.73	0.6	0.991	0.598	1.204	1.744	1.267	0.801
hsa04672 Intestinal immune network for IgA production	0.354472	4	1.33	P28068	"HLA class II histocompatibility antigen, DM beta chain OS=Homo sapiens OX=9606 GN=HLA-DMB PE=1 SV=1"	1.765000	Up	0.004017	HLA-DMB	28.943	1.262	0.996	1.759	1.4	0.748	0.983	0.9	0.948									0.397	0.4	1.277	0.351	0.432	0.413	0.718	1.297										1.032	0.883	1.48	0.996	1.685
hsa04672 Intestinal immune network for IgA production	0.354472	4	1.33	P01920	"HLA class II histocompatibility antigen, DQ beta 1 chain OS=Homo sapiens OX=9606 GN=HLA-DQB1 PE=1 SV=2"	2.045000	Up	0.010178	HLA-DQB1	29.991	1.01	0.501	1.726	0.864	0.6	0.349	0.756	1.947	0.665	0.776	5.453	2.123	0.599	1.231	0.728	0.871	0.564	0.654	1.592	0.396	0.432	0.25	0.726	1.576	0.46	1.053	1.159	1.065	0.898	1.09	0.55	0.507	0.972	0.903	0.837	1.593	0.425	0.838	0.561
hsa04672 Intestinal immune network for IgA production	0.354472	4	1.33	P01903	"HLA class II histocompatibility antigen, DR alpha chain OS=Homo sapiens OX=9606 GN=HLA-DRA PE=1 SV=1"	1.634000	Up	0.045102	HLA-DRA	28.607	0.894	0.891	1.222	1.013	0.794	1.327	0.783	1.091	0.707	0.586	2.126	0.915	0.583	0.82	0.744	1.05	0.734	0.683	1.127	0.948	0.874	0.782	0.935	1.375	1.346	0.845	0.851	0.824	1.072	0.804	0.791	0.86	1.111	1.108	0.694	1.632	0.81	1.876	0.901
hsa04611 Platelet activation	0.142872	11	1.43	P24557	Thromboxane-A synthase OS=Homo sapiens OX=9606 GN=TBXAS1 PE=1 SV=3	1.673000	Up	0.005644	TBXAS1	60.518	0.973	1.68	1.062	1.459	0.814	1.228	1.173	1.255									0.614	0.56	1.06	1.063	1.131	0.937	0.843	1.056										1.26	0.728	1.003	0.916	1.346
hsa04611 Platelet activation	0.142872	11	1.43	Q7Z5R6	Amyloid beta A4 precursor protein-binding family B member 1-interacting protein OS=Homo sapiens OX=9606 GN=APBB1IP PE=1 SV=1	2.755000	Up	0.004100	APBB1IP	73.182	1.383	1.614	1.77	1.558	0.967	1.105	1.08	1.971	1.601	0.841	1.057	2.156	1.195	1.297	1.728	1.397	0.455	0.598	1.587	0.44	0.465	0.504	0.471	0.603	0.409	0.683	0.407	0.489	0.928	1.094	0.499	0.583	1.658	1.8	0.568	1.1	0.763	1.302	0.494
hsa04611 Platelet activation	0.142872	11	1.43	P60709	"Actin, cytoplasmic 1 OS=Homo sapiens OX=9606 GN=ACTB PE=1 SV=1"	1.564000	Up	0.000241	ACTB	41.736	1.678	2.529	2.23	0.969	0.729	0.89	0.889	0.907	0.798	0.867	1.01	1.044	0.709	0.827	0.846	0.765	1.478	1.737	1.188	0.818	0.827	0.892	0.926	0.872	0.812	0.578	0.704	0.762	0.914	1.053	0.904	0.861	0.988	1.316	0.821	1.138	1.008	1.001	0.601
hsa04611 Platelet activation	0.142872	11	1.43	P30273	High affinity immunoglobulin epsilon receptor subunit gamma OS=Homo sapiens OX=9606 GN=FCER1G PE=1 SV=1	2.096000	Up	0.005475	FCER1G	9.6674	1.525	1.518	1.719	2.224	0.772	2.62	1.247	0.695	1.643	1.175	2.319	0.926	0.869	1.255	1.872	2.822	0.551	0.506	1.439	0.189	0.191	0.171	0.321	0.334	0.275	0.241	0.325	0.198	0.607	0.567	0.323	0.54	0.794	0.74	0.338	0.488	0.397	1.028	0.316
hsa04611 Platelet activation	0.142872	11	1.43	P63261	"Actin, cytoplasmic 2 OS=Homo sapiens OX=9606 GN=ACTG1 PE=1 SV=1"	1.864000	Up	0.000225	ACTG1	41.792	1.788	2.635	3.176	0.733	0.893	1.087	1.201	0.736	0.698	0.888	0.846	1.351	0.837	0.807	0.859	0.452	1.475	1.883	1.668	0.748	0.965	0.795	0.902	0.807	1.522	0.57	0.931	1.214	0.831	0.855	1.152	0.97	0.977	1.28	1.343	0.878	0.852	0.816	0.498
hsa04611 Platelet activation	0.142872	11	1.43	P07948	Tyrosine-protein kinase Lyn OS=Homo sapiens OX=9606 GN=LYN PE=1 SV=3	1.620000	Up	0.006524	LYN	58.573	1.028	1.223	1.701	1.316	1.108	1.542	1.024	0.933	0.92	0.867	1.183	0.796	0.882	1.115	1.188	1.386	0.663	0.695	1.188	0.771	0.733	0.725	0.786	0.827	0.32	0.768	0.567	0.526	1.039	0.914	0.799	0.812	0.993	1.053	0.721	1.207	1.057	1.253	0.71
hsa04611 Platelet activation	0.142872	11	1.43	Q02153	Guanylate cyclase soluble subunit beta-1 OS=Homo sapiens OX=9606 GN=GUCY1B1 PE=1 SV=1	1.770000	Up	0.000345	GUCY1B1	70.514	1.034	0.897	1.037	1.059	1.272	1.012	1.093	1.107	0.834	0.775	1.082	1.034	0.956	0.931	1.118	1.089	0.765	0.68	1.193	0.975	1.028	1.745	0.921	1.081	0.772	1.068	2.942	0.9	0.704	1.035	0.893	0.805	1.494	1.615	1.551	1.09	1.224	0.963	0.673
hsa04611 Platelet activation	0.142872	11	1.43	Q13094	Lymphocyte cytosolic protein 2 OS=Homo sapiens OX=9606 GN=LCP2 PE=1 SV=1	1.771000	Up	0.001822	LCP2	60.187	1.02	1.184	1.35														0.702	0.725	1.205															0.917	0.597	0.783	0.686	1.15
hsa04611 Platelet activation	0.142872	11	1.43	Q86UX7	Fermitin family homolog 3 OS=Homo sapiens OX=9606 GN=FERMT3 PE=1 SV=1	1.634000	Up	0.001381	FERMT3	75.952	1.038	1.201	1.364	1.64	0.918	1.441	1.114	1.019	0.983	0.932	1.638	0.915	0.837	1.253	1.259	2.014	0.583	0.582	1.195	0.558	0.615	0.686	0.945	0.828	0.572	0.65	0.616	0.591	0.807	1.037	0.613	0.755	1.017	1.137	0.682	1.15	0.81	1.203	0.581
hsa04611 Platelet activation	0.142872	11	1.43	Q14573	"Inositol 1,4,5-trisphosphate receptor type 3 OS=Homo sapiens OX=9606 GN=ITPR3 PE=1 SV=2"	2.506000	Up	0.002857	ITPR3	304.1	0.706	0.803	1.093	0.868	0.953	1.221	0.99	1.007	1.082	1.125	0.86	0.908	1.13	1.037	0.996	1.119	1.073	1.027	1.212	0.618	0.776	0.762	0.736	0.806	0.592	0.637	0.744	0.605	1.013	0.867	0.685	0.657	0.936	1.23	2.039	2.713	1.432	1.376	0.703
hsa04611 Platelet activation	0.142872	11	1.43	Q02108	Guanylate cyclase soluble subunit alpha-1 OS=Homo sapiens OX=9606 GN=GUCY1A1 PE=1 SV=2	1.597000	Up	0.001238	GUCY1A1	77.452																																		1.362	1.994	1.212	1.611	1.371
hsa04972 Pancreatic secretion	0.90493	2	0.53	O95716	Ras-related protein Rab-3D OS=Homo sapiens OX=9606 GN=RAB3D PE=1 SV=1	1.675000	Up	0.001200	RAB3D	24.267	1.399	1.497	1.107	1.146	1.249	0.898	0.952	1.378	1.203	0.955	1.166	1.804					1.263	1.149	0.619	0.659	0.676	0.708	0.847	0.731	0.633	0.535	0.645	0.333						1.13	1.438	1.14	0.856	0.877
hsa04972 Pancreatic secretion	0.90493	2	0.53	Q14573	"Inositol 1,4,5-trisphosphate receptor type 3 OS=Homo sapiens OX=9606 GN=ITPR3 PE=1 SV=2"	2.506000	Up	0.002857	ITPR3	304.1	0.706	0.803	1.093	0.868	0.953	1.221	0.99	1.007	1.082	1.125	0.86	0.908	1.13	1.037	0.996	1.119	1.073	1.027	1.212	0.618	0.776	0.762	0.736	0.806	0.592	0.637	0.744	0.605	1.013	0.867	0.685	0.657	0.936	1.23	2.039	2.713	1.432	1.376	0.703
hsa03022 Basal transcription factors	0.774321	2	0.73	P29083	General transcription factor IIE subunit 1 OS=Homo sapiens OX=9606 GN=GTF2E1 PE=1 SV=2	1.899000	Up	0.000022	GTF2E1	49.452	1.028	0.926	0.942	0.939	1.136	0.874	1.084	1.733	0.909	0.72	1.208	0.782	1.132	1.219	1.161	1.13	0.867	0.859	0.954	1.01	1.013	1.034	1.216	1.095	0.608	5.208	0.981	0.525	0.94	1.038	0.908	0.871	1.447	1.755	1.218	1.429	1.391	1.515	0.871
hsa03022 Basal transcription factors	0.774321	2	0.73	P78347	General transcription factor II-I OS=Homo sapiens OX=9606 GN=GTF2I PE=1 SV=2	1.856000	Up	0.000704	GTF2I	112.42	1.204	0.974	0.75	1.189	1.19	0.961	1.126	1.314	1.135	1.089	0.754	1.028	1.225	1.029	1.119	1.121	0.939	0.809	0.767	0.869	0.922	0.867	0.997	0.744	0.578	0.79	0.841	0.626	0.996	0.988	0.893	0.888	1.344	1.209	1.364	1.385	2.104	1.615	0.852
hsa05161 Hepatitis B	0.186733	11	1.35	P14780	Matrix metalloproteinase-9 OS=Homo sapiens OX=9606 GN=MMP9 PE=1 SV=3	3.105000	Up	0.046359	MMP9	78.457	1.101	0.753	1.348	0.281	0.218	0.168	0.214	0.32	0.565	0.619	0.686	3.904	0.402	0.601	0.57	1.946	0.71	0.773	1.322	0.172	0.195	0.238	0.49	0.311	0.611	0.825	0.622	0.543	0.471	0.456	0.341	0.439	1.548	1.153	0.204	1.186	0.402	1.505	0.421
hsa05161 Hepatitis B	0.186733	11	1.35	P27348	14-3-3 protein theta OS=Homo sapiens OX=9606 GN=YWHAQ PE=1 SV=1	1.712000	Up	0.001601	YWHAQ	27.764	1.091	1.11	1.655	1.169	1.044	1.019	1.246	1.288	1.185	1.415	0.876	1.114	1.109	1.073	1.315	0.965	0.752	0.718	1.512	0.751	0.738	0.696	0.764	0.923	0.858	0.726	0.694	0.672	0.945	0.879	0.75	0.802	1.191	1.5	1.654	1.21	0.932	1.002	0.731
hsa05161 Hepatitis B	0.186733	11	1.35	P06400	Retinoblastoma-associated protein OS=Homo sapiens OX=9606 GN=RB1 PE=1 SV=2	1.674000	Up	0.000123	RB1	106.16																																		1.246	1.504	1.282	1.659	1.365
hsa05161 Hepatitis B	0.186733	11	1.35	P52564	Dual specificity mitogen-activated protein kinase kinase 6 OS=Homo sapiens OX=9606 GN=MAP2K6 PE=1 SV=1	1.509000	Up	0.000280	MAP2K6	37.492	1.346	1.251	1.102						2.071	2.112	0.906	1.159	1.135	1.116	1.689	0.945	1.039	0.944	0.956						0.985	1.039	0.953	0.846	1.038	1.079	0.9	1.335	1.1	1.4	1.012	1.242	1.244	1.004	0.681
hsa05161 Hepatitis B	0.186733	11	1.35	P23458	Tyrosine-protein kinase JAK1 OS=Homo sapiens OX=9606 GN=JAK1 PE=1 SV=2	1.676000	Up	0.000337	JAK1	133.28				0.949	1.11	0.883	1.081	1.245					0.881	0.942	1.262	1.185				0.869	1.12	0.671	0.715	0.809					0.8	1.063	0.585	0.736	1.375	1.369	1.989	1.568	1.644	1.419	0.882
hsa05161 Hepatitis B	0.186733	11	1.35	P42226	Signal transducer and activator of transcription 6 OS=Homo sapiens OX=9606 GN=STAT6 PE=1 SV=1	1.551000	Up	0.000004	STAT6	94.134	1.352	1.134	0.983	1.234	1.435	1.101	1.674	1.147	1.4	1.359	1.072	0.946	1.45	1.319	1.583	1.276	0.782	0.756	1.006	0.794	0.734	0.782	0.949	0.767	0.672	0.808	0.748	0.662	1.064	1.181	0.778	0.773	1.131	1.364	1.364	1.089	1.352	1.423	0.866
hsa05161 Hepatitis B	0.186733	11	1.35	P42224	Signal transducer and activator of transcription 1-alpha/beta OS=Homo sapiens OX=9606 GN=STAT1 PE=1 SV=2	1.569000	Up	0.002699	STAT1	87.334	2.318	1.942	1.399	1.168	2.287	0.84	2.212	1.014	2.317	2.187	0.836	0.853	1.728	1.242	3.09	1.863	0.565	0.556	1.386	0.53	0.541	0.548	0.602	0.59	0.452	0.613	0.62	0.498	1.206	1.104	0.668	0.662	0.799	0.666	0.732	0.506	0.627	0.546	0.633
hsa05161 Hepatitis B	0.186733	11	1.35	Q92466	DNA damage-binding protein 2 OS=Homo sapiens OX=9606 GN=DDB2 PE=1 SV=1	3.189000	Up	0.000015	DDB2	47.863	2.015	1.535	0.451	1.793	1.755	1.39	1.341	2.004	1.633	1.686	1.109	0.941	1.707	1.306	1.784	0.709	0.519	0.369	0.479	0.62	0.591	0.633	0.623	0.545	0.497	0.89	0.616	0.556	0.759	1.059	0.549	0.488	1.339	0.743	0.95	1.59	1.158	1.713	0.327
hsa05161 Hepatitis B	0.186733	11	1.35	P10415	Apoptosis regulator Bcl-2 OS=Homo sapiens OX=9606 GN=BCL2 PE=1 SV=2	1.605000	Up	0.001498	BCL2	26.266	1.507	0.999	0.441	0.684	1.79	1.021	1.203	0.979	0.686	1.018	0.989	3.809	1.513	1.016	0.998	0.842	0.544	0.575	0.536	0.753	0.688	0.748	0.867	1.133	1.261	1.032	0.841	0.967	1.638	1.101	0.68	0.799	1.347	1.261	1.234	0.817	1.223	1.065	0.969
hsa05161 Hepatitis B	0.186733	11	1.35	P63104	14-3-3 protein zeta/delta OS=Homo sapiens OX=9606 GN=YWHAZ PE=1 SV=1	1.730000	Up	0.000002	YWHAZ	27.745	0.985	1.158	1.169	0.942	0.934	1.17	0.993	1.293	0.871	0.968	0.935	1.068	0.839	0.89	0.908	1.009	0.892	0.894	1.166	0.82	0.819	0.805	0.958	1.148	0.968	0.705	0.754	0.771	0.983	0.948	0.789	0.835	1.22	1.295	1.533	1.641	1.225	1.232	0.744
hsa05161 Hepatitis B	0.186733	11	1.35	P12004	Proliferating cell nuclear antigen OS=Homo sapiens OX=9606 GN=PCNA PE=1 SV=1	1.746000	Up	0.000003	PCNA	28.768	1.478	1.176	0.93	1.109	1.375	1.075	1.115	1.22	1.038	1.375	0.883	1.328	0.917	1.068	1.216	1.237	0.953	0.856	0.858	0.796	0.788	0.845	0.89	1.005	1.134	0.759	0.818	0.706	0.896	0.946	0.792	0.84	1.355	0.903	1.276	1.122	1.145	1.215	0.695
hsa00410 beta-Alanine metabolism	0.592238	2	1.03	P43353	Aldehyde dehydrogenase family 3 member B1 OS=Homo sapiens OX=9606 GN=ALDH3B1 PE=1 SV=1	1.918000	Up	0.006122	ALDH3B1	51.839	1.504	1.763	1.009	2.092	2.004	2.004	2.524	1.515	1.895	1.85	0.916	0.928	1.376	1.53	1.54	1.133	0.483	0.535	0.908	0.557	0.399	0.41	0.524	0.791	0.531	0.519	0.461	0.622	0.88	1.137	0.48	0.434	0.8	1.098	0.686	1.502	0.798	1.328	0.587
hsa00410 beta-Alanine metabolism	0.592238	2	1.03	Q12882	Dihydropyrimidine dehydrogenase [NADP(+)] OS=Homo sapiens OX=9606 GN=DPYD PE=1 SV=2	1.768000	Up	0.000436	DPYD	111.4	1.023	1.016	0.988	1.345	0.734	1.125	1.159	1.015	1.419	1.012	0.98	1.113	1.108	1.379	1.053	1.396	0.868	0.868	0.947	0.868	1.007	0.899	0.84	0.872	0.718	1.258	0.866	0.831	0.928	1.081	0.774	0.973	1.098	0.939	1.353	1.918	1.325	1.166	0.847
hsa05169 Epstein-Barr virus infection	0.110339	18	1.36	Q03518	Antigen peptide transporter 1 OS=Homo sapiens OX=9606 GN=TAP1 PE=1 SV=2	1.729000	Up	0.000181	TAP1	87.217	1.072	1.299	2.02	1.023	0.842	1.092	0.938	1.096	0.913	0.969	1.402	0.96	1.022	1.131	1.302	2.086	0.701	0.734	1.726	0.752	0.706	0.719	0.811	0.841	0.748	0.976	1.011	0.797	1.036	0.95	0.689	0.853	1.142	0.866	0.881	1.38	0.945	1.353	0.709
hsa05169 Epstein-Barr virus infection	0.110339	18	1.36	P01903	"HLA class II histocompatibility antigen, DR alpha chain OS=Homo sapiens OX=9606 GN=HLA-DRA PE=1 SV=1"	1.634000	Up	0.045102	HLA-DRA	28.607	0.894	0.891	1.222	1.013	0.794	1.327	0.783	1.091	0.707	0.586	2.126	0.915	0.583	0.82	0.744	1.05	0.734	0.683	1.127	0.948	0.874	0.782	0.935	1.375	1.346	0.845	0.851	0.824	1.072	0.804	0.791	0.86	1.111	1.108	0.694	1.632	0.81	1.876	0.901
hsa05169 Epstein-Barr virus infection	0.110339	18	1.36	P28068	"HLA class II histocompatibility antigen, DM beta chain OS=Homo sapiens OX=9606 GN=HLA-DMB PE=1 SV=1"	1.765000	Up	0.004017	HLA-DMB	28.943	1.262	0.996	1.759	1.4	0.748	0.983	0.9	0.948									0.397	0.4	1.277	0.351	0.432	0.413	0.718	1.297										1.032	0.883	1.48	0.996	1.685
hsa05169 Epstein-Barr virus infection	0.110339	18	1.36	Q92466	DNA damage-binding protein 2 OS=Homo sapiens OX=9606 GN=DDB2 PE=1 SV=1	3.189000	Up	0.000015	DDB2	47.863	2.015	1.535	0.451	1.793	1.755	1.39	1.341	2.004	1.633	1.686	1.109	0.941	1.707	1.306	1.784	0.709	0.519	0.369	0.479	0.62	0.591	0.633	0.623	0.545	0.497	0.89	0.616	0.556	0.759	1.059	0.549	0.488	1.339	0.743	0.95	1.59	1.158	1.713	0.327
hsa05169 Epstein-Barr virus infection	0.110339	18	1.36	P01889	"HLA class I histocompatibility antigen, B alpha chain OS=Homo sapiens OX=9606 GN=HLA-B PE=1 SV=3"	1.526000	Up	0.030215	HLA-B	40.46	0.544	1.006	1.671	1.911	1.208	1.808	1.105	1.308	0.965	1.078	1.341	1.427	0.899	1.474	1.697	1.994	0.624	0.644	1.874	1.192	0.966	0.935	1.012	1.284	1.032	1.019	0.829	1.028	1.353	1.642	0.89	1.046	1.219	0.965	0.796	0.945	0.492	1.069	0.569
hsa05169 Epstein-Barr virus infection	0.110339	18	1.36	P10415	Apoptosis regulator Bcl-2 OS=Homo sapiens OX=9606 GN=BCL2 PE=1 SV=2	1.605000	Up	0.001498	BCL2	26.266	1.507	0.999	0.441	0.684	1.79	1.021	1.203	0.979	0.686	1.018	0.989	3.809	1.513	1.016	0.998	0.842	0.544	0.575	0.536	0.753	0.688	0.748	0.867	1.133	1.261	1.032	0.841	0.967	1.638	1.101	0.68	0.799	1.347	1.261	1.234	0.817	1.223	1.065	0.969
hsa05169 Epstein-Barr virus infection	0.110339	18	1.36	P06400	Retinoblastoma-associated protein OS=Homo sapiens OX=9606 GN=RB1 PE=1 SV=2	1.674000	Up	0.000123	RB1	106.16																																		1.246	1.504	1.282	1.659	1.365
hsa05169 Epstein-Barr virus infection	0.110339	18	1.36	Q9Y6K5	2'-5'-oligoadenylate synthase 3 OS=Homo sapiens OX=9606 GN=OAS3 PE=1 SV=3	1.640000	Up	0.000019	OAS3	121.17	1.144	0.95	1.133	1.154	1.496	0.764	1.959	1.551	1.092	1.319	1.54	0.891	0.912	0.982	1.354	1.77	0.731	0.689	1.243	0.593	1.199	0.394	0.97	0.815	0.508	0.773	0.66	0.549	0.918	0.843	0.659	0.718	0.956	1.005	0.935	1.022	0.889	1.173	0.667
hsa05169 Epstein-Barr virus infection	0.110339	18	1.36	O15533	Tapasin OS=Homo sapiens OX=9606 GN=TAPBP PE=1 SV=1	1.987000	Up	0.000476	TAPBP	47.625	1.259	1.29	1.811	1.009	1.243	1.215	1.111	1.004	0.841	0.857	1.755	1.061	0.959	1.268	1.416	2.584	0.741	0.819	1.749	0.691	0.692	0.716	1.005	0.953	0.539	0.672	1.001	0.563	0.984	1.187	0.965	0.891	1.601	1.036	0.982	1.686	1.103	1.835	0.773
hsa05169 Epstein-Barr virus infection	0.110339	18	1.36	P52564	Dual specificity mitogen-activated protein kinase kinase 6 OS=Homo sapiens OX=9606 GN=MAP2K6 PE=1 SV=1	1.509000	Up	0.000280	MAP2K6	37.492	1.346	1.251	1.102						2.071	2.112	0.906	1.159	1.135	1.116	1.689	0.945	1.039	0.944	0.956						0.985	1.039	0.953	0.846	1.038	1.079	0.9	1.335	1.1	1.4	1.012	1.242	1.244	1.004	0.681
hsa05169 Epstein-Barr virus infection	0.110339	18	1.36	Q92769	Histone deacetylase 2 OS=Homo sapiens OX=9606 GN=HDAC2 PE=1 SV=2	1.653000	Up	0.003061	HDAC2	55.364	1.152	1.056	0.948	0.947	1.213	0.949	1.033	0.962	1.203	1.314	0.968	1.244	1	0.827	1.237	0.769	0.992	0.983	0.882	0.836	0.876	0.802	0.997	0.75	0.562	0.429	0.782	0.437	0.879	0.897	0.757	0.818	0.945	0.937	1.179	0.974	1.675	1.56	0.698
hsa05169 Epstein-Barr virus infection	0.110339	18	1.36	P23458	Tyrosine-protein kinase JAK1 OS=Homo sapiens OX=9606 GN=JAK1 PE=1 SV=2	1.676000	Up	0.000337	JAK1	133.28				0.949	1.11	0.883	1.081	1.245					0.881	0.942	1.262	1.185				0.869	1.12	0.671	0.715	0.809					0.8	1.063	0.585	0.736	1.375	1.369	1.989	1.568	1.644	1.419	0.882
hsa05169 Epstein-Barr virus infection	0.110339	18	1.36	P42224	Signal transducer and activator of transcription 1-alpha/beta OS=Homo sapiens OX=9606 GN=STAT1 PE=1 SV=2	1.569000	Up	0.002699	STAT1	87.334	2.318	1.942	1.399	1.168	2.287	0.84	2.212	1.014	2.317	2.187	0.836	0.853	1.728	1.242	3.09	1.863	0.565	0.556	1.386	0.53	0.541	0.548	0.602	0.59	0.452	0.613	0.62	0.498	1.206	1.104	0.668	0.662	0.799	0.666	0.732	0.506	0.627	0.546	0.633
hsa05169 Epstein-Barr virus infection	0.110339	18	1.36	Q03519	Antigen peptide transporter 2 OS=Homo sapiens OX=9606 GN=TAP2 PE=1 SV=1	2.027000	Up	0.000316	TAP2	75.663	0.954	1.12	1.507	1.113	1.07	1.284	1.256	1.178	0.886	0.939	1.21	1.026	0.984	1.167	1.093	1.925	0.804	0.753	1.299	0.718	0.753	0.718	0.922	0.774	0.591	0.805	0.895	0.703	1.128	0.978	0.768	0.774	1.119	0.861	0.949	1.539	1.317	1.642	0.708
hsa05169 Epstein-Barr virus infection	0.110339	18	1.36	P01920	"HLA class II histocompatibility antigen, DQ beta 1 chain OS=Homo sapiens OX=9606 GN=HLA-DQB1 PE=1 SV=2"	2.045000	Up	0.010178	HLA-DQB1	29.991	1.01	0.501	1.726	0.864	0.6	0.349	0.756	1.947	0.665	0.776	5.453	2.123	0.599	1.231	0.728	0.871	0.564	0.654	1.592	0.396	0.432	0.25	0.726	1.576	0.46	1.053	1.159	1.065	0.898	1.09	0.55	0.507	0.972	0.903	0.837	1.593	0.425	0.838	0.561
hsa05169 Epstein-Barr virus infection	0.110339	18	1.36	P07948	Tyrosine-protein kinase Lyn OS=Homo sapiens OX=9606 GN=LYN PE=1 SV=3	1.620000	Up	0.006524	LYN	58.573	1.028	1.223	1.701	1.316	1.108	1.542	1.024	0.933	0.92	0.867	1.183	0.796	0.882	1.115	1.188	1.386	0.663	0.695	1.188	0.771	0.733	0.725	0.786	0.827	0.32	0.768	0.567	0.526	1.039	0.914	0.799	0.812	0.993	1.053	0.721	1.207	1.057	1.253	0.71
hsa05169 Epstein-Barr virus infection	0.110339	18	1.36	Q12933	TNF receptor-associated factor 2 OS=Homo sapiens OX=9606 GN=TRAF2 PE=1 SV=2	1.636000	Up	0.015384	TRAF2	55.859	0.842	0.754	0.605	0.894	0.94	0.932	0.908	0.973									0.804	0.792	0.817	1.105	1.083	0.831	0.956	0.922										1.481	0.892	1.194	1.515	1.724
hsa05169 Epstein-Barr virus infection	0.110339	18	1.36	P20701	Integrin alpha-L OS=Homo sapiens OX=9606 GN=ITGAL PE=1 SV=3	1.986000	Up	0.000344	ITGAL	128.77				0.928	0.861	0.794	0.722	0.86												0.73	0.805	0.873	1.082	0.886										1.02	0.917	1.343	0.949	1.393
hsa00400 Phenylalanine, tyrosine and tryptophan biosynthesis	0.30976	1	2.83	Q96RQ9	L-amino-acid oxidase OS=Homo sapiens OX=9606 GN=IL4I1 PE=1 SV=1	2.603000	Up	0.002002	IL4I1	62.88	1.242	1.031	1.101	1.592	1.256	1.432	1.244	1.423	1.135	0.989	1.014	1.76	0.887	0.988	0.775	1.276	0.775	0.626	1.03	0.595	0.642	0.567	0.926	1.022	0.633	0.844	0.609	0.591	0.998	0.804	0.826	0.973	0.939	1.614	1.481	2.927	1.038	1.551	1.238
hsa01040 Biosynthesis of unsaturated fatty acids	0.773563	1	0.71	Q9BW60	Elongation of very long chain fatty acids protein 1 OS=Homo sapiens OX=9606 GN=ELOVL1 PE=1 SV=1	1.534000	Up	0.004784	ELOVL1	32.662				0.987	0.835	0.922	0.847	0.975	0.795	0.706	0.953	0.724								0.897	0.961	0.864	0.93	0.737	0.71	1.04	0.868	0.924						0.788	1.204	1.189	1.351	1.278
hsa04932 Non-alcoholic fatty liver disease (NAFLD)	0.999453	2	0.21	Q99683	Mitogen-activated protein kinase kinase kinase 5 OS=Homo sapiens OX=9606 GN=MAP3K5 PE=1 SV=1	1.834000	Up	0.000236	MAP3K5	154.54	1.309	1.24	1.277	1.16	0.996	0.901	1.362	0.832	0.969	1.536	0.846	0.936	1.114	1.033	1.534	1.518	1.049	0.983	1.101	0.794	0.896	0.862	0.93	0.992	0.735	0.916	0.707	0.812	0.97	1.14	0.785	0.673	1.312	0.873	1.475	1.645	0.995	1.265	0.811
hsa04932 Non-alcoholic fatty liver disease (NAFLD)	0.999453	2	0.21	Q12933	TNF receptor-associated factor 2 OS=Homo sapiens OX=9606 GN=TRAF2 PE=1 SV=2	1.636000	Up	0.015384	TRAF2	55.859	0.842	0.754	0.605	0.894	0.94	0.932	0.908	0.973									0.804	0.792	0.817	1.105	1.083	0.831	0.956	0.922										1.481	0.892	1.194	1.515	1.724
hsa04625 C-type lectin receptor signaling pathway	0.456975	6	1.11	P29466	Caspase-1 OS=Homo sapiens OX=9606 GN=CASP1 PE=1 SV=1	1.611000	Up	0.013416	CASP1	45.158	1.443	1.211	1.245	0.994	1.057	1.292	0.987	1.105	1.81	1.978	1.84	0.866	0.908	1.025	0.983	1.459	0.69	0.995	1.277	1.008	0.881	1.34	1.24	1.164	0.58	0.528	0.477	0.325	1.02	0.996	1.033	1.053	1.09	0.705	0.738	1.084	0.607	0.768	0.906
hsa04625 C-type lectin receptor signaling pathway	0.456975	6	1.11	P30273	High affinity immunoglobulin epsilon receptor subunit gamma OS=Homo sapiens OX=9606 GN=FCER1G PE=1 SV=1	2.096000	Up	0.005475	FCER1G	9.6674	1.525	1.518	1.719	2.224	0.772	2.62	1.247	0.695	1.643	1.175	2.319	0.926	0.869	1.255	1.872	2.822	0.551	0.506	1.439	0.189	0.191	0.171	0.321	0.334	0.275	0.241	0.325	0.198	0.607	0.567	0.323	0.54	0.794	0.74	0.338	0.488	0.397	1.028	0.316
hsa04625 C-type lectin receptor signaling pathway	0.456975	6	1.11	P42224	Signal transducer and activator of transcription 1-alpha/beta OS=Homo sapiens OX=9606 GN=STAT1 PE=1 SV=2	1.569000	Up	0.002699	STAT1	87.334	2.318	1.942	1.399	1.168	2.287	0.84	2.212	1.014	2.317	2.187	0.836	0.853	1.728	1.242	3.09	1.863	0.565	0.556	1.386	0.53	0.541	0.548	0.602	0.59	0.452	0.613	0.62	0.498	1.206	1.104	0.668	0.662	0.799	0.666	0.732	0.506	0.627	0.546	0.633
hsa04625 C-type lectin receptor signaling pathway	0.456975	6	1.11	P33241	Lymphocyte-specific protein 1 OS=Homo sapiens OX=9606 GN=LSP1 PE=1 SV=1	2.004000	Up	0.003957	LSP1	37.191	1.073	1.42	1.252	1.451	1.205	1.477	1.626	1.44	1.158	1.008	0.893	1.358	0.769	1.423	1.303	1.238	0.56	0.747	1.156	0.629	0.792	0.717	1.126	1.128	0.521	0.608	0.651	0.494	0.963	1.164	0.807	0.746	1.619	1.251	0.753	1.147	0.798	1.395	0.635
hsa04625 C-type lectin receptor signaling pathway	0.456975	6	1.11	Q14573	"Inositol 1,4,5-trisphosphate receptor type 3 OS=Homo sapiens OX=9606 GN=ITPR3 PE=1 SV=2"	2.506000	Up	0.002857	ITPR3	304.1	0.706	0.803	1.093	0.868	0.953	1.221	0.99	1.007	1.082	1.125	0.86	0.908	1.13	1.037	0.996	1.119	1.073	1.027	1.212	0.618	0.776	0.762	0.736	0.806	0.592	0.637	0.744	0.605	1.013	0.867	0.685	0.657	0.936	1.23	2.039	2.713	1.432	1.376	0.703
hsa04625 C-type lectin receptor signaling pathway	0.456975	6	1.11	Q9ULZ3	Apoptosis-associated speck-like protein containing a CARD OS=Homo sapiens OX=9606 GN=PYCARD PE=1 SV=2	1.882000	Up	0.002317	PYCARD	21.627	1.38	0.906	1.255	1.481	0.984	1.171	1.241	1.155	1.317	1.051	1.452	2.188	1.208	1.188	1.533	1.695	0.449	0.54	1.65	0.603	0.616	0.56	0.903	1.206	0.619	0.619	0.473	0.486	1.014	0.845	0.626	0.662	1.201	1.386	0.832	0.779	0.791	1.155	0.521
hsa04142 Lysosome	0.739049	7	0.84	P08311	Cathepsin G OS=Homo sapiens OX=9606 GN=CTSG PE=1 SV=2	1.638000	Up	0.012918	CTSG	28.837	1.144	2.017	1.752	1.431	0.446	0.275	1.068	0.463	0.619	1.08	6.849	3.067	0.972	1.145	0.752	1.712	0.702	0.764	1.526	0.392	0.378	0.548	1.213	0.698	0.771	1.498	0.553	0.771	1.03	0.939	0.634	0.639	1.026	0.937	0.59	1.334	0.773	1.32	0.652
hsa04142 Lysosome	0.739049	7	0.84	P08962	CD63 antigen OS=Homo sapiens OX=9606 GN=CD63 PE=1 SV=2	1.658000	Up	0.014976	CD63	25.636	1.688	1.386	1.357	1.767	1.13	1.778	1.245	1.26	1.634	1.219	1.194	1.447	1.313	1.118	1.324	1.544	0.541	0.665	1.305	0.638	0.411	0.531	0.596	0.801	0.688	0.926	0.615	0.66	0.923	0.967	0.701	0.722	1.144	1.342	0.518	1.031	0.873	1.206	0.799
hsa04142 Lysosome	0.739049	7	0.84	P10253	Lysosomal alpha-glucosidase OS=Homo sapiens OX=9606 GN=GAA PE=1 SV=4	1.673000	Up	0.000124	GAA	105.32	1.149	1.297	1.019	1.23	0.879	1.13	1.022	1.005	1.012	1.204	1.196	1.377	1.371	1.329	0.912	1.064	0.76	0.95	0.921	0.827	0.849	0.816	0.898	1.078	1.061	0.873	0.948	1.021	1.213	0.912	0.556	0.718	1.595	1.045	1.079	1.077	1.244	1.314	0.607
hsa04142 Lysosome	0.739049	7	0.84	Q9UBR2	Cathepsin Z OS=Homo sapiens OX=9606 GN=CTSZ PE=1 SV=1	1.691000	Up	0.008239	CTSZ	33.868	1.338	1.29	1.14	1.227	0.53	0.838	0.783	0.739	0.639	0.847	1.524	1.667	0.571	0.921	0.726	0.747	1.133	1.091	0.976	0.585	0.478	0.772	0.569	0.923	1.155	0.72	0.759	1.086	0.732	0.739	1.159	0.934	1.486	1.73	1.492	1.784	0.856	1.198	0.907
hsa04142 Lysosome	0.739049	7	0.84	P50897	Palmitoyl-protein thioesterase 1 OS=Homo sapiens OX=9606 GN=PPT1 PE=1 SV=1	2.251000	Up	0.000117	PPT1	34.193	1.361	0.903	0.997	0.824	0.633	0.722	0.548	1.046	0.627	0.917	0.902	1.238	0.67	0.724	0.632	0.724	0.882	0.887	0.974	0.73	0.816	0.726	0.884	0.743	1.578	0.768	0.817	0.75	0.776	0.596	0.617	0.557	1.159	1.612	1.44	2.485	1.117	1.489	0.623
hsa04142 Lysosome	0.739049	7	0.84	P07339	Cathepsin D OS=Homo sapiens OX=9606 GN=CTSD PE=1 SV=1	2.080000	Up	0.006361	CTSD	44.552	1.015	0.743	1.496	0.705	0.505	0.814	0.541	1.348	0.67	0.605	1.36	1.227	0.627	0.639	0.508	0.729	0.823	0.909	1.548	0.599	0.788	0.702	0.798	0.995	1.368	0.717	0.804	0.976	0.673	0.696	0.8	0.99	1.53	1.669	0.818	2.214	1.063	1.766	0.685
hsa04142 Lysosome	0.739049	7	0.84	P38571	Lysosomal acid lipase/cholesteryl ester hydrolase OS=Homo sapiens OX=9606 GN=LIPA PE=1 SV=2	2.699000	Up	0.005821	LIPA	45.418									0.882	0.966	2.659	1.353	0.712	0.745	0.639	1.229									0.88	0.821	0.852	0.902	0.714	0.573	0.505	0.517	1.642	1.974	0.779	3.159	1.347	2.105	0.626
hsa00524 Neomycin, kanamycin and gentamicin biosynthesis	0.30976	1	2.83	P52790	Hexokinase-3 OS=Homo sapiens OX=9606 GN=HK3 PE=1 SV=2	2.293000	Up	0.007718	HK3	99.024	1.141	1.037	1.232	1.865	0.956	1.767	1.31	0.915	1.325	1.494	1.39	1.36	1.016	1.519	0.949	1.986	0.691	0.855	1.207	0.517	0.498	0.436	0.733	0.666	0.618	1.016	0.757	0.693	0.812	0.973	0.605	0.81	1.077	1.066	0.439	1.21	0.659	1.577	0.722
hsa05143 African trypanosomiasis	0.938594	1	0.38	Q14116	Interleukin-18 OS=Homo sapiens OX=9606 GN=IL18 PE=1 SV=1	1.854000	Up	0.000017	IL18	22.326									1.198	1.088	1.403	0.904	0.817	0.961	1.081	1.796									0.805	0.725	0.62	0.663	0.749	1.037	0.618	0.591	1.354	1.234	1.1	1.589	1.399	1.478	0.551
hsa04620 Toll-like receptor signaling pathway	0.83246	3	0.68	P42224	Signal transducer and activator of transcription 1-alpha/beta OS=Homo sapiens OX=9606 GN=STAT1 PE=1 SV=2	1.569000	Up	0.002699	STAT1	87.334	2.318	1.942	1.399	1.168	2.287	0.84	2.212	1.014	2.317	2.187	0.836	0.853	1.728	1.242	3.09	1.863	0.565	0.556	1.386	0.53	0.541	0.548	0.602	0.59	0.452	0.613	0.62	0.498	1.206	1.104	0.668	0.662	0.799	0.666	0.732	0.506	0.627	0.546	0.633
hsa04620 Toll-like receptor signaling pathway	0.83246	3	0.68	P52564	Dual specificity mitogen-activated protein kinase kinase 6 OS=Homo sapiens OX=9606 GN=MAP2K6 PE=1 SV=1	1.509000	Up	0.000280	MAP2K6	37.492	1.346	1.251	1.102						2.071	2.112	0.906	1.159	1.135	1.116	1.689	0.945	1.039	0.944	0.956						0.985	1.039	0.953	0.846	1.038	1.079	0.9	1.335	1.1	1.4	1.012	1.242	1.244	1.004	0.681
hsa04620 Toll-like receptor signaling pathway	0.83246	3	0.68	Q13568	Interferon regulatory factor 5 OS=Homo sapiens OX=9606 GN=IRF5 PE=1 SV=2	1.622000	Up	0.013417	IRF5	56.043									1.213	1.141	1.268	1.199	1.028	0.966	1.133	1.531									0.86	0.875	0.902	0.791	0.983	0.98	0.698	0.954	1.292	1.232	1.018	1.862	1.265	2.131	0.687
hsa04136 Autophagy - other	0.870484	1	0.51	O95352	Ubiquitin-like modifier-activating enzyme ATG7 OS=Homo sapiens OX=9606 GN=ATG7 PE=1 SV=1	1.650000	Up	0.000157	ATG7	77.959	1.355	1.312	1.27	1.39	1.268	0.941	1.141	0.978	1.39	0.984	1.312	1.146	1.022	0.998	1.302	0.998	0.7	0.758	1.042	0.749	0.833	0.732	0.831	0.807	0.759	0.648	0.719	0.71	0.724	1.03	0.887	0.71	1.432	1.075	1.109	1.205	0.906	1.147	0.66
hsa00360 Phenylalanine metabolism	0.321721	2	1.74	P43353	Aldehyde dehydrogenase family 3 member B1 OS=Homo sapiens OX=9606 GN=ALDH3B1 PE=1 SV=1	1.918000	Up	0.006122	ALDH3B1	51.839	1.504	1.763	1.009	2.092	2.004	2.004	2.524	1.515	1.895	1.85	0.916	0.928	1.376	1.53	1.54	1.133	0.483	0.535	0.908	0.557	0.399	0.41	0.524	0.791	0.531	0.519	0.461	0.622	0.88	1.137	0.48	0.434	0.8	1.098	0.686	1.502	0.798	1.328	0.587
hsa00360 Phenylalanine metabolism	0.321721	2	1.74	Q96RQ9	L-amino-acid oxidase OS=Homo sapiens OX=9606 GN=IL4I1 PE=1 SV=1	2.603000	Up	0.002002	IL4I1	62.88	1.242	1.031	1.101	1.592	1.256	1.432	1.244	1.423	1.135	0.989	1.014	1.76	0.887	0.988	0.775	1.276	0.775	0.626	1.03	0.595	0.642	0.567	0.926	1.022	0.633	0.844	0.609	0.591	0.998	0.804	0.826	0.973	0.939	1.614	1.481	2.927	1.038	1.551	1.238
hsa03040 Spliceosome	7.76793e-09	32	2.96	P07910	Heterogeneous nuclear ribonucleoproteins C1/C2 OS=Homo sapiens OX=9606 GN=HNRNPC PE=1 SV=4	1.555000	Up	0.000021	HNRNPC	33.67	1.382	1.054	0.979	0.872	1.057	0.928	1.052	1.033	0.954	0.997	0.799	1.236	0.965	0.819	0.924	0.7	1.062	0.918	0.984	0.906	0.904	0.887	1.144	0.953	0.903	0.596	0.837	0.669	1.055	0.914	0.912	0.899	1.108	1.063	1.361	1.184	1.376	1.157	0.715
hsa03040 Spliceosome	7.76793e-09	32	2.96	Q9Y4Y9	U6 snRNA-associated Sm-like protein LSm5 OS=Homo sapiens OX=9606 GN=LSM5 PE=1 SV=3	1.744000	Up	0.000016	LSM5	9.9374	1.775	1.233	1.043	1.032	1.034	1.01	1.136	1.284	1.064	1.47	1.365	2.752	0.995	0.853	0.975	0.79	0.703	0.807	1.032	0.876	0.879	0.86	1.131	1.604	3.203	0.519	0.722	1.352	1.321	0.881	0.863	0.72	1.343	0.969	1.105	1.089	1.231	0.985	0.665
hsa03040 Spliceosome	7.76793e-09	32	2.96	P09651	Heterogeneous nuclear ribonucleoprotein A1 OS=Homo sapiens OX=9606 GN=HNRNPA1 PE=1 SV=5	1.577000	Up	0.000004	HNRNPA1	38.746	1.704	1.213	1.212	1	1.192	1.097	1.185	1.281	1.056	1.419	1.026	1.428	1.154	1.136	1.325	0.863	0.966	0.855	0.837	0.752	0.789	0.888	1.082	1.145	0.859	0.648	0.863	0.785	1.167	0.979	0.849	0.758	1.146	1.109	1.18	0.926	1.26	1.176	0.623
hsa03040 Spliceosome	7.76793e-09	32	2.96	P26368	Splicing factor U2AF 65 kDa subunit OS=Homo sapiens OX=9606 GN=U2AF2 PE=1 SV=4	1.756000	Up	0.000001	U2AF2	53.5	1.38	1.243	1.091	1.026	1.302	0.982	1.229	1.303	1.127	1.189	0.932	1.582	1.193	1.121	1.253	0.886	0.976	0.853	0.921	0.806	0.971	0.903	1.189	1.021	0.802	0.485	0.835	0.62	1.01	1.059	0.895	0.856	1.281	1.105	1.294	1.113	1.514	1.344	0.674
hsa03040 Spliceosome	7.76793e-09	32	2.96	Q01130	Serine/arginine-rich splicing factor 2 OS=Homo sapiens OX=9606 GN=SRSF2 PE=1 SV=4	1.651000	Up	0.000005	SRSF2	25.476	1.728	1.248	1.035	0.767	1.219	0.967	1.127	1.181	0.991	1.252	1.096	1.828	1.184	0.98	1.117	1.024	1.019	0.849	0.89	0.621	0.783	0.801	1.256	1.596	1.509	0.663	0.825	0.879	0.918	0.914	0.786	0.805	1.025	0.996	1.36	1.069	1.14	1.042	0.621
hsa03040 Spliceosome	7.76793e-09	32	2.96	P38159	"RNA-binding motif protein, X chromosome OS=Homo sapiens OX=9606 GN=RBMX PE=1 SV=3"	1.651000	Up	0.000003	RBMX	42.331	1.533	1.07	0.901	0.923	1.28	1.095	1.255	1.464	1.082	1.121	1.13	1.804	1.121	0.957	1.201	0.564	0.858	0.806	0.835	0.761	0.963	0.782	1.263	1.176	1.08	0.649	0.847	0.813	1.225	0.872	0.749	0.833	1.091	1.111	1.263	1.076	1.363	1.123	0.586
hsa03040 Spliceosome	7.76793e-09	32	2.96	Q9BWJ5	Splicing factor 3B subunit 5 OS=Homo sapiens OX=9606 GN=SF3B5 PE=1 SV=1	1.527000	Up	0.000003	SF3B5	10.135	2.183	1.213	1.07	1.149	1.167	0.97	1.164	0.994	1.029	1.453	1.356	1.286	1.067	1.125	0.936	1.146	1.202	1.084	1.029	0.873	0.865	0.895	1.011	1.1	1.082	1.011	0.895	0.87	1.244	0.956	0.779	1.009	1.092	1.063	1.348	1.141	1.266	1.126	0.818
hsa03040 Spliceosome	7.76793e-09	32	2.96	Q8WYA6	Beta-catenin-like protein 1 OS=Homo sapiens OX=9606 GN=CTNNBL1 PE=1 SV=1	1.636000	Up	0.000002	CTNNBL1	65.173	1.567	1.162	1.352	0.956	0.973	0.852	1.008	1.247	1.091	1.198	0.882	1.041	1.131	1.008	1.14	1.018	1.22	1.1	1.358	0.735	0.998	0.823	1.074	0.766	0.573	0.573	0.796	0.477	0.897	1.004	0.911	0.844	1.335	1.233	1.364	1.333	1.575	1.602	0.775
hsa03040 Spliceosome	7.76793e-09	32	2.96	P41223	Protein BUD31 homolog OS=Homo sapiens OX=9606 GN=BUD31 PE=1 SV=2	1.576000	Up	0.000544	BUD31	17	1.254	1.067	1.004	0.981	0.931	0.84	1.016	0.988	1.009	1.176	0.991	1.206	0.869	0.868	0.964	1.102	0.893	0.69	0.764	0.68	0.802	0.78	0.925	0.857	0.647	0.828	0.846	0.658	0.82	0.897	0.756	0.771	0.958	1.545	1.077	1.081	1.512	1.231	0.669
hsa03040 Spliceosome	7.76793e-09	32	2.96	P62312	U6 snRNA-associated Sm-like protein LSm6 OS=Homo sapiens OX=9606 GN=LSM6 PE=1 SV=1	1.531000	Up	0.000038	LSM6	9.1275	1.638	1.187	1.089	0.802	0.969	0.686	0.884	0.942	0.835	1.176	1.058	1.265	0.841	0.803	0.904	0.85	0.941	0.944	0.961	0.727	0.676	0.636	0.886	1.233	1.495	1.077	0.85	0.839	1.192	0.741	0.782	0.686	0.983	1.02	1.323	1.264	1.285	1.144	0.707
hsa03040 Spliceosome	7.76793e-09	32	2.96	P84103	Serine/arginine-rich splicing factor 3 OS=Homo sapiens OX=9606 GN=SRSF3 PE=1 SV=1	1.522000	Up	0.000201	SRSF3	19.329	1.661	1.324	1.005	0.909	1.248	1.065	1.247	1.202	0.971	1.429	1.11	1.899	0.921	0.892	0.973	0.968	1.007	0.888	0.899	0.785	0.897	0.882	1.293	1.422	1.659	0.641	0.798	0.954	0.845	0.889	0.811	0.823	0.951	1.093	1.321	1.023	1.194	1.03	0.728
hsa03040 Spliceosome	7.76793e-09	32	2.96	Q92620	Pre-mRNA-splicing factor ATP-dependent RNA helicase PRP16 OS=Homo sapiens OX=9606 GN=DHX38 PE=1 SV=2	1.775000	Up	0.000062	DHX38	140.5	1.053	0.829	0.951	1.004	1.06	1.009	1.11	1.035	1.137	1.092	1.212	1.139	1.072	0.926	1.06	1.311	0.769	0.701	1.034	0.85	0.898	0.793	1.036	0.88	0.678	1.004	0.9	0.712	0.835	1.005	0.925	0.839	1.551	1.66	1.182	1.332	1.412	1.068	0.622
hsa03040 Spliceosome	7.76793e-09	32	2.96	Q96J01	THO complex subunit 3 OS=Homo sapiens OX=9606 GN=THOC3 PE=1 SV=1	1.557000	Up	0.000035	THOC3	38.771	1.041	0.958	0.858	0.902	1.336	1.215	1.11	1.271	0.999	1.654	0.824	1.358					0.919	0.848	0.956	0.812	0.93	0.798	1.03	0.854	0.997	1.301	1.131	0.933						1.127	1.334	1.087	1.219	1.318
hsa03040 Spliceosome	7.76793e-09	32	2.96	P52272	Heterogeneous nuclear ribonucleoprotein M OS=Homo sapiens OX=9606 GN=HNRNPM PE=1 SV=3	1.559000	Up	0.000002	HNRNPM	77.515	1.695	1.173	0.931	1.009	1.218	0.998	1.174	1.073	1.189	1.125	1.057	1.607	1.273	1.164	1.252	0.921	0.986	0.878	0.966	0.777	0.918	0.842	1.031	0.98	0.874	0.781	0.878	0.758	1.313	1.071	0.882	0.916	1.12	1.048	1.215	1.015	1.354	1.172	0.744
hsa03040 Spliceosome	7.76793e-09	32	2.96	O43447	Peptidyl-prolyl cis-trans isomerase H OS=Homo sapiens OX=9606 GN=PPIH PE=1 SV=1	1.614000	Up	0.001919	PPIH	19.208	1.274	1.064	0.799	0.903	1.167	0.904	1.06	1.049	0.969	1.13	1.384	1.221	0.83	0.799	0.92	0.956	0.723	0.674	1.1	0.856	0.959	0.866	1.219	1.305	1.597	0.694	0.92	0.863	1	0.829	0.733	0.825	1.187	0.903	1.497	1.158	1.461	1.108	0.813
hsa03040 Spliceosome	7.76793e-09	32	2.96	Q9Y3B4	Splicing factor 3B subunit 6 OS=Homo sapiens OX=9606 GN=SF3B6 PE=1 SV=1	1.615000	Up	0.000025	SF3B6	14.585	1.559	1.244	1.033	1.032	1.037	1.028	1.133	1.128	1.118	1.203	1.056	1.566	1.115	1.056	1.196	1.014	0.991	0.835	0.92	0.822	0.794	0.796	0.994	1.135	1.207	0.597	0.842	0.814	1.004	0.954	0.889	0.765	1.132	1.076	1.404	0.978	1.098	0.938	0.742
hsa03040 Spliceosome	7.76793e-09	32	2.96	Q00839	Heterogeneous nuclear ribonucleoprotein U OS=Homo sapiens OX=9606 GN=HNRNPU PE=1 SV=6	1.661000	Up	0.000001	HNRNPU	90.583	1.486	1.092	1.011	0.942	1.14	1.259	1.109	1.254	1.188	1.118	0.823	1.126	1.128	1.007	1.185	0.939	1.145	0.877	0.958	0.88	0.948	0.943	1.166	0.839	0.548	0.59	0.863	0.611	0.953	0.96	0.907	0.841	1.16	1.175	1.379	1.122	1.422	1.233	0.654
hsa03040 Spliceosome	7.76793e-09	32	2.96	Q5VTL8	Pre-mRNA-splicing factor 38B OS=Homo sapiens OX=9606 GN=PRPF38B PE=1 SV=1	1.660000	Up	0.000117	PRPF38B	64.467	1.268	0.943	0.983	1.16	0.949	1.196	1.22	1.151					1.031	0.895	1.074	0.987	0.856	0.712	0.881	0.807	1.043	0.736	1.354	0.899					1.188	0.94	0.869	1.022	1.21	1.54	1.28	1.089	1.526	1.298	0.948
hsa03040 Spliceosome	7.76793e-09	32	2.96	Q13242	Serine/arginine-rich splicing factor 9 OS=Homo sapiens OX=9606 GN=SRSF9 PE=1 SV=1	1.522000	Up	0.012862	SRSF9	25.542	1.513	1.114	0.86	0.931	1.147	0.849	1.039	1.097	1.122	1.788	1.313	1.636	1.186	0.92	1.065	0.774	0.892	0.799	0.729	0.712	0.831	0.764	1.011	1.155	2.212	0.969	0.927	0.966	1.121	0.766	0.788	0.765	0.828	1.076	1.431	0.921	1.565	1.2	0.797
hsa03040 Spliceosome	7.76793e-09	32	2.96	Q07955	Serine/arginine-rich splicing factor 1 OS=Homo sapiens OX=9606 GN=SRSF1 PE=1 SV=2	1.520000	Up	0.000001	SRSF1	27.744	1.643	1.097	0.955	0.85	1.146	0.95	1.099	1.113	0.977	1.122	1.02	1.686	0.986	0.961	1.069	1.01	0.932	0.793	0.863	0.736	0.812	0.771	1.168	1.349	1.633	0.841	0.828	0.972	0.93	0.927	0.793	0.836	1.03	1.01	1.255	1.05	1.241	1.06	0.681
hsa03040 Spliceosome	7.76793e-09	32	2.96	Q15427	Splicing factor 3B subunit 4 OS=Homo sapiens OX=9606 GN=SF3B4 PE=1 SV=1	1.584000	Up	0.000863	SF3B4	44.385	1.991	1.587	1.36	1.179	1.165	1.081	1.218	1.04	1.032	1.237	1.009	1.327	1.016	0.97	1.072	0.61	1.186	1.004	0.993	0.804	0.731	0.802	1.063	0.968	1.026	0.69	0.846	0.854	0.974	0.881	0.664	0.711	0.971	1.155	1.326	1.033	1.178	1.028	0.476
hsa03040 Spliceosome	7.76793e-09	32	2.96	P55769	NHP2-like protein 1 OS=Homo sapiens OX=9606 GN=SNU13 PE=1 SV=3	1.644000	Up	0.000035	SNU13	14.173	1.477	1.517	0.863	0.913	1.077	1.079	1.345	1.622	1.343	1.99	1.101	1.776	0.961	1.02	1.189	0.937	0.718	0.601	0.919	0.785	0.774	0.764	0.979	1.201	1.406	1.025	0.875	0.83	0.858	0.95	0.798	0.635	0.913	1.147	1.2	0.95	1.253	1.213	0.678
hsa03040 Spliceosome	7.76793e-09	32	2.96	Q9Y5S9	RNA-binding protein 8A OS=Homo sapiens OX=9606 GN=RBM8A PE=1 SV=1	1.539000	Up	0.000123	RBM8A	19.889	1.165	1.014	0.801	0.992	1.091	0.944	0.921	0.916	0.88	0.84	0.959	1.37	0.942	0.934	0.836	0.952	1.053	0.749	0.921	0.86	0.734	0.831	1.092	1.338	1.202	0.765	0.695	0.746	1.048	0.848	0.81	0.815	1.278	0.928	1.367	1.248	1.358	1.084	0.745
hsa03040 Spliceosome	7.76793e-09	32	2.96	Q9Y4Z0	U6 snRNA-associated Sm-like protein LSm4 OS=Homo sapiens OX=9606 GN=LSM4 PE=1 SV=1	1.586000	Up	0.000159	LSM4	15.35	1.494	1.081	1.036	0.692	0.585	0.807	1.145	0.784	0.794	1.203	0.695	1.661	1.04	0.873	1.08	1.356	1.092	0.927	1.282	0.639	1.202	0.778	0.876	1.316	1.246	0.723	0.701	0.856	1.105	0.783	0.833	0.858	1.303	1.001	1.562	1.185	1.516	1.291	0.867
hsa03040 Spliceosome	7.76793e-09	32	2.96	Q15393	Splicing factor 3B subunit 3 OS=Homo sapiens OX=9606 GN=SF3B3 PE=1 SV=4	1.519000	Up	0.000000	SF3B3	135.58	1.405	1.207	1.051	1.212	1.344	1.163	1.263	1.19	1.112	1.162	0.945	1.268	1.189	1.132	1.239	1.086	0.996	0.882	0.921	0.942	0.946	0.927	1.062	0.853	0.692	0.913	0.875	0.774	0.93	1.085	0.918	0.903	1.236	1.198	1.36	1.203	1.369	1.145	0.808
hsa03040 Spliceosome	7.76793e-09	32	2.96	P62318	Small nuclear ribonucleoprotein Sm D3 OS=Homo sapiens OX=9606 GN=SNRPD3 PE=1 SV=1	1.503000	Up	0.001561	SNRPD3	13.916	1.732	1.158	0.933	0.984	1.218	1.023	1.111	1.168	1.104	1.251	1.099	1.539	0.976	0.899	1.118	1.176	0.923	0.74	0.833	0.775	0.812	0.771	1.135	1.18	1.465	1.043	0.918	0.92	1.114	0.92	0.799	0.796	0.935	1.067	1.369	0.983	1.255	0.999	0.73
hsa03040 Spliceosome	7.76793e-09	32	2.96	P17844	Probable ATP-dependent RNA helicase DDX5 OS=Homo sapiens OX=9606 GN=DDX5 PE=1 SV=1	1.577000	Up	0.000000	DDX5	69.147	1.201	1.08	1.127	1.048	1.115	1.044	1.122	1.295	1.219	1.285	0.986	1.45	1.237	1.064	1.294	1.103	0.817	0.804	1.085	0.899	0.908	0.869	0.958	0.952	0.642	0.579	0.838	0.738	1.035	0.961	0.813	0.806	1.219	1.302	1.123	1.117	1.272	1.258	0.787
hsa03040 Spliceosome	7.76793e-09	32	2.96	P0DN76	Splicing factor U2AF 35 kDa subunit-like protein OS=Homo sapiens OX=9606 GN=U2AF1L5 PE=1 SV=1	1.818000	Up	0.000037	U2AF1L5	27.872	1.452	1.03	0.943	1.11	1.239	0.975	1.206	1.189	1.098	1.112	1.086	1.44	1.251	0.891	1.141	0.979	1.003	0.839	0.928	0.863	1.066	0.844	1.453	1.331	1.229	0.854	0.839	0.793	0.917	1.039	0.776	0.764	1.302	1.041	1.175	0.947	1.502	1.448	0.61
hsa03040 Spliceosome	7.76793e-09	32	2.96	Q96NC0	Zinc finger matrin-type protein 2 OS=Homo sapiens OX=9606 GN=ZMAT2 PE=1 SV=1	1.502000	Up	0.002897	ZMAT2	23.612																																		1.287	1.173	1.121	1.303	0.841
hsa03040 Spliceosome	7.76793e-09	32	2.96	Q15029	116 kDa U5 small nuclear ribonucleoprotein component OS=Homo sapiens OX=9606 GN=EFTUD2 PE=1 SV=1	1.592000	Up	0.000000	EFTUD2	109.43	1.061	0.986	1.016	1.09	1.178	1.04	1.201	1.244	1.046	1.174	0.976	1.173	1.059	1.027	1.1	1.153	0.83	0.796	0.987	0.811	0.834	0.852	0.973	0.835	0.61	0.742	0.776	0.685	0.933	1.041	0.838	0.89	1.209	1.254	1.312	1.261	1.563	1.341	0.873
hsa03040 Spliceosome	7.76793e-09	32	2.96	O43143	Pre-mRNA-splicing factor ATP-dependent RNA helicase DHX15 OS=Homo sapiens OX=9606 GN=DHX15 PE=1 SV=2	1.538000	Up	0.000002	DHX15	90.932	0.996	0.817	0.959	0.903	0.984	1.012	0.976	1.252	0.924	0.987	0.98	1.199	0.924	0.827	1.002	0.975	1.01	0.925	1.004	0.979	1.072	1.008	1.199	0.879	0.674	0.916	1.045	0.715	1	0.917	0.939	1.01	1.371	1.187	1.521	1.255	1.536	1.316	0.849
hsa03040 Spliceosome	7.76793e-09	32	2.96	O94906	Pre-mRNA-processing factor 6 OS=Homo sapiens OX=9606 GN=PRPF6 PE=1 SV=1	1.559000	Up	0.000322	PRPF6	106.92	1.126	0.981	0.858	0.982	1.261	1.058	1.205	1.19	1.181	1.121	0.931	1.241	1.267	1.068	1.197	1.236	0.797	0.714	0.859	0.838	0.908	0.918	0.963	0.848	0.711	0.732	0.83	0.638	0.921	1.026	0.856	0.878	1.262	1.163	1.051	1.077	1.492	1.369	0.782
hsa05120 Epithelial cell signaling in Helicobacter pylori infection	0.608254	4	0.96	P00533	Epidermal growth factor receptor OS=Homo sapiens OX=9606 GN=EGFR PE=1 SV=2	1.531000	Up	0.000056	EGFR	134.28	2.098	1.239	0.707	1.54	1.71	1.366	1.624	1.29	1.393	1.283	0.822	1.169	1.319	0.995	1.61	1.181	0.842	0.819	0.682	0.812	0.902	0.928	0.91	0.878	0.845	1.138	0.849	0.755	0.951	1.024	0.654	0.699	1	1.13	0.936	1.149	1.313	1.19	0.722
hsa05120 Epithelial cell signaling in Helicobacter pylori infection	0.608254	4	0.96	P07948	Tyrosine-protein kinase Lyn OS=Homo sapiens OX=9606 GN=LYN PE=1 SV=3	1.620000	Up	0.006524	LYN	58.573	1.028	1.223	1.701	1.316	1.108	1.542	1.024	0.933	0.92	0.867	1.183	0.796	0.882	1.115	1.188	1.386	0.663	0.695	1.188	0.771	0.733	0.725	0.786	0.827	0.32	0.768	0.567	0.526	1.039	0.914	0.799	0.812	0.993	1.053	0.721	1.207	1.057	1.253	0.71
hsa05120 Epithelial cell signaling in Helicobacter pylori infection	0.608254	4	0.96	P41240	Tyrosine-protein kinase CSK OS=Homo sapiens OX=9606 GN=CSK PE=1 SV=1	1.524000	Up	0.000003	CSK	50.704	1.014	1.267	1.334	1.214	1.049	1.16	1.031	1.09	1.006	0.896	1.209	0.872	0.841	1.064	1.114	1.3	0.734	0.882	1.238	0.748	0.76	0.89	0.843	0.845	0.606	0.739	0.69	0.613	0.933	1.11	0.758	0.896	0.983	1.11	0.988	1.031	0.904	1.097	0.784
hsa05120 Epithelial cell signaling in Helicobacter pylori infection	0.608254	4	0.96	P08581	Hepatocyte growth factor receptor OS=Homo sapiens OX=9606 GN=MET PE=1 SV=4	2.304000	Up	0.000365	MET	155.54	0.979	1.038	1.058	1.09	0.952	0.714	1.109	0.9	1.357	1.59	0.991	1.059	0.985	1.33	1.242	1.527	0.762	0.704	1.012	0.666	0.786	0.794	0.727	0.548	0.599	1.011	0.664	0.613	0.938	1.015	0.708	0.69	1.731	1.038	1.068	2.186	2.035	1.608	0.986
hsa04721 Synaptic vesicle cycle	0.975897	1	0.28	Q05193	Dynamin-1 OS=Homo sapiens OX=9606 GN=DNM1 PE=1 SV=2	1.856000	Up	0.000121	DNM1	97.407				1.068	0.969	0.907	0.988	1.18					1.201	0.973	1.029	1.243				0.777	0.785	0.764	0.719	0.714					0.975	0.869	0.607	0.755	1.264	1.486	1.993	1.436	1.19	1.041	0.856
hsa00480 Glutathione metabolism	0.981803	1	0.26	O95881	Thioredoxin domain-containing protein 12 OS=Homo sapiens OX=9606 GN=TXNDC12 PE=1 SV=1	1.781000	Up	0.000104	TXNDC12	19.206	0.961	1.144	1.204	0.91	0.756	0.759	0.757	0.884	0.734	0.974	1.005	1.089	0.565	0.978	0.959	0.626	0.945	0.966	0.981	0.713	0.736	0.863	0.964	1.173	1.1	0.683	0.691	0.732	0.808	0.869	0.863	1.032	1.388	1.062	1.96	1.283	1.37	1.322	0.838
hsa05110 Vibrio cholerae infection	0.437302	4	1.19	P13667	Protein disulfide-isomerase A4 OS=Homo sapiens OX=9606 GN=PDIA4 PE=1 SV=2	1.724000	Up	0.003185	PDIA4	72.932	1.062	1.652	1.092	1.232	0.905	1.051	0.967	0.674	1.071	1.388	0.895	0.759	0.824	1.231	1.25	0.968	0.812	0.82	0.983	0.785	0.668	0.757	0.73	0.741	0.61	0.663	0.719	0.72	0.702	0.959	0.956	0.842	1.4	0.844	1.116	1.659	1.358	1.183	0.791
hsa05110 Vibrio cholerae infection	0.437302	4	1.19	P63261	"Actin, cytoplasmic 2 OS=Homo sapiens OX=9606 GN=ACTG1 PE=1 SV=1"	1.864000	Up	0.000225	ACTG1	41.792	1.788	2.635	3.176	0.733	0.893	1.087	1.201	0.736	0.698	0.888	0.846	1.351	0.837	0.807	0.859	0.452	1.475	1.883	1.668	0.748	0.965	0.795	0.902	0.807	1.522	0.57	0.931	1.214	0.831	0.855	1.152	0.97	0.977	1.28	1.343	0.878	0.852	0.816	0.498
hsa05110 Vibrio cholerae infection	0.437302	4	1.19	Q96HE7	ERO1-like protein alpha OS=Homo sapiens OX=9606 GN=ERO1A PE=1 SV=2	1.599000	Up	0.000457	ERO1A	54.392	0.937	1.026	0.783	1.11	0.943	1.174	0.988	0.907	0.965	0.938	1.154	0.948	0.914	1.196	1.091	1.295	0.832	0.758	0.812	0.921	0.925	0.936	0.852	0.855	0.755	0.852	0.866	0.743	1.081	0.947	0.781	0.925	1.271	1.136	0.984	1.734	1.448	1.196	0.927
hsa05110 Vibrio cholerae infection	0.437302	4	1.19	P60709	"Actin, cytoplasmic 1 OS=Homo sapiens OX=9606 GN=ACTB PE=1 SV=1"	1.564000	Up	0.000241	ACTB	41.736	1.678	2.529	2.23	0.969	0.729	0.89	0.889	0.907	0.798	0.867	1.01	1.044	0.709	0.827	0.846	0.765	1.478	1.737	1.188	0.818	0.827	0.892	0.926	0.872	0.812	0.578	0.704	0.762	0.914	1.053	0.904	0.861	0.988	1.316	0.821	1.138	1.008	1.001	0.601
hsa05225 Hepatocellular carcinoma	0.454017	9	1.08	P06400	Retinoblastoma-associated protein OS=Homo sapiens OX=9606 GN=RB1 PE=1 SV=2	1.674000	Up	0.000123	RB1	106.16																																		1.246	1.504	1.282	1.659	1.365
hsa05225 Hepatocellular carcinoma	0.454017	9	1.08	O14641	Segment polarity protein dishevelled homolog DVL-2 OS=Homo sapiens OX=9606 GN=DVL2 PE=1 SV=1	1.546000	Up	0.001782	DVL2	78.947				1.088	1.221	0.903	1.128	0.836												0.964	1.104	0.896	0.951	1.04										0.85	1.144	1.329	1.362	1.289
hsa05225 Hepatocellular carcinoma	0.454017	9	1.08	P60709	"Actin, cytoplasmic 1 OS=Homo sapiens OX=9606 GN=ACTB PE=1 SV=1"	1.564000	Up	0.000241	ACTB	41.736	1.678	2.529	2.23	0.969	0.729	0.89	0.889	0.907	0.798	0.867	1.01	1.044	0.709	0.827	0.846	0.765	1.478	1.737	1.188	0.818	0.827	0.892	0.926	0.872	0.812	0.578	0.704	0.762	0.914	1.053	0.904	0.861	0.988	1.316	0.821	1.138	1.008	1.001	0.601
hsa05225 Hepatocellular carcinoma	0.454017	9	1.08	P08581	Hepatocyte growth factor receptor OS=Homo sapiens OX=9606 GN=MET PE=1 SV=4	2.304000	Up	0.000365	MET	155.54	0.979	1.038	1.058	1.09	0.952	0.714	1.109	0.9	1.357	1.59	0.991	1.059	0.985	1.33	1.242	1.527	0.762	0.704	1.012	0.666	0.786	0.794	0.727	0.548	0.599	1.011	0.664	0.613	0.938	1.015	0.708	0.69	1.731	1.038	1.068	2.186	2.035	1.608	0.986
hsa05225 Hepatocellular carcinoma	0.454017	9	1.08	Q86U86	Protein polybromo-1 OS=Homo sapiens OX=9606 GN=PBRM1 PE=1 SV=1	1.789000	Up	0.000665	PBRM1	192.95	1.107	0.95	1.041	0.925	1.151	1.094	0.929	1.036					1.407	1.178	1.506	0.948	0.873	0.705	1.002	1.009	1.053	0.924	0.909	0.807					1.347	1.148	1.05	0.943	0.815	1.431	1.377	1.088	1.716	1.248	0.725
hsa05225 Hepatocellular carcinoma	0.454017	9	1.08	P00533	Epidermal growth factor receptor OS=Homo sapiens OX=9606 GN=EGFR PE=1 SV=2	1.531000	Up	0.000056	EGFR	134.28	2.098	1.239	0.707	1.54	1.71	1.366	1.624	1.29	1.393	1.283	0.822	1.169	1.319	0.995	1.61	1.181	0.842	0.819	0.682	0.812	0.902	0.928	0.91	0.878	0.845	1.138	0.849	0.755	0.951	1.024	0.654	0.699	1	1.13	0.936	1.149	1.313	1.19	0.722
hsa05225 Hepatocellular carcinoma	0.454017	9	1.08	P63261	"Actin, cytoplasmic 2 OS=Homo sapiens OX=9606 GN=ACTG1 PE=1 SV=1"	1.864000	Up	0.000225	ACTG1	41.792	1.788	2.635	3.176	0.733	0.893	1.087	1.201	0.736	0.698	0.888	0.846	1.351	0.837	0.807	0.859	0.452	1.475	1.883	1.668	0.748	0.965	0.795	0.902	0.807	1.522	0.57	0.931	1.214	0.831	0.855	1.152	0.97	0.977	1.28	1.343	0.878	0.852	0.816	0.498
hsa05225 Hepatocellular carcinoma	0.454017	9	1.08	Q92466	DNA damage-binding protein 2 OS=Homo sapiens OX=9606 GN=DDB2 PE=1 SV=1	3.189000	Up	0.000015	DDB2	47.863	2.015	1.535	0.451	1.793	1.755	1.39	1.341	2.004	1.633	1.686	1.109	0.941	1.707	1.306	1.784	0.709	0.519	0.369	0.479	0.62	0.591	0.633	0.623	0.545	0.497	0.89	0.616	0.556	0.759	1.059	0.549	0.488	1.339	0.743	0.95	1.59	1.158	1.713	0.327
hsa05225 Hepatocellular carcinoma	0.454017	9	1.08	Q96GM5	SWI/SNF-related matrix-associated actin-dependent regulator of chromatin subfamily D member 1 OS=Homo sapiens OX=9606 GN=SMARCD1 PE=1 SV=2	2.240000	Up	0.001682	SMARCD1	58.232	1.374	0.962	2.209														1.011	0.884	1.461															2.219	1.949	2.099	1.079	1.226
hsa05330 Allograft rejection	0.457609	4	1.16	P28068	"HLA class II histocompatibility antigen, DM beta chain OS=Homo sapiens OX=9606 GN=HLA-DMB PE=1 SV=1"	1.765000	Up	0.004017	HLA-DMB	28.943	1.262	0.996	1.759	1.4	0.748	0.983	0.9	0.948									0.397	0.4	1.277	0.351	0.432	0.413	0.718	1.297										1.032	0.883	1.48	0.996	1.685
hsa05330 Allograft rejection	0.457609	4	1.16	P01920	"HLA class II histocompatibility antigen, DQ beta 1 chain OS=Homo sapiens OX=9606 GN=HLA-DQB1 PE=1 SV=2"	2.045000	Up	0.010178	HLA-DQB1	29.991	1.01	0.501	1.726	0.864	0.6	0.349	0.756	1.947	0.665	0.776	5.453	2.123	0.599	1.231	0.728	0.871	0.564	0.654	1.592	0.396	0.432	0.25	0.726	1.576	0.46	1.053	1.159	1.065	0.898	1.09	0.55	0.507	0.972	0.903	0.837	1.593	0.425	0.838	0.561
hsa05330 Allograft rejection	0.457609	4	1.16	P01889	"HLA class I histocompatibility antigen, B alpha chain OS=Homo sapiens OX=9606 GN=HLA-B PE=1 SV=3"	1.526000	Up	0.030215	HLA-B	40.46	0.544	1.006	1.671	1.911	1.208	1.808	1.105	1.308	0.965	1.078	1.341	1.427	0.899	1.474	1.697	1.994	0.624	0.644	1.874	1.192	0.966	0.935	1.012	1.284	1.032	1.019	0.829	1.028	1.353	1.642	0.89	1.046	1.219	0.965	0.796	0.945	0.492	1.069	0.569
hsa05330 Allograft rejection	0.457609	4	1.16	P01903	"HLA class II histocompatibility antigen, DR alpha chain OS=Homo sapiens OX=9606 GN=HLA-DRA PE=1 SV=1"	1.634000	Up	0.045102	HLA-DRA	28.607	0.894	0.891	1.222	1.013	0.794	1.327	0.783	1.091	0.707	0.586	2.126	0.915	0.583	0.82	0.744	1.05	0.734	0.683	1.127	0.948	0.874	0.782	0.935	1.375	1.346	0.845	0.851	0.824	1.072	0.804	0.791	0.86	1.111	1.108	0.694	1.632	0.81	1.876	0.901
hsa00512 Mucin type O-glycan biosynthesis	0.253611	2	2.05	Q8N4A0	Polypeptide N-acetylgalactosaminyltransferase 4 OS=Homo sapiens OX=9606 GN=GALNT4 PE=1 SV=2	1.577000	Up	0.000223	GALNT4	66.665																																		1.387	1.235	1.406	1.72	1.489
hsa00512 Mucin type O-glycan biosynthesis	0.253611	2	2.05	Q8NCW6	Polypeptide N-acetylgalactosaminyltransferase 11 OS=Homo sapiens OX=9606 GN=GALNT11 PE=1 SV=2	1.530000	Up	0.015265	GALNT11	68.918	0.617	0.563	0.959	0.826	0.789	0.81	0.616	1.266	0.599	0.66	0.468	1.606	0.981	0.594	0.821	0.56	0.89	0.942	0.943	0.818	0.677	0.821	0.705	0.805	0.662	1.109	0.736	1.002	0.764	0.645	1.036	0.973	1.777	2.03	1.158	1.337	1.679	1.053	0.978
hsa05215 Prostate cancer	0.54406	5	1.03	P00533	Epidermal growth factor receptor OS=Homo sapiens OX=9606 GN=EGFR PE=1 SV=2	1.531000	Up	0.000056	EGFR	134.28	2.098	1.239	0.707	1.54	1.71	1.366	1.624	1.29	1.393	1.283	0.822	1.169	1.319	0.995	1.61	1.181	0.842	0.819	0.682	0.812	0.902	0.928	0.91	0.878	0.845	1.138	0.849	0.755	0.951	1.024	0.654	0.699	1	1.13	0.936	1.149	1.313	1.19	0.722
hsa05215 Prostate cancer	0.54406	5	1.03	P14780	Matrix metalloproteinase-9 OS=Homo sapiens OX=9606 GN=MMP9 PE=1 SV=3	3.105000	Up	0.046359	MMP9	78.457	1.101	0.753	1.348	0.281	0.218	0.168	0.214	0.32	0.565	0.619	0.686	3.904	0.402	0.601	0.57	1.946	0.71	0.773	1.322	0.172	0.195	0.238	0.49	0.311	0.611	0.825	0.622	0.543	0.471	0.456	0.341	0.439	1.548	1.153	0.204	1.186	0.402	1.505	0.421
hsa05215 Prostate cancer	0.54406	5	1.03	P06400	Retinoblastoma-associated protein OS=Homo sapiens OX=9606 GN=RB1 PE=1 SV=2	1.674000	Up	0.000123	RB1	106.16																																		1.246	1.504	1.282	1.659	1.365
hsa05215 Prostate cancer	0.54406	5	1.03	P10415	Apoptosis regulator Bcl-2 OS=Homo sapiens OX=9606 GN=BCL2 PE=1 SV=2	1.605000	Up	0.001498	BCL2	26.266	1.507	0.999	0.441	0.684	1.79	1.021	1.203	0.979	0.686	1.018	0.989	3.809	1.513	1.016	0.998	0.842	0.544	0.575	0.536	0.753	0.688	0.748	0.867	1.133	1.261	1.032	0.841	0.967	1.638	1.101	0.68	0.799	1.347	1.261	1.234	0.817	1.223	1.065	0.969
hsa05215 Prostate cancer	0.54406	5	1.03	P04085	Platelet-derived growth factor subunit A OS=Homo sapiens OX=9606 GN=PDGFA PE=1 SV=1	3.038000	Up	0.030256	PDGFA	24.043																																		1.001	3.444	3.418	1.39	0.966
hsa04724 Glutamatergic synapse	0.988615	1	0.24	Q14573	"Inositol 1,4,5-trisphosphate receptor type 3 OS=Homo sapiens OX=9606 GN=ITPR3 PE=1 SV=2"	2.506000	Up	0.002857	ITPR3	304.1	0.706	0.803	1.093	0.868	0.953	1.221	0.99	1.007	1.082	1.125	0.86	0.908	1.13	1.037	0.996	1.119	1.073	1.027	1.212	0.618	0.776	0.762	0.736	0.806	0.592	0.637	0.744	0.605	1.013	0.867	0.685	0.657	0.936	1.23	2.039	2.713	1.432	1.376	0.703
hsa00230 Purine metabolism	0.824706	5	0.73	P27707	Deoxycytidine kinase OS=Homo sapiens OX=9606 GN=DCK PE=1 SV=1	1.772000	Up	0.000001	DCK	30.518	1.331	1.203	1.463	1.652	1.437	1.465	1.528	1.726					0.954	1.407	1.346	1.686	0.648	0.623	1.493	0.575	0.62	0.688	1.119	1.149					0.908	1.079	0.566	0.657	1.146	1.017	0.931	0.925	0.939	1.159	0.516
hsa00230 Purine metabolism	0.824706	5	0.73	Q01432	AMP deaminase 3 OS=Homo sapiens OX=9606 GN=AMPD3 PE=1 SV=1	1.596000	Up	0.000724	AMPD3	88.811	1.462	1.423	1.431	1.497	1.261	1.348	1.607	1.144	1.359	1.212	1.241	1.013	0.902	1.283	1.213	1.195	0.651	0.749	1.304	0.676	0.745	0.544	0.813	0.619	0.679	1.362	0.981	0.771	0.859	1.032	0.691	0.648	0.907	1.017	0.688	1.123	0.704	0.802	0.642
hsa00230 Purine metabolism	0.824706	5	0.73	Q02153	Guanylate cyclase soluble subunit beta-1 OS=Homo sapiens OX=9606 GN=GUCY1B1 PE=1 SV=1	1.770000	Up	0.000345	GUCY1B1	70.514	1.034	0.897	1.037	1.059	1.272	1.012	1.093	1.107	0.834	0.775	1.082	1.034	0.956	0.931	1.118	1.089	0.765	0.68	1.193	0.975	1.028	1.745	0.921	1.081	0.772	1.068	2.942	0.9	0.704	1.035	0.893	0.805	1.494	1.615	1.551	1.09	1.224	0.963	0.673
hsa00230 Purine metabolism	0.824706	5	0.73	P14618	Pyruvate kinase PKM OS=Homo sapiens OX=9606 GN=PKM PE=1 SV=4	1.616000	Up	0.000043	PKM	57.936	1.005	0.913	1.351	0.989	1.002	1.412	1.125	1.443	1.027	1.173	2.025	0.972	1.13	0.92	0.998	0.922	0.772	0.821	1.359	0.828	1.052	0.763	0.807	0.684	0.737	0.639	0.824	0.658	0.825	0.771	0.617	0.74	1.197	1.14	1.123	1.174	0.946	0.84	0.63
hsa00230 Purine metabolism	0.824706	5	0.73	Q02108	Guanylate cyclase soluble subunit alpha-1 OS=Homo sapiens OX=9606 GN=GUCY1A1 PE=1 SV=2	1.597000	Up	0.001238	GUCY1A1	77.452																																		1.362	1.994	1.212	1.611	1.371
hsa00510 N-Glycan biosynthesis	0.456431	3	1.21	Q9BYC5	"Alpha-(1,6)-fucosyltransferase OS=Homo sapiens OX=9606 GN=FUT8 PE=1 SV=2"	1.770000	Up	0.007463	FUT8	66.515	0.997	1.323	0.793	1.054	0.997	1.202	1.004	0.839					0.923	1.428	1.25	1.908	0.897	0.965	0.724	0.87	0.855	0.823	0.764	0.797					0.911	1.224	0.866	1.06	1.472	0.895	1.668	2.162	1.702	1.595	0.982
hsa00510 N-Glycan biosynthesis	0.456431	3	1.21	Q9H6U8	"Alpha-1,2-mannosyltransferase ALG9 OS=Homo sapiens OX=9606 GN=ALG9 PE=1 SV=2"	1.501000	Up	0.013040	ALG9	69.863	0.998	0.849	0.957						1.008	0.933	0.877	0.852					1.079	0.849	0.849						0.76	0.908	0.8	0.787						0.872	1.541	1.543	1.194	1.476
hsa00510 N-Glycan biosynthesis	0.456431	3	1.21	Q8TCJ2	Dolichyl-diphosphooligosaccharide--protein glycosyltransferase subunit STT3B OS=Homo sapiens OX=9606 GN=STT3B PE=1 SV=1	1.614000	Up	0.000061	STT3B	93.673	1.214	1.376	0.818	1.02	0.988	1.043	0.888	0.939	0.951	0.78	0.78	0.767	0.956	1.306	1.243	1.105	0.473	0.505	0.967	0.917	0.966	0.848	0.852	0.74	0.504	1.273	0.84	0.625	0.903	1.108	0.892	0.997	1.52	0.948	1.241	1.255	1.157	1.242	0.886
hsa04910 Insulin signaling pathway	0.749078	7	0.83	O75955	Flotillin-1 OS=Homo sapiens OX=9606 GN=FLOT1 PE=1 SV=3	1.800000	Up	0.000080	FLOT1	47.355	1.116	1.295	1.356	1.048	1.08	1.193	1.04	1.018	1.284	1.467	0.979	1.448	1.237	1.046	1.02	0.994	0.778	0.875	1.355	0.901	0.938	0.847	0.836	0.803	0.803	0.734	0.756	0.783	0.9	1.055	0.707	0.876	1.824	1.122	1.384	1.534	1.272	1.067	0.686
hsa04910 Insulin signaling pathway	0.749078	7	0.83	Q14254	Flotillin-2 OS=Homo sapiens OX=9606 GN=FLOT2 PE=1 SV=2	1.875000	Up	0.000001	FLOT2	47.064	1.143	1.448	1.417	1.183	1.215	1.393	1.192	1.114	1.161	1.223	0.841	1.281	1.201	1.013	1.079	0.863	0.74	0.797	1.308	0.822	0.836	0.754	0.782	0.742	0.527	0.602	0.662	0.673	0.755	0.902	0.695	0.754	1.573	1.132	1.256	1.466	1.185	1.096	0.629
hsa04910 Insulin signaling pathway	0.749078	7	0.83	P52790	Hexokinase-3 OS=Homo sapiens OX=9606 GN=HK3 PE=1 SV=2	2.293000	Up	0.007718	HK3	99.024	1.141	1.037	1.232	1.865	0.956	1.767	1.31	0.915	1.325	1.494	1.39	1.36	1.016	1.519	0.949	1.986	0.691	0.855	1.207	0.517	0.498	0.436	0.733	0.666	0.618	1.016	0.757	0.693	0.812	0.973	0.605	0.81	1.077	1.066	0.439	1.21	0.659	1.577	0.722
hsa04910 Insulin signaling pathway	0.749078	7	0.83	P06737	"Glycogen phosphorylase, liver form OS=Homo sapiens OX=9606 GN=PYGL PE=1 SV=4"	1.537000	Up	0.001197	PYGL	97.147	0.961	1.29	0.973	1.695	1.157	1.146	1.279	1.133	1.524	1.701	2.445	1.057	0.822	0.92	1.216	1.147	0.622	0.704	0.958	0.682	0.647	0.609	0.753	0.747	0.547	0.776	0.634	0.706	0.627	0.851	0.589	0.526	1.39	0.937	0.778	1.076	0.984	1.041	0.83
hsa04910 Insulin signaling pathway	0.749078	7	0.83	P18031	Tyrosine-protein phosphatase non-receptor type 1 OS=Homo sapiens OX=9606 GN=PTPN1 PE=1 SV=1	1.561000	Up	0.004078	PTPN1	49.966	1.028	1.11	1.222	1.566	1.157	1.078	1.161	1.931	1.18	1.43	1.138	1.897	1.102	1.288	1.294	1.484	0.845	0.85	1.162	0.675	0.587	0.591	0.595	0.646	0.644	0.894	0.732	0.664	0.832	1	0.698	0.738	1.583	1.258	0.858	0.96	0.86	1.045	0.932
hsa04910 Insulin signaling pathway	0.749078	7	0.83	Q15382	GTP-binding protein Rheb OS=Homo sapiens OX=9606 GN=RHEB PE=1 SV=1	1.559000	Up	0.002285	RHEB	20.497	1.112	1.292	1.082	1.243	1.294	1.379	1.16	1.022	1.155	1.038	1.019	1.189	0.847	0.716	1.018	1.196	0.789	0.711	0.978	0.904	0.907	0.85	0.977	0.983	0.951	0.761	0.87	0.796	0.892	0.825	0.759	0.687	1.128	1.11	0.812	1.504	1.248	1.314	0.548
hsa04910 Insulin signaling pathway	0.749078	7	0.83	P11216	"Glycogen phosphorylase, brain form OS=Homo sapiens OX=9606 GN=PYGB PE=1 SV=5"	1.704000	Up	0.000001	PYGB	96.695	1.061	1.277	0.833	1.153	1.563	0.736	1.337	1.652	1.544	1.648	1.472	1.249	0.947	1.039	1.282	0.864	0.812	0.798	0.857	0.787	0.746	0.737	0.744	0.758	0.726	0.761	0.754	0.803	0.847	0.943	0.784	0.775	1.356	1.282	1.305	1.155	1.349	1.11	0.903
hsa04510 Focal adhesion	0.660208	11	0.92	P26012	Integrin beta-8 OS=Homo sapiens OX=9606 GN=ITGB8 PE=1 SV=1	2.014000	Up	0.000536	ITGB8	85.631									1.801	1.139	2.095	1.214	2.971	1.49	2.4	1.238									0.705	0.736	0.422	0.661	2.533	1.347	0.41	0.535	1.188	0.822	1.259	1.13	1.463	1.977	0.481
hsa04510 Focal adhesion	0.660208	11	0.92	P18084	Integrin beta-5 OS=Homo sapiens OX=9606 GN=ITGB5 PE=1 SV=1	1.831000	Up	0.004185	ITGB5	88.053				1.437	1.139	1.832	1.349	0.667	1.079	1.025	1.251	1.449								1.135	0.997	1.005	0.775	1.055	0.545	0.656	0.532	0.587						1.065	0.693	1.029	1.033	1.491
hsa04510 Focal adhesion	0.660208	11	0.92	P16144	Integrin beta-4 OS=Homo sapiens OX=9606 GN=ITGB4 PE=1 SV=5	2.030000	Up	0.000178	ITGB4	202.16	0.848	1.156	0.802	0.864	1.499	1.105	1.199	0.835	1.547	2.008	0.88	0.851	1.084	0.972	1.153	1.464	0.455	0.547	0.822	0.726	0.884	0.593	0.771	0.693	0.784	1.327	0.731	0.7	1.045	0.988	0.597	0.658	1.311	1.289	1.503	2.177	1.664	1.23	0.939
hsa04510 Focal adhesion	0.660208	11	0.92	P60709	"Actin, cytoplasmic 1 OS=Homo sapiens OX=9606 GN=ACTB PE=1 SV=1"	1.564000	Up	0.000241	ACTB	41.736	1.678	2.529	2.23	0.969	0.729	0.89	0.889	0.907	0.798	0.867	1.01	1.044	0.709	0.827	0.846	0.765	1.478	1.737	1.188	0.818	0.827	0.892	0.926	0.872	0.812	0.578	0.704	0.762	0.914	1.053	0.904	0.861	0.988	1.316	0.821	1.138	1.008	1.001	0.601
hsa04510 Focal adhesion	0.660208	11	0.92	P04085	Platelet-derived growth factor subunit A OS=Homo sapiens OX=9606 GN=PDGFA PE=1 SV=1	3.038000	Up	0.030256	PDGFA	24.043																																		1.001	3.444	3.418	1.39	0.966
hsa04510 Focal adhesion	0.660208	11	0.92	P08581	Hepatocyte growth factor receptor OS=Homo sapiens OX=9606 GN=MET PE=1 SV=4	2.304000	Up	0.000365	MET	155.54	0.979	1.038	1.058	1.09	0.952	0.714	1.109	0.9	1.357	1.59	0.991	1.059	0.985	1.33	1.242	1.527	0.762	0.704	1.012	0.666	0.786	0.794	0.727	0.548	0.599	1.011	0.664	0.613	0.938	1.015	0.708	0.69	1.731	1.038	1.068	2.186	2.035	1.608	0.986
hsa04510 Focal adhesion	0.660208	11	0.92	P15498	Proto-oncogene vav OS=Homo sapiens OX=9606 GN=VAV1 PE=1 SV=4	1.730000	Up	0.003337	VAV1	98.313	1.54	1.478	1.645	1.555	1.007	1.369	1.172	0.962	1.152	1.082	1.332	0.854	0.945	1.214	1.435	1.831	0.544	0.846	1.286	0.559	0.595	0.625	0.78	0.749	0.615	0.763	0.531	0.489	0.803	0.997	0.601	0.627	0.964	0.97	0.654	1.017	0.689	1.49	0.62
hsa04510 Focal adhesion	0.660208	11	0.92	P00533	Epidermal growth factor receptor OS=Homo sapiens OX=9606 GN=EGFR PE=1 SV=2	1.531000	Up	0.000056	EGFR	134.28	2.098	1.239	0.707	1.54	1.71	1.366	1.624	1.29	1.393	1.283	0.822	1.169	1.319	0.995	1.61	1.181	0.842	0.819	0.682	0.812	0.902	0.928	0.91	0.878	0.845	1.138	0.849	0.755	0.951	1.024	0.654	0.699	1	1.13	0.936	1.149	1.313	1.19	0.722
hsa04510 Focal adhesion	0.660208	11	0.92	P26006	Integrin alpha-3 OS=Homo sapiens OX=9606 GN=ITGA3 PE=1 SV=5	1.627000	Up	0.003140	ITGA3	116.61	1.241	1.675	1.118	1.451	1.54	1.094	1.743	1.339	2.186	1.455	0.956	1.129	1.196	1.2	1.822	1.403	0.554	0.573	1.057	0.673	0.748	0.67	0.768	0.817	0.688	0.81	0.636	0.724	0.95	1.057	0.685	0.804	0.948	1.139	1.736	1.342	1.023	0.838	0.893
hsa04510 Focal adhesion	0.660208	11	0.92	P63261	"Actin, cytoplasmic 2 OS=Homo sapiens OX=9606 GN=ACTG1 PE=1 SV=1"	1.864000	Up	0.000225	ACTG1	41.792	1.788	2.635	3.176	0.733	0.893	1.087	1.201	0.736	0.698	0.888	0.846	1.351	0.837	0.807	0.859	0.452	1.475	1.883	1.668	0.748	0.965	0.795	0.902	0.807	1.522	0.57	0.931	1.214	0.831	0.855	1.152	0.97	0.977	1.28	1.343	0.878	0.852	0.816	0.498
hsa04510 Focal adhesion	0.660208	11	0.92	P10415	Apoptosis regulator Bcl-2 OS=Homo sapiens OX=9606 GN=BCL2 PE=1 SV=2	1.605000	Up	0.001498	BCL2	26.266	1.507	0.999	0.441	0.684	1.79	1.021	1.203	0.979	0.686	1.018	0.989	3.809	1.513	1.016	0.998	0.842	0.544	0.575	0.536	0.753	0.688	0.748	0.867	1.133	1.261	1.032	0.841	0.967	1.638	1.101	0.68	0.799	1.347	1.261	1.234	0.817	1.223	1.065	0.969
hsa04913 Ovarian steroidogenesis	0.773563	1	0.71	P09917	Arachidonate 5-lipoxygenase OS=Homo sapiens OX=9606 GN=ALOX5 PE=1 SV=2	1.852000	Up	0.002023	ALOX5	77.982	1.244	1.26	1.206	1.461	1.182	1.819	1.532	1.252	1.213	0.904	0.965	0.894	1.293	0.966	1.4	2.033	0.739	0.742	1.191	0.638	0.773	0.704	0.951	0.778	0.315	1.279	0.378	0.357	0.875	0.811	0.48	0.573	1.162	0.955	0.782	1.605	1.006	1.773	0.698
hsa00630 Glyoxylate and dicarboxylate metabolism	0.932584	1	0.39	Q9NR19	"Acetyl-coenzyme A synthetase, cytoplasmic OS=Homo sapiens OX=9606 GN=ACSS2 PE=1 SV=1"	1.543000	Up	0.029523	ACSS2	78.579	1.412	1.59	0.77	1.1	1.938	0.864	1.121	2.005	1.26	1.759	0.875	1.672	1.718	0.991	2.102	0.854	0.731	0.731	0.759	0.667	0.668	0.639	0.628	0.619	0.617	0.955	0.69	0.774	1.036	0.896	0.776	0.607	1.391	1.474	0.828	0.66	0.684	1.032	0.798
hsa04713 Circadian entrainment	0.746846	3	0.79	Q02153	Guanylate cyclase soluble subunit beta-1 OS=Homo sapiens OX=9606 GN=GUCY1B1 PE=1 SV=1	1.770000	Up	0.000345	GUCY1B1	70.514	1.034	0.897	1.037	1.059	1.272	1.012	1.093	1.107	0.834	0.775	1.082	1.034	0.956	0.931	1.118	1.089	0.765	0.68	1.193	0.975	1.028	1.745	0.921	1.081	0.772	1.068	2.942	0.9	0.704	1.035	0.893	0.805	1.494	1.615	1.551	1.09	1.224	0.963	0.673
hsa04713 Circadian entrainment	0.746846	3	0.79	Q14573	"Inositol 1,4,5-trisphosphate receptor type 3 OS=Homo sapiens OX=9606 GN=ITPR3 PE=1 SV=2"	2.506000	Up	0.002857	ITPR3	304.1	0.706	0.803	1.093	0.868	0.953	1.221	0.99	1.007	1.082	1.125	0.86	0.908	1.13	1.037	0.996	1.119	1.073	1.027	1.212	0.618	0.776	0.762	0.736	0.806	0.592	0.637	0.744	0.605	1.013	0.867	0.685	0.657	0.936	1.23	2.039	2.713	1.432	1.376	0.703
hsa04713 Circadian entrainment	0.746846	3	0.79	Q02108	Guanylate cyclase soluble subunit alpha-1 OS=Homo sapiens OX=9606 GN=GUCY1A1 PE=1 SV=2	1.597000	Up	0.001238	GUCY1A1	77.452																																		1.362	1.994	1.212	1.611	1.371
hsa04970 Salivary secretion	0.477665	4	1.13	P49913	Cathelicidin antimicrobial peptide OS=Homo sapiens OX=9606 GN=CAMP PE=1 SV=1	2.898000	Up	0.007458	CAMP	19.301	0.948	0.541	1.486	0.181	0.121	0.109	0.141	0.302	0.446	0.531	0.832	6.414	0.421	0.527	0.45	2.396	0.574	0.666	1.477	0.123	0.138	0.23	0.524	0.376	0.61	0.546	0.364	0.494	0.611	0.498	0.327	0.46	1.525	1.533	0.368	1.738	0.576	1.278	0.476
hsa04970 Salivary secretion	0.477665	4	1.13	Q02153	Guanylate cyclase soluble subunit beta-1 OS=Homo sapiens OX=9606 GN=GUCY1B1 PE=1 SV=1	1.770000	Up	0.000345	GUCY1B1	70.514	1.034	0.897	1.037	1.059	1.272	1.012	1.093	1.107	0.834	0.775	1.082	1.034	0.956	0.931	1.118	1.089	0.765	0.68	1.193	0.975	1.028	1.745	0.921	1.081	0.772	1.068	2.942	0.9	0.704	1.035	0.893	0.805	1.494	1.615	1.551	1.09	1.224	0.963	0.673
hsa04970 Salivary secretion	0.477665	4	1.13	Q14573	"Inositol 1,4,5-trisphosphate receptor type 3 OS=Homo sapiens OX=9606 GN=ITPR3 PE=1 SV=2"	2.506000	Up	0.002857	ITPR3	304.1	0.706	0.803	1.093	0.868	0.953	1.221	0.99	1.007	1.082	1.125	0.86	0.908	1.13	1.037	0.996	1.119	1.073	1.027	1.212	0.618	0.776	0.762	0.736	0.806	0.592	0.637	0.744	0.605	1.013	0.867	0.685	0.657	0.936	1.23	2.039	2.713	1.432	1.376	0.703
hsa04970 Salivary secretion	0.477665	4	1.13	Q02108	Guanylate cyclase soluble subunit alpha-1 OS=Homo sapiens OX=9606 GN=GUCY1A1 PE=1 SV=2	1.597000	Up	0.001238	GUCY1A1	77.452																																		1.362	1.994	1.212	1.611	1.371
hsa04110 Cell cycle	0.00246241	13	2.37	P61981	14-3-3 protein gamma OS=Homo sapiens OX=9606 GN=YWHAG PE=1 SV=2	1.749000	Up	0.001240	YWHAG	28.302	1.179	1.402	1.263	1.216	1.145	1.035	1.152	1.09	1.107	1.221	0.84	1.342	1.135	1.065	1.379	1.03	0.873	0.973	1.211	0.735	0.727	0.737	0.726	0.846	0.963	0.498	0.699	0.615	0.839	0.984	0.814	0.825	1.111	1.041	0.766	1.465	1.324	1.518	0.642
hsa04110 Cell cycle	0.00246241	13	2.37	P27348	14-3-3 protein theta OS=Homo sapiens OX=9606 GN=YWHAQ PE=1 SV=1	1.712000	Up	0.001601	YWHAQ	27.764	1.091	1.11	1.655	1.169	1.044	1.019	1.246	1.288	1.185	1.415	0.876	1.114	1.109	1.073	1.315	0.965	0.752	0.718	1.512	0.751	0.738	0.696	0.764	0.923	0.858	0.726	0.694	0.672	0.945	0.879	0.75	0.802	1.191	1.5	1.654	1.21	0.932	1.002	0.731
hsa04110 Cell cycle	0.00246241	13	2.37	P25205	DNA replication licensing factor MCM3 OS=Homo sapiens OX=9606 GN=MCM3 PE=1 SV=3	1.705000	Up	0.000781	MCM3	90.98	1.828	1.13	1.111	1.245	1.565	0.996	1.565	1.579	1.503	1.63	0.975	0.837	1.517	1.438	1.498	1.696	0.604	0.59	0.944	0.752	0.736	0.743	0.899	0.771	0.655	0.688	0.621	0.776	0.932	1.148	0.768	0.732	1.152	0.728	1.479	1.045	1.246	1.025	0.704
hsa04110 Cell cycle	0.00246241	13	2.37	Q04917	14-3-3 protein eta OS=Homo sapiens OX=9606 GN=YWHAH PE=1 SV=4	2.472000	Up	0.000000	YWHAH	28.218	1.285	1.093	1.199	1.053	1.363	1.018	1.265	1.029	1.134	1.033	0.957	1.024	0.877	0.899	1.201	0.685	0.625	0.562	1.066	0.651	0.739	0.589	0.844	0.955	0.746	0.583	0.629	0.565	0.843	0.81	0.549	0.598	1.174	1.637	1.336	1.888	1.471	1.471	0.509
hsa04110 Cell cycle	0.00246241	13	2.37	P06400	Retinoblastoma-associated protein OS=Homo sapiens OX=9606 GN=RB1 PE=1 SV=2	1.674000	Up	0.000123	RB1	106.16																																		1.246	1.504	1.282	1.659	1.365
hsa04110 Cell cycle	0.00246241	13	2.37	P31947	14-3-3 protein sigma OS=Homo sapiens OX=9606 GN=SFN PE=1 SV=1	1.967000	Up	0.011423	SFN	27.774	0.986	0.994	1.071	1.142	1.18	0.976	1.223	1.305	0.773	1.012	0.746	0.697	2.15	0.862	1.222	0.787	0.886	0.847	1.09	0.607	0.619	0.603	0.783	0.85	0.701	0.618	0.65	0.675	1.55	0.699	0.566	0.626	0.708	0.86	1.024	1.994	1.384	0.855	0.538
hsa04110 Cell cycle	0.00246241	13	2.37	Q14566	DNA replication licensing factor MCM6 OS=Homo sapiens OX=9606 GN=MCM6 PE=1 SV=1	1.509000	Up	0.003644	MCM6	92.888	2.177	1.246	1.007	1.29	1.341	1.114	1.467	1.353	1.753	1.671	0.918	0.856	1.654	1.443	1.798	2.144	0.624	0.557	0.957	0.669	0.811	0.695	0.921	0.718	0.431	0.643	0.559	0.397	1.061	1.086	0.622	0.696	1.293	0.672	1.116	0.86	0.923	0.945	0.765
hsa04110 Cell cycle	0.00246241	13	2.37	Q92769	Histone deacetylase 2 OS=Homo sapiens OX=9606 GN=HDAC2 PE=1 SV=2	1.653000	Up	0.003061	HDAC2	55.364	1.152	1.056	0.948	0.947	1.213	0.949	1.033	0.962	1.203	1.314	0.968	1.244	1	0.827	1.237	0.769	0.992	0.983	0.882	0.836	0.876	0.802	0.997	0.75	0.562	0.429	0.782	0.437	0.879	0.897	0.757	0.818	0.945	0.937	1.179	0.974	1.675	1.56	0.698
hsa04110 Cell cycle	0.00246241	13	2.37	P49736	DNA replication licensing factor MCM2 OS=Homo sapiens OX=9606 GN=MCM2 PE=1 SV=4	1.840000	Up	0.010576	MCM2	101.89	1.89	1.172	1.053	1.632	1.6	1.224	1.896	1.873					1.325	1.357	1.548	1.689	0.785	0.651	1.079	0.813	0.934	0.852	1.048	0.811					1.016	0.923	0.655	0.54	0.984	0.547	1.505	0.797	0.893	0.75	0.488
hsa04110 Cell cycle	0.00246241	13	2.37	Q9UJX2	Cell division cycle protein 23 homolog OS=Homo sapiens OX=9606 GN=CDC23 PE=1 SV=3	1.665000	Up	0.000097	CDC23	68.833	1.834	1.028	1.3	1.24	1.509	1.072	1.222	1.122	0.987	0.955	0.928	1.06	1.323	1.064	1.249	1.178	0.863	0.82	1.677	0.91	0.937	0.997	1.019	0.986	1.631	2.097	1.114	1.754	0.943	1.002	0.836	0.856	1.42	1.17	1.288	1.013	1.57	1.554	0.922
hsa04110 Cell cycle	0.00246241	13	2.37	P62258	14-3-3 protein epsilon OS=Homo sapiens OX=9606 GN=YWHAE PE=1 SV=1	1.534000	Up	0.000178	YWHAE	29.174	1.177	1.175	0.993	0.968	1.203	0.91	1.106	1.094	1.127	1.222	0.969	1.273	0.969	1.011	1.084	0.828	0.93	0.982	1.067	0.892	0.813	0.902	0.855	0.997	1.29	0.777	0.911	0.954	0.964	0.918	0.913	0.895	1.266	1.144	1.733	1.361	1.202	1.102	0.803
hsa04110 Cell cycle	0.00246241	13	2.37	P63104	14-3-3 protein zeta/delta OS=Homo sapiens OX=9606 GN=YWHAZ PE=1 SV=1	1.730000	Up	0.000002	YWHAZ	27.745	0.985	1.158	1.169	0.942	0.934	1.17	0.993	1.293	0.871	0.968	0.935	1.068	0.839	0.89	0.908	1.009	0.892	0.894	1.166	0.82	0.819	0.805	0.958	1.148	0.968	0.705	0.754	0.771	0.983	0.948	0.789	0.835	1.22	1.295	1.533	1.641	1.225	1.232	0.744
hsa04110 Cell cycle	0.00246241	13	2.37	P12004	Proliferating cell nuclear antigen OS=Homo sapiens OX=9606 GN=PCNA PE=1 SV=1	1.746000	Up	0.000003	PCNA	28.768	1.478	1.176	0.93	1.109	1.375	1.075	1.115	1.22	1.038	1.375	0.883	1.328	0.917	1.068	1.216	1.237	0.953	0.856	0.858	0.796	0.788	0.845	0.89	1.005	1.134	0.759	0.818	0.706	0.896	0.946	0.792	0.84	1.355	0.903	1.276	1.122	1.145	1.215	0.695
hsa05144 Malaria	0.174895	4	1.81	Q14116	Interleukin-18 OS=Homo sapiens OX=9606 GN=IL18 PE=1 SV=1	1.854000	Up	0.000017	IL18	22.326									1.198	1.088	1.403	0.904	0.817	0.961	1.081	1.796									0.805	0.725	0.62	0.663	0.749	1.037	0.618	0.591	1.354	1.234	1.1	1.589	1.399	1.478	0.551
hsa05144 Malaria	0.174895	4	1.81	P20701	Integrin alpha-L OS=Homo sapiens OX=9606 GN=ITGAL PE=1 SV=3	1.986000	Up	0.000344	ITGAL	128.77				0.928	0.861	0.794	0.722	0.86												0.73	0.805	0.873	1.082	0.886										1.02	0.917	1.343	0.949	1.393
hsa05144 Malaria	0.174895	4	1.81	P05107	Integrin beta-2 OS=Homo sapiens OX=9606 GN=ITGB2 PE=1 SV=2	2.381000	Up	0.000381	ITGB2	84.781	1.375	1.185	1.403	1.472	0.979	1.653	1.311	1.125	1.018	0.768	1.264	1.706	0.872	1.091	1.316	2.276	0.712	0.666	1.35	0.4	0.431	0.466	0.638	0.641	0.386	0.679	0.438	0.407	0.756	0.829	0.615	0.612	1.182	1.39	0.686	1.582	0.816	1.397	0.646
hsa05144 Malaria	0.174895	4	1.81	P08581	Hepatocyte growth factor receptor OS=Homo sapiens OX=9606 GN=MET PE=1 SV=4	2.304000	Up	0.000365	MET	155.54	0.979	1.038	1.058	1.09	0.952	0.714	1.109	0.9	1.357	1.59	0.991	1.059	0.985	1.33	1.242	1.527	0.762	0.704	1.012	0.666	0.786	0.794	0.727	0.548	0.599	1.011	0.664	0.613	0.938	1.015	0.708	0.69	1.731	1.038	1.068	2.186	2.035	1.608	0.986
hsa01522 Endocrine resistance	0.730426	4	0.82	P00533	Epidermal growth factor receptor OS=Homo sapiens OX=9606 GN=EGFR PE=1 SV=2	1.531000	Up	0.000056	EGFR	134.28	2.098	1.239	0.707	1.54	1.71	1.366	1.624	1.29	1.393	1.283	0.822	1.169	1.319	0.995	1.61	1.181	0.842	0.819	0.682	0.812	0.902	0.928	0.91	0.878	0.845	1.138	0.849	0.755	0.951	1.024	0.654	0.699	1	1.13	0.936	1.149	1.313	1.19	0.722
hsa01522 Endocrine resistance	0.730426	4	0.82	P14780	Matrix metalloproteinase-9 OS=Homo sapiens OX=9606 GN=MMP9 PE=1 SV=3	3.105000	Up	0.046359	MMP9	78.457	1.101	0.753	1.348	0.281	0.218	0.168	0.214	0.32	0.565	0.619	0.686	3.904	0.402	0.601	0.57	1.946	0.71	0.773	1.322	0.172	0.195	0.238	0.49	0.311	0.611	0.825	0.622	0.543	0.471	0.456	0.341	0.439	1.548	1.153	0.204	1.186	0.402	1.505	0.421
hsa01522 Endocrine resistance	0.730426	4	0.82	P06400	Retinoblastoma-associated protein OS=Homo sapiens OX=9606 GN=RB1 PE=1 SV=2	1.674000	Up	0.000123	RB1	106.16																																		1.246	1.504	1.282	1.659	1.365
hsa01522 Endocrine resistance	0.730426	4	0.82	P10415	Apoptosis regulator Bcl-2 OS=Homo sapiens OX=9606 GN=BCL2 PE=1 SV=2	1.605000	Up	0.001498	BCL2	26.266	1.507	0.999	0.441	0.684	1.79	1.021	1.203	0.979	0.686	1.018	0.989	3.809	1.513	1.016	0.998	0.842	0.544	0.575	0.536	0.753	0.688	0.748	0.867	1.133	1.261	1.032	0.841	0.967	1.638	1.101	0.68	0.799	1.347	1.261	1.234	0.817	1.223	1.065	0.969
hsa04062 Chemokine signaling pathway	0.996009	3	0.33	P42224	Signal transducer and activator of transcription 1-alpha/beta OS=Homo sapiens OX=9606 GN=STAT1 PE=1 SV=2	1.569000	Up	0.002699	STAT1	87.334	2.318	1.942	1.399	1.168	2.287	0.84	2.212	1.014	2.317	2.187	0.836	0.853	1.728	1.242	3.09	1.863	0.565	0.556	1.386	0.53	0.541	0.548	0.602	0.59	0.452	0.613	0.62	0.498	1.206	1.104	0.668	0.662	0.799	0.666	0.732	0.506	0.627	0.546	0.633
hsa04062 Chemokine signaling pathway	0.996009	3	0.33	P07948	Tyrosine-protein kinase Lyn OS=Homo sapiens OX=9606 GN=LYN PE=1 SV=3	1.620000	Up	0.006524	LYN	58.573	1.028	1.223	1.701	1.316	1.108	1.542	1.024	0.933	0.92	0.867	1.183	0.796	0.882	1.115	1.188	1.386	0.663	0.695	1.188	0.771	0.733	0.725	0.786	0.827	0.32	0.768	0.567	0.526	1.039	0.914	0.799	0.812	0.993	1.053	0.721	1.207	1.057	1.253	0.71
hsa04062 Chemokine signaling pathway	0.996009	3	0.33	P15498	Proto-oncogene vav OS=Homo sapiens OX=9606 GN=VAV1 PE=1 SV=4	1.730000	Up	0.003337	VAV1	98.313	1.54	1.478	1.645	1.555	1.007	1.369	1.172	0.962	1.152	1.082	1.332	0.854	0.945	1.214	1.435	1.831	0.544	0.846	1.286	0.559	0.595	0.625	0.78	0.749	0.615	0.763	0.531	0.489	0.803	0.997	0.601	0.627	0.964	0.97	0.654	1.017	0.689	1.49	0.62
hsa00130 Ubiquinone and other terpenoid-quinone biosynthesis	0.565986	1	1.26	Q9BQB6	Vitamin K epoxide reductase complex subunit 1 OS=Homo sapiens OX=9606 GN=VKORC1 PE=1 SV=1	1.930000	Up	0.000061	VKORC1	18.234	1.235	1.447	0.965						1.07	1.002	1.289	1.023	1.21	1.228	1.268	1.687	0.851	0.794	0.951						0.629	1.217	0.795	0.641	0.898	1.002	0.753	0.692	1.569	1.294	1.232	1.493	1.005	0.94	0.741
hsa04150 mTOR signaling pathway	0.998814	2	0.23	O14641	Segment polarity protein dishevelled homolog DVL-2 OS=Homo sapiens OX=9606 GN=DVL2 PE=1 SV=1	1.546000	Up	0.001782	DVL2	78.947				1.088	1.221	0.903	1.128	0.836												0.964	1.104	0.896	0.951	1.04										0.85	1.144	1.329	1.362	1.289
hsa04150 mTOR signaling pathway	0.998814	2	0.23	Q15382	GTP-binding protein Rheb OS=Homo sapiens OX=9606 GN=RHEB PE=1 SV=1	1.559000	Up	0.002285	RHEB	20.497	1.112	1.292	1.082	1.243	1.294	1.379	1.16	1.022	1.155	1.038	1.019	1.189	0.847	0.716	1.018	1.196	0.789	0.711	0.978	0.904	0.907	0.85	0.977	0.983	0.951	0.761	0.87	0.796	0.892	0.825	0.759	0.687	1.128	1.11	0.812	1.504	1.248	1.314	0.548
hsa04115 p53 signaling pathway	0.480074	3	1.17	Q92466	DNA damage-binding protein 2 OS=Homo sapiens OX=9606 GN=DDB2 PE=1 SV=1	3.189000	Up	0.000015	DDB2	47.863	2.015	1.535	0.451	1.793	1.755	1.39	1.341	2.004	1.633	1.686	1.109	0.941	1.707	1.306	1.784	0.709	0.519	0.369	0.479	0.62	0.591	0.633	0.623	0.545	0.497	0.89	0.616	0.556	0.759	1.059	0.549	0.488	1.339	0.743	0.95	1.59	1.158	1.713	0.327
hsa04115 p53 signaling pathway	0.480074	3	1.17	P31947	14-3-3 protein sigma OS=Homo sapiens OX=9606 GN=SFN PE=1 SV=1	1.967000	Up	0.011423	SFN	27.774	0.986	0.994	1.071	1.142	1.18	0.976	1.223	1.305	0.773	1.012	0.746	0.697	2.15	0.862	1.222	0.787	0.886	0.847	1.09	0.607	0.619	0.603	0.783	0.85	0.701	0.618	0.65	0.675	1.55	0.699	0.566	0.626	0.708	0.86	1.024	1.994	1.384	0.855	0.538
hsa04115 p53 signaling pathway	0.480074	3	1.17	P10415	Apoptosis regulator Bcl-2 OS=Homo sapiens OX=9606 GN=BCL2 PE=1 SV=2	1.605000	Up	0.001498	BCL2	26.266	1.507	0.999	0.441	0.684	1.79	1.021	1.203	0.979	0.686	1.018	0.989	3.809	1.513	1.016	0.998	0.842	0.544	0.575	0.536	0.753	0.688	0.748	0.867	1.133	1.261	1.032	0.841	0.967	1.638	1.101	0.68	0.799	1.347	1.261	1.234	0.817	1.223	1.065	0.969
hsa05218 Melanoma	0.0931049	6	1.88	P00533	Epidermal growth factor receptor OS=Homo sapiens OX=9606 GN=EGFR PE=1 SV=2	1.531000	Up	0.000056	EGFR	134.28	2.098	1.239	0.707	1.54	1.71	1.366	1.624	1.29	1.393	1.283	0.822	1.169	1.319	0.995	1.61	1.181	0.842	0.819	0.682	0.812	0.902	0.928	0.91	0.878	0.845	1.138	0.849	0.755	0.951	1.024	0.654	0.699	1	1.13	0.936	1.149	1.313	1.19	0.722
hsa05218 Melanoma	0.0931049	6	1.88	P09038	Fibroblast growth factor 2 OS=Homo sapiens OX=9606 GN=FGF2 PE=1 SV=3	1.839000	Up	0.009956	FGF2	30.77	2.845	1.593	1.395	1.261	1.621	1.403	1.342	1.268	1.166	2.511	0.96	1.911	1.182	1.116	1.28	0.829	1.108	1.08	0.913	0.693	0.816	0.78	0.907	0.788	0.993	0.937	0.683	0.747	0.968	0.91	0.538	0.601	1.31	1.556	0.779	0.679	0.773	1.029	0.605
hsa05218 Melanoma	0.0931049	6	1.88	P06400	Retinoblastoma-associated protein OS=Homo sapiens OX=9606 GN=RB1 PE=1 SV=2	1.674000	Up	0.000123	RB1	106.16																																		1.246	1.504	1.282	1.659	1.365
hsa05218 Melanoma	0.0931049	6	1.88	Q92466	DNA damage-binding protein 2 OS=Homo sapiens OX=9606 GN=DDB2 PE=1 SV=1	3.189000	Up	0.000015	DDB2	47.863	2.015	1.535	0.451	1.793	1.755	1.39	1.341	2.004	1.633	1.686	1.109	0.941	1.707	1.306	1.784	0.709	0.519	0.369	0.479	0.62	0.591	0.633	0.623	0.545	0.497	0.89	0.616	0.556	0.759	1.059	0.549	0.488	1.339	0.743	0.95	1.59	1.158	1.713	0.327
hsa05218 Melanoma	0.0931049	6	1.88	P04085	Platelet-derived growth factor subunit A OS=Homo sapiens OX=9606 GN=PDGFA PE=1 SV=1	3.038000	Up	0.030256	PDGFA	24.043																																		1.001	3.444	3.418	1.39	0.966
hsa05218 Melanoma	0.0931049	6	1.88	P08581	Hepatocyte growth factor receptor OS=Homo sapiens OX=9606 GN=MET PE=1 SV=4	2.304000	Up	0.000365	MET	155.54	0.979	1.038	1.058	1.09	0.952	0.714	1.109	0.9	1.357	1.59	0.991	1.059	0.985	1.33	1.242	1.527	0.762	0.704	1.012	0.666	0.786	0.794	0.727	0.548	0.599	1.011	0.664	0.613	0.938	1.015	0.708	0.69	1.731	1.038	1.068	2.186	2.035	1.608	0.986
hsa03015 mRNA surveillance pathway	0.609372	6	0.96	O15234	Protein CASC3 OS=Homo sapiens OX=9606 GN=CASC3 PE=1 SV=2	1.565000	Up	0.000165	CASC3	76.277	1.441	1.182	0.794	1.334	1.743	0.942	1.62	1.506	1.117	1.5	0.866	1.54	2.004	1.603	1.862	1.106	0.704	0.732	1.099	0.718	0.828	0.808	1.047	0.849	0.69	0.574	0.752	0.641	1.243	1.265	0.768	1.018	1.33	1.025	0.937	1.027	0.907	0.861	0.683
hsa03015 mRNA surveillance pathway	0.609372	6	0.96	Q9C0J8	pre-mRNA 3' end processing protein WDR33 OS=Homo sapiens OX=9606 GN=WDR33 PE=1 SV=2	1.625000	Up	0.000215	WDR33	145.89	1.247	1.094	1.214	1.158	1.086	1.205	1.245	1.226					1.182	0.993	1.086	0.983	1.13	1.087	1.029	0.927	1.036	0.992	1.403	0.905					1.163	1.06	0.925	1.006	1.121	1.149	1.242	1.336	1.796	1.479	0.96
hsa03015 mRNA surveillance pathway	0.609372	6	0.96	P51003	Poly(A) polymerase alpha OS=Homo sapiens OX=9606 GN=PAPOLA PE=1 SV=4	1.587000	Up	0.000361	PAPOLA	82.842	1.074	0.803	0.879	1.004	1.023	0.855	1.162	1.052	0.942	0.983	0.931	1.1	1.035	0.996	1.117	1.437	1.032	1.013	0.912	0.907	0.865	1.181	1.186	1.113	0.879	0.848	0.964	0.765	0.989	1.026	1.001	1.033	1.25	1.179	1.132	1.037	1.415	1.443	0.755
hsa03015 mRNA surveillance pathway	0.609372	6	0.96	Q96DH6	RNA-binding protein Musashi homolog 2 OS=Homo sapiens OX=9606 GN=MSI2 PE=1 SV=1	2.200000	Up	0.000001	MSI2	35.196	1.319	1.195	0.918	1.013	1.115	0.669	0.992	1.69	0.914	1.186	0.737	1.562	1.123	0.839	1.042	0.629	0.95	0.846	0.864	0.745	0.821	0.753	0.846	0.817	0.844	0.725	0.78	0.756	0.868	0.735	0.711	0.782	1.438	1.323	2.035	1.558	1.863	1.428	0.673
hsa03015 mRNA surveillance pathway	0.609372	6	0.96	Q8IYB3	Serine/arginine repetitive matrix protein 1 OS=Homo sapiens OX=9606 GN=SRRM1 PE=1 SV=2	1.510000	Up	0.004517	SRRM1	102.33	0.825	0.954	0.88	0.893	1.08	1.027	1.098	0.93	1.155	0.863	0.997	0.965	0.938	0.956	1.211	0.781	1.08	0.925	0.902	0.936	1.164	1.054	1.268	0.861	0.628	0.934	0.856	0.769	0.759	1.076	0.847	0.966	1.035	1.169	1.106	0.98	1.546	1.62	0.639
hsa03015 mRNA surveillance pathway	0.609372	6	0.96	Q9Y5S9	RNA-binding protein 8A OS=Homo sapiens OX=9606 GN=RBM8A PE=1 SV=1	1.539000	Up	0.000123	RBM8A	19.889	1.165	1.014	0.801	0.992	1.091	0.944	0.921	0.916	0.88	0.84	0.959	1.37	0.942	0.934	0.836	0.952	1.053	0.749	0.921	0.86	0.734	0.831	1.092	1.338	1.202	0.765	0.695	0.746	1.048	0.848	0.81	0.815	1.278	0.928	1.367	1.248	1.358	1.084	0.745
hsa00052 Galactose metabolism	0.307859	3	1.54	P52790	Hexokinase-3 OS=Homo sapiens OX=9606 GN=HK3 PE=1 SV=2	2.293000	Up	0.007718	HK3	99.024	1.141	1.037	1.232	1.865	0.956	1.767	1.31	0.915	1.325	1.494	1.39	1.36	1.016	1.519	0.949	1.986	0.691	0.855	1.207	0.517	0.498	0.436	0.733	0.666	0.618	1.016	0.757	0.693	0.812	0.973	0.605	0.81	1.077	1.066	0.439	1.21	0.659	1.577	0.722
hsa00052 Galactose metabolism	0.307859	3	1.54	P10253	Lysosomal alpha-glucosidase OS=Homo sapiens OX=9606 GN=GAA PE=1 SV=4	1.673000	Up	0.000124	GAA	105.32	1.149	1.297	1.019	1.23	0.879	1.13	1.022	1.005	1.012	1.204	1.196	1.377	1.371	1.329	0.912	1.064	0.76	0.95	0.921	0.827	0.849	0.816	0.898	1.078	1.061	0.873	0.948	1.021	1.213	0.912	0.556	0.718	1.595	1.045	1.079	1.077	1.244	1.314	0.607
hsa00052 Galactose metabolism	0.307859	3	1.54	Q01813	"ATP-dependent 6-phosphofructokinase, platelet type OS=Homo sapiens OX=9606 GN=PFKP PE=1 SV=2"	1.773000	Up	0.000816	PFKP	85.595	1.503	1.368	1.017	1.28	1.638	1.196	1.982	1.531	1.22	0.848	2.908	1.339	1.85	1.278	1.286	1.185	0.58	0.606	0.946	0.618	0.63	0.58	0.639	0.683	0.647	0.703	0.633	0.645	1.178	0.949	0.643	0.682	1.191	1.637	1.07	1.155	1.032	0.976	0.637
hsa04270 Vascular smooth muscle contraction	0.927135	3	0.54	Q02153	Guanylate cyclase soluble subunit beta-1 OS=Homo sapiens OX=9606 GN=GUCY1B1 PE=1 SV=1	1.770000	Up	0.000345	GUCY1B1	70.514	1.034	0.897	1.037	1.059	1.272	1.012	1.093	1.107	0.834	0.775	1.082	1.034	0.956	0.931	1.118	1.089	0.765	0.68	1.193	0.975	1.028	1.745	0.921	1.081	0.772	1.068	2.942	0.9	0.704	1.035	0.893	0.805	1.494	1.615	1.551	1.09	1.224	0.963	0.673
hsa04270 Vascular smooth muscle contraction	0.927135	3	0.54	Q14573	"Inositol 1,4,5-trisphosphate receptor type 3 OS=Homo sapiens OX=9606 GN=ITPR3 PE=1 SV=2"	2.506000	Up	0.002857	ITPR3	304.1	0.706	0.803	1.093	0.868	0.953	1.221	0.99	1.007	1.082	1.125	0.86	0.908	1.13	1.037	0.996	1.119	1.073	1.027	1.212	0.618	0.776	0.762	0.736	0.806	0.592	0.637	0.744	0.605	1.013	0.867	0.685	0.657	0.936	1.23	2.039	2.713	1.432	1.376	0.703
hsa04270 Vascular smooth muscle contraction	0.927135	3	0.54	Q02108	Guanylate cyclase soluble subunit alpha-1 OS=Homo sapiens OX=9606 GN=GUCY1A1 PE=1 SV=2	1.597000	Up	0.001238	GUCY1A1	77.452																																		1.362	1.994	1.212	1.611	1.371
hsa01521 EGFR tyrosine kinase inhibitor resistance	0.278618	6	1.36	P23458	Tyrosine-protein kinase JAK1 OS=Homo sapiens OX=9606 GN=JAK1 PE=1 SV=2	1.676000	Up	0.000337	JAK1	133.28				0.949	1.11	0.883	1.081	1.245					0.881	0.942	1.262	1.185				0.869	1.12	0.671	0.715	0.809					0.8	1.063	0.585	0.736	1.375	1.369	1.989	1.568	1.644	1.419	0.882
hsa01521 EGFR tyrosine kinase inhibitor resistance	0.278618	6	1.36	P00533	Epidermal growth factor receptor OS=Homo sapiens OX=9606 GN=EGFR PE=1 SV=2	1.531000	Up	0.000056	EGFR	134.28	2.098	1.239	0.707	1.54	1.71	1.366	1.624	1.29	1.393	1.283	0.822	1.169	1.319	0.995	1.61	1.181	0.842	0.819	0.682	0.812	0.902	0.928	0.91	0.878	0.845	1.138	0.849	0.755	0.951	1.024	0.654	0.699	1	1.13	0.936	1.149	1.313	1.19	0.722
hsa01521 EGFR tyrosine kinase inhibitor resistance	0.278618	6	1.36	P09038	Fibroblast growth factor 2 OS=Homo sapiens OX=9606 GN=FGF2 PE=1 SV=3	1.839000	Up	0.009956	FGF2	30.77	2.845	1.593	1.395	1.261	1.621	1.403	1.342	1.268	1.166	2.511	0.96	1.911	1.182	1.116	1.28	0.829	1.108	1.08	0.913	0.693	0.816	0.78	0.907	0.788	0.993	0.937	0.683	0.747	0.968	0.91	0.538	0.601	1.31	1.556	0.779	0.679	0.773	1.029	0.605
hsa01521 EGFR tyrosine kinase inhibitor resistance	0.278618	6	1.36	P10415	Apoptosis regulator Bcl-2 OS=Homo sapiens OX=9606 GN=BCL2 PE=1 SV=2	1.605000	Up	0.001498	BCL2	26.266	1.507	0.999	0.441	0.684	1.79	1.021	1.203	0.979	0.686	1.018	0.989	3.809	1.513	1.016	0.998	0.842	0.544	0.575	0.536	0.753	0.688	0.748	0.867	1.133	1.261	1.032	0.841	0.967	1.638	1.101	0.68	0.799	1.347	1.261	1.234	0.817	1.223	1.065	0.969
hsa01521 EGFR tyrosine kinase inhibitor resistance	0.278618	6	1.36	P04085	Platelet-derived growth factor subunit A OS=Homo sapiens OX=9606 GN=PDGFA PE=1 SV=1	3.038000	Up	0.030256	PDGFA	24.043																																		1.001	3.444	3.418	1.39	0.966
hsa01521 EGFR tyrosine kinase inhibitor resistance	0.278618	6	1.36	P08581	Hepatocyte growth factor receptor OS=Homo sapiens OX=9606 GN=MET PE=1 SV=4	2.304000	Up	0.000365	MET	155.54	0.979	1.038	1.058	1.09	0.952	0.714	1.109	0.9	1.357	1.59	0.991	1.059	0.985	1.33	1.242	1.527	0.762	0.704	1.012	0.666	0.786	0.794	0.727	0.548	0.599	1.011	0.664	0.613	0.938	1.015	0.708	0.69	1.731	1.038	1.068	2.186	2.035	1.608	0.986
hsa05203 Viral carcinogenesis	0.0384022	17	1.57	P23497	Nuclear autoantigen Sp-100 OS=Homo sapiens OX=9606 GN=SP100 PE=1 SV=3	1.776000	Up	0.000025	SP100	100.42	1.184	1.391	1.117	1.225	1.045	1.117	1.18	1.1	2.11	1.594	1.228	0.695	1.086	1.078	1.388	0.799	0.737	0.544	1.151	0.865	0.861	0.765	0.952	0.859	0.627	0.711	0.831	0.593	0.713	0.771	0.655	0.614	0.767	1.035	0.785	1.098	1.016	1.006	0.509
hsa05203 Viral carcinogenesis	0.0384022	17	1.57	Q6DRA6	Putative histone H2B type 2-D OS=Homo sapiens OX=9606 GN=HIST2H2BD PE=5 SV=3	2.604000	Up	0.022323	HIST2H2BD	18.018	1.224	1.31	1.142	0.698	0.847	0.985	0.941	1.041									1.222	1.221	0.942	0.729	1.076	0.881	1.071	0.974										1.247	5.788	1.793	2.505	2.177
hsa05203 Viral carcinogenesis	0.0384022	17	1.57	P29083	General transcription factor IIE subunit 1 OS=Homo sapiens OX=9606 GN=GTF2E1 PE=1 SV=2	1.899000	Up	0.000022	GTF2E1	49.452	1.028	0.926	0.942	0.939	1.136	0.874	1.084	1.733	0.909	0.72	1.208	0.782	1.132	1.219	1.161	1.13	0.867	0.859	0.954	1.01	1.013	1.034	1.216	1.095	0.608	5.208	0.981	0.525	0.94	1.038	0.908	0.871	1.447	1.755	1.218	1.429	1.391	1.515	0.871
hsa05203 Viral carcinogenesis	0.0384022	17	1.57	P01889	"HLA class I histocompatibility antigen, B alpha chain OS=Homo sapiens OX=9606 GN=HLA-B PE=1 SV=3"	1.526000	Up	0.030215	HLA-B	40.46	0.544	1.006	1.671	1.911	1.208	1.808	1.105	1.308	0.965	1.078	1.341	1.427	0.899	1.474	1.697	1.994	0.624	0.644	1.874	1.192	0.966	0.935	1.012	1.284	1.032	1.019	0.829	1.028	1.353	1.642	0.89	1.046	1.219	0.965	0.796	0.945	0.492	1.069	0.569
hsa05203 Viral carcinogenesis	0.0384022	17	1.57	P62258	14-3-3 protein epsilon OS=Homo sapiens OX=9606 GN=YWHAE PE=1 SV=1	1.534000	Up	0.000178	YWHAE	29.174	1.177	1.175	0.993	0.968	1.203	0.91	1.106	1.094	1.127	1.222	0.969	1.273	0.969	1.011	1.084	0.828	0.93	0.982	1.067	0.892	0.813	0.902	0.855	0.997	1.29	0.777	0.911	0.954	0.964	0.918	0.913	0.895	1.266	1.144	1.733	1.361	1.202	1.102	0.803
hsa05203 Viral carcinogenesis	0.0384022	17	1.57	P63104	14-3-3 protein zeta/delta OS=Homo sapiens OX=9606 GN=YWHAZ PE=1 SV=1	1.730000	Up	0.000002	YWHAZ	27.745	0.985	1.158	1.169	0.942	0.934	1.17	0.993	1.293	0.871	0.968	0.935	1.068	0.839	0.89	0.908	1.009	0.892	0.894	1.166	0.82	0.819	0.805	0.958	1.148	0.968	0.705	0.754	0.771	0.983	0.948	0.789	0.835	1.22	1.295	1.533	1.641	1.225	1.232	0.744
hsa05203 Viral carcinogenesis	0.0384022	17	1.57	P61981	14-3-3 protein gamma OS=Homo sapiens OX=9606 GN=YWHAG PE=1 SV=2	1.749000	Up	0.001240	YWHAG	28.302	1.179	1.402	1.263	1.216	1.145	1.035	1.152	1.09	1.107	1.221	0.84	1.342	1.135	1.065	1.379	1.03	0.873	0.973	1.211	0.735	0.727	0.737	0.726	0.846	0.963	0.498	0.699	0.615	0.839	0.984	0.814	0.825	1.111	1.041	0.766	1.465	1.324	1.518	0.642
hsa05203 Viral carcinogenesis	0.0384022	17	1.57	P27348	14-3-3 protein theta OS=Homo sapiens OX=9606 GN=YWHAQ PE=1 SV=1	1.712000	Up	0.001601	YWHAQ	27.764	1.091	1.11	1.655	1.169	1.044	1.019	1.246	1.288	1.185	1.415	0.876	1.114	1.109	1.073	1.315	0.965	0.752	0.718	1.512	0.751	0.738	0.696	0.764	0.923	0.858	0.726	0.694	0.672	0.945	0.879	0.75	0.802	1.191	1.5	1.654	1.21	0.932	1.002	0.731
hsa05203 Viral carcinogenesis	0.0384022	17	1.57	P06400	Retinoblastoma-associated protein OS=Homo sapiens OX=9606 GN=RB1 PE=1 SV=2	1.674000	Up	0.000123	RB1	106.16																																		1.246	1.504	1.282	1.659	1.365
hsa05203 Viral carcinogenesis	0.0384022	17	1.57	Q04917	14-3-3 protein eta OS=Homo sapiens OX=9606 GN=YWHAH PE=1 SV=4	2.472000	Up	0.000000	YWHAH	28.218	1.285	1.093	1.199	1.053	1.363	1.018	1.265	1.029	1.134	1.033	0.957	1.024	0.877	0.899	1.201	0.685	0.625	0.562	1.066	0.651	0.739	0.589	0.844	0.955	0.746	0.583	0.629	0.565	0.843	0.81	0.549	0.598	1.174	1.637	1.336	1.888	1.471	1.471	0.509
hsa05203 Viral carcinogenesis	0.0384022	17	1.57	P62805	Histone H4 OS=Homo sapiens OX=9606 GN=H4C1 PE=1 SV=2	1.647000	Up	0.000055	H4C1	11.367	1.448	1.13	0.883	0.859	1.295	0.983	1.046	1.011	0.944	0.91	0.929	1.231	0.926	0.908	0.944	0.851	1.109	0.768	0.75	0.844	0.928	0.9	1.461	1.19	0.721	0.631	0.834	0.544	1.347	0.957	0.861	0.747	0.983	1.222	1.631	1.268	1.317	1.164	0.684
hsa05203 Viral carcinogenesis	0.0384022	17	1.57	Q92769	Histone deacetylase 2 OS=Homo sapiens OX=9606 GN=HDAC2 PE=1 SV=2	1.653000	Up	0.003061	HDAC2	55.364	1.152	1.056	0.948	0.947	1.213	0.949	1.033	0.962	1.203	1.314	0.968	1.244	1	0.827	1.237	0.769	0.992	0.983	0.882	0.836	0.876	0.802	0.997	0.75	0.562	0.429	0.782	0.437	0.879	0.897	0.757	0.818	0.945	0.937	1.179	0.974	1.675	1.56	0.698
hsa05203 Viral carcinogenesis	0.0384022	17	1.57	P23458	Tyrosine-protein kinase JAK1 OS=Homo sapiens OX=9606 GN=JAK1 PE=1 SV=2	1.676000	Up	0.000337	JAK1	133.28				0.949	1.11	0.883	1.081	1.245					0.881	0.942	1.262	1.185				0.869	1.12	0.671	0.715	0.809					0.8	1.063	0.585	0.736	1.375	1.369	1.989	1.568	1.644	1.419	0.882
hsa05203 Viral carcinogenesis	0.0384022	17	1.57	P07948	Tyrosine-protein kinase Lyn OS=Homo sapiens OX=9606 GN=LYN PE=1 SV=3	1.620000	Up	0.006524	LYN	58.573	1.028	1.223	1.701	1.316	1.108	1.542	1.024	0.933	0.92	0.867	1.183	0.796	0.882	1.115	1.188	1.386	0.663	0.695	1.188	0.771	0.733	0.725	0.786	0.827	0.32	0.768	0.567	0.526	1.039	0.914	0.799	0.812	0.993	1.053	0.721	1.207	1.057	1.253	0.71
hsa05203 Viral carcinogenesis	0.0384022	17	1.57	Q9Y6U3	Adseverin OS=Homo sapiens OX=9606 GN=SCIN PE=1 SV=4	2.190000	Up	0.001616	SCIN	80.488	1.185	1.069	0.885	1.272	0.876	1.066	0.762	1.077	1.143	1.77	1.126	0.605	1.209	0.835	2.18	0.963	0.876	0.894	0.851	0.918	0.699	0.774	0.593	0.696	0.851	0.638	0.975	0.689	0.946	0.609	0.671	0.832	1.864	1.037	1.204	1.908	2.36	1.025	0.871
hsa05203 Viral carcinogenesis	0.0384022	17	1.57	Q12933	TNF receptor-associated factor 2 OS=Homo sapiens OX=9606 GN=TRAF2 PE=1 SV=2	1.636000	Up	0.015384	TRAF2	55.859	0.842	0.754	0.605	0.894	0.94	0.932	0.908	0.973									0.804	0.792	0.817	1.105	1.083	0.831	0.956	0.922										1.481	0.892	1.194	1.515	1.724
hsa05203 Viral carcinogenesis	0.0384022	17	1.57	P14618	Pyruvate kinase PKM OS=Homo sapiens OX=9606 GN=PKM PE=1 SV=4	1.616000	Up	0.000043	PKM	57.936	1.005	0.913	1.351	0.989	1.002	1.412	1.125	1.443	1.027	1.173	2.025	0.972	1.13	0.92	0.998	0.922	0.772	0.821	1.359	0.828	1.052	0.763	0.807	0.684	0.737	0.639	0.824	0.658	0.825	0.771	0.617	0.74	1.197	1.14	1.123	1.174	0.946	0.84	0.63
hsa04742 Taste transduction	0.523761	1	1.41	Q14573	"Inositol 1,4,5-trisphosphate receptor type 3 OS=Homo sapiens OX=9606 GN=ITPR3 PE=1 SV=2"	2.506000	Up	0.002857	ITPR3	304.1	0.706	0.803	1.093	0.868	0.953	1.221	0.99	1.007	1.082	1.125	0.86	0.908	1.13	1.037	0.996	1.119	1.073	1.027	1.212	0.618	0.776	0.762	0.736	0.806	0.592	0.637	0.744	0.605	1.013	0.867	0.685	0.657	0.936	1.23	2.039	2.713	1.432	1.376	0.703
hsa04621 NOD-like receptor signaling pathway	0.00978721	17	1.83	P49913	Cathelicidin antimicrobial peptide OS=Homo sapiens OX=9606 GN=CAMP PE=1 SV=1	2.898000	Up	0.007458	CAMP	19.301	0.948	0.541	1.486	0.181	0.121	0.109	0.141	0.302	0.446	0.531	0.832	6.414	0.421	0.527	0.45	2.396	0.574	0.666	1.477	0.123	0.138	0.23	0.524	0.376	0.61	0.546	0.364	0.494	0.611	0.498	0.327	0.46	1.525	1.533	0.368	1.738	0.576	1.278	0.476
hsa04621 NOD-like receptor signaling pathway	0.00978721	17	1.83	Q9H6X2	Anthrax toxin receptor 1 OS=Homo sapiens OX=9606 GN=ANTXR1 PE=1 SV=2	1.875000	Up	0.005084	ANTXR1	62.788																																		1.674	2.217	1.132	1.016	1.159
hsa04621 NOD-like receptor signaling pathway	0.00978721	17	1.83	P62258	14-3-3 protein epsilon OS=Homo sapiens OX=9606 GN=YWHAE PE=1 SV=1	1.534000	Up	0.000178	YWHAE	29.174	1.177	1.175	0.993	0.968	1.203	0.91	1.106	1.094	1.127	1.222	0.969	1.273	0.969	1.011	1.084	0.828	0.93	0.982	1.067	0.892	0.813	0.902	0.855	0.997	1.29	0.777	0.911	0.954	0.964	0.918	0.913	0.895	1.266	1.144	1.733	1.361	1.202	1.102	0.803
hsa04621 NOD-like receptor signaling pathway	0.00978721	17	1.83	P10415	Apoptosis regulator Bcl-2 OS=Homo sapiens OX=9606 GN=BCL2 PE=1 SV=2	1.605000	Up	0.001498	BCL2	26.266	1.507	0.999	0.441	0.684	1.79	1.021	1.203	0.979	0.686	1.018	0.989	3.809	1.513	1.016	0.998	0.842	0.544	0.575	0.536	0.753	0.688	0.748	0.867	1.133	1.261	1.032	0.841	0.967	1.638	1.101	0.68	0.799	1.347	1.261	1.234	0.817	1.223	1.065	0.969
hsa04621 NOD-like receptor signaling pathway	0.00978721	17	1.83	P29466	Caspase-1 OS=Homo sapiens OX=9606 GN=CASP1 PE=1 SV=1	1.611000	Up	0.013416	CASP1	45.158	1.443	1.211	1.245	0.994	1.057	1.292	0.987	1.105	1.81	1.978	1.84	0.866	0.908	1.025	0.983	1.459	0.69	0.995	1.277	1.008	0.881	1.34	1.24	1.164	0.58	0.528	0.477	0.325	1.02	0.996	1.033	1.053	1.09	0.705	0.738	1.084	0.607	0.768	0.906
hsa04621 NOD-like receptor signaling pathway	0.00978721	17	1.83	P04839	Cytochrome b-245 heavy chain OS=Homo sapiens OX=9606 GN=CYBB PE=1 SV=2	2.091000	Up	0.001920	CYBB	65.335	1.328	1.047	1.705	1.617	0.896	1.508	1.326	0.992	1.234	0.849	2.139	1.716	0.757	1.296	1.349	2.242	0.838	0.797	1.309	0.483	0.604	0.512	0.699	0.682	0.491	0.583	0.66	0.803	0.768	0.988	0.436	0.607	1.256	1.1	0.593	1.122	0.907	1.468	0.754
hsa04621 NOD-like receptor signaling pathway	0.00978721	17	1.83	Q9Y6K5	2'-5'-oligoadenylate synthase 3 OS=Homo sapiens OX=9606 GN=OAS3 PE=1 SV=3	1.640000	Up	0.000019	OAS3	121.17	1.144	0.95	1.133	1.154	1.496	0.764	1.959	1.551	1.092	1.319	1.54	0.891	0.912	0.982	1.354	1.77	0.731	0.689	1.243	0.593	1.199	0.394	0.97	0.815	0.508	0.773	0.66	0.549	0.918	0.843	0.659	0.718	0.956	1.005	0.935	1.022	0.889	1.173	0.667
hsa04621 NOD-like receptor signaling pathway	0.00978721	17	1.83	Q8NE86	"Calcium uniporter protein, mitochondrial OS=Homo sapiens OX=9606 GN=MCU PE=1 SV=1"	1.817000	Up	0.000057	MCU	39.866	1.111	1.1	1.097	1.198	1.014	0.975	1.058	1.549	1.28	0.863	0.787	1.612	1.149	0.904	1.034	0.929	0.593	0.587	0.95	0.815	0.843	0.86	0.801	0.625	0.576	0.749	0.876	0.749	0.941	0.725	0.645	0.712	1.57	1.211	0.974	1.42	1.331	1.365	0.551
hsa04621 NOD-like receptor signaling pathway	0.00978721	17	1.83	P23458	Tyrosine-protein kinase JAK1 OS=Homo sapiens OX=9606 GN=JAK1 PE=1 SV=2	1.676000	Up	0.000337	JAK1	133.28				0.949	1.11	0.883	1.081	1.245					0.881	0.942	1.262	1.185				0.869	1.12	0.671	0.715	0.809					0.8	1.063	0.585	0.736	1.375	1.369	1.989	1.568	1.644	1.419	0.882
hsa04621 NOD-like receptor signaling pathway	0.00978721	17	1.83	P43490	Nicotinamide phosphoribosyltransferase OS=Homo sapiens OX=9606 GN=NAMPT PE=1 SV=1	2.481000	Up	0.000055	NAMPT	55.52	1.222	1.512	0.912	2.068	1.284	1.219	1.647	1.141	1.387	1.76	0.691	1.082	1.661	1.672	1.231	1.575	0.619	0.581	0.897	0.578	0.642	0.627	0.605	0.616	0.429	0.728	0.519	0.495	0.919	1.301	0.602	0.571	0.86	1.466	0.656	1.251	1.178	0.939	0.55
hsa04621 NOD-like receptor signaling pathway	0.00978721	17	1.83	P42224	Signal transducer and activator of transcription 1-alpha/beta OS=Homo sapiens OX=9606 GN=STAT1 PE=1 SV=2	1.569000	Up	0.002699	STAT1	87.334	2.318	1.942	1.399	1.168	2.287	0.84	2.212	1.014	2.317	2.187	0.836	0.853	1.728	1.242	3.09	1.863	0.565	0.556	1.386	0.53	0.541	0.548	0.602	0.59	0.452	0.613	0.62	0.498	1.206	1.104	0.668	0.662	0.799	0.666	0.732	0.506	0.627	0.546	0.633
hsa04621 NOD-like receptor signaling pathway	0.00978721	17	1.83	P32456	Guanylate-binding protein 2 OS=Homo sapiens OX=9606 GN=GBP2 PE=1 SV=3	1.830000	Up	0.000005	GBP2	67.208	1.017	1.214	1.195	1.387	1.01	1.11	1.206	1.047	1.382	1.118	1.116	0.951	1.06	1.15	1.415	1.585	0.704	0.675	1.155	0.654	0.765	0.681	0.834	0.764	0.706	1.329	0.725	0.616	0.905	0.942	0.484	0.766	1.1	1.124	1.468	1.391	1.358	1.034	0.565
hsa04621 NOD-like receptor signaling pathway	0.00978721	17	1.83	Q14116	Interleukin-18 OS=Homo sapiens OX=9606 GN=IL18 PE=1 SV=1	1.854000	Up	0.000017	IL18	22.326									1.198	1.088	1.403	0.904	0.817	0.961	1.081	1.796									0.805	0.725	0.62	0.663	0.749	1.037	0.618	0.591	1.354	1.234	1.1	1.589	1.399	1.478	0.551
hsa04621 NOD-like receptor signaling pathway	0.00978721	17	1.83	Q12933	TNF receptor-associated factor 2 OS=Homo sapiens OX=9606 GN=TRAF2 PE=1 SV=2	1.636000	Up	0.015384	TRAF2	55.859	0.842	0.754	0.605	0.894	0.94	0.932	0.908	0.973									0.804	0.792	0.817	1.105	1.083	0.831	0.956	0.922										1.481	0.892	1.194	1.515	1.724
hsa04621 NOD-like receptor signaling pathway	0.00978721	17	1.83	Q14573	"Inositol 1,4,5-trisphosphate receptor type 3 OS=Homo sapiens OX=9606 GN=ITPR3 PE=1 SV=2"	2.506000	Up	0.002857	ITPR3	304.1	0.706	0.803	1.093	0.868	0.953	1.221	0.99	1.007	1.082	1.125	0.86	0.908	1.13	1.037	0.996	1.119	1.073	1.027	1.212	0.618	0.776	0.762	0.736	0.806	0.592	0.637	0.744	0.605	1.013	0.867	0.685	0.657	0.936	1.23	2.039	2.713	1.432	1.376	0.703
hsa04621 NOD-like receptor signaling pathway	0.00978721	17	1.83	Q9H3M7	Thioredoxin-interacting protein OS=Homo sapiens OX=9606 GN=TXNIP PE=1 SV=1	1.592000	Up	0.002905	TXNIP	43.661									1.07	0.971	1.131	0.954	1.193	0.748	1.328	1.217									0.495	0.854	0.922	0.626	1.173	0.848	0.768	0.828	1.076	1.145	1.002	1.528	1.453	1.359	0.919
hsa04621 NOD-like receptor signaling pathway	0.00978721	17	1.83	Q9ULZ3	Apoptosis-associated speck-like protein containing a CARD OS=Homo sapiens OX=9606 GN=PYCARD PE=1 SV=2	1.882000	Up	0.002317	PYCARD	21.627	1.38	0.906	1.255	1.481	0.984	1.171	1.241	1.155	1.317	1.051	1.452	2.188	1.208	1.188	1.533	1.695	0.449	0.54	1.65	0.603	0.616	0.56	0.903	1.206	0.619	0.619	0.473	0.486	1.014	0.845	0.626	0.662	1.201	1.386	0.832	0.779	0.791	1.155	0.521
hsa04211 Longevity regulating pathway	0.992881	1	0.21	Q15382	GTP-binding protein Rheb OS=Homo sapiens OX=9606 GN=RHEB PE=1 SV=1	1.559000	Up	0.002285	RHEB	20.497	1.112	1.292	1.082	1.243	1.294	1.379	1.16	1.022	1.155	1.038	1.019	1.189	0.847	0.716	1.018	1.196	0.789	0.711	0.978	0.904	0.907	0.85	0.977	0.983	0.951	0.761	0.87	0.796	0.892	0.825	0.759	0.687	1.128	1.11	0.812	1.504	1.248	1.314	0.548
hsa00051 Fructose and mannose metabolism	0.525836	3	1.09	P04075	Fructose-bisphosphate aldolase A OS=Homo sapiens OX=9606 GN=ALDOA PE=1 SV=2	1.703000	Up	0.004076	ALDOA	39.42	1.229	1.003	1.482	1.006	0.984	1.139	1.011	1.193	1.252	1.261	1.604	1.547	1.389	1.152	0.964	1.102	0.771	0.807	1.459	0.784	0.858	0.698	0.802	0.669	0.768	0.773	0.751	0.724	1.031	0.873	0.639	0.712	1.373	1.448	0.795	1.119	1.045	0.855	0.661
hsa00051 Fructose and mannose metabolism	0.525836	3	1.09	P52790	Hexokinase-3 OS=Homo sapiens OX=9606 GN=HK3 PE=1 SV=2	2.293000	Up	0.007718	HK3	99.024	1.141	1.037	1.232	1.865	0.956	1.767	1.31	0.915	1.325	1.494	1.39	1.36	1.016	1.519	0.949	1.986	0.691	0.855	1.207	0.517	0.498	0.436	0.733	0.666	0.618	1.016	0.757	0.693	0.812	0.973	0.605	0.81	1.077	1.066	0.439	1.21	0.659	1.577	0.722
hsa00051 Fructose and mannose metabolism	0.525836	3	1.09	Q01813	"ATP-dependent 6-phosphofructokinase, platelet type OS=Homo sapiens OX=9606 GN=PFKP PE=1 SV=2"	1.773000	Up	0.000816	PFKP	85.595	1.503	1.368	1.017	1.28	1.638	1.196	1.982	1.531	1.22	0.848	2.908	1.339	1.85	1.278	1.286	1.185	0.58	0.606	0.946	0.618	0.63	0.58	0.639	0.683	0.647	0.703	0.633	0.645	1.178	0.949	0.643	0.682	1.191	1.637	1.07	1.155	1.032	0.976	0.637
hsa05206 MicroRNAs in cancer	0.362592	9	1.17	P14780	Matrix metalloproteinase-9 OS=Homo sapiens OX=9606 GN=MMP9 PE=1 SV=3	3.105000	Up	0.046359	MMP9	78.457	1.101	0.753	1.348	0.281	0.218	0.168	0.214	0.32	0.565	0.619	0.686	3.904	0.402	0.601	0.57	1.946	0.71	0.773	1.322	0.172	0.195	0.238	0.49	0.311	0.611	0.825	0.622	0.543	0.471	0.456	0.341	0.439	1.548	1.153	0.204	1.186	0.402	1.505	0.421
hsa05206 MicroRNAs in cancer	0.362592	9	1.17	P52926	High mobility group protein HMGI-C OS=Homo sapiens OX=9606 GN=HMGA2 PE=1 SV=1	5.874000	Up	0.029355	HMGA2	11.832	0.457	0.265	0.401	0.264	0.566	0.238	0.368	2.77	0.172	0.316	3.258	0.56					0.424	0.424	0.389	0.3	0.304	0.358	0.503	0.445	0.336	0.546	0.363	0.287						0.856	1.074	0.898	7.111	1.074
hsa05206 MicroRNAs in cancer	0.362592	9	1.17	P29966	Myristoylated alanine-rich C-kinase substrate OS=Homo sapiens OX=9606 GN=MARCKS PE=1 SV=4	2.465000	Up	0.000037	MARCKS	31.554	1.356	1.417	1.144	1.721	0.942	0.935	0.914	0.961	1.236	1.088	1.87	1.169	0.635	1.021	1.23	0.84	0.533	0.415	1.403	0.697	0.766	0.705	0.967	1.035	0.956	0.8	0.757	0.681	1.017	0.839	0.513	0.742	1.864	0.863	1.181	1.166	0.992	1.456	0.472
hsa05206 MicroRNAs in cancer	0.362592	9	1.17	P04085	Platelet-derived growth factor subunit A OS=Homo sapiens OX=9606 GN=PDGFA PE=1 SV=1	3.038000	Up	0.030256	PDGFA	24.043																																		1.001	3.444	3.418	1.39	0.966
hsa05206 MicroRNAs in cancer	0.362592	9	1.17	P08581	Hepatocyte growth factor receptor OS=Homo sapiens OX=9606 GN=MET PE=1 SV=4	2.304000	Up	0.000365	MET	155.54	0.979	1.038	1.058	1.09	0.952	0.714	1.109	0.9	1.357	1.59	0.991	1.059	0.985	1.33	1.242	1.527	0.762	0.704	1.012	0.666	0.786	0.794	0.727	0.548	0.599	1.011	0.664	0.613	0.938	1.015	0.708	0.69	1.731	1.038	1.068	2.186	2.035	1.608	0.986
hsa05206 MicroRNAs in cancer	0.362592	9	1.17	Q92769	Histone deacetylase 2 OS=Homo sapiens OX=9606 GN=HDAC2 PE=1 SV=2	1.653000	Up	0.003061	HDAC2	55.364	1.152	1.056	0.948	0.947	1.213	0.949	1.033	0.962	1.203	1.314	0.968	1.244	1	0.827	1.237	0.769	0.992	0.983	0.882	0.836	0.876	0.802	0.997	0.75	0.562	0.429	0.782	0.437	0.879	0.897	0.757	0.818	0.945	0.937	1.179	0.974	1.675	1.56	0.698
hsa05206 MicroRNAs in cancer	0.362592	9	1.17	P00533	Epidermal growth factor receptor OS=Homo sapiens OX=9606 GN=EGFR PE=1 SV=2	1.531000	Up	0.000056	EGFR	134.28	2.098	1.239	0.707	1.54	1.71	1.366	1.624	1.29	1.393	1.283	0.822	1.169	1.319	0.995	1.61	1.181	0.842	0.819	0.682	0.812	0.902	0.928	0.91	0.878	0.845	1.138	0.849	0.755	0.951	1.024	0.654	0.699	1	1.13	0.936	1.149	1.313	1.19	0.722
hsa05206 MicroRNAs in cancer	0.362592	9	1.17	P63279	SUMO-conjugating enzyme UBC9 OS=Homo sapiens OX=9606 GN=UBE2I PE=1 SV=1	1.814000	Up	0.000096	UBE2I	18.007	1.481	1.568	1.065	1.075	1.187	1.101	1.39	1.229	1.27	1.561	1.007	1.244	0.93	1.113	1.337	1.282	0.587	0.616	0.834	0.609	0.608	0.691	0.961	1.149	0.653	0.469	0.648	0.513	0.892	0.751	0.659	0.673	1.13	1.215	1.389	1.141	0.878	0.925	0.789
hsa05206 MicroRNAs in cancer	0.362592	9	1.17	P10415	Apoptosis regulator Bcl-2 OS=Homo sapiens OX=9606 GN=BCL2 PE=1 SV=2	1.605000	Up	0.001498	BCL2	26.266	1.507	0.999	0.441	0.684	1.79	1.021	1.203	0.979	0.686	1.018	0.989	3.809	1.513	1.016	0.998	0.842	0.544	0.575	0.536	0.753	0.688	0.748	0.867	1.133	1.261	1.032	0.841	0.967	1.638	1.101	0.68	0.799	1.347	1.261	1.234	0.817	1.223	1.065	0.969
hsa05226 Gastric cancer	0.278073	7	1.32	P00533	Epidermal growth factor receptor OS=Homo sapiens OX=9606 GN=EGFR PE=1 SV=2	1.531000	Up	0.000056	EGFR	134.28	2.098	1.239	0.707	1.54	1.71	1.366	1.624	1.29	1.393	1.283	0.822	1.169	1.319	0.995	1.61	1.181	0.842	0.819	0.682	0.812	0.902	0.928	0.91	0.878	0.845	1.138	0.849	0.755	0.951	1.024	0.654	0.699	1	1.13	0.936	1.149	1.313	1.19	0.722
hsa05226 Gastric cancer	0.278073	7	1.32	P09038	Fibroblast growth factor 2 OS=Homo sapiens OX=9606 GN=FGF2 PE=1 SV=3	1.839000	Up	0.009956	FGF2	30.77	2.845	1.593	1.395	1.261	1.621	1.403	1.342	1.268	1.166	2.511	0.96	1.911	1.182	1.116	1.28	0.829	1.108	1.08	0.913	0.693	0.816	0.78	0.907	0.788	0.993	0.937	0.683	0.747	0.968	0.91	0.538	0.601	1.31	1.556	0.779	0.679	0.773	1.029	0.605
hsa05226 Gastric cancer	0.278073	7	1.32	P06400	Retinoblastoma-associated protein OS=Homo sapiens OX=9606 GN=RB1 PE=1 SV=2	1.674000	Up	0.000123	RB1	106.16																																		1.246	1.504	1.282	1.659	1.365
hsa05226 Gastric cancer	0.278073	7	1.32	Q92466	DNA damage-binding protein 2 OS=Homo sapiens OX=9606 GN=DDB2 PE=1 SV=1	3.189000	Up	0.000015	DDB2	47.863	2.015	1.535	0.451	1.793	1.755	1.39	1.341	2.004	1.633	1.686	1.109	0.941	1.707	1.306	1.784	0.709	0.519	0.369	0.479	0.62	0.591	0.633	0.623	0.545	0.497	0.89	0.616	0.556	0.759	1.059	0.549	0.488	1.339	0.743	0.95	1.59	1.158	1.713	0.327
hsa05226 Gastric cancer	0.278073	7	1.32	O14641	Segment polarity protein dishevelled homolog DVL-2 OS=Homo sapiens OX=9606 GN=DVL2 PE=1 SV=1	1.546000	Up	0.001782	DVL2	78.947				1.088	1.221	0.903	1.128	0.836												0.964	1.104	0.896	0.951	1.04										0.85	1.144	1.329	1.362	1.289
hsa05226 Gastric cancer	0.278073	7	1.32	P10415	Apoptosis regulator Bcl-2 OS=Homo sapiens OX=9606 GN=BCL2 PE=1 SV=2	1.605000	Up	0.001498	BCL2	26.266	1.507	0.999	0.441	0.684	1.79	1.021	1.203	0.979	0.686	1.018	0.989	3.809	1.513	1.016	0.998	0.842	0.544	0.575	0.536	0.753	0.688	0.748	0.867	1.133	1.261	1.032	0.841	0.967	1.638	1.101	0.68	0.799	1.347	1.261	1.234	0.817	1.223	1.065	0.969
hsa05226 Gastric cancer	0.278073	7	1.32	P08581	Hepatocyte growth factor receptor OS=Homo sapiens OX=9606 GN=MET PE=1 SV=4	2.304000	Up	0.000365	MET	155.54	0.979	1.038	1.058	1.09	0.952	0.714	1.109	0.9	1.357	1.59	0.991	1.059	0.985	1.33	1.242	1.527	0.762	0.704	1.012	0.666	0.786	0.794	0.727	0.548	0.599	1.011	0.664	0.613	0.938	1.015	0.708	0.69	1.731	1.038	1.068	2.186	2.035	1.608	0.986
hsa04072 Phospholipase D signaling pathway	0.906219	5	0.63	P00533	Epidermal growth factor receptor OS=Homo sapiens OX=9606 GN=EGFR PE=1 SV=2	1.531000	Up	0.000056	EGFR	134.28	2.098	1.239	0.707	1.54	1.71	1.366	1.624	1.29	1.393	1.283	0.822	1.169	1.319	0.995	1.61	1.181	0.842	0.819	0.682	0.812	0.902	0.928	0.91	0.878	0.845	1.138	0.849	0.755	0.951	1.024	0.654	0.699	1	1.13	0.936	1.149	1.313	1.19	0.722
hsa04072 Phospholipase D signaling pathway	0.906219	5	0.63	P30273	High affinity immunoglobulin epsilon receptor subunit gamma OS=Homo sapiens OX=9606 GN=FCER1G PE=1 SV=1	2.096000	Up	0.005475	FCER1G	9.6674	1.525	1.518	1.719	2.224	0.772	2.62	1.247	0.695	1.643	1.175	2.319	0.926	0.869	1.255	1.872	2.822	0.551	0.506	1.439	0.189	0.191	0.171	0.321	0.334	0.275	0.241	0.325	0.198	0.607	0.567	0.323	0.54	0.794	0.74	0.338	0.488	0.397	1.028	0.316
hsa04072 Phospholipase D signaling pathway	0.906219	5	0.63	Q05193	Dynamin-1 OS=Homo sapiens OX=9606 GN=DNM1 PE=1 SV=2	1.856000	Up	0.000121	DNM1	97.407				1.068	0.969	0.907	0.988	1.18					1.201	0.973	1.029	1.243				0.777	0.785	0.764	0.719	0.714					0.975	0.869	0.607	0.755	1.264	1.486	1.993	1.436	1.19	1.041	0.856
hsa04072 Phospholipase D signaling pathway	0.906219	5	0.63	P04085	Platelet-derived growth factor subunit A OS=Homo sapiens OX=9606 GN=PDGFA PE=1 SV=1	3.038000	Up	0.030256	PDGFA	24.043																																		1.001	3.444	3.418	1.39	0.966
hsa04072 Phospholipase D signaling pathway	0.906219	5	0.63	Q15382	GTP-binding protein Rheb OS=Homo sapiens OX=9606 GN=RHEB PE=1 SV=1	1.559000	Up	0.002285	RHEB	20.497	1.112	1.292	1.082	1.243	1.294	1.379	1.16	1.022	1.155	1.038	1.019	1.189	0.847	0.716	1.018	1.196	0.789	0.711	0.978	0.904	0.907	0.85	0.977	0.983	0.951	0.761	0.87	0.796	0.892	0.825	0.759	0.687	1.128	1.11	0.812	1.504	1.248	1.314	0.548
hsa04668 TNF signaling pathway	0.560592	5	1.01	P14780	Matrix metalloproteinase-9 OS=Homo sapiens OX=9606 GN=MMP9 PE=1 SV=3	3.105000	Up	0.046359	MMP9	78.457	1.101	0.753	1.348	0.281	0.218	0.168	0.214	0.32	0.565	0.619	0.686	3.904	0.402	0.601	0.57	1.946	0.71	0.773	1.322	0.172	0.195	0.238	0.49	0.311	0.611	0.825	0.622	0.543	0.471	0.456	0.341	0.439	1.548	1.153	0.204	1.186	0.402	1.505	0.421
hsa04668 TNF signaling pathway	0.560592	5	1.01	Q99683	Mitogen-activated protein kinase kinase kinase 5 OS=Homo sapiens OX=9606 GN=MAP3K5 PE=1 SV=1	1.834000	Up	0.000236	MAP3K5	154.54	1.309	1.24	1.277	1.16	0.996	0.901	1.362	0.832	0.969	1.536	0.846	0.936	1.114	1.033	1.534	1.518	1.049	0.983	1.101	0.794	0.896	0.862	0.93	0.992	0.735	0.916	0.707	0.812	0.97	1.14	0.785	0.673	1.312	0.873	1.475	1.645	0.995	1.265	0.811
hsa04668 TNF signaling pathway	0.560592	5	1.01	P17275	Transcription factor jun-B OS=Homo sapiens OX=9606 GN=JUNB PE=1 SV=1	1.653000	Up	0.010919	JUNB	35.879	1.187	1.271	1.22	1.712	1.046	2.085	1.358	1.57	1.303	1.487	1.128	1.488	1.51	1.427	1.423	0.762	0.573	0.552	0.86	0.551	0.598	0.607	1.156	0.94	0.543	0.593	0.615	0.524	0.985	1.098	0.553	0.568	0.685	1.298	1.44	0.969	0.894	0.815	0.609
hsa04668 TNF signaling pathway	0.560592	5	1.01	Q12933	TNF receptor-associated factor 2 OS=Homo sapiens OX=9606 GN=TRAF2 PE=1 SV=2	1.636000	Up	0.015384	TRAF2	55.859	0.842	0.754	0.605	0.894	0.94	0.932	0.908	0.973									0.804	0.792	0.817	1.105	1.083	0.831	0.956	0.922										1.481	0.892	1.194	1.515	1.724
hsa04668 TNF signaling pathway	0.560592	5	1.01	P52564	Dual specificity mitogen-activated protein kinase kinase 6 OS=Homo sapiens OX=9606 GN=MAP2K6 PE=1 SV=1	1.509000	Up	0.000280	MAP2K6	37.492	1.346	1.251	1.102						2.071	2.112	0.906	1.159	1.135	1.116	1.689	0.945	1.039	0.944	0.956						0.985	1.039	0.953	0.846	1.038	1.079	0.9	1.335	1.1	1.4	1.012	1.242	1.244	1.004	0.681
hsa03420 Nucleotide excision repair	0.225517	5	1.53	Q01831	DNA repair protein complementing XP-C cells OS=Homo sapiens OX=9606 GN=XPC PE=1 SV=4	1.535000	Up	0.000984	XPC	105.95	1.878	1.44	0.679	1.446	1.775	1.391	1.552	1.212	1.278	1.472	0.91	0.553	1.356	1.305	1.532	0.669	0.905	0.679	0.703	0.81	0.904	0.966	1.18	0.704	0.572	0.644	1.01	0.409	0.922	1.154	0.873	0.653	1.336	1.012	0.923	1.052	1.343	1.451	0.651
hsa03420 Nucleotide excision repair	0.225517	5	1.53	Q92466	DNA damage-binding protein 2 OS=Homo sapiens OX=9606 GN=DDB2 PE=1 SV=1	3.189000	Up	0.000015	DDB2	47.863	2.015	1.535	0.451	1.793	1.755	1.39	1.341	2.004	1.633	1.686	1.109	0.941	1.707	1.306	1.784	0.709	0.519	0.369	0.479	0.62	0.591	0.633	0.623	0.545	0.497	0.89	0.616	0.556	0.759	1.059	0.549	0.488	1.339	0.743	0.95	1.59	1.158	1.713	0.327
hsa03420 Nucleotide excision repair	0.225517	5	1.53	P41208	Centrin-2 OS=Homo sapiens OX=9606 GN=CETN2 PE=1 SV=1	1.793000	Up	0.000159	CETN2	19.738	1.512	1.136	0.614	1.27	1.801	1.228	1.29	1.119	1.377	1.414	0.801	1.21	1.175	1.116	1.349	0.759	0.685	0.616	0.678	0.723	0.909	0.882	0.906	1.02	1.078	0.76	0.716	0.753	0.956	0.922	0.79	0.64	1.314	1.385	1.522	1.073	1.116	1.168	0.671
hsa03420 Nucleotide excision repair	0.225517	5	1.53	P27694	Replication protein A 70 kDa DNA-binding subunit OS=Homo sapiens OX=9606 GN=RPA1 PE=1 SV=2	1.790000	Up	0.000000	RPA1	68.137	1.854	1.355	1.1	1.127	1.523	0.918	1.426	1.282	1.245	1.545	1.034	1.221	1.375	1.007	1.379	1.073	0.838	0.754	1.049	0.749	0.883	0.776	1.033	0.778	0.532	0.644	0.805	0.624	1.041	0.964	0.745	0.816	1.256	1.014	1.446	1.086	1.234	1.206	0.665
hsa03420 Nucleotide excision repair	0.225517	5	1.53	P12004	Proliferating cell nuclear antigen OS=Homo sapiens OX=9606 GN=PCNA PE=1 SV=1	1.746000	Up	0.000003	PCNA	28.768	1.478	1.176	0.93	1.109	1.375	1.075	1.115	1.22	1.038	1.375	0.883	1.328	0.917	1.068	1.216	1.237	0.953	0.856	0.858	0.796	0.788	0.845	0.89	1.005	1.134	0.759	0.818	0.706	0.896	0.946	0.792	0.84	1.355	0.903	1.276	1.122	1.145	1.215	0.695
hsa04722 Neurotrophin signaling pathway	0.833204	5	0.72	P52565	Rho GDP-dissociation inhibitor 1 OS=Homo sapiens OX=9606 GN=ARHGDIA PE=1 SV=3	1.541000	Up	0.000084	ARHGDIA	23.207	1.252	1.581	1.444	1.2	1.266	0.989	1.264	0.854	1.106	1.136	0.913	1.06	0.95	1.083	1.008	0.793	0.988	1.084	1.031	0.808	0.774	0.912	0.937	0.976	1.112	0.602	0.748	0.774	0.992	0.967	0.976	0.84	1.13	1.054	1.306	1.331	0.958	1.129	0.701
hsa04722 Neurotrophin signaling pathway	0.833204	5	0.72	Q99683	Mitogen-activated protein kinase kinase kinase 5 OS=Homo sapiens OX=9606 GN=MAP3K5 PE=1 SV=1	1.834000	Up	0.000236	MAP3K5	154.54	1.309	1.24	1.277	1.16	0.996	0.901	1.362	0.832	0.969	1.536	0.846	0.936	1.114	1.033	1.534	1.518	1.049	0.983	1.101	0.794	0.896	0.862	0.93	0.992	0.735	0.916	0.707	0.812	0.97	1.14	0.785	0.673	1.312	0.873	1.475	1.645	0.995	1.265	0.811
hsa04722 Neurotrophin signaling pathway	0.833204	5	0.72	P62258	14-3-3 protein epsilon OS=Homo sapiens OX=9606 GN=YWHAE PE=1 SV=1	1.534000	Up	0.000178	YWHAE	29.174	1.177	1.175	0.993	0.968	1.203	0.91	1.106	1.094	1.127	1.222	0.969	1.273	0.969	1.011	1.084	0.828	0.93	0.982	1.067	0.892	0.813	0.902	0.855	0.997	1.29	0.777	0.911	0.954	0.964	0.918	0.913	0.895	1.266	1.144	1.733	1.361	1.202	1.102	0.803
hsa04722 Neurotrophin signaling pathway	0.833204	5	0.72	P52566	Rho GDP-dissociation inhibitor 2 OS=Homo sapiens OX=9606 GN=ARHGDIB PE=1 SV=3	1.956000	Up	0.002737	ARHGDIB	22.988	1.014	1.681	1.785	1.19	1.073	0.915	0.918	0.779	0.988	0.828	1.133	1.102	0.704	1.034	1.192	1.186	0.6	0.525	1.604	0.555	0.555	0.639	0.914	1.023	0.565	0.403	0.532	0.4	0.959	0.944	0.578	0.62	1.082	1.089	0.688	1.278	0.71	1.421	0.534
hsa04722 Neurotrophin signaling pathway	0.833204	5	0.72	P10415	Apoptosis regulator Bcl-2 OS=Homo sapiens OX=9606 GN=BCL2 PE=1 SV=2	1.605000	Up	0.001498	BCL2	26.266	1.507	0.999	0.441	0.684	1.79	1.021	1.203	0.979	0.686	1.018	0.989	3.809	1.513	1.016	0.998	0.842	0.544	0.575	0.536	0.753	0.688	0.748	0.867	1.133	1.261	1.032	0.841	0.967	1.638	1.101	0.68	0.799	1.347	1.261	1.234	0.817	1.223	1.065	0.969
hsa04218 Cellular senescence	0.388663	9	1.14	P06400	Retinoblastoma-associated protein OS=Homo sapiens OX=9606 GN=RB1 PE=1 SV=2	1.674000	Up	0.000123	RB1	106.16																																		1.246	1.504	1.282	1.659	1.365
hsa04218 Cellular senescence	0.388663	9	1.14	Q8NE86	"Calcium uniporter protein, mitochondrial OS=Homo sapiens OX=9606 GN=MCU PE=1 SV=1"	1.817000	Up	0.000057	MCU	39.866	1.111	1.1	1.097	1.198	1.014	0.975	1.058	1.549	1.28	0.863	0.787	1.612	1.149	0.904	1.034	0.929	0.593	0.587	0.95	0.815	0.843	0.86	0.801	0.625	0.576	0.749	0.876	0.749	0.941	0.725	0.645	0.712	1.57	1.211	0.974	1.42	1.331	1.365	0.551
hsa04218 Cellular senescence	0.388663	9	1.14	P07384	Calpain-1 catalytic subunit OS=Homo sapiens OX=9606 GN=CAPN1 PE=1 SV=1	1.722000	Up	0.000096	CAPN1	81.889	1.307	1.127	0.882	1.086	1.333	0.978	1.201	1.105	1.091	1.063	1.147	0.835	1.305	1.043	1.283	0.783	0.861	0.866	0.905	0.79	0.983	0.868	0.987	0.891	0.896	0.915	0.976	0.807	1.07	0.93	0.827	0.857	1.271	1.045	1.371	1.871	1.248	1.329	0.819
hsa04218 Cellular senescence	0.388663	9	1.14	Q15382	GTP-binding protein Rheb OS=Homo sapiens OX=9606 GN=RHEB PE=1 SV=1	1.559000	Up	0.002285	RHEB	20.497	1.112	1.292	1.082	1.243	1.294	1.379	1.16	1.022	1.155	1.038	1.019	1.189	0.847	0.716	1.018	1.196	0.789	0.711	0.978	0.904	0.907	0.85	0.977	0.983	0.951	0.761	0.87	0.796	0.892	0.825	0.759	0.687	1.128	1.11	0.812	1.504	1.248	1.314	0.548
hsa04218 Cellular senescence	0.388663	9	1.14	P52564	Dual specificity mitogen-activated protein kinase kinase 6 OS=Homo sapiens OX=9606 GN=MAP2K6 PE=1 SV=1	1.509000	Up	0.000280	MAP2K6	37.492	1.346	1.251	1.102						2.071	2.112	0.906	1.159	1.135	1.116	1.689	0.945	1.039	0.944	0.956						0.985	1.039	0.953	0.846	1.038	1.079	0.9	1.335	1.1	1.4	1.012	1.242	1.244	1.004	0.681
hsa04218 Cellular senescence	0.388663	9	1.14	P01889	"HLA class I histocompatibility antigen, B alpha chain OS=Homo sapiens OX=9606 GN=HLA-B PE=1 SV=3"	1.526000	Up	0.030215	HLA-B	40.46	0.544	1.006	1.671	1.911	1.208	1.808	1.105	1.308	0.965	1.078	1.341	1.427	0.899	1.474	1.697	1.994	0.624	0.644	1.874	1.192	0.966	0.935	1.012	1.284	1.032	1.019	0.829	1.028	1.353	1.642	0.89	1.046	1.219	0.965	0.796	0.945	0.492	1.069	0.569
hsa04218 Cellular senescence	0.388663	9	1.14	Q14573	"Inositol 1,4,5-trisphosphate receptor type 3 OS=Homo sapiens OX=9606 GN=ITPR3 PE=1 SV=2"	2.506000	Up	0.002857	ITPR3	304.1	0.706	0.803	1.093	0.868	0.953	1.221	0.99	1.007	1.082	1.125	0.86	0.908	1.13	1.037	0.996	1.119	1.073	1.027	1.212	0.618	0.776	0.762	0.736	0.806	0.592	0.637	0.744	0.605	1.013	0.867	0.685	0.657	0.936	1.23	2.039	2.713	1.432	1.376	0.703
hsa04218 Cellular senescence	0.388663	9	1.14	Q09028	Histone-binding protein RBBP4 OS=Homo sapiens OX=9606 GN=RBBP4 PE=1 SV=3	1.690000	Up	0.000078	RBBP4	47.655	1.174	1.17	0.899	0.964	1.143	0.964	1.178	1.198	1.139	1.217	1.178	1.22	1.177	1.259	1.248	1.298	0.928	0.737	1.033	1.02	0.994	1.111	1.173	1.184	0.982	0.898	1.097	0.866	1.236	1.332	1.174	0.995	1.829	1.304	2.019	1.686	1.996	1.731	1.249
hsa04218 Cellular senescence	0.388663	9	1.14	Q08752	Peptidyl-prolyl cis-trans isomerase D OS=Homo sapiens OX=9606 GN=PPID PE=1 SV=3	1.551000	Up	0.000162	PPID	40.763	0.981	1.045	1.533	1.021	0.921	1.009	0.969	1.332	0.962	1.145	0.862	1.498	1.053	0.953	0.506	1.525	0.749	0.713	1.351	0.984	0.949	1.257	0.887	0.924	0.77	0.822	0.893	0.777	0.858	0.955	0.892	0.957	1.435	1.614	1.366	1.118	1.224	1.277	1.098
hsa04930 Type II diabetes mellitus	0.640452	2	0.94	P52790	Hexokinase-3 OS=Homo sapiens OX=9606 GN=HK3 PE=1 SV=2	2.293000	Up	0.007718	HK3	99.024	1.141	1.037	1.232	1.865	0.956	1.767	1.31	0.915	1.325	1.494	1.39	1.36	1.016	1.519	0.949	1.986	0.691	0.855	1.207	0.517	0.498	0.436	0.733	0.666	0.618	1.016	0.757	0.693	0.812	0.973	0.605	0.81	1.077	1.066	0.439	1.21	0.659	1.577	0.722
hsa04930 Type II diabetes mellitus	0.640452	2	0.94	P14618	Pyruvate kinase PKM OS=Homo sapiens OX=9606 GN=PKM PE=1 SV=4	1.616000	Up	0.000043	PKM	57.936	1.005	0.913	1.351	0.989	1.002	1.412	1.125	1.443	1.027	1.173	2.025	0.972	1.13	0.92	0.998	0.922	0.772	0.821	1.359	0.828	1.052	0.763	0.807	0.684	0.737	0.639	0.824	0.658	0.825	0.771	0.617	0.74	1.197	1.14	1.123	1.174	0.946	0.84	0.63
hsa05321 Inflammatory bowel disease (IBD)	0.0380415	6	2.34	P42226	Signal transducer and activator of transcription 6 OS=Homo sapiens OX=9606 GN=STAT6 PE=1 SV=1	1.551000	Up	0.000004	STAT6	94.134	1.352	1.134	0.983	1.234	1.435	1.101	1.674	1.147	1.4	1.359	1.072	0.946	1.45	1.319	1.583	1.276	0.782	0.756	1.006	0.794	0.734	0.782	0.949	0.767	0.672	0.808	0.748	0.662	1.064	1.181	0.778	0.773	1.131	1.364	1.364	1.089	1.352	1.423	0.866
hsa05321 Inflammatory bowel disease (IBD)	0.0380415	6	2.34	P28068	"HLA class II histocompatibility antigen, DM beta chain OS=Homo sapiens OX=9606 GN=HLA-DMB PE=1 SV=1"	1.765000	Up	0.004017	HLA-DMB	28.943	1.262	0.996	1.759	1.4	0.748	0.983	0.9	0.948									0.397	0.4	1.277	0.351	0.432	0.413	0.718	1.297										1.032	0.883	1.48	0.996	1.685
hsa05321 Inflammatory bowel disease (IBD)	0.0380415	6	2.34	P42224	Signal transducer and activator of transcription 1-alpha/beta OS=Homo sapiens OX=9606 GN=STAT1 PE=1 SV=2	1.569000	Up	0.002699	STAT1	87.334	2.318	1.942	1.399	1.168	2.287	0.84	2.212	1.014	2.317	2.187	0.836	0.853	1.728	1.242	3.09	1.863	0.565	0.556	1.386	0.53	0.541	0.548	0.602	0.59	0.452	0.613	0.62	0.498	1.206	1.104	0.668	0.662	0.799	0.666	0.732	0.506	0.627	0.546	0.633
hsa05321 Inflammatory bowel disease (IBD)	0.0380415	6	2.34	P01920	"HLA class II histocompatibility antigen, DQ beta 1 chain OS=Homo sapiens OX=9606 GN=HLA-DQB1 PE=1 SV=2"	2.045000	Up	0.010178	HLA-DQB1	29.991	1.01	0.501	1.726	0.864	0.6	0.349	0.756	1.947	0.665	0.776	5.453	2.123	0.599	1.231	0.728	0.871	0.564	0.654	1.592	0.396	0.432	0.25	0.726	1.576	0.46	1.053	1.159	1.065	0.898	1.09	0.55	0.507	0.972	0.903	0.837	1.593	0.425	0.838	0.561
hsa05321 Inflammatory bowel disease (IBD)	0.0380415	6	2.34	Q14116	Interleukin-18 OS=Homo sapiens OX=9606 GN=IL18 PE=1 SV=1	1.854000	Up	0.000017	IL18	22.326									1.198	1.088	1.403	0.904	0.817	0.961	1.081	1.796									0.805	0.725	0.62	0.663	0.749	1.037	0.618	0.591	1.354	1.234	1.1	1.589	1.399	1.478	0.551
hsa05321 Inflammatory bowel disease (IBD)	0.0380415	6	2.34	P01903	"HLA class II histocompatibility antigen, DR alpha chain OS=Homo sapiens OX=9606 GN=HLA-DRA PE=1 SV=1"	1.634000	Up	0.045102	HLA-DRA	28.607	0.894	0.891	1.222	1.013	0.794	1.327	0.783	1.091	0.707	0.586	2.126	0.915	0.583	0.82	0.744	1.05	0.734	0.683	1.127	0.948	0.874	0.782	0.935	1.375	1.346	0.845	0.851	0.824	1.072	0.804	0.791	0.86	1.111	1.108	0.694	1.632	0.81	1.876	0.901
hsa04728 Dopaminergic synapse	0.998423	1	0.16	Q14573	"Inositol 1,4,5-trisphosphate receptor type 3 OS=Homo sapiens OX=9606 GN=ITPR3 PE=1 SV=2"	2.506000	Up	0.002857	ITPR3	304.1	0.706	0.803	1.093	0.868	0.953	1.221	0.99	1.007	1.082	1.125	0.86	0.908	1.13	1.037	0.996	1.119	1.073	1.027	1.212	0.618	0.776	0.762	0.736	0.806	0.592	0.637	0.744	0.605	1.013	0.867	0.685	0.657	0.936	1.23	2.039	2.713	1.432	1.376	0.703
hsa04933 AGE-RAGE signaling pathway in diabetic complications	0.856889	4	0.67	P42224	Signal transducer and activator of transcription 1-alpha/beta OS=Homo sapiens OX=9606 GN=STAT1 PE=1 SV=2	1.569000	Up	0.002699	STAT1	87.334	2.318	1.942	1.399	1.168	2.287	0.84	2.212	1.014	2.317	2.187	0.836	0.853	1.728	1.242	3.09	1.863	0.565	0.556	1.386	0.53	0.541	0.548	0.602	0.59	0.452	0.613	0.62	0.498	1.206	1.104	0.668	0.662	0.799	0.666	0.732	0.506	0.627	0.546	0.633
hsa04933 AGE-RAGE signaling pathway in diabetic complications	0.856889	4	0.67	P04839	Cytochrome b-245 heavy chain OS=Homo sapiens OX=9606 GN=CYBB PE=1 SV=2	2.091000	Up	0.001920	CYBB	65.335	1.328	1.047	1.705	1.617	0.896	1.508	1.326	0.992	1.234	0.849	2.139	1.716	0.757	1.296	1.349	2.242	0.838	0.797	1.309	0.483	0.604	0.512	0.699	0.682	0.491	0.583	0.66	0.803	0.768	0.988	0.436	0.607	1.256	1.1	0.593	1.122	0.907	1.468	0.754
hsa04933 AGE-RAGE signaling pathway in diabetic complications	0.856889	4	0.67	Q8N3E9	"1-phosphatidylinositol 4,5-bisphosphate phosphodiesterase delta-3 OS=Homo sapiens OX=9606 GN=PLCD3 PE=1 SV=3"	2.723000	Up	0.001537	PLCD3	89.257				1.17	1.406	1.009	1.155	0.988												0.814	0.989	0.895	0.869	0.802										0.849	2.479	1.837	1.507	1.295
hsa04933 AGE-RAGE signaling pathway in diabetic complications	0.856889	4	0.67	P10415	Apoptosis regulator Bcl-2 OS=Homo sapiens OX=9606 GN=BCL2 PE=1 SV=2	1.605000	Up	0.001498	BCL2	26.266	1.507	0.999	0.441	0.684	1.79	1.021	1.203	0.979	0.686	1.018	0.989	3.809	1.513	1.016	0.998	0.842	0.544	0.575	0.536	0.753	0.688	0.748	0.867	1.133	1.261	1.032	0.841	0.967	1.638	1.101	0.68	0.799	1.347	1.261	1.234	0.817	1.223	1.065	0.969
hsa04725 Cholinergic synapse	0.934848	2	0.47	P10415	Apoptosis regulator Bcl-2 OS=Homo sapiens OX=9606 GN=BCL2 PE=1 SV=2	1.605000	Up	0.001498	BCL2	26.266	1.507	0.999	0.441	0.684	1.79	1.021	1.203	0.979	0.686	1.018	0.989	3.809	1.513	1.016	0.998	0.842	0.544	0.575	0.536	0.753	0.688	0.748	0.867	1.133	1.261	1.032	0.841	0.967	1.638	1.101	0.68	0.799	1.347	1.261	1.234	0.817	1.223	1.065	0.969
hsa04725 Cholinergic synapse	0.934848	2	0.47	Q14573	"Inositol 1,4,5-trisphosphate receptor type 3 OS=Homo sapiens OX=9606 GN=ITPR3 PE=1 SV=2"	2.506000	Up	0.002857	ITPR3	304.1	0.706	0.803	1.093	0.868	0.953	1.221	0.99	1.007	1.082	1.125	0.86	0.908	1.13	1.037	0.996	1.119	1.073	1.027	1.212	0.618	0.776	0.762	0.736	0.806	0.592	0.637	0.744	0.605	1.013	0.867	0.685	0.657	0.936	1.23	2.039	2.713	1.432	1.376	0.703
hsa04514 Cell adhesion molecules (CAMs)	0.147674	10	1.45	P26012	Integrin beta-8 OS=Homo sapiens OX=9606 GN=ITGB8 PE=1 SV=1	2.014000	Up	0.000536	ITGB8	85.631									1.801	1.139	2.095	1.214	2.971	1.49	2.4	1.238									0.705	0.736	0.422	0.661	2.533	1.347	0.41	0.535	1.188	0.822	1.259	1.13	1.463	1.977	0.481
hsa04514 Cell adhesion molecules (CAMs)	0.147674	10	1.45	P01903	"HLA class II histocompatibility antigen, DR alpha chain OS=Homo sapiens OX=9606 GN=HLA-DRA PE=1 SV=1"	1.634000	Up	0.045102	HLA-DRA	28.607	0.894	0.891	1.222	1.013	0.794	1.327	0.783	1.091	0.707	0.586	2.126	0.915	0.583	0.82	0.744	1.05	0.734	0.683	1.127	0.948	0.874	0.782	0.935	1.375	1.346	0.845	0.851	0.824	1.072	0.804	0.791	0.86	1.111	1.108	0.694	1.632	0.81	1.876	0.901
hsa04514 Cell adhesion molecules (CAMs)	0.147674	10	1.45	P28068	"HLA class II histocompatibility antigen, DM beta chain OS=Homo sapiens OX=9606 GN=HLA-DMB PE=1 SV=1"	1.765000	Up	0.004017	HLA-DMB	28.943	1.262	0.996	1.759	1.4	0.748	0.983	0.9	0.948									0.397	0.4	1.277	0.351	0.432	0.413	0.718	1.297										1.032	0.883	1.48	0.996	1.685
hsa04514 Cell adhesion molecules (CAMs)	0.147674	10	1.45	P01920	"HLA class II histocompatibility antigen, DQ beta 1 chain OS=Homo sapiens OX=9606 GN=HLA-DQB1 PE=1 SV=2"	2.045000	Up	0.010178	HLA-DQB1	29.991	1.01	0.501	1.726	0.864	0.6	0.349	0.756	1.947	0.665	0.776	5.453	2.123	0.599	1.231	0.728	0.871	0.564	0.654	1.592	0.396	0.432	0.25	0.726	1.576	0.46	1.053	1.159	1.065	0.898	1.09	0.55	0.507	0.972	0.903	0.837	1.593	0.425	0.838	0.561
hsa04514 Cell adhesion molecules (CAMs)	0.147674	10	1.45	P11215	Integrin alpha-M OS=Homo sapiens OX=9606 GN=ITGAM PE=1 SV=2	2.319000	Up	0.004677	ITGAM	127.18	1.284	0.915	1.296	0.994	0.695	0.958	1.003	0.813	0.924	0.798	1.254	2.383	0.548	0.927	0.812	1.764	0.71	0.705	1.278	0.326	0.413	0.435	0.6	0.503	0.527	0.712	0.451	0.554	0.572	0.66	0.309	0.419	0.941	1.39	0.547	1.088	0.638	1.343	0.472
hsa04514 Cell adhesion molecules (CAMs)	0.147674	10	1.45	P08575	Receptor-type tyrosine-protein phosphatase C OS=Homo sapiens OX=9606 GN=PTPRC PE=1 SV=3	1.881000	Up	0.002044	PTPRC	147.48	1.209	1.389	1.467	1.403	0.929	1.148	1.08	0.983	1.224	0.859	1.483	1.061	0.878	1.331	1.127	1.842	0.673	0.594	1.229	0.649	0.586	0.761	0.817	0.892	0.46	0.614	0.501	0.505	0.804	1.038	0.616	0.644	0.913	1.057	0.623	1.219	0.733	1.137	0.708
hsa04514 Cell adhesion molecules (CAMs)	0.147674	10	1.45	P01889	"HLA class I histocompatibility antigen, B alpha chain OS=Homo sapiens OX=9606 GN=HLA-B PE=1 SV=3"	1.526000	Up	0.030215	HLA-B	40.46	0.544	1.006	1.671	1.911	1.208	1.808	1.105	1.308	0.965	1.078	1.341	1.427	0.899	1.474	1.697	1.994	0.624	0.644	1.874	1.192	0.966	0.935	1.012	1.284	1.032	1.019	0.829	1.028	1.353	1.642	0.89	1.046	1.219	0.965	0.796	0.945	0.492	1.069	0.569
hsa04514 Cell adhesion molecules (CAMs)	0.147674	10	1.45	P20701	Integrin alpha-L OS=Homo sapiens OX=9606 GN=ITGAL PE=1 SV=3	1.986000	Up	0.000344	ITGAL	128.77				0.928	0.861	0.794	0.722	0.86												0.73	0.805	0.873	1.082	0.886										1.02	0.917	1.343	0.949	1.393
hsa04514 Cell adhesion molecules (CAMs)	0.147674	10	1.45	P05107	Integrin beta-2 OS=Homo sapiens OX=9606 GN=ITGB2 PE=1 SV=2	2.381000	Up	0.000381	ITGB2	84.781	1.375	1.185	1.403	1.472	0.979	1.653	1.311	1.125	1.018	0.768	1.264	1.706	0.872	1.091	1.316	2.276	0.712	0.666	1.35	0.4	0.431	0.466	0.638	0.641	0.386	0.679	0.438	0.407	0.756	0.829	0.615	0.612	1.182	1.39	0.686	1.582	0.816	1.397	0.646
hsa04514 Cell adhesion molecules (CAMs)	0.147674	10	1.45	Q8NFZ4	Neuroligin-2 OS=Homo sapiens OX=9606 GN=NLGN2 PE=1 SV=1	1.762000	Up	0.002879	NLGN2	90.819	1.207	0.937	1.271	1.067	0.796	1.908	1.765	1.283	1.015	1.481	2.518	1.149	1.152	1.255	1.173	1.053	0.606	0.918	1.554	0.576	0.545	0.476	0.678	1.446	1.029	0.707	0.929	0.623	1.548	0.902	0.48	0.618	1.084	1.051	1.017	1.038	1.096	1.167	0.72
hsa05010 Alzheimer disease	0.999905	2	0.18	P07384	Calpain-1 catalytic subunit OS=Homo sapiens OX=9606 GN=CAPN1 PE=1 SV=1	1.722000	Up	0.000096	CAPN1	81.889	1.307	1.127	0.882	1.086	1.333	0.978	1.201	1.105	1.091	1.063	1.147	0.835	1.305	1.043	1.283	0.783	0.861	0.866	0.905	0.79	0.983	0.868	0.987	0.891	0.896	0.915	0.976	0.807	1.07	0.93	0.827	0.857	1.271	1.045	1.371	1.871	1.248	1.329	0.819
hsa05010 Alzheimer disease	0.999905	2	0.18	Q14573	"Inositol 1,4,5-trisphosphate receptor type 3 OS=Homo sapiens OX=9606 GN=ITPR3 PE=1 SV=2"	2.506000	Up	0.002857	ITPR3	304.1	0.706	0.803	1.093	0.868	0.953	1.221	0.99	1.007	1.082	1.125	0.86	0.908	1.13	1.037	0.996	1.119	1.073	1.027	1.212	0.618	0.776	0.762	0.736	0.806	0.592	0.637	0.744	0.605	1.013	0.867	0.685	0.657	0.936	1.23	2.039	2.713	1.432	1.376	0.703
hsa05418 Fluid shear stress and atherosclerosis	0.636951	8	0.93	P14780	Matrix metalloproteinase-9 OS=Homo sapiens OX=9606 GN=MMP9 PE=1 SV=3	3.105000	Up	0.046359	MMP9	78.457	1.101	0.753	1.348	0.281	0.218	0.168	0.214	0.32	0.565	0.619	0.686	3.904	0.402	0.601	0.57	1.946	0.71	0.773	1.322	0.172	0.195	0.238	0.49	0.311	0.611	0.825	0.622	0.543	0.471	0.456	0.341	0.439	1.548	1.153	0.204	1.186	0.402	1.505	0.421
hsa05418 Fluid shear stress and atherosclerosis	0.636951	8	0.93	Q99683	Mitogen-activated protein kinase kinase kinase 5 OS=Homo sapiens OX=9606 GN=MAP3K5 PE=1 SV=1	1.834000	Up	0.000236	MAP3K5	154.54	1.309	1.24	1.277	1.16	0.996	0.901	1.362	0.832	0.969	1.536	0.846	0.936	1.114	1.033	1.534	1.518	1.049	0.983	1.101	0.794	0.896	0.862	0.93	0.992	0.735	0.916	0.707	0.812	0.97	1.14	0.785	0.673	1.312	0.873	1.475	1.645	0.995	1.265	0.811
hsa05418 Fluid shear stress and atherosclerosis	0.636951	8	0.93	P60709	"Actin, cytoplasmic 1 OS=Homo sapiens OX=9606 GN=ACTB PE=1 SV=1"	1.564000	Up	0.000241	ACTB	41.736	1.678	2.529	2.23	0.969	0.729	0.89	0.889	0.907	0.798	0.867	1.01	1.044	0.709	0.827	0.846	0.765	1.478	1.737	1.188	0.818	0.827	0.892	0.926	0.872	0.812	0.578	0.704	0.762	0.914	1.053	0.904	0.861	0.988	1.316	0.821	1.138	1.008	1.001	0.601
hsa05418 Fluid shear stress and atherosclerosis	0.636951	8	0.93	P04085	Platelet-derived growth factor subunit A OS=Homo sapiens OX=9606 GN=PDGFA PE=1 SV=1	3.038000	Up	0.030256	PDGFA	24.043																																		1.001	3.444	3.418	1.39	0.966
hsa05418 Fluid shear stress and atherosclerosis	0.636951	8	0.93	P52564	Dual specificity mitogen-activated protein kinase kinase 6 OS=Homo sapiens OX=9606 GN=MAP2K6 PE=1 SV=1	1.509000	Up	0.000280	MAP2K6	37.492	1.346	1.251	1.102						2.071	2.112	0.906	1.159	1.135	1.116	1.689	0.945	1.039	0.944	0.956						0.985	1.039	0.953	0.846	1.038	1.079	0.9	1.335	1.1	1.4	1.012	1.242	1.244	1.004	0.681
hsa05418 Fluid shear stress and atherosclerosis	0.636951	8	0.93	P63261	"Actin, cytoplasmic 2 OS=Homo sapiens OX=9606 GN=ACTG1 PE=1 SV=1"	1.864000	Up	0.000225	ACTG1	41.792	1.788	2.635	3.176	0.733	0.893	1.087	1.201	0.736	0.698	0.888	0.846	1.351	0.837	0.807	0.859	0.452	1.475	1.883	1.668	0.748	0.965	0.795	0.902	0.807	1.522	0.57	0.931	1.214	0.831	0.855	1.152	0.97	0.977	1.28	1.343	0.878	0.852	0.816	0.498
hsa05418 Fluid shear stress and atherosclerosis	0.636951	8	0.93	P63165	Small ubiquitin-related modifier 1 OS=Homo sapiens OX=9606 GN=SUMO1 PE=1 SV=1	2.367000	Up	0.000136	SUMO1	11.557	1.664	1.682	1.674	1.005	1.365	1.512	1.83	1.355	1.908	1.665	0.919	1.287	1.046	0.932	1.855	0.699	0.719	0.743	1.447	0.512	0.555	0.609	0.657	0.645	1.051	0.558	0.758	0.7	0.831	0.948	0.68	0.552	1.064	1.651	0.933	0.786	0.726	0.792	0.322
hsa05418 Fluid shear stress and atherosclerosis	0.636951	8	0.93	P10415	Apoptosis regulator Bcl-2 OS=Homo sapiens OX=9606 GN=BCL2 PE=1 SV=2	1.605000	Up	0.001498	BCL2	26.266	1.507	0.999	0.441	0.684	1.79	1.021	1.203	0.979	0.686	1.018	0.989	3.809	1.513	1.016	0.998	0.842	0.544	0.575	0.536	0.753	0.688	0.748	0.867	1.133	1.261	1.032	0.841	0.967	1.638	1.101	0.68	0.799	1.347	1.261	1.234	0.817	1.223	1.065	0.969
hsa00770 Pantothenate and CoA biosynthesis	0.700699	1	0.87	Q12882	Dihydropyrimidine dehydrogenase [NADP(+)] OS=Homo sapiens OX=9606 GN=DPYD PE=1 SV=2	1.768000	Up	0.000436	DPYD	111.4	1.023	1.016	0.988	1.345	0.734	1.125	1.159	1.015	1.419	1.012	0.98	1.113	1.108	1.379	1.053	1.396	0.868	0.868	0.947	0.868	1.007	0.899	0.84	0.872	0.718	1.258	0.866	0.831	0.928	1.081	0.774	0.973	1.098	0.939	1.353	1.918	1.325	1.166	0.847
hsa05132 Salmonella infection	0.160074	7	1.55	P29466	Caspase-1 OS=Homo sapiens OX=9606 GN=CASP1 PE=1 SV=1	1.611000	Up	0.013416	CASP1	45.158	1.443	1.211	1.245	0.994	1.057	1.292	0.987	1.105	1.81	1.978	1.84	0.866	0.908	1.025	0.983	1.459	0.69	0.995	1.277	1.008	0.881	1.34	1.24	1.164	0.58	0.528	0.477	0.325	1.02	0.996	1.033	1.053	1.09	0.705	0.738	1.084	0.607	0.768	0.906
hsa05132 Salmonella infection	0.160074	7	1.55	P63261	"Actin, cytoplasmic 2 OS=Homo sapiens OX=9606 GN=ACTG1 PE=1 SV=1"	1.864000	Up	0.000225	ACTG1	41.792	1.788	2.635	3.176	0.733	0.893	1.087	1.201	0.736	0.698	0.888	0.846	1.351	0.837	0.807	0.859	0.452	1.475	1.883	1.668	0.748	0.965	0.795	0.902	0.807	1.522	0.57	0.931	1.214	0.831	0.855	1.152	0.97	0.977	1.28	1.343	0.878	0.852	0.816	0.498
hsa05132 Salmonella infection	0.160074	7	1.55	Q14116	Interleukin-18 OS=Homo sapiens OX=9606 GN=IL18 PE=1 SV=1	1.854000	Up	0.000017	IL18	22.326									1.198	1.088	1.403	0.904	0.817	0.961	1.081	1.796									0.805	0.725	0.62	0.663	0.749	1.037	0.618	0.591	1.354	1.234	1.1	1.589	1.399	1.478	0.551
hsa05132 Salmonella infection	0.160074	7	1.55	O15143	Actin-related protein 2/3 complex subunit 1B OS=Homo sapiens OX=9606 GN=ARPC1B PE=1 SV=3	1.630000	Up	0.000020	ARPC1B	40.949	1.295	1.395	1.48	1.311	1.237	1.404	1.269	1.138	1.351	1.133	1.371	1.088	1.105	1.132	1.218	1.464	0.657	0.689	1.24	0.788	0.761	0.726	0.911	0.877	0.663	0.772	0.736	0.698	1.002	1.011	0.809	0.888	1.18	1.241	0.953	1.209	0.967	1.226	0.836
hsa05132 Salmonella infection	0.160074	7	1.55	P60709	"Actin, cytoplasmic 1 OS=Homo sapiens OX=9606 GN=ACTB PE=1 SV=1"	1.564000	Up	0.000241	ACTB	41.736	1.678	2.529	2.23	0.969	0.729	0.89	0.889	0.907	0.798	0.867	1.01	1.044	0.709	0.827	0.846	0.765	1.478	1.737	1.188	0.818	0.827	0.892	0.926	0.872	0.812	0.578	0.704	0.762	0.914	1.053	0.904	0.861	0.988	1.316	0.821	1.138	1.008	1.001	0.601
hsa05132 Salmonella infection	0.160074	7	1.55	P07737	Profilin-1 OS=Homo sapiens OX=9606 GN=PFN1 PE=1 SV=2	1.583000	Up	0.000001	PFN1	15.054	1.337	1.178	1.195	1.046	1.218	0.963	1.125	0.953	1.195	1.267	1.258	1.259	1.047	1.069	1.124	1.346	0.79	0.769	1.212	0.71	0.817	0.798	0.996	1.013	1.009	0.711	0.791	0.84	1.121	0.953	0.799	0.803	1.135	0.984	1.181	1.109	1.074	1.125	0.669
hsa05132 Salmonella infection	0.160074	7	1.55	Q9ULZ3	Apoptosis-associated speck-like protein containing a CARD OS=Homo sapiens OX=9606 GN=PYCARD PE=1 SV=2	1.882000	Up	0.002317	PYCARD	21.627	1.38	0.906	1.255	1.481	0.984	1.171	1.241	1.155	1.317	1.051	1.452	2.188	1.208	1.188	1.533	1.695	0.449	0.54	1.65	0.603	0.616	0.56	0.903	1.206	0.619	0.619	0.473	0.486	1.014	0.845	0.626	0.662	1.201	1.386	0.832	0.779	0.791	1.155	0.521
hsa05168 Herpes simplex virus 1 infection	0.0251266	20	1.58	P23497	Nuclear autoantigen Sp-100 OS=Homo sapiens OX=9606 GN=SP100 PE=1 SV=3	1.776000	Up	0.000025	SP100	100.42	1.184	1.391	1.117	1.225	1.045	1.117	1.18	1.1	2.11	1.594	1.228	0.695	1.086	1.078	1.388	0.799	0.737	0.544	1.151	0.865	0.861	0.765	0.952	0.859	0.627	0.711	0.831	0.593	0.713	0.771	0.655	0.614	0.767	1.035	0.785	1.098	1.016	1.006	0.509
hsa05168 Herpes simplex virus 1 infection	0.0251266	20	1.58	Q13242	Serine/arginine-rich splicing factor 9 OS=Homo sapiens OX=9606 GN=SRSF9 PE=1 SV=1	1.522000	Up	0.012862	SRSF9	25.542	1.513	1.114	0.86	0.931	1.147	0.849	1.039	1.097	1.122	1.788	1.313	1.636	1.186	0.92	1.065	0.774	0.892	0.799	0.729	0.712	0.831	0.764	1.011	1.155	2.212	0.969	0.927	0.966	1.121	0.766	0.788	0.765	0.828	1.076	1.431	0.921	1.565	1.2	0.797
hsa05168 Herpes simplex virus 1 infection	0.0251266	20	1.58	Q01130	Serine/arginine-rich splicing factor 2 OS=Homo sapiens OX=9606 GN=SRSF2 PE=1 SV=4	1.651000	Up	0.000005	SRSF2	25.476	1.728	1.248	1.035	0.767	1.219	0.967	1.127	1.181	0.991	1.252	1.096	1.828	1.184	0.98	1.117	1.024	1.019	0.849	0.89	0.621	0.783	0.801	1.256	1.596	1.509	0.663	0.825	0.879	0.918	0.914	0.786	0.805	1.025	0.996	1.36	1.069	1.14	1.042	0.621
hsa05168 Herpes simplex virus 1 infection	0.0251266	20	1.58	Q03518	Antigen peptide transporter 1 OS=Homo sapiens OX=9606 GN=TAP1 PE=1 SV=2	1.729000	Up	0.000181	TAP1	87.217	1.072	1.299	2.02	1.023	0.842	1.092	0.938	1.096	0.913	0.969	1.402	0.96	1.022	1.131	1.302	2.086	0.701	0.734	1.726	0.752	0.706	0.719	0.811	0.841	0.748	0.976	1.011	0.797	1.036	0.95	0.689	0.853	1.142	0.866	0.881	1.38	0.945	1.353	0.709
hsa05168 Herpes simplex virus 1 infection	0.0251266	20	1.58	Q07955	Serine/arginine-rich splicing factor 1 OS=Homo sapiens OX=9606 GN=SRSF1 PE=1 SV=2	1.520000	Up	0.000001	SRSF1	27.744	1.643	1.097	0.955	0.85	1.146	0.95	1.099	1.113	0.977	1.122	1.02	1.686	0.986	0.961	1.069	1.01	0.932	0.793	0.863	0.736	0.812	0.771	1.168	1.349	1.633	0.841	0.828	0.972	0.93	0.927	0.793	0.836	1.03	1.01	1.255	1.05	1.241	1.06	0.681
hsa05168 Herpes simplex virus 1 infection	0.0251266	20	1.58	P01903	"HLA class II histocompatibility antigen, DR alpha chain OS=Homo sapiens OX=9606 GN=HLA-DRA PE=1 SV=1"	1.634000	Up	0.045102	HLA-DRA	28.607	0.894	0.891	1.222	1.013	0.794	1.327	0.783	1.091	0.707	0.586	2.126	0.915	0.583	0.82	0.744	1.05	0.734	0.683	1.127	0.948	0.874	0.782	0.935	1.375	1.346	0.845	0.851	0.824	1.072	0.804	0.791	0.86	1.111	1.108	0.694	1.632	0.81	1.876	0.901
hsa05168 Herpes simplex virus 1 infection	0.0251266	20	1.58	P28068	"HLA class II histocompatibility antigen, DM beta chain OS=Homo sapiens OX=9606 GN=HLA-DMB PE=1 SV=1"	1.765000	Up	0.004017	HLA-DMB	28.943	1.262	0.996	1.759	1.4	0.748	0.983	0.9	0.948									0.397	0.4	1.277	0.351	0.432	0.413	0.718	1.297										1.032	0.883	1.48	0.996	1.685
hsa05168 Herpes simplex virus 1 infection	0.0251266	20	1.58	P01889	"HLA class I histocompatibility antigen, B alpha chain OS=Homo sapiens OX=9606 GN=HLA-B PE=1 SV=3"	1.526000	Up	0.030215	HLA-B	40.46	0.544	1.006	1.671	1.911	1.208	1.808	1.105	1.308	0.965	1.078	1.341	1.427	0.899	1.474	1.697	1.994	0.624	0.644	1.874	1.192	0.966	0.935	1.012	1.284	1.032	1.019	0.829	1.028	1.353	1.642	0.89	1.046	1.219	0.965	0.796	0.945	0.492	1.069	0.569
hsa05168 Herpes simplex virus 1 infection	0.0251266	20	1.58	P10415	Apoptosis regulator Bcl-2 OS=Homo sapiens OX=9606 GN=BCL2 PE=1 SV=2	1.605000	Up	0.001498	BCL2	26.266	1.507	0.999	0.441	0.684	1.79	1.021	1.203	0.979	0.686	1.018	0.989	3.809	1.513	1.016	0.998	0.842	0.544	0.575	0.536	0.753	0.688	0.748	0.867	1.133	1.261	1.032	0.841	0.967	1.638	1.101	0.68	0.799	1.347	1.261	1.234	0.817	1.223	1.065	0.969
hsa05168 Herpes simplex virus 1 infection	0.0251266	20	1.58	P84103	Serine/arginine-rich splicing factor 3 OS=Homo sapiens OX=9606 GN=SRSF3 PE=1 SV=1	1.522000	Up	0.000201	SRSF3	19.329	1.661	1.324	1.005	0.909	1.248	1.065	1.247	1.202	0.971	1.429	1.11	1.899	0.921	0.892	0.973	0.968	1.007	0.888	0.899	0.785	0.897	0.882	1.293	1.422	1.659	0.641	0.798	0.954	0.845	0.889	0.811	0.823	0.951	1.093	1.321	1.023	1.194	1.03	0.728
hsa05168 Herpes simplex virus 1 infection	0.0251266	20	1.58	Q9Y6K5	2'-5'-oligoadenylate synthase 3 OS=Homo sapiens OX=9606 GN=OAS3 PE=1 SV=3	1.640000	Up	0.000019	OAS3	121.17	1.144	0.95	1.133	1.154	1.496	0.764	1.959	1.551	1.092	1.319	1.54	0.891	0.912	0.982	1.354	1.77	0.731	0.689	1.243	0.593	1.199	0.394	0.97	0.815	0.508	0.773	0.66	0.549	0.918	0.843	0.659	0.718	0.956	1.005	0.935	1.022	0.889	1.173	0.667
hsa05168 Herpes simplex virus 1 infection	0.0251266	20	1.58	O15533	Tapasin OS=Homo sapiens OX=9606 GN=TAPBP PE=1 SV=1	1.987000	Up	0.000476	TAPBP	47.625	1.259	1.29	1.811	1.009	1.243	1.215	1.111	1.004	0.841	0.857	1.755	1.061	0.959	1.268	1.416	2.584	0.741	0.819	1.749	0.691	0.692	0.716	1.005	0.953	0.539	0.672	1.001	0.563	0.984	1.187	0.965	0.891	1.601	1.036	0.982	1.686	1.103	1.835	0.773
hsa05168 Herpes simplex virus 1 infection	0.0251266	20	1.58	P29590	Protein PML OS=Homo sapiens OX=9606 GN=PML PE=1 SV=3	1.672000	Up	0.000037	PML	97.55	1.123	0.914	1.017	1.129	0.961	2.126	1.145	1.597	1.185	1.369	1.407	0.97	1.05	0.979	1.409	1.14	0.613	0.569	1.213	0.656	0.794	0.73	1.052	0.901	0.608	0.804	0.748	0.567	0.971	1.031	0.67	0.687	1.031	1.155	0.794	0.933	1.009	1.215	0.523
hsa05168 Herpes simplex virus 1 infection	0.0251266	20	1.58	Q15382	GTP-binding protein Rheb OS=Homo sapiens OX=9606 GN=RHEB PE=1 SV=1	1.559000	Up	0.002285	RHEB	20.497	1.112	1.292	1.082	1.243	1.294	1.379	1.16	1.022	1.155	1.038	1.019	1.189	0.847	0.716	1.018	1.196	0.789	0.711	0.978	0.904	0.907	0.85	0.977	0.983	0.951	0.761	0.87	0.796	0.892	0.825	0.759	0.687	1.128	1.11	0.812	1.504	1.248	1.314	0.548
hsa05168 Herpes simplex virus 1 infection	0.0251266	20	1.58	P23458	Tyrosine-protein kinase JAK1 OS=Homo sapiens OX=9606 GN=JAK1 PE=1 SV=2	1.676000	Up	0.000337	JAK1	133.28				0.949	1.11	0.883	1.081	1.245					0.881	0.942	1.262	1.185				0.869	1.12	0.671	0.715	0.809					0.8	1.063	0.585	0.736	1.375	1.369	1.989	1.568	1.644	1.419	0.882
hsa05168 Herpes simplex virus 1 infection	0.0251266	20	1.58	P42224	Signal transducer and activator of transcription 1-alpha/beta OS=Homo sapiens OX=9606 GN=STAT1 PE=1 SV=2	1.569000	Up	0.002699	STAT1	87.334	2.318	1.942	1.399	1.168	2.287	0.84	2.212	1.014	2.317	2.187	0.836	0.853	1.728	1.242	3.09	1.863	0.565	0.556	1.386	0.53	0.541	0.548	0.602	0.59	0.452	0.613	0.62	0.498	1.206	1.104	0.668	0.662	0.799	0.666	0.732	0.506	0.627	0.546	0.633
hsa05168 Herpes simplex virus 1 infection	0.0251266	20	1.58	Q03519	Antigen peptide transporter 2 OS=Homo sapiens OX=9606 GN=TAP2 PE=1 SV=1	2.027000	Up	0.000316	TAP2	75.663	0.954	1.12	1.507	1.113	1.07	1.284	1.256	1.178	0.886	0.939	1.21	1.026	0.984	1.167	1.093	1.925	0.804	0.753	1.299	0.718	0.753	0.718	0.922	0.774	0.591	0.805	0.895	0.703	1.128	0.978	0.768	0.774	1.119	0.861	0.949	1.539	1.317	1.642	0.708
hsa05168 Herpes simplex virus 1 infection	0.0251266	20	1.58	P01920	"HLA class II histocompatibility antigen, DQ beta 1 chain OS=Homo sapiens OX=9606 GN=HLA-DQB1 PE=1 SV=2"	2.045000	Up	0.010178	HLA-DQB1	29.991	1.01	0.501	1.726	0.864	0.6	0.349	0.756	1.947	0.665	0.776	5.453	2.123	0.599	1.231	0.728	0.871	0.564	0.654	1.592	0.396	0.432	0.25	0.726	1.576	0.46	1.053	1.159	1.065	0.898	1.09	0.55	0.507	0.972	0.903	0.837	1.593	0.425	0.838	0.561
hsa05168 Herpes simplex virus 1 infection	0.0251266	20	1.58	Q12933	TNF receptor-associated factor 2 OS=Homo sapiens OX=9606 GN=TRAF2 PE=1 SV=2	1.636000	Up	0.015384	TRAF2	55.859	0.842	0.754	0.605	0.894	0.94	0.932	0.908	0.973									0.804	0.792	0.817	1.105	1.083	0.831	0.956	0.922										1.481	0.892	1.194	1.515	1.724
hsa05168 Herpes simplex virus 1 infection	0.0251266	20	1.58	Q9H5H4	Zinc finger protein 768 OS=Homo sapiens OX=9606 GN=ZNF768 PE=1 SV=2	2.071000	Up	0.002564	ZNF768	60.228				0.719	1.266	0.947	1.105	1.483												0.785	0.931	1.003	1.09	0.751										2.297	0.961	1.48	1.439	1.146
hsa05165 Human papillomavirus infection	0.849999	14	0.8	Q92585	Mastermind-like protein 1 OS=Homo sapiens OX=9606 GN=MAML1 PE=1 SV=3	1.836000	Up	0.041345	MAML1	108.05																																		2.925	1.152	2.777	2.75	3.345
hsa05165 Human papillomavirus infection	0.849999	14	0.8	P26012	Integrin beta-8 OS=Homo sapiens OX=9606 GN=ITGB8 PE=1 SV=1	2.014000	Up	0.000536	ITGB8	85.631									1.801	1.139	2.095	1.214	2.971	1.49	2.4	1.238									0.705	0.736	0.422	0.661	2.533	1.347	0.41	0.535	1.188	0.822	1.259	1.13	1.463	1.977	0.481
hsa05165 Human papillomavirus infection	0.849999	14	0.8	P06400	Retinoblastoma-associated protein OS=Homo sapiens OX=9606 GN=RB1 PE=1 SV=2	1.674000	Up	0.000123	RB1	106.16																																		1.246	1.504	1.282	1.659	1.365
hsa05165 Human papillomavirus infection	0.849999	14	0.8	O14641	Segment polarity protein dishevelled homolog DVL-2 OS=Homo sapiens OX=9606 GN=DVL2 PE=1 SV=1	1.546000	Up	0.001782	DVL2	78.947				1.088	1.221	0.903	1.128	0.836												0.964	1.104	0.896	0.951	1.04										0.85	1.144	1.329	1.362	1.289
hsa05165 Human papillomavirus infection	0.849999	14	0.8	P18084	Integrin beta-5 OS=Homo sapiens OX=9606 GN=ITGB5 PE=1 SV=1	1.831000	Up	0.004185	ITGB5	88.053				1.437	1.139	1.832	1.349	0.667	1.079	1.025	1.251	1.449								1.135	0.997	1.005	0.775	1.055	0.545	0.656	0.532	0.587						1.065	0.693	1.029	1.033	1.491
hsa05165 Human papillomavirus infection	0.849999	14	0.8	P16144	Integrin beta-4 OS=Homo sapiens OX=9606 GN=ITGB4 PE=1 SV=5	2.030000	Up	0.000178	ITGB4	202.16	0.848	1.156	0.802	0.864	1.499	1.105	1.199	0.835	1.547	2.008	0.88	0.851	1.084	0.972	1.153	1.464	0.455	0.547	0.822	0.726	0.884	0.593	0.771	0.693	0.784	1.327	0.731	0.7	1.045	0.988	0.597	0.658	1.311	1.289	1.503	2.177	1.664	1.23	0.939
hsa05165 Human papillomavirus infection	0.849999	14	0.8	Q15382	GTP-binding protein Rheb OS=Homo sapiens OX=9606 GN=RHEB PE=1 SV=1	1.559000	Up	0.002285	RHEB	20.497	1.112	1.292	1.082	1.243	1.294	1.379	1.16	1.022	1.155	1.038	1.019	1.189	0.847	0.716	1.018	1.196	0.789	0.711	0.978	0.904	0.907	0.85	0.977	0.983	0.951	0.761	0.87	0.796	0.892	0.825	0.759	0.687	1.128	1.11	0.812	1.504	1.248	1.314	0.548
hsa05165 Human papillomavirus infection	0.849999	14	0.8	P23458	Tyrosine-protein kinase JAK1 OS=Homo sapiens OX=9606 GN=JAK1 PE=1 SV=2	1.676000	Up	0.000337	JAK1	133.28				0.949	1.11	0.883	1.081	1.245					0.881	0.942	1.262	1.185				0.869	1.12	0.671	0.715	0.809					0.8	1.063	0.585	0.736	1.375	1.369	1.989	1.568	1.644	1.419	0.882
hsa05165 Human papillomavirus infection	0.849999	14	0.8	Q92769	Histone deacetylase 2 OS=Homo sapiens OX=9606 GN=HDAC2 PE=1 SV=2	1.653000	Up	0.003061	HDAC2	55.364	1.152	1.056	0.948	0.947	1.213	0.949	1.033	0.962	1.203	1.314	0.968	1.244	1	0.827	1.237	0.769	0.992	0.983	0.882	0.836	0.876	0.802	0.997	0.75	0.562	0.429	0.782	0.437	0.879	0.897	0.757	0.818	0.945	0.937	1.179	0.974	1.675	1.56	0.698
hsa05165 Human papillomavirus infection	0.849999	14	0.8	P00533	Epidermal growth factor receptor OS=Homo sapiens OX=9606 GN=EGFR PE=1 SV=2	1.531000	Up	0.000056	EGFR	134.28	2.098	1.239	0.707	1.54	1.71	1.366	1.624	1.29	1.393	1.283	0.822	1.169	1.319	0.995	1.61	1.181	0.842	0.819	0.682	0.812	0.902	0.928	0.91	0.878	0.845	1.138	0.849	0.755	0.951	1.024	0.654	0.699	1	1.13	0.936	1.149	1.313	1.19	0.722
hsa05165 Human papillomavirus infection	0.849999	14	0.8	P42224	Signal transducer and activator of transcription 1-alpha/beta OS=Homo sapiens OX=9606 GN=STAT1 PE=1 SV=2	1.569000	Up	0.002699	STAT1	87.334	2.318	1.942	1.399	1.168	2.287	0.84	2.212	1.014	2.317	2.187	0.836	0.853	1.728	1.242	3.09	1.863	0.565	0.556	1.386	0.53	0.541	0.548	0.602	0.59	0.452	0.613	0.62	0.498	1.206	1.104	0.668	0.662	0.799	0.666	0.732	0.506	0.627	0.546	0.633
hsa05165 Human papillomavirus infection	0.849999	14	0.8	P26006	Integrin alpha-3 OS=Homo sapiens OX=9606 GN=ITGA3 PE=1 SV=5	1.627000	Up	0.003140	ITGA3	116.61	1.241	1.675	1.118	1.451	1.54	1.094	1.743	1.339	2.186	1.455	0.956	1.129	1.196	1.2	1.822	1.403	0.554	0.573	1.057	0.673	0.748	0.67	0.768	0.817	0.688	0.81	0.636	0.724	0.95	1.057	0.685	0.804	0.948	1.139	1.736	1.342	1.023	0.838	0.893
hsa05165 Human papillomavirus infection	0.849999	14	0.8	P01889	"HLA class I histocompatibility antigen, B alpha chain OS=Homo sapiens OX=9606 GN=HLA-B PE=1 SV=3"	1.526000	Up	0.030215	HLA-B	40.46	0.544	1.006	1.671	1.911	1.208	1.808	1.105	1.308	0.965	1.078	1.341	1.427	0.899	1.474	1.697	1.994	0.624	0.644	1.874	1.192	0.966	0.935	1.012	1.284	1.032	1.019	0.829	1.028	1.353	1.642	0.89	1.046	1.219	0.965	0.796	0.945	0.492	1.069	0.569
hsa05165 Human papillomavirus infection	0.849999	14	0.8	P14618	Pyruvate kinase PKM OS=Homo sapiens OX=9606 GN=PKM PE=1 SV=4	1.616000	Up	0.000043	PKM	57.936	1.005	0.913	1.351	0.989	1.002	1.412	1.125	1.443	1.027	1.173	2.025	0.972	1.13	0.92	0.998	0.922	0.772	0.821	1.359	0.828	1.052	0.763	0.807	0.684	0.737	0.639	0.824	0.658	0.825	0.771	0.617	0.74	1.197	1.14	1.123	1.174	0.946	0.84	0.63
hsa04917 Prolactin signaling pathway	0.957744	1	0.33	P42224	Signal transducer and activator of transcription 1-alpha/beta OS=Homo sapiens OX=9606 GN=STAT1 PE=1 SV=2	1.569000	Up	0.002699	STAT1	87.334	2.318	1.942	1.399	1.168	2.287	0.84	2.212	1.014	2.317	2.187	0.836	0.853	1.728	1.242	3.09	1.863	0.565	0.556	1.386	0.53	0.541	0.548	0.602	0.59	0.452	0.613	0.62	0.498	1.206	1.104	0.668	0.662	0.799	0.666	0.732	0.506	0.627	0.546	0.633
hsa00340 Histidine metabolism	0.773563	1	0.71	P43353	Aldehyde dehydrogenase family 3 member B1 OS=Homo sapiens OX=9606 GN=ALDH3B1 PE=1 SV=1	1.918000	Up	0.006122	ALDH3B1	51.839	1.504	1.763	1.009	2.092	2.004	2.004	2.524	1.515	1.895	1.85	0.916	0.928	1.376	1.53	1.54	1.133	0.483	0.535	0.908	0.557	0.399	0.41	0.524	0.791	0.531	0.519	0.461	0.622	0.88	1.137	0.48	0.434	0.8	1.098	0.686	1.502	0.798	1.328	0.587
hsa04061 Viral protein interaction with cytokine and cytokine receptor	0.72727	1	0.81	Q14116	Interleukin-18 OS=Homo sapiens OX=9606 GN=IL18 PE=1 SV=1	1.854000	Up	0.000017	IL18	22.326									1.198	1.088	1.403	0.904	0.817	0.961	1.081	1.796									0.805	0.725	0.62	0.663	0.749	1.037	0.618	0.591	1.354	1.234	1.1	1.589	1.399	1.478	0.551
hsa00062 Fatty acid elongation	0.511226	2	1.19	P50897	Palmitoyl-protein thioesterase 1 OS=Homo sapiens OX=9606 GN=PPT1 PE=1 SV=1	2.251000	Up	0.000117	PPT1	34.193	1.361	0.903	0.997	0.824	0.633	0.722	0.548	1.046	0.627	0.917	0.902	1.238	0.67	0.724	0.632	0.724	0.882	0.887	0.974	0.73	0.816	0.726	0.884	0.743	1.578	0.768	0.817	0.75	0.776	0.596	0.617	0.557	1.159	1.612	1.44	2.485	1.117	1.489	0.623
hsa00062 Fatty acid elongation	0.511226	2	1.19	Q9BW60	Elongation of very long chain fatty acids protein 1 OS=Homo sapiens OX=9606 GN=ELOVL1 PE=1 SV=1	1.534000	Up	0.004784	ELOVL1	32.662				0.987	0.835	0.922	0.847	0.975	0.795	0.706	0.953	0.724								0.897	0.961	0.864	0.93	0.737	0.71	1.04	0.868	0.924						0.788	1.204	1.189	1.351	1.278
hsa00270 Cysteine and methionine metabolism	0.968083	1	0.31	Q96RQ9	L-amino-acid oxidase OS=Homo sapiens OX=9606 GN=IL4I1 PE=1 SV=1	2.603000	Up	0.002002	IL4I1	62.88	1.242	1.031	1.101	1.592	1.256	1.432	1.244	1.423	1.135	0.989	1.014	1.76	0.887	0.988	0.775	1.276	0.775	0.626	1.03	0.595	0.642	0.567	0.926	1.022	0.633	0.844	0.609	0.591	0.998	0.804	0.826	0.973	0.939	1.614	1.481	2.927	1.038	1.551	1.238
hsa05163 Human cytomegalovirus infection	0.472939	12	1.05	P06400	Retinoblastoma-associated protein OS=Homo sapiens OX=9606 GN=RB1 PE=1 SV=2	1.674000	Up	0.000123	RB1	106.16																																		1.246	1.504	1.282	1.659	1.365
hsa05163 Human cytomegalovirus infection	0.472939	12	1.05	O15533	Tapasin OS=Homo sapiens OX=9606 GN=TAPBP PE=1 SV=1	1.987000	Up	0.000476	TAPBP	47.625	1.259	1.29	1.811	1.009	1.243	1.215	1.111	1.004	0.841	0.857	1.755	1.061	0.959	1.268	1.416	2.584	0.741	0.819	1.749	0.691	0.692	0.716	1.005	0.953	0.539	0.672	1.001	0.563	0.984	1.187	0.965	0.891	1.601	1.036	0.982	1.686	1.103	1.835	0.773
hsa05163 Human cytomegalovirus infection	0.472939	12	1.05	Q12802	A-kinase anchor protein 13 OS=Homo sapiens OX=9606 GN=AKAP13 PE=1 SV=2	2.324000	Up	0.003179	AKAP13	307.55				0.942	0.962	1.297	0.897	0.868	0.776	0.762	1.27	0.809	1.201	1.165	1.158	1.732				0.822	0.895	0.786	0.892	0.97	0.57	0.551	0.86	0.439	1.173	1.286	0.801	1.055	1.396	1.575	1.243	1.259	1.506	1.563	1.095
hsa05163 Human cytomegalovirus infection	0.472939	12	1.05	Q03518	Antigen peptide transporter 1 OS=Homo sapiens OX=9606 GN=TAP1 PE=1 SV=2	1.729000	Up	0.000181	TAP1	87.217	1.072	1.299	2.02	1.023	0.842	1.092	0.938	1.096	0.913	0.969	1.402	0.96	1.022	1.131	1.302	2.086	0.701	0.734	1.726	0.752	0.706	0.719	0.811	0.841	0.748	0.976	1.011	0.797	1.036	0.95	0.689	0.853	1.142	0.866	0.881	1.38	0.945	1.353	0.709
hsa05163 Human cytomegalovirus infection	0.472939	12	1.05	Q15382	GTP-binding protein Rheb OS=Homo sapiens OX=9606 GN=RHEB PE=1 SV=1	1.559000	Up	0.002285	RHEB	20.497	1.112	1.292	1.082	1.243	1.294	1.379	1.16	1.022	1.155	1.038	1.019	1.189	0.847	0.716	1.018	1.196	0.789	0.711	0.978	0.904	0.907	0.85	0.977	0.983	0.951	0.761	0.87	0.796	0.892	0.825	0.759	0.687	1.128	1.11	0.812	1.504	1.248	1.314	0.548
hsa05163 Human cytomegalovirus infection	0.472939	12	1.05	P52564	Dual specificity mitogen-activated protein kinase kinase 6 OS=Homo sapiens OX=9606 GN=MAP2K6 PE=1 SV=1	1.509000	Up	0.000280	MAP2K6	37.492	1.346	1.251	1.102						2.071	2.112	0.906	1.159	1.135	1.116	1.689	0.945	1.039	0.944	0.956						0.985	1.039	0.953	0.846	1.038	1.079	0.9	1.335	1.1	1.4	1.012	1.242	1.244	1.004	0.681
hsa05163 Human cytomegalovirus infection	0.472939	12	1.05	P23458	Tyrosine-protein kinase JAK1 OS=Homo sapiens OX=9606 GN=JAK1 PE=1 SV=2	1.676000	Up	0.000337	JAK1	133.28				0.949	1.11	0.883	1.081	1.245					0.881	0.942	1.262	1.185				0.869	1.12	0.671	0.715	0.809					0.8	1.063	0.585	0.736	1.375	1.369	1.989	1.568	1.644	1.419	0.882
hsa05163 Human cytomegalovirus infection	0.472939	12	1.05	P00533	Epidermal growth factor receptor OS=Homo sapiens OX=9606 GN=EGFR PE=1 SV=2	1.531000	Up	0.000056	EGFR	134.28	2.098	1.239	0.707	1.54	1.71	1.366	1.624	1.29	1.393	1.283	0.822	1.169	1.319	0.995	1.61	1.181	0.842	0.819	0.682	0.812	0.902	0.928	0.91	0.878	0.845	1.138	0.849	0.755	0.951	1.024	0.654	0.699	1	1.13	0.936	1.149	1.313	1.19	0.722
hsa05163 Human cytomegalovirus infection	0.472939	12	1.05	Q03519	Antigen peptide transporter 2 OS=Homo sapiens OX=9606 GN=TAP2 PE=1 SV=1	2.027000	Up	0.000316	TAP2	75.663	0.954	1.12	1.507	1.113	1.07	1.284	1.256	1.178	0.886	0.939	1.21	1.026	0.984	1.167	1.093	1.925	0.804	0.753	1.299	0.718	0.753	0.718	0.922	0.774	0.591	0.805	0.895	0.703	1.128	0.978	0.768	0.774	1.119	0.861	0.949	1.539	1.317	1.642	0.708
hsa05163 Human cytomegalovirus infection	0.472939	12	1.05	P01889	"HLA class I histocompatibility antigen, B alpha chain OS=Homo sapiens OX=9606 GN=HLA-B PE=1 SV=3"	1.526000	Up	0.030215	HLA-B	40.46	0.544	1.006	1.671	1.911	1.208	1.808	1.105	1.308	0.965	1.078	1.341	1.427	0.899	1.474	1.697	1.994	0.624	0.644	1.874	1.192	0.966	0.935	1.012	1.284	1.032	1.019	0.829	1.028	1.353	1.642	0.89	1.046	1.219	0.965	0.796	0.945	0.492	1.069	0.569
hsa05163 Human cytomegalovirus infection	0.472939	12	1.05	Q12933	TNF receptor-associated factor 2 OS=Homo sapiens OX=9606 GN=TRAF2 PE=1 SV=2	1.636000	Up	0.015384	TRAF2	55.859	0.842	0.754	0.605	0.894	0.94	0.932	0.908	0.973									0.804	0.792	0.817	1.105	1.083	0.831	0.956	0.922										1.481	0.892	1.194	1.515	1.724
hsa05163 Human cytomegalovirus infection	0.472939	12	1.05	Q14573	"Inositol 1,4,5-trisphosphate receptor type 3 OS=Homo sapiens OX=9606 GN=ITPR3 PE=1 SV=2"	2.506000	Up	0.002857	ITPR3	304.1	0.706	0.803	1.093	0.868	0.953	1.221	0.99	1.007	1.082	1.125	0.86	0.908	1.13	1.037	0.996	1.119	1.073	1.027	1.212	0.618	0.776	0.762	0.736	0.806	0.592	0.637	0.744	0.605	1.013	0.867	0.685	0.657	0.936	1.23	2.039	2.713	1.432	1.376	0.703
hsa04723 Retrograde endocannabinoid signaling	0.999618	1	0.13	Q14573	"Inositol 1,4,5-trisphosphate receptor type 3 OS=Homo sapiens OX=9606 GN=ITPR3 PE=1 SV=2"	2.506000	Up	0.002857	ITPR3	304.1	0.706	0.803	1.093	0.868	0.953	1.221	0.99	1.007	1.082	1.125	0.86	0.908	1.13	1.037	0.996	1.119	1.073	1.027	1.212	0.618	0.776	0.762	0.736	0.806	0.592	0.637	0.744	0.605	1.013	0.867	0.685	0.657	0.936	1.23	2.039	2.713	1.432	1.376	0.703
hsa03440 Homologous recombination	0.511226	2	1.19	P54132	Bloom syndrome protein OS=Homo sapiens OX=9606 GN=BLM PE=1 SV=1	2.095000	Up	0.000001	BLM	159	1.482	1.306	1.168						1.371	1.33	0.794	1.134	1.059	0.986	1.365	1.198	0.636	0.554	0.859						0.501	0.571	0.53	0.497	0.817	0.892	0.662	0.595	1.166	1.402	1.269	1.166	1.807	1.475	0.746
hsa03440 Homologous recombination	0.511226	2	1.19	P27694	Replication protein A 70 kDa DNA-binding subunit OS=Homo sapiens OX=9606 GN=RPA1 PE=1 SV=2	1.790000	Up	0.000000	RPA1	68.137	1.854	1.355	1.1	1.127	1.523	0.918	1.426	1.282	1.245	1.545	1.034	1.221	1.375	1.007	1.379	1.073	0.838	0.754	1.049	0.749	0.883	0.776	1.033	0.778	0.532	0.644	0.805	0.624	1.041	0.964	0.745	0.816	1.256	1.014	1.446	1.086	1.234	1.206	0.665
hsa05133 Pertussis	0.57296	4	1	P29466	Caspase-1 OS=Homo sapiens OX=9606 GN=CASP1 PE=1 SV=1	1.611000	Up	0.013416	CASP1	45.158	1.443	1.211	1.245	0.994	1.057	1.292	0.987	1.105	1.81	1.978	1.84	0.866	0.908	1.025	0.983	1.459	0.69	0.995	1.277	1.008	0.881	1.34	1.24	1.164	0.58	0.528	0.477	0.325	1.02	0.996	1.033	1.053	1.09	0.705	0.738	1.084	0.607	0.768	0.906
hsa05133 Pertussis	0.57296	4	1	P11215	Integrin alpha-M OS=Homo sapiens OX=9606 GN=ITGAM PE=1 SV=2	2.319000	Up	0.004677	ITGAM	127.18	1.284	0.915	1.296	0.994	0.695	0.958	1.003	0.813	0.924	0.798	1.254	2.383	0.548	0.927	0.812	1.764	0.71	0.705	1.278	0.326	0.413	0.435	0.6	0.503	0.527	0.712	0.451	0.554	0.572	0.66	0.309	0.419	0.941	1.39	0.547	1.088	0.638	1.343	0.472
hsa05133 Pertussis	0.57296	4	1	P05107	Integrin beta-2 OS=Homo sapiens OX=9606 GN=ITGB2 PE=1 SV=2	2.381000	Up	0.000381	ITGB2	84.781	1.375	1.185	1.403	1.472	0.979	1.653	1.311	1.125	1.018	0.768	1.264	1.706	0.872	1.091	1.316	2.276	0.712	0.666	1.35	0.4	0.431	0.466	0.638	0.641	0.386	0.679	0.438	0.407	0.756	0.829	0.615	0.612	1.182	1.39	0.686	1.582	0.816	1.397	0.646
hsa05133 Pertussis	0.57296	4	1	Q9ULZ3	Apoptosis-associated speck-like protein containing a CARD OS=Homo sapiens OX=9606 GN=PYCARD PE=1 SV=2	1.882000	Up	0.002317	PYCARD	21.627	1.38	0.906	1.255	1.481	0.984	1.171	1.241	1.155	1.317	1.051	1.452	2.188	1.208	1.188	1.533	1.695	0.449	0.54	1.65	0.603	0.616	0.56	0.903	1.206	0.619	0.619	0.473	0.486	1.014	0.845	0.626	0.662	1.201	1.386	0.832	0.779	0.791	1.155	0.521
hsa04614 Renin-angiotensin system	0.773563	1	0.71	P08311	Cathepsin G OS=Homo sapiens OX=9606 GN=CTSG PE=1 SV=2	1.638000	Up	0.012918	CTSG	28.837	1.144	2.017	1.752	1.431	0.446	0.275	1.068	0.463	0.619	1.08	6.849	3.067	0.972	1.145	0.752	1.712	0.702	0.764	1.526	0.392	0.378	0.548	1.213	0.698	0.771	1.498	0.553	0.771	1.03	0.939	0.634	0.639	1.026	0.937	0.59	1.334	0.773	1.32	0.652
hsa05216 Thyroid cancer	0.843957	1	0.57	Q92466	DNA damage-binding protein 2 OS=Homo sapiens OX=9606 GN=DDB2 PE=1 SV=1	3.189000	Up	0.000015	DDB2	47.863	2.015	1.535	0.451	1.793	1.755	1.39	1.341	2.004	1.633	1.686	1.109	0.941	1.707	1.306	1.784	0.709	0.519	0.369	0.479	0.62	0.591	0.633	0.623	0.545	0.497	0.89	0.616	0.556	0.759	1.059	0.549	0.488	1.339	0.743	0.95	1.59	1.158	1.713	0.327
hsa00513 Various types of N-glycan biosynthesis	0.35814	3	1.41	Q9BYC5	"Alpha-(1,6)-fucosyltransferase OS=Homo sapiens OX=9606 GN=FUT8 PE=1 SV=2"	1.770000	Up	0.007463	FUT8	66.515	0.997	1.323	0.793	1.054	0.997	1.202	1.004	0.839					0.923	1.428	1.25	1.908	0.897	0.965	0.724	0.87	0.855	0.823	0.764	0.797					0.911	1.224	0.866	1.06	1.472	0.895	1.668	2.162	1.702	1.595	0.982
hsa00513 Various types of N-glycan biosynthesis	0.35814	3	1.41	Q9H6U8	"Alpha-1,2-mannosyltransferase ALG9 OS=Homo sapiens OX=9606 GN=ALG9 PE=1 SV=2"	1.501000	Up	0.013040	ALG9	69.863	0.998	0.849	0.957						1.008	0.933	0.877	0.852					1.079	0.849	0.849						0.76	0.908	0.8	0.787						0.872	1.541	1.543	1.194	1.476
hsa00513 Various types of N-glycan biosynthesis	0.35814	3	1.41	Q8TCJ2	Dolichyl-diphosphooligosaccharide--protein glycosyltransferase subunit STT3B OS=Homo sapiens OX=9606 GN=STT3B PE=1 SV=1	1.614000	Up	0.000061	STT3B	93.673	1.214	1.376	0.818	1.02	0.988	1.043	0.888	0.939	0.951	0.78	0.78	0.767	0.956	1.306	1.243	1.105	0.473	0.505	0.967	0.917	0.966	0.848	0.852	0.74	0.504	1.273	0.84	0.625	0.903	1.108	0.892	0.997	1.52	0.948	1.241	1.255	1.157	1.242	0.886
hsa05410 Hypertrophic cardiomyopathy (HCM)	0.097736	7	1.76	P26006	Integrin alpha-3 OS=Homo sapiens OX=9606 GN=ITGA3 PE=1 SV=5	1.627000	Up	0.003140	ITGA3	116.61	1.241	1.675	1.118	1.451	1.54	1.094	1.743	1.339	2.186	1.455	0.956	1.129	1.196	1.2	1.822	1.403	0.554	0.573	1.057	0.673	0.748	0.67	0.768	0.817	0.688	0.81	0.636	0.724	0.95	1.057	0.685	0.804	0.948	1.139	1.736	1.342	1.023	0.838	0.893
hsa05410 Hypertrophic cardiomyopathy (HCM)	0.097736	7	1.76	P26012	Integrin beta-8 OS=Homo sapiens OX=9606 GN=ITGB8 PE=1 SV=1	2.014000	Up	0.000536	ITGB8	85.631									1.801	1.139	2.095	1.214	2.971	1.49	2.4	1.238									0.705	0.736	0.422	0.661	2.533	1.347	0.41	0.535	1.188	0.822	1.259	1.13	1.463	1.977	0.481
hsa05410 Hypertrophic cardiomyopathy (HCM)	0.097736	7	1.76	P63261	"Actin, cytoplasmic 2 OS=Homo sapiens OX=9606 GN=ACTG1 PE=1 SV=1"	1.864000	Up	0.000225	ACTG1	41.792	1.788	2.635	3.176	0.733	0.893	1.087	1.201	0.736	0.698	0.888	0.846	1.351	0.837	0.807	0.859	0.452	1.475	1.883	1.668	0.748	0.965	0.795	0.902	0.807	1.522	0.57	0.931	1.214	0.831	0.855	1.152	0.97	0.977	1.28	1.343	0.878	0.852	0.816	0.498
hsa05410 Hypertrophic cardiomyopathy (HCM)	0.097736	7	1.76	P18084	Integrin beta-5 OS=Homo sapiens OX=9606 GN=ITGB5 PE=1 SV=1	1.831000	Up	0.004185	ITGB5	88.053				1.437	1.139	1.832	1.349	0.667	1.079	1.025	1.251	1.449								1.135	0.997	1.005	0.775	1.055	0.545	0.656	0.532	0.587						1.065	0.693	1.029	1.033	1.491
hsa05410 Hypertrophic cardiomyopathy (HCM)	0.097736	7	1.76	P16144	Integrin beta-4 OS=Homo sapiens OX=9606 GN=ITGB4 PE=1 SV=5	2.030000	Up	0.000178	ITGB4	202.16	0.848	1.156	0.802	0.864	1.499	1.105	1.199	0.835	1.547	2.008	0.88	0.851	1.084	0.972	1.153	1.464	0.455	0.547	0.822	0.726	0.884	0.593	0.771	0.693	0.784	1.327	0.731	0.7	1.045	0.988	0.597	0.658	1.311	1.289	1.503	2.177	1.664	1.23	0.939
hsa05410 Hypertrophic cardiomyopathy (HCM)	0.097736	7	1.76	P60709	"Actin, cytoplasmic 1 OS=Homo sapiens OX=9606 GN=ACTB PE=1 SV=1"	1.564000	Up	0.000241	ACTB	41.736	1.678	2.529	2.23	0.969	0.729	0.89	0.889	0.907	0.798	0.867	1.01	1.044	0.709	0.827	0.846	0.765	1.478	1.737	1.188	0.818	0.827	0.892	0.926	0.872	0.812	0.578	0.704	0.762	0.914	1.053	0.904	0.861	0.988	1.316	0.821	1.138	1.008	1.001	0.601
hsa05410 Hypertrophic cardiomyopathy (HCM)	0.097736	7	1.76	P02545	Prelamin-A/C OS=Homo sapiens OX=9606 GN=LMNA PE=1 SV=1	1.616000	Up	0.008757	LMNA	74.139	0.992	1.114	0.871	1.028	1.412	1.473	1.074	0.998	1.155	0.829	0.904	0.663	1.142	0.952	1.048	0.761	0.87	0.737	0.864	1.095	1.272	0.982	1.387	0.905	0.559	0.705	0.962	0.503	1.076	1.101	0.807	0.818	1.144	0.95	1.721	1.945	1.372	1.38	0.88
hsa00980 Metabolism of xenobiotics by cytochrome P450	0.852265	2	0.61	P43353	Aldehyde dehydrogenase family 3 member B1 OS=Homo sapiens OX=9606 GN=ALDH3B1 PE=1 SV=1	1.918000	Up	0.006122	ALDH3B1	51.839	1.504	1.763	1.009	2.092	2.004	2.004	2.524	1.515	1.895	1.85	0.916	0.928	1.376	1.53	1.54	1.133	0.483	0.535	0.908	0.557	0.399	0.41	0.524	0.791	0.531	0.519	0.461	0.622	0.88	1.137	0.48	0.434	0.8	1.098	0.686	1.502	0.798	1.328	0.587
hsa00980 Metabolism of xenobiotics by cytochrome P450	0.852265	2	0.61	Q04828	Aldo-keto reductase family 1 member C1 OS=Homo sapiens OX=9606 GN=AKR1C1 PE=1 SV=1	1.789000	Up	0.000316	AKR1C1	36.788	2.083	1.35	1.538	1.171	2.644	0.999	1.281	1.056	1.741	0.75	0.645	0.933	1.518	0.799	1.807	0.733	0.751	0.789	1.203	0.744	0.983	0.834	0.901	0.812	0.716	1.051	0.917	0.773	1.126	0.725	0.678	0.621	0.952	1.375	1.11	0.95	1.185	1.466	0.592
hsa04940 Type I diabetes mellitus	0.27172	4	1.51	P28068	"HLA class II histocompatibility antigen, DM beta chain OS=Homo sapiens OX=9606 GN=HLA-DMB PE=1 SV=1"	1.765000	Up	0.004017	HLA-DMB	28.943	1.262	0.996	1.759	1.4	0.748	0.983	0.9	0.948									0.397	0.4	1.277	0.351	0.432	0.413	0.718	1.297										1.032	0.883	1.48	0.996	1.685
hsa04940 Type I diabetes mellitus	0.27172	4	1.51	P01920	"HLA class II histocompatibility antigen, DQ beta 1 chain OS=Homo sapiens OX=9606 GN=HLA-DQB1 PE=1 SV=2"	2.045000	Up	0.010178	HLA-DQB1	29.991	1.01	0.501	1.726	0.864	0.6	0.349	0.756	1.947	0.665	0.776	5.453	2.123	0.599	1.231	0.728	0.871	0.564	0.654	1.592	0.396	0.432	0.25	0.726	1.576	0.46	1.053	1.159	1.065	0.898	1.09	0.55	0.507	0.972	0.903	0.837	1.593	0.425	0.838	0.561
hsa04940 Type I diabetes mellitus	0.27172	4	1.51	P01889	"HLA class I histocompatibility antigen, B alpha chain OS=Homo sapiens OX=9606 GN=HLA-B PE=1 SV=3"	1.526000	Up	0.030215	HLA-B	40.46	0.544	1.006	1.671	1.911	1.208	1.808	1.105	1.308	0.965	1.078	1.341	1.427	0.899	1.474	1.697	1.994	0.624	0.644	1.874	1.192	0.966	0.935	1.012	1.284	1.032	1.019	0.829	1.028	1.353	1.642	0.89	1.046	1.219	0.965	0.796	0.945	0.492	1.069	0.569
hsa04940 Type I diabetes mellitus	0.27172	4	1.51	P01903	"HLA class II histocompatibility antigen, DR alpha chain OS=Homo sapiens OX=9606 GN=HLA-DRA PE=1 SV=1"	1.634000	Up	0.045102	HLA-DRA	28.607	0.894	0.891	1.222	1.013	0.794	1.327	0.783	1.091	0.707	0.586	2.126	0.915	0.583	0.82	0.744	1.05	0.734	0.683	1.127	0.948	0.874	0.782	0.935	1.375	1.346	0.845	0.851	0.824	1.072	0.804	0.791	0.86	1.111	1.108	0.694	1.632	0.81	1.876	0.901
hsa04915 Estrogen signaling pathway	0.580686	6	0.98	P00533	Epidermal growth factor receptor OS=Homo sapiens OX=9606 GN=EGFR PE=1 SV=2	1.531000	Up	0.000056	EGFR	134.28	2.098	1.239	0.707	1.54	1.71	1.366	1.624	1.29	1.393	1.283	0.822	1.169	1.319	0.995	1.61	1.181	0.842	0.819	0.682	0.812	0.902	0.928	0.91	0.878	0.845	1.138	0.849	0.755	0.951	1.024	0.654	0.699	1	1.13	0.936	1.149	1.313	1.19	0.722
hsa04915 Estrogen signaling pathway	0.580686	6	0.98	P14780	Matrix metalloproteinase-9 OS=Homo sapiens OX=9606 GN=MMP9 PE=1 SV=3	3.105000	Up	0.046359	MMP9	78.457	1.101	0.753	1.348	0.281	0.218	0.168	0.214	0.32	0.565	0.619	0.686	3.904	0.402	0.601	0.57	1.946	0.71	0.773	1.322	0.172	0.195	0.238	0.49	0.311	0.611	0.825	0.622	0.543	0.471	0.456	0.341	0.439	1.548	1.153	0.204	1.186	0.402	1.505	0.421
hsa04915 Estrogen signaling pathway	0.580686	6	0.98	P05783	"Keratin, type I cytoskeletal 18 OS=Homo sapiens OX=9606 GN=KRT18 PE=1 SV=2"	1.543000	Up	0.018557	KRT18	48.057	0.752	0.557	0.559	0.517	0.713	0.618	0.648	0.938	0.479	1.166	0.535	0.513	0.689	0.522	0.564	0.742	1.017	1.05	0.643	1.373	1.219	1.064	1.182	1.149	1.06	0.958	1.176	1.145	0.895	0.844	0.965	1.154	1.064	1.242	2.079	1.744	1.731	2.138	1.07
hsa04915 Estrogen signaling pathway	0.580686	6	0.98	P10415	Apoptosis regulator Bcl-2 OS=Homo sapiens OX=9606 GN=BCL2 PE=1 SV=2	1.605000	Up	0.001498	BCL2	26.266	1.507	0.999	0.441	0.684	1.79	1.021	1.203	0.979	0.686	1.018	0.989	3.809	1.513	1.016	0.998	0.842	0.544	0.575	0.536	0.753	0.688	0.748	0.867	1.133	1.261	1.032	0.841	0.967	1.638	1.101	0.68	0.799	1.347	1.261	1.234	0.817	1.223	1.065	0.969
hsa04915 Estrogen signaling pathway	0.580686	6	0.98	Q14573	"Inositol 1,4,5-trisphosphate receptor type 3 OS=Homo sapiens OX=9606 GN=ITPR3 PE=1 SV=2"	2.506000	Up	0.002857	ITPR3	304.1	0.706	0.803	1.093	0.868	0.953	1.221	0.99	1.007	1.082	1.125	0.86	0.908	1.13	1.037	0.996	1.119	1.073	1.027	1.212	0.618	0.776	0.762	0.736	0.806	0.592	0.637	0.744	0.605	1.013	0.867	0.685	0.657	0.936	1.23	2.039	2.713	1.432	1.376	0.703
hsa04915 Estrogen signaling pathway	0.580686	6	0.98	P07339	Cathepsin D OS=Homo sapiens OX=9606 GN=CTSD PE=1 SV=1	2.080000	Up	0.006361	CTSD	44.552	1.015	0.743	1.496	0.705	0.505	0.814	0.541	1.348	0.67	0.605	1.36	1.227	0.627	0.639	0.508	0.729	0.823	0.909	1.548	0.599	0.788	0.702	0.798	0.995	1.368	0.717	0.804	0.976	0.673	0.696	0.8	0.99	1.53	1.669	0.818	2.214	1.063	1.766	0.685
hsa04931 Insulin resistance	0.787194	5	0.77	O15294	UDP-N-acetylglucosamine--peptide N-acetylglucosaminyltransferase 110 kDa subunit OS=Homo sapiens OX=9606 GN=OGT PE=1 SV=3	1.510000	Up	0.000855	OGT	116.92	1.185	1.181	1.052	1.174	1.413	1.178	1.305	1.379	1.095	0.976	0.927	0.976	1.143	1.074	1.112	1.223	0.938	0.918	0.984	0.904	1.058	0.951	0.971	0.843	0.818	0.896	0.9	0.739	0.891	1.055	0.798	0.794	1.033	1.132	1.595	1.213	1.096	0.999	0.862
hsa04931 Insulin resistance	0.787194	5	0.77	P06737	"Glycogen phosphorylase, liver form OS=Homo sapiens OX=9606 GN=PYGL PE=1 SV=4"	1.537000	Up	0.001197	PYGL	97.147	0.961	1.29	0.973	1.695	1.157	1.146	1.279	1.133	1.524	1.701	2.445	1.057	0.822	0.92	1.216	1.147	0.622	0.704	0.958	0.682	0.647	0.609	0.753	0.747	0.547	0.776	0.634	0.706	0.627	0.851	0.589	0.526	1.39	0.937	0.778	1.076	0.984	1.041	0.83
hsa04931 Insulin resistance	0.787194	5	0.77	Q5K4L6	Solute carrier family 27 member 3 OS=Homo sapiens OX=9606 GN=SLC27A3 PE=2 SV=4	1.722000	Up	0.002784	SLC27A3	73.55				0.863	1.007	1.029	1.162	0.816	1.064	1.163	1.119	1.033								0.857	0.92	0.805	0.94	1.207	0.926	1.639	1.029	1.049						1.347	1.899	1.852	1.567	1.19
hsa04931 Insulin resistance	0.787194	5	0.77	P18031	Tyrosine-protein phosphatase non-receptor type 1 OS=Homo sapiens OX=9606 GN=PTPN1 PE=1 SV=1	1.561000	Up	0.004078	PTPN1	49.966	1.028	1.11	1.222	1.566	1.157	1.078	1.161	1.931	1.18	1.43	1.138	1.897	1.102	1.288	1.294	1.484	0.845	0.85	1.162	0.675	0.587	0.591	0.595	0.646	0.644	0.894	0.732	0.664	0.832	1	0.698	0.738	1.583	1.258	0.858	0.96	0.86	1.045	0.932
hsa04931 Insulin resistance	0.787194	5	0.77	P11216	"Glycogen phosphorylase, brain form OS=Homo sapiens OX=9606 GN=PYGB PE=1 SV=5"	1.704000	Up	0.000001	PYGB	96.695	1.061	1.277	0.833	1.153	1.563	0.736	1.337	1.652	1.544	1.648	1.472	1.249	0.947	1.039	1.282	0.864	0.812	0.798	0.857	0.787	0.746	0.737	0.744	0.758	0.726	0.761	0.754	0.803	0.847	0.943	0.784	0.775	1.356	1.282	1.305	1.155	1.349	1.11	0.903
hsa04610 Complement and coagulation cascades	0.940466	3	0.51	P11215	Integrin alpha-M OS=Homo sapiens OX=9606 GN=ITGAM PE=1 SV=2	2.319000	Up	0.004677	ITGAM	127.18	1.284	0.915	1.296	0.994	0.695	0.958	1.003	0.813	0.924	0.798	1.254	2.383	0.548	0.927	0.812	1.764	0.71	0.705	1.278	0.326	0.413	0.435	0.6	0.503	0.527	0.712	0.451	0.554	0.572	0.66	0.309	0.419	0.941	1.39	0.547	1.088	0.638	1.343	0.472
hsa04610 Complement and coagulation cascades	0.940466	3	0.51	P20702	Integrin alpha-X OS=Homo sapiens OX=9606 GN=ITGAX PE=1 SV=3	2.036000	Up	0.007099	ITGAX	127.83	1.195	0.847	0.974	1.439	1.141	1.607	0.969	1.779	1.172	0.74	1.488	1.357					0.737	0.687	1.053	0.567	0.442	0.482	0.81	0.651	0.649	0.741	0.505	0.557						1.385	0.936	2.058	1.234	1.552
hsa04610 Complement and coagulation cascades	0.940466	3	0.51	P05107	Integrin beta-2 OS=Homo sapiens OX=9606 GN=ITGB2 PE=1 SV=2	2.381000	Up	0.000381	ITGB2	84.781	1.375	1.185	1.403	1.472	0.979	1.653	1.311	1.125	1.018	0.768	1.264	1.706	0.872	1.091	1.316	2.276	0.712	0.666	1.35	0.4	0.431	0.466	0.638	0.641	0.386	0.679	0.438	0.407	0.756	0.829	0.615	0.612	1.182	1.39	0.686	1.582	0.816	1.397	0.646
hsa05152 Tuberculosis	0.0532186	17	1.51	P49913	Cathelicidin antimicrobial peptide OS=Homo sapiens OX=9606 GN=CAMP PE=1 SV=1	2.898000	Up	0.007458	CAMP	19.301	0.948	0.541	1.486	0.181	0.121	0.109	0.141	0.302	0.446	0.531	0.832	6.414	0.421	0.527	0.45	2.396	0.574	0.666	1.477	0.123	0.138	0.23	0.524	0.376	0.61	0.546	0.364	0.494	0.611	0.498	0.327	0.46	1.525	1.533	0.368	1.738	0.576	1.278	0.476
hsa05152 Tuberculosis	0.0532186	17	1.51	P33241	Lymphocyte-specific protein 1 OS=Homo sapiens OX=9606 GN=LSP1 PE=1 SV=1	2.004000	Up	0.003957	LSP1	37.191	1.073	1.42	1.252	1.451	1.205	1.477	1.626	1.44	1.158	1.008	0.893	1.358	0.769	1.423	1.303	1.238	0.56	0.747	1.156	0.629	0.792	0.717	1.126	1.128	0.521	0.608	0.651	0.494	0.963	1.164	0.807	0.746	1.619	1.251	0.753	1.147	0.798	1.395	0.635
hsa05152 Tuberculosis	0.0532186	17	1.51	P48382	DNA-binding protein RFX5 OS=Homo sapiens OX=9606 GN=RFX5 PE=1 SV=1	1.655000	Up	0.001385	RFX5	65.322	1.415	0.94	1.09	0.977	1.057	1.642	1.268	1.662	1.364	0.967	1.184	1.005	0.942	1.131	0.9	1.298	1.106	1.25	1.588	1.104	1.116	0.901	1.295	1.087	0.7	0.813	0.914	0.688	0.937	0.964	0.788	0.899	0.883	1.142	1.161	0.776	1.344	1.305	0.811
hsa05152 Tuberculosis	0.0532186	17	1.51	P20702	Integrin alpha-X OS=Homo sapiens OX=9606 GN=ITGAX PE=1 SV=3	2.036000	Up	0.007099	ITGAX	127.83	1.195	0.847	0.974	1.439	1.141	1.607	0.969	1.779	1.172	0.74	1.488	1.357					0.737	0.687	1.053	0.567	0.442	0.482	0.81	0.651	0.649	0.741	0.505	0.557						1.385	0.936	2.058	1.234	1.552
hsa05152 Tuberculosis	0.0532186	17	1.51	P01903	"HLA class II histocompatibility antigen, DR alpha chain OS=Homo sapiens OX=9606 GN=HLA-DRA PE=1 SV=1"	1.634000	Up	0.045102	HLA-DRA	28.607	0.894	0.891	1.222	1.013	0.794	1.327	0.783	1.091	0.707	0.586	2.126	0.915	0.583	0.82	0.744	1.05	0.734	0.683	1.127	0.948	0.874	0.782	0.935	1.375	1.346	0.845	0.851	0.824	1.072	0.804	0.791	0.86	1.111	1.108	0.694	1.632	0.81	1.876	0.901
hsa05152 Tuberculosis	0.0532186	17	1.51	P23458	Tyrosine-protein kinase JAK1 OS=Homo sapiens OX=9606 GN=JAK1 PE=1 SV=2	1.676000	Up	0.000337	JAK1	133.28				0.949	1.11	0.883	1.081	1.245					0.881	0.942	1.262	1.185				0.869	1.12	0.671	0.715	0.809					0.8	1.063	0.585	0.736	1.375	1.369	1.989	1.568	1.644	1.419	0.882
hsa05152 Tuberculosis	0.0532186	17	1.51	P28068	"HLA class II histocompatibility antigen, DM beta chain OS=Homo sapiens OX=9606 GN=HLA-DMB PE=1 SV=1"	1.765000	Up	0.004017	HLA-DMB	28.943	1.262	0.996	1.759	1.4	0.748	0.983	0.9	0.948									0.397	0.4	1.277	0.351	0.432	0.413	0.718	1.297										1.032	0.883	1.48	0.996	1.685
hsa05152 Tuberculosis	0.0532186	17	1.51	P30273	High affinity immunoglobulin epsilon receptor subunit gamma OS=Homo sapiens OX=9606 GN=FCER1G PE=1 SV=1	2.096000	Up	0.005475	FCER1G	9.6674	1.525	1.518	1.719	2.224	0.772	2.62	1.247	0.695	1.643	1.175	2.319	0.926	0.869	1.255	1.872	2.822	0.551	0.506	1.439	0.189	0.191	0.171	0.321	0.334	0.275	0.241	0.325	0.198	0.607	0.567	0.323	0.54	0.794	0.74	0.338	0.488	0.397	1.028	0.316
hsa05152 Tuberculosis	0.0532186	17	1.51	P42224	Signal transducer and activator of transcription 1-alpha/beta OS=Homo sapiens OX=9606 GN=STAT1 PE=1 SV=2	1.569000	Up	0.002699	STAT1	87.334	2.318	1.942	1.399	1.168	2.287	0.84	2.212	1.014	2.317	2.187	0.836	0.853	1.728	1.242	3.09	1.863	0.565	0.556	1.386	0.53	0.541	0.548	0.602	0.59	0.452	0.613	0.62	0.498	1.206	1.104	0.668	0.662	0.799	0.666	0.732	0.506	0.627	0.546	0.633
hsa05152 Tuberculosis	0.0532186	17	1.51	P01920	"HLA class II histocompatibility antigen, DQ beta 1 chain OS=Homo sapiens OX=9606 GN=HLA-DQB1 PE=1 SV=2"	2.045000	Up	0.010178	HLA-DQB1	29.991	1.01	0.501	1.726	0.864	0.6	0.349	0.756	1.947	0.665	0.776	5.453	2.123	0.599	1.231	0.728	0.871	0.564	0.654	1.592	0.396	0.432	0.25	0.726	1.576	0.46	1.053	1.159	1.065	0.898	1.09	0.55	0.507	0.972	0.903	0.837	1.593	0.425	0.838	0.561
hsa05152 Tuberculosis	0.0532186	17	1.51	P11215	Integrin alpha-M OS=Homo sapiens OX=9606 GN=ITGAM PE=1 SV=2	2.319000	Up	0.004677	ITGAM	127.18	1.284	0.915	1.296	0.994	0.695	0.958	1.003	0.813	0.924	0.798	1.254	2.383	0.548	0.927	0.812	1.764	0.71	0.705	1.278	0.326	0.413	0.435	0.6	0.503	0.527	0.712	0.451	0.554	0.572	0.66	0.309	0.419	0.941	1.39	0.547	1.088	0.638	1.343	0.472
hsa05152 Tuberculosis	0.0532186	17	1.51	P31146	Coronin-1A OS=Homo sapiens OX=9606 GN=CORO1A PE=1 SV=4	1.929000	Up	0.002576	CORO1A	51.026	1.163	1.324	1.477	1.324	1	1.227	1.125	0.991	1.043	0.923	1.441	1.26	0.839	1.313	1.295	1.804	0.572	0.606	1.406	0.563	0.499	0.649	1.055	1.165	0.479	0.686	0.579	0.563	1.163	1.239	0.558	0.72	1.007	1.137	0.563	1.095	0.669	1.438	0.489
hsa05152 Tuberculosis	0.0532186	17	1.51	P08637	Low affinity immunoglobulin gamma Fc region receptor III-A OS=Homo sapiens OX=9606 GN=FCGR3A PE=1 SV=2	1.917000	Up	0.021897	FCGR3A	29.089	1.208	1.322	2.144	2.393	1.079	2.504	1.395	1.345	1.257	1.154	2.034	1.413	0.984	1.086	1.252	2.295	0.543	0.618	1.332	0.524	0.563	0.589	0.687	0.662	0.637	0.712	0.587	0.58	0.751	0.759	0.616	0.623	1.059	1.085	0.346	0.65	0.578	1.222	0.553
hsa05152 Tuberculosis	0.0532186	17	1.51	Q14116	Interleukin-18 OS=Homo sapiens OX=9606 GN=IL18 PE=1 SV=1	1.854000	Up	0.000017	IL18	22.326									1.198	1.088	1.403	0.904	0.817	0.961	1.081	1.796									0.805	0.725	0.62	0.663	0.749	1.037	0.618	0.591	1.354	1.234	1.1	1.589	1.399	1.478	0.551
hsa05152 Tuberculosis	0.0532186	17	1.51	P10415	Apoptosis regulator Bcl-2 OS=Homo sapiens OX=9606 GN=BCL2 PE=1 SV=2	1.605000	Up	0.001498	BCL2	26.266	1.507	0.999	0.441	0.684	1.79	1.021	1.203	0.979	0.686	1.018	0.989	3.809	1.513	1.016	0.998	0.842	0.544	0.575	0.536	0.753	0.688	0.748	0.867	1.133	1.261	1.032	0.841	0.967	1.638	1.101	0.68	0.799	1.347	1.261	1.234	0.817	1.223	1.065	0.969
hsa05152 Tuberculosis	0.0532186	17	1.51	P07339	Cathepsin D OS=Homo sapiens OX=9606 GN=CTSD PE=1 SV=1	2.080000	Up	0.006361	CTSD	44.552	1.015	0.743	1.496	0.705	0.505	0.814	0.541	1.348	0.67	0.605	1.36	1.227	0.627	0.639	0.508	0.729	0.823	0.909	1.548	0.599	0.788	0.702	0.798	0.995	1.368	0.717	0.804	0.976	0.673	0.696	0.8	0.99	1.53	1.669	0.818	2.214	1.063	1.766	0.685
hsa05152 Tuberculosis	0.0532186	17	1.51	P05107	Integrin beta-2 OS=Homo sapiens OX=9606 GN=ITGB2 PE=1 SV=2	2.381000	Up	0.000381	ITGB2	84.781	1.375	1.185	1.403	1.472	0.979	1.653	1.311	1.125	1.018	0.768	1.264	1.706	0.872	1.091	1.316	2.276	0.712	0.666	1.35	0.4	0.431	0.466	0.638	0.641	0.386	0.679	0.438	0.407	0.756	0.829	0.615	0.612	1.182	1.39	0.686	1.582	0.816	1.397	0.646
hsa04020 Calcium signaling pathway	0.870788	5	0.68	P00533	Epidermal growth factor receptor OS=Homo sapiens OX=9606 GN=EGFR PE=1 SV=2	1.531000	Up	0.000056	EGFR	134.28	2.098	1.239	0.707	1.54	1.71	1.366	1.624	1.29	1.393	1.283	0.822	1.169	1.319	0.995	1.61	1.181	0.842	0.819	0.682	0.812	0.902	0.928	0.91	0.878	0.845	1.138	0.849	0.755	0.951	1.024	0.654	0.699	1	1.13	0.936	1.149	1.313	1.19	0.722
hsa04020 Calcium signaling pathway	0.870788	5	0.68	Q8IU85	Calcium/calmodulin-dependent protein kinase type 1D OS=Homo sapiens OX=9606 GN=CAMK1D PE=1 SV=1	1.680000	Up	0.031015	CAMK1D	42.913	1.561	1.722	0.888	1.376	1.479	1.747	3.07	0.993	2.107	2.013	1.089	0.792	1.289	1.492	2.169	1.982	0.521	0.487	0.952	0.431	0.616	0.51	0.751	0.735	0.385	0.822	0.576	0.445	0.951	0.998	0.451	0.609	0.646	0.776	1.733	1.489	1.021	1.04	0.594
hsa04020 Calcium signaling pathway	0.870788	5	0.68	Q8N3E9	"1-phosphatidylinositol 4,5-bisphosphate phosphodiesterase delta-3 OS=Homo sapiens OX=9606 GN=PLCD3 PE=1 SV=3"	2.723000	Up	0.001537	PLCD3	89.257				1.17	1.406	1.009	1.155	0.988												0.814	0.989	0.895	0.869	0.802										0.849	2.479	1.837	1.507	1.295
hsa04020 Calcium signaling pathway	0.870788	5	0.68	Q8NE86	"Calcium uniporter protein, mitochondrial OS=Homo sapiens OX=9606 GN=MCU PE=1 SV=1"	1.817000	Up	0.000057	MCU	39.866	1.111	1.1	1.097	1.198	1.014	0.975	1.058	1.549	1.28	0.863	0.787	1.612	1.149	0.904	1.034	0.929	0.593	0.587	0.95	0.815	0.843	0.86	0.801	0.625	0.576	0.749	0.876	0.749	0.941	0.725	0.645	0.712	1.57	1.211	0.974	1.42	1.331	1.365	0.551
hsa04020 Calcium signaling pathway	0.870788	5	0.68	Q14573	"Inositol 1,4,5-trisphosphate receptor type 3 OS=Homo sapiens OX=9606 GN=ITPR3 PE=1 SV=2"	2.506000	Up	0.002857	ITPR3	304.1	0.706	0.803	1.093	0.868	0.953	1.221	0.99	1.007	1.082	1.125	0.86	0.908	1.13	1.037	0.996	1.119	1.073	1.027	1.212	0.618	0.776	0.762	0.736	0.806	0.592	0.637	0.744	0.605	1.013	0.867	0.685	0.657	0.936	1.23	2.039	2.713	1.432	1.376	0.703
hsa00860 Porphyrin and chlorophyll metabolism	0.902081	1	0.45	P53004	Biliverdin reductase A OS=Homo sapiens OX=9606 GN=BLVRA PE=1 SV=2	1.635000	Up	0.000005	BLVRA	33.428	1.422	1.293	0.925	1.301	1.335	1.048	1.276	1.398	1.266	1.401	0.892	0.951	1.333	0.964	1.278	1.243	0.733	0.796	0.834	0.722	0.727	0.776	0.766	0.935	0.743	0.917	0.729	0.737	1.013	0.896	0.779	0.794	1.085	1.302	1.147	1.578	1.299	1.263	0.868
hsa05100 Bacterial invasion of epithelial cells	0.278073	7	1.32	Q05193	Dynamin-1 OS=Homo sapiens OX=9606 GN=DNM1 PE=1 SV=2	1.856000	Up	0.000121	DNM1	97.407				1.068	0.969	0.907	0.988	1.18					1.201	0.973	1.029	1.243				0.777	0.785	0.764	0.719	0.714					0.975	0.869	0.607	0.755	1.264	1.486	1.993	1.436	1.19	1.041	0.856
hsa05100 Bacterial invasion of epithelial cells	0.278073	7	1.32	P63261	"Actin, cytoplasmic 2 OS=Homo sapiens OX=9606 GN=ACTG1 PE=1 SV=1"	1.864000	Up	0.000225	ACTG1	41.792	1.788	2.635	3.176	0.733	0.893	1.087	1.201	0.736	0.698	0.888	0.846	1.351	0.837	0.807	0.859	0.452	1.475	1.883	1.668	0.748	0.965	0.795	0.902	0.807	1.522	0.57	0.931	1.214	0.831	0.855	1.152	0.97	0.977	1.28	1.343	0.878	0.852	0.816	0.498
hsa05100 Bacterial invasion of epithelial cells	0.278073	7	1.32	O15143	Actin-related protein 2/3 complex subunit 1B OS=Homo sapiens OX=9606 GN=ARPC1B PE=1 SV=3	1.630000	Up	0.000020	ARPC1B	40.949	1.295	1.395	1.48	1.311	1.237	1.404	1.269	1.138	1.351	1.133	1.371	1.088	1.105	1.132	1.218	1.464	0.657	0.689	1.24	0.788	0.761	0.726	0.911	0.877	0.663	0.772	0.736	0.698	1.002	1.011	0.809	0.888	1.18	1.241	0.953	1.209	0.967	1.226	0.836
hsa05100 Bacterial invasion of epithelial cells	0.278073	7	1.32	Q9NVA2	Septin-11 OS=Homo sapiens OX=9606 GN=SEPTIN11 PE=1 SV=3	1.845000	Up	0.002120	SEPTIN11	49.398	1.14	1.195	0.907	1.007	1.371	1.07	1.22	1.406	1.23	1.629	0.928	0.895	0.86	0.77	0.924	0.937	0.702	0.736	0.978	0.812	0.944	0.743	0.836	0.773	0.577	0.749	0.612	0.62	0.829	0.721	0.603	0.709	1.633	1.202	2.057	1.775	1.204	1.185	0.807
hsa05100 Bacterial invasion of epithelial cells	0.278073	7	1.32	P60709	"Actin, cytoplasmic 1 OS=Homo sapiens OX=9606 GN=ACTB PE=1 SV=1"	1.564000	Up	0.000241	ACTB	41.736	1.678	2.529	2.23	0.969	0.729	0.89	0.889	0.907	0.798	0.867	1.01	1.044	0.709	0.827	0.846	0.765	1.478	1.737	1.188	0.818	0.827	0.892	0.926	0.872	0.812	0.578	0.704	0.762	0.914	1.053	0.904	0.861	0.988	1.316	0.821	1.138	1.008	1.001	0.601
hsa05100 Bacterial invasion of epithelial cells	0.278073	7	1.32	P08581	Hepatocyte growth factor receptor OS=Homo sapiens OX=9606 GN=MET PE=1 SV=4	2.304000	Up	0.000365	MET	155.54	0.979	1.038	1.058	1.09	0.952	0.714	1.109	0.9	1.357	1.59	0.991	1.059	0.985	1.33	1.242	1.527	0.762	0.704	1.012	0.666	0.786	0.794	0.727	0.548	0.599	1.011	0.664	0.613	0.938	1.015	0.708	0.69	1.731	1.038	1.068	2.186	2.035	1.608	0.986
hsa05100 Bacterial invasion of epithelial cells	0.278073	7	1.32	Q9UHD8	Septin-9 OS=Homo sapiens OX=9606 GN=SEPTIN9 PE=1 SV=2	1.823000	Up	0.000043	SEPTIN9	65.401	1.374	1.326	1.07	1.007	1.456	1.123	1.172	1.335	1.238	2.353	1.142	0.997	1.367	0.974	1.374	1.052	0.761	0.745	0.974	0.757	0.982	0.72	0.862	0.862	0.76	0.702	0.716	0.692	1.027	0.945	0.598	0.786	1.533	1.046	1.754	1.425	1.181	1.211	0.651
hsa00440 Phosphonate and phosphinate metabolism	0.30976	1	2.83	P49585	Choline-phosphate cytidylyltransferase A OS=Homo sapiens OX=9606 GN=PCYT1A PE=1 SV=2	1.673000	Up	0.000038	PCYT1A	41.731	1.699	1.59	1.253	1.329	1.588	1.18	1.44	1.439	1.495	1.02	0.946	1.208	1.237	1.207	1.517	0.972	0.949	0.96	1.226	0.843	0.905	0.88	0.92	0.813	0.697	0.798	0.865	0.684	0.95	1.076	0.749	0.824	1.292	1.224	1.271	0.957	1.207	1.177	0.721
hsa00520 Amino sugar and nucleotide sugar metabolism	0.90493	2	0.53	P52790	Hexokinase-3 OS=Homo sapiens OX=9606 GN=HK3 PE=1 SV=2	2.293000	Up	0.007718	HK3	99.024	1.141	1.037	1.232	1.865	0.956	1.767	1.31	0.915	1.325	1.494	1.39	1.36	1.016	1.519	0.949	1.986	0.691	0.855	1.207	0.517	0.498	0.436	0.733	0.666	0.618	1.016	0.757	0.693	0.812	0.973	0.605	0.81	1.077	1.066	0.439	1.21	0.659	1.577	0.722
hsa00520 Amino sugar and nucleotide sugar metabolism	0.90493	2	0.53	Q8NFW8	N-acylneuraminate cytidylyltransferase OS=Homo sapiens OX=9606 GN=CMAS PE=1 SV=2	1.609000	Up	0.000839	CMAS	48.379	1.366	1.137	1.196	1.034	1.36	0.982	1.166	0.943	1.336	1.376	0.772	1.219	1.173	1.042	1.126	1.017	0.901	0.766	1.2	0.946	0.936	0.887	1.047	0.774	0.611	0.568	0.805	0.54	0.937	0.939	0.862	0.817	0.961	1.103	1.059	1.245	1.528	1.38	0.75
hsa04068 FoxO signaling pathway	0.957784	3	0.48	Q99873	Protein arginine N-methyltransferase 1 OS=Homo sapiens OX=9606 GN=PRMT1 PE=1 SV=3	1.510000	Up	0.000237	PRMT1	42.461	1.162	1.004	0.954	1.019	1.029	0.97	1.055	1.133	1.023	1.061	0.925	1.344	0.969	0.873	1.028	1.402	0.87	0.808	1.03	0.789	0.8	0.8	0.925	0.81	0.68	0.841	0.872	0.69	0.906	0.902	0.837	0.839	1.452	1.233	1.497	1.185	1.306	1.092	0.885
hsa04068 FoxO signaling pathway	0.957784	3	0.48	P00533	Epidermal growth factor receptor OS=Homo sapiens OX=9606 GN=EGFR PE=1 SV=2	1.531000	Up	0.000056	EGFR	134.28	2.098	1.239	0.707	1.54	1.71	1.366	1.624	1.29	1.393	1.283	0.822	1.169	1.319	0.995	1.61	1.181	0.842	0.819	0.682	0.812	0.902	0.928	0.91	0.878	0.845	1.138	0.849	0.755	0.951	1.024	0.654	0.699	1	1.13	0.936	1.149	1.313	1.19	0.722
hsa04068 FoxO signaling pathway	0.957784	3	0.48	Q13043	Serine/threonine-protein kinase 4 OS=Homo sapiens OX=9606 GN=STK4 PE=1 SV=2	2.022000	Up	0.000004	STK4	55.63	1.049	1.261	1.28	1.497	1.16	1.197	1.581	1.525	1.106	1.229	1.11	1.373	1.185	1.379	1.356	1.445	0.707	0.728	1.267	0.566	0.826	0.788	0.797	0.882	0.339	0.773	0.423	0.468	0.926	1.135	0.632	0.73	1.165	1.218	0.962	1.348	0.938	1.325	0.67
hsa05340 Primary immunodeficiency	0.123916	4	2.05	Q03519	Antigen peptide transporter 2 OS=Homo sapiens OX=9606 GN=TAP2 PE=1 SV=1	2.027000	Up	0.000316	TAP2	75.663	0.954	1.12	1.507	1.113	1.07	1.284	1.256	1.178	0.886	0.939	1.21	1.026	0.984	1.167	1.093	1.925	0.804	0.753	1.299	0.718	0.753	0.718	0.922	0.774	0.591	0.805	0.895	0.703	1.128	0.978	0.768	0.774	1.119	0.861	0.949	1.539	1.317	1.642	0.708
hsa05340 Primary immunodeficiency	0.123916	4	2.05	P08575	Receptor-type tyrosine-protein phosphatase C OS=Homo sapiens OX=9606 GN=PTPRC PE=1 SV=3	1.881000	Up	0.002044	PTPRC	147.48	1.209	1.389	1.467	1.403	0.929	1.148	1.08	0.983	1.224	0.859	1.483	1.061	0.878	1.331	1.127	1.842	0.673	0.594	1.229	0.649	0.586	0.761	0.817	0.892	0.46	0.614	0.501	0.505	0.804	1.038	0.616	0.644	0.913	1.057	0.623	1.219	0.733	1.137	0.708
hsa05340 Primary immunodeficiency	0.123916	4	2.05	P48382	DNA-binding protein RFX5 OS=Homo sapiens OX=9606 GN=RFX5 PE=1 SV=1	1.655000	Up	0.001385	RFX5	65.322	1.415	0.94	1.09	0.977	1.057	1.642	1.268	1.662	1.364	0.967	1.184	1.005	0.942	1.131	0.9	1.298	1.106	1.25	1.588	1.104	1.116	0.901	1.295	1.087	0.7	0.813	0.914	0.688	0.937	0.964	0.788	0.899	0.883	1.142	1.161	0.776	1.344	1.305	0.811
hsa05340 Primary immunodeficiency	0.123916	4	2.05	Q03518	Antigen peptide transporter 1 OS=Homo sapiens OX=9606 GN=TAP1 PE=1 SV=2	1.729000	Up	0.000181	TAP1	87.217	1.072	1.299	2.02	1.023	0.842	1.092	0.938	1.096	0.913	0.969	1.402	0.96	1.022	1.131	1.302	2.086	0.701	0.734	1.726	0.752	0.706	0.719	0.811	0.841	0.748	0.976	1.011	0.797	1.036	0.95	0.689	0.853	1.142	0.866	0.881	1.38	0.945	1.353	0.709
hsa04216 Ferroptosis	0.27172	4	1.51	Q15366	Poly(rC)-binding protein 2 OS=Homo sapiens OX=9606 GN=PCBP2 PE=1 SV=1	1.703000	Up	0.000005	PCBP2	38.58	1.221	1.153	1.045	1.227	1.342	1.135	1.336	1.278	1.217	1.21	1.14	1.258	1.157	1.109	1.175	1.199	0.84	0.796	1.151	0.999	0.978	0.915	0.998	0.938	1.028	0.836	0.911	0.94	1.119	1.094	0.8	0.819	1.187	1.089	1.2	1.035	1.263	1.254	0.857
hsa04216 Ferroptosis	0.27172	4	1.51	P04839	Cytochrome b-245 heavy chain OS=Homo sapiens OX=9606 GN=CYBB PE=1 SV=2	2.091000	Up	0.001920	CYBB	65.335	1.328	1.047	1.705	1.617	0.896	1.508	1.326	0.992	1.234	0.849	2.139	1.716	0.757	1.296	1.349	2.242	0.838	0.797	1.309	0.483	0.604	0.512	0.699	0.682	0.491	0.583	0.66	0.803	0.768	0.988	0.436	0.607	1.256	1.1	0.593	1.122	0.907	1.468	0.754
hsa04216 Ferroptosis	0.27172	4	1.51	P02786	Transferrin receptor protein 1 OS=Homo sapiens OX=9606 GN=TFRC PE=1 SV=2	1.523000	Up	0.025836	TFRC	84.87	1.238	1.187	1.669	0.896	0.977	0.937	1.125	1.19	1.068	1.079	0.972	1.699	1.769	1.149	1.205	1.322	0.867	0.864	1.731	1.477	1.223	1.438	0.968	0.691	0.684	1.027	0.751	0.843	1.33	1.099	0.957	0.861	1.202	1.666	0.93	1.184	1.256	0.644	1.035
hsa04216 Ferroptosis	0.27172	4	1.51	O95352	Ubiquitin-like modifier-activating enzyme ATG7 OS=Homo sapiens OX=9606 GN=ATG7 PE=1 SV=1	1.650000	Up	0.000157	ATG7	77.959	1.355	1.312	1.27	1.39	1.268	0.941	1.141	0.978	1.39	0.984	1.312	1.146	1.022	0.998	1.302	0.998	0.7	0.758	1.042	0.749	0.833	0.732	0.831	0.807	0.759	0.648	0.719	0.71	0.724	1.03	0.887	0.71	1.432	1.075	1.109	1.205	0.906	1.147	0.66
hsa05414 Dilated cardiomyopathy (DCM)	0.209543	7	1.44	P26006	Integrin alpha-3 OS=Homo sapiens OX=9606 GN=ITGA3 PE=1 SV=5	1.627000	Up	0.003140	ITGA3	116.61	1.241	1.675	1.118	1.451	1.54	1.094	1.743	1.339	2.186	1.455	0.956	1.129	1.196	1.2	1.822	1.403	0.554	0.573	1.057	0.673	0.748	0.67	0.768	0.817	0.688	0.81	0.636	0.724	0.95	1.057	0.685	0.804	0.948	1.139	1.736	1.342	1.023	0.838	0.893
hsa05414 Dilated cardiomyopathy (DCM)	0.209543	7	1.44	P26012	Integrin beta-8 OS=Homo sapiens OX=9606 GN=ITGB8 PE=1 SV=1	2.014000	Up	0.000536	ITGB8	85.631									1.801	1.139	2.095	1.214	2.971	1.49	2.4	1.238									0.705	0.736	0.422	0.661	2.533	1.347	0.41	0.535	1.188	0.822	1.259	1.13	1.463	1.977	0.481
hsa05414 Dilated cardiomyopathy (DCM)	0.209543	7	1.44	P63261	"Actin, cytoplasmic 2 OS=Homo sapiens OX=9606 GN=ACTG1 PE=1 SV=1"	1.864000	Up	0.000225	ACTG1	41.792	1.788	2.635	3.176	0.733	0.893	1.087	1.201	0.736	0.698	0.888	0.846	1.351	0.837	0.807	0.859	0.452	1.475	1.883	1.668	0.748	0.965	0.795	0.902	0.807	1.522	0.57	0.931	1.214	0.831	0.855	1.152	0.97	0.977	1.28	1.343	0.878	0.852	0.816	0.498
hsa05414 Dilated cardiomyopathy (DCM)	0.209543	7	1.44	P18084	Integrin beta-5 OS=Homo sapiens OX=9606 GN=ITGB5 PE=1 SV=1	1.831000	Up	0.004185	ITGB5	88.053				1.437	1.139	1.832	1.349	0.667	1.079	1.025	1.251	1.449								1.135	0.997	1.005	0.775	1.055	0.545	0.656	0.532	0.587						1.065	0.693	1.029	1.033	1.491
hsa05414 Dilated cardiomyopathy (DCM)	0.209543	7	1.44	P16144	Integrin beta-4 OS=Homo sapiens OX=9606 GN=ITGB4 PE=1 SV=5	2.030000	Up	0.000178	ITGB4	202.16	0.848	1.156	0.802	0.864	1.499	1.105	1.199	0.835	1.547	2.008	0.88	0.851	1.084	0.972	1.153	1.464	0.455	0.547	0.822	0.726	0.884	0.593	0.771	0.693	0.784	1.327	0.731	0.7	1.045	0.988	0.597	0.658	1.311	1.289	1.503	2.177	1.664	1.23	0.939
hsa05414 Dilated cardiomyopathy (DCM)	0.209543	7	1.44	P60709	"Actin, cytoplasmic 1 OS=Homo sapiens OX=9606 GN=ACTB PE=1 SV=1"	1.564000	Up	0.000241	ACTB	41.736	1.678	2.529	2.23	0.969	0.729	0.89	0.889	0.907	0.798	0.867	1.01	1.044	0.709	0.827	0.846	0.765	1.478	1.737	1.188	0.818	0.827	0.892	0.926	0.872	0.812	0.578	0.704	0.762	0.914	1.053	0.904	0.861	0.988	1.316	0.821	1.138	1.008	1.001	0.601
hsa05414 Dilated cardiomyopathy (DCM)	0.209543	7	1.44	P02545	Prelamin-A/C OS=Homo sapiens OX=9606 GN=LMNA PE=1 SV=1	1.616000	Up	0.008757	LMNA	74.139	0.992	1.114	0.871	1.028	1.412	1.473	1.074	0.998	1.155	0.829	0.904	0.663	1.142	0.952	1.048	0.761	0.87	0.737	0.864	1.095	1.272	0.982	1.387	0.905	0.559	0.705	0.962	0.503	1.076	1.101	0.807	0.818	1.144	0.95	1.721	1.945	1.372	1.38	0.88
hsa04911 Insulin secretion	0.94407	1	0.36	Q14573	"Inositol 1,4,5-trisphosphate receptor type 3 OS=Homo sapiens OX=9606 GN=ITPR3 PE=1 SV=2"	2.506000	Up	0.002857	ITPR3	304.1	0.706	0.803	1.093	0.868	0.953	1.221	0.99	1.007	1.082	1.125	0.86	0.908	1.13	1.037	0.996	1.119	1.073	1.027	1.212	0.618	0.776	0.762	0.736	0.806	0.592	0.637	0.744	0.605	1.013	0.867	0.685	0.657	0.936	1.23	2.039	2.713	1.432	1.376	0.703
hsa05131 Shigellosis	0.0931066	20	1.36	Q8N3E9	"1-phosphatidylinositol 4,5-bisphosphate phosphodiesterase delta-3 OS=Homo sapiens OX=9606 GN=PLCD3 PE=1 SV=3"	2.723000	Up	0.001537	PLCD3	89.257				1.17	1.406	1.009	1.155	0.988												0.814	0.989	0.895	0.869	0.802										0.849	2.479	1.837	1.507	1.295
hsa05131 Shigellosis	0.0931066	20	1.36	P07384	Calpain-1 catalytic subunit OS=Homo sapiens OX=9606 GN=CAPN1 PE=1 SV=1	1.722000	Up	0.000096	CAPN1	81.889	1.307	1.127	0.882	1.086	1.333	0.978	1.201	1.105	1.091	1.063	1.147	0.835	1.305	1.043	1.283	0.783	0.861	0.866	0.905	0.79	0.983	0.868	0.987	0.891	0.896	0.915	0.976	0.807	1.07	0.93	0.827	0.857	1.271	1.045	1.371	1.871	1.248	1.329	0.819
hsa05131 Shigellosis	0.0931066	20	1.36	P63261	"Actin, cytoplasmic 2 OS=Homo sapiens OX=9606 GN=ACTG1 PE=1 SV=1"	1.864000	Up	0.000225	ACTG1	41.792	1.788	2.635	3.176	0.733	0.893	1.087	1.201	0.736	0.698	0.888	0.846	1.351	0.837	0.807	0.859	0.452	1.475	1.883	1.668	0.748	0.965	0.795	0.902	0.807	1.522	0.57	0.931	1.214	0.831	0.855	1.152	0.97	0.977	1.28	1.343	0.878	0.852	0.816	0.498
hsa05131 Shigellosis	0.0931066	20	1.36	O15143	Actin-related protein 2/3 complex subunit 1B OS=Homo sapiens OX=9606 GN=ARPC1B PE=1 SV=3	1.630000	Up	0.000020	ARPC1B	40.949	1.295	1.395	1.48	1.311	1.237	1.404	1.269	1.138	1.351	1.133	1.371	1.088	1.105	1.132	1.218	1.464	0.657	0.689	1.24	0.788	0.761	0.726	0.911	0.877	0.663	0.772	0.736	0.698	1.002	1.011	0.809	0.888	1.18	1.241	0.953	1.209	0.967	1.226	0.836
hsa05131 Shigellosis	0.0931066	20	1.36	Q71DI3	Histone H3.2 OS=Homo sapiens OX=9606 GN=HIST2H3A PE=1 SV=3	1.857000	Up	0.004542	HIST2H3A	15.388	1.68	1.108	1.588	0.948	0.659	0.948	0.814	0.484	1.177	1.051	1.134	1.434					0.481	0.46	1.828	0.266	0.255	0.423	0.972	0.785	0.33	0.424	0.31	0.24						0.698	0.559	0.815	1.052	1.107
hsa05131 Shigellosis	0.0931066	20	1.36	P10415	Apoptosis regulator Bcl-2 OS=Homo sapiens OX=9606 GN=BCL2 PE=1 SV=2	1.605000	Up	0.001498	BCL2	26.266	1.507	0.999	0.441	0.684	1.79	1.021	1.203	0.979	0.686	1.018	0.989	3.809	1.513	1.016	0.998	0.842	0.544	0.575	0.536	0.753	0.688	0.748	0.867	1.133	1.261	1.032	0.841	0.967	1.638	1.101	0.68	0.799	1.347	1.261	1.234	0.817	1.223	1.065	0.969
hsa05131 Shigellosis	0.0931066	20	1.36	Q16181	Septin-7 OS=Homo sapiens OX=9606 GN=SEPTIN7 PE=1 SV=2	1.636000	Up	0.000015	SEPTIN7	50.679	1.163	1.375	0.912	1.061	1.326	0.944	1.224	1.226	1.265	1.611	1.011	1.119	1.052	1.007	1.189	0.993	0.801	0.817	0.822	0.821	0.931	0.757	0.816	0.78	0.666	0.717	0.743	0.646	0.863	1.016	0.672	0.78	1.384	1.16	1.468	1.417	1.097	1.129	0.841
hsa05131 Shigellosis	0.0931066	20	1.36	P07737	Profilin-1 OS=Homo sapiens OX=9606 GN=PFN1 PE=1 SV=2	1.583000	Up	0.000001	PFN1	15.054	1.337	1.178	1.195	1.046	1.218	0.963	1.125	0.953	1.195	1.267	1.258	1.259	1.047	1.069	1.124	1.346	0.79	0.769	1.212	0.71	0.817	0.798	0.996	1.013	1.009	0.711	0.791	0.84	1.121	0.953	0.799	0.803	1.135	0.984	1.181	1.109	1.074	1.125	0.669
hsa05131 Shigellosis	0.0931066	20	1.36	P29466	Caspase-1 OS=Homo sapiens OX=9606 GN=CASP1 PE=1 SV=1	1.611000	Up	0.013416	CASP1	45.158	1.443	1.211	1.245	0.994	1.057	1.292	0.987	1.105	1.81	1.978	1.84	0.866	0.908	1.025	0.983	1.459	0.69	0.995	1.277	1.008	0.881	1.34	1.24	1.164	0.58	0.528	0.477	0.325	1.02	0.996	1.033	1.053	1.09	0.705	0.738	1.084	0.607	0.768	0.906
hsa05131 Shigellosis	0.0931066	20	1.36	Q9NVA2	Septin-11 OS=Homo sapiens OX=9606 GN=SEPTIN11 PE=1 SV=3	1.845000	Up	0.002120	SEPTIN11	49.398	1.14	1.195	0.907	1.007	1.371	1.07	1.22	1.406	1.23	1.629	0.928	0.895	0.86	0.77	0.924	0.937	0.702	0.736	0.978	0.812	0.944	0.743	0.836	0.773	0.577	0.749	0.612	0.62	0.829	0.721	0.603	0.709	1.633	1.202	2.057	1.775	1.204	1.185	0.807
hsa05131 Shigellosis	0.0931066	20	1.36	Q9UHD8	Septin-9 OS=Homo sapiens OX=9606 GN=SEPTIN9 PE=1 SV=2	1.823000	Up	0.000043	SEPTIN9	65.401	1.374	1.326	1.07	1.007	1.456	1.123	1.172	1.335	1.238	2.353	1.142	0.997	1.367	0.974	1.374	1.052	0.761	0.745	0.974	0.757	0.982	0.72	0.862	0.862	0.76	0.702	0.716	0.692	1.027	0.945	0.598	0.786	1.533	1.046	1.754	1.425	1.181	1.211	0.651
hsa05131 Shigellosis	0.0931066	20	1.36	P60709	"Actin, cytoplasmic 1 OS=Homo sapiens OX=9606 GN=ACTB PE=1 SV=1"	1.564000	Up	0.000241	ACTB	41.736	1.678	2.529	2.23	0.969	0.729	0.89	0.889	0.907	0.798	0.867	1.01	1.044	0.709	0.827	0.846	0.765	1.478	1.737	1.188	0.818	0.827	0.892	0.926	0.872	0.812	0.578	0.704	0.762	0.914	1.053	0.904	0.861	0.988	1.316	0.821	1.138	1.008	1.001	0.601
hsa05131 Shigellosis	0.0931066	20	1.36	P0DN76	Splicing factor U2AF 35 kDa subunit-like protein OS=Homo sapiens OX=9606 GN=U2AF1L5 PE=1 SV=1	1.818000	Up	0.000037	U2AF1L5	27.872	1.452	1.03	0.943	1.11	1.239	0.975	1.206	1.189	1.098	1.112	1.086	1.44	1.251	0.891	1.141	0.979	1.003	0.839	0.928	0.863	1.066	0.844	1.453	1.331	1.229	0.854	0.839	0.793	0.917	1.039	0.776	0.764	1.302	1.041	1.175	0.947	1.502	1.448	0.61
hsa05131 Shigellosis	0.0931066	20	1.36	P00533	Epidermal growth factor receptor OS=Homo sapiens OX=9606 GN=EGFR PE=1 SV=2	1.531000	Up	0.000056	EGFR	134.28	2.098	1.239	0.707	1.54	1.71	1.366	1.624	1.29	1.393	1.283	0.822	1.169	1.319	0.995	1.61	1.181	0.842	0.819	0.682	0.812	0.902	0.928	0.91	0.878	0.845	1.138	0.849	0.755	0.951	1.024	0.654	0.699	1	1.13	0.936	1.149	1.313	1.19	0.722
hsa05131 Shigellosis	0.0931066	20	1.36	P52790	Hexokinase-3 OS=Homo sapiens OX=9606 GN=HK3 PE=1 SV=2	2.293000	Up	0.007718	HK3	99.024	1.141	1.037	1.232	1.865	0.956	1.767	1.31	0.915	1.325	1.494	1.39	1.36	1.016	1.519	0.949	1.986	0.691	0.855	1.207	0.517	0.498	0.436	0.733	0.666	0.618	1.016	0.757	0.693	0.812	0.973	0.605	0.81	1.077	1.066	0.439	1.21	0.659	1.577	0.722
hsa05131 Shigellosis	0.0931066	20	1.36	Q12933	TNF receptor-associated factor 2 OS=Homo sapiens OX=9606 GN=TRAF2 PE=1 SV=2	1.636000	Up	0.015384	TRAF2	55.859	0.842	0.754	0.605	0.894	0.94	0.932	0.908	0.973									0.804	0.792	0.817	1.105	1.083	0.831	0.956	0.922										1.481	0.892	1.194	1.515	1.724
hsa05131 Shigellosis	0.0931066	20	1.36	Q14116	Interleukin-18 OS=Homo sapiens OX=9606 GN=IL18 PE=1 SV=1	1.854000	Up	0.000017	IL18	22.326									1.198	1.088	1.403	0.904	0.817	0.961	1.081	1.796									0.805	0.725	0.62	0.663	0.749	1.037	0.618	0.591	1.354	1.234	1.1	1.589	1.399	1.478	0.551
hsa05131 Shigellosis	0.0931066	20	1.36	Q14573	"Inositol 1,4,5-trisphosphate receptor type 3 OS=Homo sapiens OX=9606 GN=ITPR3 PE=1 SV=2"	2.506000	Up	0.002857	ITPR3	304.1	0.706	0.803	1.093	0.868	0.953	1.221	0.99	1.007	1.082	1.125	0.86	0.908	1.13	1.037	0.996	1.119	1.073	1.027	1.212	0.618	0.776	0.762	0.736	0.806	0.592	0.637	0.744	0.605	1.013	0.867	0.685	0.657	0.936	1.23	2.039	2.713	1.432	1.376	0.703
hsa05131 Shigellosis	0.0931066	20	1.36	Q9ULZ3	Apoptosis-associated speck-like protein containing a CARD OS=Homo sapiens OX=9606 GN=PYCARD PE=1 SV=2	1.882000	Up	0.002317	PYCARD	21.627	1.38	0.906	1.255	1.481	0.984	1.171	1.241	1.155	1.317	1.051	1.452	2.188	1.208	1.188	1.533	1.695	0.449	0.54	1.65	0.603	0.616	0.56	0.903	1.206	0.619	0.619	0.473	0.486	1.014	0.845	0.626	0.662	1.201	1.386	0.832	0.779	0.791	1.155	0.521
hsa05131 Shigellosis	0.0931066	20	1.36	Q08752	Peptidyl-prolyl cis-trans isomerase D OS=Homo sapiens OX=9606 GN=PPID PE=1 SV=3	1.551000	Up	0.000162	PPID	40.763	0.981	1.045	1.533	1.021	0.921	1.009	0.969	1.332	0.962	1.145	0.862	1.498	1.053	0.953	0.506	1.525	0.749	0.713	1.351	0.984	0.949	1.257	0.887	0.924	0.77	0.822	0.893	0.777	0.858	0.955	0.892	0.957	1.435	1.614	1.366	1.118	1.224	1.277	1.098
hsa04070 Phosphatidylinositol signaling system	0.83114	4	0.71	O95674	Phosphatidate cytidylyltransferase 2 OS=Homo sapiens OX=9606 GN=CDS2 PE=1 SV=1	1.621000	Up	0.000002	CDS2	51.417	1.218	0.958	0.795	1.128	1.152	1.151	1.112	1.551	0.999	1.125	0.932	1.086	1.285	1.105	1.126	0.872	0.913	0.801	0.864	0.978	1.013	1.034	0.981	1.018	0.654	1.099	0.884	0.797	0.998	0.864	0.816	0.743	1.54	1.302	1.517	1.201	1.176	1.361	0.771
hsa04070 Phosphatidylinositol signaling system	0.83114	4	0.71	Q8N3E9	"1-phosphatidylinositol 4,5-bisphosphate phosphodiesterase delta-3 OS=Homo sapiens OX=9606 GN=PLCD3 PE=1 SV=3"	2.723000	Up	0.001537	PLCD3	89.257				1.17	1.406	1.009	1.155	0.988												0.814	0.989	0.895	0.869	0.802										0.849	2.479	1.837	1.507	1.295
hsa04070 Phosphatidylinositol signaling system	0.83114	4	0.71	Q14573	"Inositol 1,4,5-trisphosphate receptor type 3 OS=Homo sapiens OX=9606 GN=ITPR3 PE=1 SV=2"	2.506000	Up	0.002857	ITPR3	304.1	0.706	0.803	1.093	0.868	0.953	1.221	0.99	1.007	1.082	1.125	0.86	0.908	1.13	1.037	0.996	1.119	1.073	1.027	1.212	0.618	0.776	0.762	0.736	0.806	0.592	0.637	0.744	0.605	1.013	0.867	0.685	0.657	0.936	1.23	2.039	2.713	1.432	1.376	0.703
hsa04070 Phosphatidylinositol signaling system	0.83114	4	0.71	Q6PFW1	Inositol hexakisphosphate and diphosphoinositol-pentakisphosphate kinase 1 OS=Homo sapiens OX=9606 GN=PPIP5K1 PE=1 SV=1	2.014000	Up	0.000164	PPIP5K1	159.52				0.889	0.877	1.019	0.924	1.178												0.697	0.829	0.776	0.907	0.889										1.7	1.146	1.181	1.167	1.065
hsa05210 Colorectal cancer	0.810939	3	0.71	P00533	Epidermal growth factor receptor OS=Homo sapiens OX=9606 GN=EGFR PE=1 SV=2	1.531000	Up	0.000056	EGFR	134.28	2.098	1.239	0.707	1.54	1.71	1.366	1.624	1.29	1.393	1.283	0.822	1.169	1.319	0.995	1.61	1.181	0.842	0.819	0.682	0.812	0.902	0.928	0.91	0.878	0.845	1.138	0.849	0.755	0.951	1.024	0.654	0.699	1	1.13	0.936	1.149	1.313	1.19	0.722
hsa05210 Colorectal cancer	0.810939	3	0.71	Q92466	DNA damage-binding protein 2 OS=Homo sapiens OX=9606 GN=DDB2 PE=1 SV=1	3.189000	Up	0.000015	DDB2	47.863	2.015	1.535	0.451	1.793	1.755	1.39	1.341	2.004	1.633	1.686	1.109	0.941	1.707	1.306	1.784	0.709	0.519	0.369	0.479	0.62	0.591	0.633	0.623	0.545	0.497	0.89	0.616	0.556	0.759	1.059	0.549	0.488	1.339	0.743	0.95	1.59	1.158	1.713	0.327
hsa05210 Colorectal cancer	0.810939	3	0.71	P10415	Apoptosis regulator Bcl-2 OS=Homo sapiens OX=9606 GN=BCL2 PE=1 SV=2	1.605000	Up	0.001498	BCL2	26.266	1.507	0.999	0.441	0.684	1.79	1.021	1.203	0.979	0.686	1.018	0.989	3.809	1.513	1.016	0.998	0.842	0.544	0.575	0.536	0.753	0.688	0.748	0.867	1.133	1.261	1.032	0.841	0.967	1.638	1.101	0.68	0.799	1.347	1.261	1.234	0.817	1.223	1.065	0.969
hsa04015 Rap1 signaling pathway	0.0413347	16	1.59	P09038	Fibroblast growth factor 2 OS=Homo sapiens OX=9606 GN=FGF2 PE=1 SV=3	1.839000	Up	0.009956	FGF2	30.77	2.845	1.593	1.395	1.261	1.621	1.403	1.342	1.268	1.166	2.511	0.96	1.911	1.182	1.116	1.28	0.829	1.108	1.08	0.913	0.693	0.816	0.78	0.907	0.788	0.993	0.937	0.683	0.747	0.968	0.91	0.538	0.601	1.31	1.556	0.779	0.679	0.773	1.029	0.605
hsa04015 Rap1 signaling pathway	0.0413347	16	1.59	Q96FS4	Signal-induced proliferation-associated protein 1 OS=Homo sapiens OX=9606 GN=SIPA1 PE=1 SV=1	2.161000	Up	0.016321	SIPA1	112.15	1.167	1.188	1.249	1.665	1.11	1.646	1.39	1.155	1.664	3.674	2.553	1.735	1.177	1.445	1.202	1.27	0.79	0.788	1.107	0.765	0.804	0.741	1.128	1.639	1.235	0.985	0.637	1.174	1.177	1.059	0.79	0.562	0.764	1.486	2.21	2.522	2.117	3.208	0.614
hsa04015 Rap1 signaling pathway	0.0413347	16	1.59	Q9UI08	Ena/VASP-like protein OS=Homo sapiens OX=9606 GN=EVL PE=1 SV=2	1.814000	Up	0.001743	EVL	44.619	1.056	1.473	1.571	1.426	0.849	1.555	1.386	0.964	1.148	0.984	1.572	1.169	0.884	1.346	1.495	0.808	0.457	0.581	1.874	0.595	0.539	0.561	0.991	1.214	0.286	0.302	0.426	0.44	1.099	1.146	0.573	0.652	0.705	0.843	0.679	0.981	0.889	1.526	0.497
hsa04015 Rap1 signaling pathway	0.0413347	16	1.59	Q7Z5R6	Amyloid beta A4 precursor protein-binding family B member 1-interacting protein OS=Homo sapiens OX=9606 GN=APBB1IP PE=1 SV=1	2.755000	Up	0.004100	APBB1IP	73.182	1.383	1.614	1.77	1.558	0.967	1.105	1.08	1.971	1.601	0.841	1.057	2.156	1.195	1.297	1.728	1.397	0.455	0.598	1.587	0.44	0.465	0.504	0.471	0.603	0.409	0.683	0.407	0.489	0.928	1.094	0.499	0.583	1.658	1.8	0.568	1.1	0.763	1.302	0.494
hsa04015 Rap1 signaling pathway	0.0413347	16	1.59	P60709	"Actin, cytoplasmic 1 OS=Homo sapiens OX=9606 GN=ACTB PE=1 SV=1"	1.564000	Up	0.000241	ACTB	41.736	1.678	2.529	2.23	0.969	0.729	0.89	0.889	0.907	0.798	0.867	1.01	1.044	0.709	0.827	0.846	0.765	1.478	1.737	1.188	0.818	0.827	0.892	0.926	0.872	0.812	0.578	0.704	0.762	0.914	1.053	0.904	0.861	0.988	1.316	0.821	1.138	1.008	1.001	0.601
hsa04015 Rap1 signaling pathway	0.0413347	16	1.59	P04085	Platelet-derived growth factor subunit A OS=Homo sapiens OX=9606 GN=PDGFA PE=1 SV=1	3.038000	Up	0.030256	PDGFA	24.043																																		1.001	3.444	3.418	1.39	0.966
hsa04015 Rap1 signaling pathway	0.0413347	16	1.59	P08581	Hepatocyte growth factor receptor OS=Homo sapiens OX=9606 GN=MET PE=1 SV=4	2.304000	Up	0.000365	MET	155.54	0.979	1.038	1.058	1.09	0.952	0.714	1.109	0.9	1.357	1.59	0.991	1.059	0.985	1.33	1.242	1.527	0.762	0.704	1.012	0.666	0.786	0.794	0.727	0.548	0.599	1.011	0.664	0.613	0.938	1.015	0.708	0.69	1.731	1.038	1.068	2.186	2.035	1.608	0.986
hsa04015 Rap1 signaling pathway	0.0413347	16	1.59	P15498	Proto-oncogene vav OS=Homo sapiens OX=9606 GN=VAV1 PE=1 SV=4	1.730000	Up	0.003337	VAV1	98.313	1.54	1.478	1.645	1.555	1.007	1.369	1.172	0.962	1.152	1.082	1.332	0.854	0.945	1.214	1.435	1.831	0.544	0.846	1.286	0.559	0.595	0.625	0.78	0.749	0.615	0.763	0.531	0.489	0.803	0.997	0.601	0.627	0.964	0.97	0.654	1.017	0.689	1.49	0.62
hsa04015 Rap1 signaling pathway	0.0413347	16	1.59	P52564	Dual specificity mitogen-activated protein kinase kinase 6 OS=Homo sapiens OX=9606 GN=MAP2K6 PE=1 SV=1	1.509000	Up	0.000280	MAP2K6	37.492	1.346	1.251	1.102						2.071	2.112	0.906	1.159	1.135	1.116	1.689	0.945	1.039	0.944	0.956						0.985	1.039	0.953	0.846	1.038	1.079	0.9	1.335	1.1	1.4	1.012	1.242	1.244	1.004	0.681
hsa04015 Rap1 signaling pathway	0.0413347	16	1.59	P00533	Epidermal growth factor receptor OS=Homo sapiens OX=9606 GN=EGFR PE=1 SV=2	1.531000	Up	0.000056	EGFR	134.28	2.098	1.239	0.707	1.54	1.71	1.366	1.624	1.29	1.393	1.283	0.822	1.169	1.319	0.995	1.61	1.181	0.842	0.819	0.682	0.812	0.902	0.928	0.91	0.878	0.845	1.138	0.849	0.755	0.951	1.024	0.654	0.699	1	1.13	0.936	1.149	1.313	1.19	0.722
hsa04015 Rap1 signaling pathway	0.0413347	16	1.59	P11215	Integrin alpha-M OS=Homo sapiens OX=9606 GN=ITGAM PE=1 SV=2	2.319000	Up	0.004677	ITGAM	127.18	1.284	0.915	1.296	0.994	0.695	0.958	1.003	0.813	0.924	0.798	1.254	2.383	0.548	0.927	0.812	1.764	0.71	0.705	1.278	0.326	0.413	0.435	0.6	0.503	0.527	0.712	0.451	0.554	0.572	0.66	0.309	0.419	0.941	1.39	0.547	1.088	0.638	1.343	0.472
hsa04015 Rap1 signaling pathway	0.0413347	16	1.59	P63261	"Actin, cytoplasmic 2 OS=Homo sapiens OX=9606 GN=ACTG1 PE=1 SV=1"	1.864000	Up	0.000225	ACTG1	41.792	1.788	2.635	3.176	0.733	0.893	1.087	1.201	0.736	0.698	0.888	0.846	1.351	0.837	0.807	0.859	0.452	1.475	1.883	1.668	0.748	0.965	0.795	0.902	0.807	1.522	0.57	0.931	1.214	0.831	0.855	1.152	0.97	0.977	1.28	1.343	0.878	0.852	0.816	0.498
hsa04015 Rap1 signaling pathway	0.0413347	16	1.59	Q13094	Lymphocyte cytosolic protein 2 OS=Homo sapiens OX=9606 GN=LCP2 PE=1 SV=1	1.771000	Up	0.001822	LCP2	60.187	1.02	1.184	1.35														0.702	0.725	1.205															0.917	0.597	0.783	0.686	1.15
hsa04015 Rap1 signaling pathway	0.0413347	16	1.59	P20701	Integrin alpha-L OS=Homo sapiens OX=9606 GN=ITGAL PE=1 SV=3	1.986000	Up	0.000344	ITGAL	128.77				0.928	0.861	0.794	0.722	0.86												0.73	0.805	0.873	1.082	0.886										1.02	0.917	1.343	0.949	1.393
hsa04015 Rap1 signaling pathway	0.0413347	16	1.59	P05107	Integrin beta-2 OS=Homo sapiens OX=9606 GN=ITGB2 PE=1 SV=2	2.381000	Up	0.000381	ITGB2	84.781	1.375	1.185	1.403	1.472	0.979	1.653	1.311	1.125	1.018	0.768	1.264	1.706	0.872	1.091	1.316	2.276	0.712	0.666	1.35	0.4	0.431	0.466	0.638	0.641	0.386	0.679	0.438	0.407	0.756	0.829	0.615	0.612	1.182	1.39	0.686	1.582	0.816	1.397	0.646
hsa04015 Rap1 signaling pathway	0.0413347	16	1.59	P07737	Profilin-1 OS=Homo sapiens OX=9606 GN=PFN1 PE=1 SV=2	1.583000	Up	0.000001	PFN1	15.054	1.337	1.178	1.195	1.046	1.218	0.963	1.125	0.953	1.195	1.267	1.258	1.259	1.047	1.069	1.124	1.346	0.79	0.769	1.212	0.71	0.817	0.798	0.996	1.013	1.009	0.711	0.791	0.84	1.121	0.953	0.799	0.803	1.135	0.984	1.181	1.109	1.074	1.125	0.669
hsa00760 Nicotinate and nicotinamide metabolism	0.704211	2	0.84	P43490	Nicotinamide phosphoribosyltransferase OS=Homo sapiens OX=9606 GN=NAMPT PE=1 SV=1	2.481000	Up	0.000055	NAMPT	55.52	1.222	1.512	0.912	2.068	1.284	1.219	1.647	1.141	1.387	1.76	0.691	1.082	1.661	1.672	1.231	1.575	0.619	0.581	0.897	0.578	0.642	0.627	0.605	0.616	0.429	0.728	0.519	0.495	0.919	1.301	0.602	0.571	0.86	1.466	0.656	1.251	1.178	0.939	0.55
hsa00760 Nicotinate and nicotinamide metabolism	0.704211	2	0.84	P40261	Nicotinamide N-methyltransferase OS=Homo sapiens OX=9606 GN=NNMT PE=1 SV=1	2.570000	Up	0.009144	NNMT	29.574	1.686	2.316	1.095	3.302	1.269	2.48	2.47	0.642	2.716	4.401	1.044	0.508	1.623	3.052	2.2	1.417	0.263	0.257	1.138	0.342	0.398	0.315	0.368	0.369	0.364	0.535	0.299	0.336	0.783	1.666	0.406	0.341	0.615	0.258	0.238	0.271	0.143	0.202	0.326
hsa04926 Relaxin signaling pathway	0.989512	2	0.32	P00533	Epidermal growth factor receptor OS=Homo sapiens OX=9606 GN=EGFR PE=1 SV=2	1.531000	Up	0.000056	EGFR	134.28	2.098	1.239	0.707	1.54	1.71	1.366	1.624	1.29	1.393	1.283	0.822	1.169	1.319	0.995	1.61	1.181	0.842	0.819	0.682	0.812	0.902	0.928	0.91	0.878	0.845	1.138	0.849	0.755	0.951	1.024	0.654	0.699	1	1.13	0.936	1.149	1.313	1.19	0.722
hsa04926 Relaxin signaling pathway	0.989512	2	0.32	P14780	Matrix metalloproteinase-9 OS=Homo sapiens OX=9606 GN=MMP9 PE=1 SV=3	3.105000	Up	0.046359	MMP9	78.457	1.101	0.753	1.348	0.281	0.218	0.168	0.214	0.32	0.565	0.619	0.686	3.904	0.402	0.601	0.57	1.946	0.71	0.773	1.322	0.172	0.195	0.238	0.49	0.311	0.611	0.825	0.622	0.543	0.471	0.456	0.341	0.439	1.548	1.153	0.204	1.186	0.402	1.505	0.421
hsa03060 Protein export	0.843957	1	0.57	P08240	Signal recognition particle receptor subunit alpha OS=Homo sapiens OX=9606 GN=SRPRA PE=1 SV=2	1.526000	Up	0.000000	SRPRA	69.81	1.111	1.199	1.235	0.995	1.272	1.173	1.244	1.21	1.108	1.232	0.952	0.849	1.072	1.098	1.214	0.996	0.903	0.922	1.216	0.792	0.828	0.794	0.823	0.782	0.596	0.939	0.785	0.733	0.866	1.071	0.796	0.754	1.09	0.945	1.202	1.131	1.111	1.093	0.778
hsa05150 Staphylococcus aureus infection	0.0928173	9	1.64	P49913	Cathelicidin antimicrobial peptide OS=Homo sapiens OX=9606 GN=CAMP PE=1 SV=1	2.898000	Up	0.007458	CAMP	19.301	0.948	0.541	1.486	0.181	0.121	0.109	0.141	0.302	0.446	0.531	0.832	6.414	0.421	0.527	0.45	2.396	0.574	0.666	1.477	0.123	0.138	0.23	0.524	0.376	0.61	0.546	0.364	0.494	0.611	0.498	0.327	0.46	1.525	1.533	0.368	1.738	0.576	1.278	0.476
hsa05150 Staphylococcus aureus infection	0.0928173	9	1.64	P05783	"Keratin, type I cytoskeletal 18 OS=Homo sapiens OX=9606 GN=KRT18 PE=1 SV=2"	1.543000	Up	0.018557	KRT18	48.057	0.752	0.557	0.559	0.517	0.713	0.618	0.648	0.938	0.479	1.166	0.535	0.513	0.689	0.522	0.564	0.742	1.017	1.05	0.643	1.373	1.219	1.064	1.182	1.149	1.06	0.958	1.176	1.145	0.895	0.844	0.965	1.154	1.064	1.242	2.079	1.744	1.731	2.138	1.07
hsa05150 Staphylococcus aureus infection	0.0928173	9	1.64	P01903	"HLA class II histocompatibility antigen, DR alpha chain OS=Homo sapiens OX=9606 GN=HLA-DRA PE=1 SV=1"	1.634000	Up	0.045102	HLA-DRA	28.607	0.894	0.891	1.222	1.013	0.794	1.327	0.783	1.091	0.707	0.586	2.126	0.915	0.583	0.82	0.744	1.05	0.734	0.683	1.127	0.948	0.874	0.782	0.935	1.375	1.346	0.845	0.851	0.824	1.072	0.804	0.791	0.86	1.111	1.108	0.694	1.632	0.81	1.876	0.901
hsa05150 Staphylococcus aureus infection	0.0928173	9	1.64	P28068	"HLA class II histocompatibility antigen, DM beta chain OS=Homo sapiens OX=9606 GN=HLA-DMB PE=1 SV=1"	1.765000	Up	0.004017	HLA-DMB	28.943	1.262	0.996	1.759	1.4	0.748	0.983	0.9	0.948									0.397	0.4	1.277	0.351	0.432	0.413	0.718	1.297										1.032	0.883	1.48	0.996	1.685
hsa05150 Staphylococcus aureus infection	0.0928173	9	1.64	P01920	"HLA class II histocompatibility antigen, DQ beta 1 chain OS=Homo sapiens OX=9606 GN=HLA-DQB1 PE=1 SV=2"	2.045000	Up	0.010178	HLA-DQB1	29.991	1.01	0.501	1.726	0.864	0.6	0.349	0.756	1.947	0.665	0.776	5.453	2.123	0.599	1.231	0.728	0.871	0.564	0.654	1.592	0.396	0.432	0.25	0.726	1.576	0.46	1.053	1.159	1.065	0.898	1.09	0.55	0.507	0.972	0.903	0.837	1.593	0.425	0.838	0.561
hsa05150 Staphylococcus aureus infection	0.0928173	9	1.64	P11215	Integrin alpha-M OS=Homo sapiens OX=9606 GN=ITGAM PE=1 SV=2	2.319000	Up	0.004677	ITGAM	127.18	1.284	0.915	1.296	0.994	0.695	0.958	1.003	0.813	0.924	0.798	1.254	2.383	0.548	0.927	0.812	1.764	0.71	0.705	1.278	0.326	0.413	0.435	0.6	0.503	0.527	0.712	0.451	0.554	0.572	0.66	0.309	0.419	0.941	1.39	0.547	1.088	0.638	1.343	0.472
hsa05150 Staphylococcus aureus infection	0.0928173	9	1.64	P08637	Low affinity immunoglobulin gamma Fc region receptor III-A OS=Homo sapiens OX=9606 GN=FCGR3A PE=1 SV=2	1.917000	Up	0.021897	FCGR3A	29.089	1.208	1.322	2.144	2.393	1.079	2.504	1.395	1.345	1.257	1.154	2.034	1.413	0.984	1.086	1.252	2.295	0.543	0.618	1.332	0.524	0.563	0.589	0.687	0.662	0.637	0.712	0.587	0.58	0.751	0.759	0.616	0.623	1.059	1.085	0.346	0.65	0.578	1.222	0.553
hsa05150 Staphylococcus aureus infection	0.0928173	9	1.64	P20701	Integrin alpha-L OS=Homo sapiens OX=9606 GN=ITGAL PE=1 SV=3	1.986000	Up	0.000344	ITGAL	128.77				0.928	0.861	0.794	0.722	0.86												0.73	0.805	0.873	1.082	0.886										1.02	0.917	1.343	0.949	1.393
hsa05150 Staphylococcus aureus infection	0.0928173	9	1.64	P05107	Integrin beta-2 OS=Homo sapiens OX=9606 GN=ITGB2 PE=1 SV=2	2.381000	Up	0.000381	ITGB2	84.781	1.375	1.185	1.403	1.472	0.979	1.653	1.311	1.125	1.018	0.768	1.264	1.706	0.872	1.091	1.316	2.276	0.712	0.666	1.35	0.4	0.431	0.466	0.638	0.641	0.386	0.679	0.438	0.407	0.756	0.829	0.615	0.612	1.182	1.39	0.686	1.582	0.816	1.397	0.646
hsa05140 Leishmaniasis	0.0312871	11	1.86	P29350	Tyrosine-protein phosphatase non-receptor type 6 OS=Homo sapiens OX=9606 GN=PTPN6 PE=1 SV=1	1.745000	Up	0.000016	PTPN6	67.56	1.089	1.27	1.419	1.339	1.057	1.355	1.364	1.169	1.019	1.028	1.13	1.116	1.137	1.305	1.384	1.689	0.834	0.789	1.211	0.775	0.786	0.876	0.978	1.053	0.734	0.8	0.655	0.76	0.931	1.285	0.773	0.739	1.145	1.239	0.866	1.182	0.966	1.281	0.711
hsa05140 Leishmaniasis	0.0312871	11	1.86	P04839	Cytochrome b-245 heavy chain OS=Homo sapiens OX=9606 GN=CYBB PE=1 SV=2	2.091000	Up	0.001920	CYBB	65.335	1.328	1.047	1.705	1.617	0.896	1.508	1.326	0.992	1.234	0.849	2.139	1.716	0.757	1.296	1.349	2.242	0.838	0.797	1.309	0.483	0.604	0.512	0.699	0.682	0.491	0.583	0.66	0.803	0.768	0.988	0.436	0.607	1.256	1.1	0.593	1.122	0.907	1.468	0.754
hsa05140 Leishmaniasis	0.0312871	11	1.86	P01903	"HLA class II histocompatibility antigen, DR alpha chain OS=Homo sapiens OX=9606 GN=HLA-DRA PE=1 SV=1"	1.634000	Up	0.045102	HLA-DRA	28.607	0.894	0.891	1.222	1.013	0.794	1.327	0.783	1.091	0.707	0.586	2.126	0.915	0.583	0.82	0.744	1.05	0.734	0.683	1.127	0.948	0.874	0.782	0.935	1.375	1.346	0.845	0.851	0.824	1.072	0.804	0.791	0.86	1.111	1.108	0.694	1.632	0.81	1.876	0.901
hsa05140 Leishmaniasis	0.0312871	11	1.86	P23458	Tyrosine-protein kinase JAK1 OS=Homo sapiens OX=9606 GN=JAK1 PE=1 SV=2	1.676000	Up	0.000337	JAK1	133.28				0.949	1.11	0.883	1.081	1.245					0.881	0.942	1.262	1.185				0.869	1.12	0.671	0.715	0.809					0.8	1.063	0.585	0.736	1.375	1.369	1.989	1.568	1.644	1.419	0.882
hsa05140 Leishmaniasis	0.0312871	11	1.86	P42224	Signal transducer and activator of transcription 1-alpha/beta OS=Homo sapiens OX=9606 GN=STAT1 PE=1 SV=2	1.569000	Up	0.002699	STAT1	87.334	2.318	1.942	1.399	1.168	2.287	0.84	2.212	1.014	2.317	2.187	0.836	0.853	1.728	1.242	3.09	1.863	0.565	0.556	1.386	0.53	0.541	0.548	0.602	0.59	0.452	0.613	0.62	0.498	1.206	1.104	0.668	0.662	0.799	0.666	0.732	0.506	0.627	0.546	0.633
hsa05140 Leishmaniasis	0.0312871	11	1.86	P28068	"HLA class II histocompatibility antigen, DM beta chain OS=Homo sapiens OX=9606 GN=HLA-DMB PE=1 SV=1"	1.765000	Up	0.004017	HLA-DMB	28.943	1.262	0.996	1.759	1.4	0.748	0.983	0.9	0.948									0.397	0.4	1.277	0.351	0.432	0.413	0.718	1.297										1.032	0.883	1.48	0.996	1.685
hsa05140 Leishmaniasis	0.0312871	11	1.86	Q15080	Neutrophil cytosol factor 4 OS=Homo sapiens OX=9606 GN=NCF4 PE=1 SV=2	1.606000	Up	0.018459	NCF4	39.031	1.151	1.006	1.578	1.359	0.878	1.362	1.034	0.988	1.01	0.834	1.3	1.582	0.646	0.904	0.758	1.396	0.679	0.732	1.402	0.537	0.623	0.488	0.944	0.804	0.668	0.886	0.699	0.648	0.854	1.024	0.373	0.594	0.912	1.299	0.689	1.527	1.07	1.573	0.458
hsa05140 Leishmaniasis	0.0312871	11	1.86	P01920	"HLA class II histocompatibility antigen, DQ beta 1 chain OS=Homo sapiens OX=9606 GN=HLA-DQB1 PE=1 SV=2"	2.045000	Up	0.010178	HLA-DQB1	29.991	1.01	0.501	1.726	0.864	0.6	0.349	0.756	1.947	0.665	0.776	5.453	2.123	0.599	1.231	0.728	0.871	0.564	0.654	1.592	0.396	0.432	0.25	0.726	1.576	0.46	1.053	1.159	1.065	0.898	1.09	0.55	0.507	0.972	0.903	0.837	1.593	0.425	0.838	0.561
hsa05140 Leishmaniasis	0.0312871	11	1.86	P11215	Integrin alpha-M OS=Homo sapiens OX=9606 GN=ITGAM PE=1 SV=2	2.319000	Up	0.004677	ITGAM	127.18	1.284	0.915	1.296	0.994	0.695	0.958	1.003	0.813	0.924	0.798	1.254	2.383	0.548	0.927	0.812	1.764	0.71	0.705	1.278	0.326	0.413	0.435	0.6	0.503	0.527	0.712	0.451	0.554	0.572	0.66	0.309	0.419	0.941	1.39	0.547	1.088	0.638	1.343	0.472
hsa05140 Leishmaniasis	0.0312871	11	1.86	P08637	Low affinity immunoglobulin gamma Fc region receptor III-A OS=Homo sapiens OX=9606 GN=FCGR3A PE=1 SV=2	1.917000	Up	0.021897	FCGR3A	29.089	1.208	1.322	2.144	2.393	1.079	2.504	1.395	1.345	1.257	1.154	2.034	1.413	0.984	1.086	1.252	2.295	0.543	0.618	1.332	0.524	0.563	0.589	0.687	0.662	0.637	0.712	0.587	0.58	0.751	0.759	0.616	0.623	1.059	1.085	0.346	0.65	0.578	1.222	0.553
hsa05140 Leishmaniasis	0.0312871	11	1.86	P05107	Integrin beta-2 OS=Homo sapiens OX=9606 GN=ITGB2 PE=1 SV=2	2.381000	Up	0.000381	ITGB2	84.781	1.375	1.185	1.403	1.472	0.979	1.653	1.311	1.125	1.018	0.768	1.264	1.706	0.872	1.091	1.316	2.276	0.712	0.666	1.35	0.4	0.431	0.466	0.638	0.641	0.386	0.679	0.438	0.407	0.756	0.829	0.615	0.612	1.182	1.39	0.686	1.582	0.816	1.397	0.646
hsa05213 Endometrial cancer	0.841249	2	0.63	P00533	Epidermal growth factor receptor OS=Homo sapiens OX=9606 GN=EGFR PE=1 SV=2	1.531000	Up	0.000056	EGFR	134.28	2.098	1.239	0.707	1.54	1.71	1.366	1.624	1.29	1.393	1.283	0.822	1.169	1.319	0.995	1.61	1.181	0.842	0.819	0.682	0.812	0.902	0.928	0.91	0.878	0.845	1.138	0.849	0.755	0.951	1.024	0.654	0.699	1	1.13	0.936	1.149	1.313	1.19	0.722
hsa05213 Endometrial cancer	0.841249	2	0.63	Q92466	DNA damage-binding protein 2 OS=Homo sapiens OX=9606 GN=DDB2 PE=1 SV=1	3.189000	Up	0.000015	DDB2	47.863	2.015	1.535	0.451	1.793	1.755	1.39	1.341	2.004	1.633	1.686	1.109	0.941	1.707	1.306	1.784	0.709	0.519	0.369	0.479	0.62	0.591	0.633	0.623	0.545	0.497	0.89	0.616	0.556	0.759	1.059	0.549	0.488	1.339	0.743	0.95	1.59	1.158	1.713	0.327
hsa04810 Regulation of actin cytoskeleton	0.0101908	20	1.73	P26012	Integrin beta-8 OS=Homo sapiens OX=9606 GN=ITGB8 PE=1 SV=1	2.014000	Up	0.000536	ITGB8	85.631									1.801	1.139	2.095	1.214	2.971	1.49	2.4	1.238									0.705	0.736	0.422	0.661	2.533	1.347	0.41	0.535	1.188	0.822	1.259	1.13	1.463	1.977	0.481
hsa04810 Regulation of actin cytoskeleton	0.0101908	20	1.73	P55160	Nck-associated protein 1-like OS=Homo sapiens OX=9606 GN=NCKAP1L PE=1 SV=3	1.700000	Up	0.009104	NCKAP1L	128.15	1.215	1.214	1.385	1.702	1.245	1.546	1.142	1.101	1.031	0.875	1.356	0.765	0.928	1.191	1.218	1.485	0.814	0.821	1.314	0.604	0.665	0.667	0.899	0.758	0.502	0.819	0.597	0.555	0.831	1.076	0.648	0.636	0.978	1.245	0.725	1.408	0.946	1.582	0.704
hsa04810 Regulation of actin cytoskeleton	0.0101908	20	1.73	P09038	Fibroblast growth factor 2 OS=Homo sapiens OX=9606 GN=FGF2 PE=1 SV=3	1.839000	Up	0.009956	FGF2	30.77	2.845	1.593	1.395	1.261	1.621	1.403	1.342	1.268	1.166	2.511	0.96	1.911	1.182	1.116	1.28	0.829	1.108	1.08	0.913	0.693	0.816	0.78	0.907	0.788	0.993	0.937	0.683	0.747	0.968	0.91	0.538	0.601	1.31	1.556	0.779	0.679	0.773	1.029	0.605
hsa04810 Regulation of actin cytoskeleton	0.0101908	20	1.73	P18084	Integrin beta-5 OS=Homo sapiens OX=9606 GN=ITGB5 PE=1 SV=1	1.831000	Up	0.004185	ITGB5	88.053				1.437	1.139	1.832	1.349	0.667	1.079	1.025	1.251	1.449								1.135	0.997	1.005	0.775	1.055	0.545	0.656	0.532	0.587						1.065	0.693	1.029	1.033	1.491
hsa04810 Regulation of actin cytoskeleton	0.0101908	20	1.73	P16144	Integrin beta-4 OS=Homo sapiens OX=9606 GN=ITGB4 PE=1 SV=5	2.030000	Up	0.000178	ITGB4	202.16	0.848	1.156	0.802	0.864	1.499	1.105	1.199	0.835	1.547	2.008	0.88	0.851	1.084	0.972	1.153	1.464	0.455	0.547	0.822	0.726	0.884	0.593	0.771	0.693	0.784	1.327	0.731	0.7	1.045	0.988	0.597	0.658	1.311	1.289	1.503	2.177	1.664	1.23	0.939
hsa04810 Regulation of actin cytoskeleton	0.0101908	20	1.73	P15498	Proto-oncogene vav OS=Homo sapiens OX=9606 GN=VAV1 PE=1 SV=4	1.730000	Up	0.003337	VAV1	98.313	1.54	1.478	1.645	1.555	1.007	1.369	1.172	0.962	1.152	1.082	1.332	0.854	0.945	1.214	1.435	1.831	0.544	0.846	1.286	0.559	0.595	0.625	0.78	0.749	0.615	0.763	0.531	0.489	0.803	0.997	0.601	0.627	0.964	0.97	0.654	1.017	0.689	1.49	0.62
hsa04810 Regulation of actin cytoskeleton	0.0101908	20	1.73	P62328	Thymosin beta-4 OS=Homo sapiens OX=9606 GN=TMSB4X PE=1 SV=2	1.847000	Up	0.007376	TMSB4X	5.0526	1.062	1.557	1.735	1.087	0.389	0.662	0.843	1.18	0.813	1.143	1.714	1.698	0.399	0.785	0.531	0.528	1.171	1.238	1.104	0.575	0.705	0.66	1.558	1.946	1.832	0.472	0.787	0.678	1.311	0.668	0.655	0.653	1.238	1.75	0.886	0.8	0.674	1.373	0.451
hsa04810 Regulation of actin cytoskeleton	0.0101908	20	1.73	P11215	Integrin alpha-M OS=Homo sapiens OX=9606 GN=ITGAM PE=1 SV=2	2.319000	Up	0.004677	ITGAM	127.18	1.284	0.915	1.296	0.994	0.695	0.958	1.003	0.813	0.924	0.798	1.254	2.383	0.548	0.927	0.812	1.764	0.71	0.705	1.278	0.326	0.413	0.435	0.6	0.503	0.527	0.712	0.451	0.554	0.572	0.66	0.309	0.419	0.941	1.39	0.547	1.088	0.638	1.343	0.472
hsa04810 Regulation of actin cytoskeleton	0.0101908	20	1.73	P63261	"Actin, cytoplasmic 2 OS=Homo sapiens OX=9606 GN=ACTG1 PE=1 SV=1"	1.864000	Up	0.000225	ACTG1	41.792	1.788	2.635	3.176	0.733	0.893	1.087	1.201	0.736	0.698	0.888	0.846	1.351	0.837	0.807	0.859	0.452	1.475	1.883	1.668	0.748	0.965	0.795	0.902	0.807	1.522	0.57	0.931	1.214	0.831	0.855	1.152	0.97	0.977	1.28	1.343	0.878	0.852	0.816	0.498
hsa04810 Regulation of actin cytoskeleton	0.0101908	20	1.73	O15143	Actin-related protein 2/3 complex subunit 1B OS=Homo sapiens OX=9606 GN=ARPC1B PE=1 SV=3	1.630000	Up	0.000020	ARPC1B	40.949	1.295	1.395	1.48	1.311	1.237	1.404	1.269	1.138	1.351	1.133	1.371	1.088	1.105	1.132	1.218	1.464	0.657	0.689	1.24	0.788	0.761	0.726	0.911	0.877	0.663	0.772	0.736	0.698	1.002	1.011	0.809	0.888	1.18	1.241	0.953	1.209	0.967	1.226	0.836
hsa04810 Regulation of actin cytoskeleton	0.0101908	20	1.73	P05107	Integrin beta-2 OS=Homo sapiens OX=9606 GN=ITGB2 PE=1 SV=2	2.381000	Up	0.000381	ITGB2	84.781	1.375	1.185	1.403	1.472	0.979	1.653	1.311	1.125	1.018	0.768	1.264	1.706	0.872	1.091	1.316	2.276	0.712	0.666	1.35	0.4	0.431	0.466	0.638	0.641	0.386	0.679	0.438	0.407	0.756	0.829	0.615	0.612	1.182	1.39	0.686	1.582	0.816	1.397	0.646
hsa04810 Regulation of actin cytoskeleton	0.0101908	20	1.73	P07737	Profilin-1 OS=Homo sapiens OX=9606 GN=PFN1 PE=1 SV=2	1.583000	Up	0.000001	PFN1	15.054	1.337	1.178	1.195	1.046	1.218	0.963	1.125	0.953	1.195	1.267	1.258	1.259	1.047	1.069	1.124	1.346	0.79	0.769	1.212	0.71	0.817	0.798	0.996	1.013	1.009	0.711	0.791	0.84	1.121	0.953	0.799	0.803	1.135	0.984	1.181	1.109	1.074	1.125	0.669
hsa04810 Regulation of actin cytoskeleton	0.0101908	20	1.73	P20702	Integrin alpha-X OS=Homo sapiens OX=9606 GN=ITGAX PE=1 SV=3	2.036000	Up	0.007099	ITGAX	127.83	1.195	0.847	0.974	1.439	1.141	1.607	0.969	1.779	1.172	0.74	1.488	1.357					0.737	0.687	1.053	0.567	0.442	0.482	0.81	0.651	0.649	0.741	0.505	0.557						1.385	0.936	2.058	1.234	1.552
hsa04810 Regulation of actin cytoskeleton	0.0101908	20	1.73	P04085	Platelet-derived growth factor subunit A OS=Homo sapiens OX=9606 GN=PDGFA PE=1 SV=1	3.038000	Up	0.030256	PDGFA	24.043																																		1.001	3.444	3.418	1.39	0.966
hsa04810 Regulation of actin cytoskeleton	0.0101908	20	1.73	P60709	"Actin, cytoplasmic 1 OS=Homo sapiens OX=9606 GN=ACTB PE=1 SV=1"	1.564000	Up	0.000241	ACTB	41.736	1.678	2.529	2.23	0.969	0.729	0.89	0.889	0.907	0.798	0.867	1.01	1.044	0.709	0.827	0.846	0.765	1.478	1.737	1.188	0.818	0.827	0.892	0.926	0.872	0.812	0.578	0.704	0.762	0.914	1.053	0.904	0.861	0.988	1.316	0.821	1.138	1.008	1.001	0.601
hsa04810 Regulation of actin cytoskeleton	0.0101908	20	1.73	P00533	Epidermal growth factor receptor OS=Homo sapiens OX=9606 GN=EGFR PE=1 SV=2	1.531000	Up	0.000056	EGFR	134.28	2.098	1.239	0.707	1.54	1.71	1.366	1.624	1.29	1.393	1.283	0.822	1.169	1.319	0.995	1.61	1.181	0.842	0.819	0.682	0.812	0.902	0.928	0.91	0.878	0.845	1.138	0.849	0.755	0.951	1.024	0.654	0.699	1	1.13	0.936	1.149	1.313	1.19	0.722
hsa04810 Regulation of actin cytoskeleton	0.0101908	20	1.73	P26006	Integrin alpha-3 OS=Homo sapiens OX=9606 GN=ITGA3 PE=1 SV=5	1.627000	Up	0.003140	ITGA3	116.61	1.241	1.675	1.118	1.451	1.54	1.094	1.743	1.339	2.186	1.455	0.956	1.129	1.196	1.2	1.822	1.403	0.554	0.573	1.057	0.673	0.748	0.67	0.768	0.817	0.688	0.81	0.636	0.724	0.95	1.057	0.685	0.804	0.948	1.139	1.736	1.342	1.023	0.838	0.893
hsa04810 Regulation of actin cytoskeleton	0.0101908	20	1.73	Q9Y6U3	Adseverin OS=Homo sapiens OX=9606 GN=SCIN PE=1 SV=4	2.190000	Up	0.001616	SCIN	80.488	1.185	1.069	0.885	1.272	0.876	1.066	0.762	1.077	1.143	1.77	1.126	0.605	1.209	0.835	2.18	0.963	0.876	0.894	0.851	0.918	0.699	0.774	0.593	0.696	0.851	0.638	0.975	0.689	0.946	0.609	0.671	0.832	1.864	1.037	1.204	1.908	2.36	1.025	0.871
hsa04810 Regulation of actin cytoskeleton	0.0101908	20	1.73	Q8TE77	Protein phosphatase Slingshot homolog 3 OS=Homo sapiens OX=9606 GN=SSH3 PE=1 SV=2	1.673000	Up	0.000001	SSH3	72.995	1.123	1.199	0.912	0.978	1.185	1.004	1.188	1.335	1.189	1.012	1.398	1.002	1.209	1.046	1.277	1.22	0.785	0.746	0.899	0.874	0.96	0.897	1.01	0.885	1.166	3.061	0.947	0.872	0.908	0.875	0.722	0.668	1.379	1.14	1.485	1.322	1.335	1.261	0.836
hsa04810 Regulation of actin cytoskeleton	0.0101908	20	1.73	P20701	Integrin alpha-L OS=Homo sapiens OX=9606 GN=ITGAL PE=1 SV=3	1.986000	Up	0.000344	ITGAL	128.77				0.928	0.861	0.794	0.722	0.86												0.73	0.805	0.873	1.082	0.886										1.02	0.917	1.343	0.949	1.393
hsa04550 Signaling pathways regulating pluripotency of stem cells	0.657725	4	0.9	P23458	Tyrosine-protein kinase JAK1 OS=Homo sapiens OX=9606 GN=JAK1 PE=1 SV=2	1.676000	Up	0.000337	JAK1	133.28				0.949	1.11	0.883	1.081	1.245					0.881	0.942	1.262	1.185				0.869	1.12	0.671	0.715	0.809					0.8	1.063	0.585	0.736	1.375	1.369	1.989	1.568	1.644	1.419	0.882
hsa04550 Signaling pathways regulating pluripotency of stem cells	0.657725	4	0.9	Q99717	Mothers against decapentaplegic homolog 5 OS=Homo sapiens OX=9606 GN=SMAD5 PE=1 SV=1	1.575000	Up	0.001836	SMAD5	52.258	1.485	1.269	1.291						1.228	1.607	0.928	1.429					1.085	0.734	1.017						0.848	1.114	0.988	0.981						1.407	1.314	0.955	1.219	1.461
hsa04550 Signaling pathways regulating pluripotency of stem cells	0.657725	4	0.9	P09038	Fibroblast growth factor 2 OS=Homo sapiens OX=9606 GN=FGF2 PE=1 SV=3	1.839000	Up	0.009956	FGF2	30.77	2.845	1.593	1.395	1.261	1.621	1.403	1.342	1.268	1.166	2.511	0.96	1.911	1.182	1.116	1.28	0.829	1.108	1.08	0.913	0.693	0.816	0.78	0.907	0.788	0.993	0.937	0.683	0.747	0.968	0.91	0.538	0.601	1.31	1.556	0.779	0.679	0.773	1.029	0.605
hsa04550 Signaling pathways regulating pluripotency of stem cells	0.657725	4	0.9	O14641	Segment polarity protein dishevelled homolog DVL-2 OS=Homo sapiens OX=9606 GN=DVL2 PE=1 SV=1	1.546000	Up	0.001782	DVL2	78.947				1.088	1.221	0.903	1.128	0.836												0.964	1.104	0.896	0.951	1.04										0.85	1.144	1.329	1.362	1.289
hsa04024 cAMP signaling pathway	0.999443	1	0.14	P15498	Proto-oncogene vav OS=Homo sapiens OX=9606 GN=VAV1 PE=1 SV=4	1.730000	Up	0.003337	VAV1	98.313	1.54	1.478	1.645	1.555	1.007	1.369	1.172	0.962	1.152	1.082	1.332	0.854	0.945	1.214	1.435	1.831	0.544	0.846	1.286	0.559	0.595	0.625	0.78	0.749	0.615	0.763	0.531	0.489	0.803	0.997	0.601	0.627	0.964	0.97	0.654	1.017	0.689	1.49	0.62
hsa04912 GnRH signaling pathway	0.869254	3	0.63	P00533	Epidermal growth factor receptor OS=Homo sapiens OX=9606 GN=EGFR PE=1 SV=2	1.531000	Up	0.000056	EGFR	134.28	2.098	1.239	0.707	1.54	1.71	1.366	1.624	1.29	1.393	1.283	0.822	1.169	1.319	0.995	1.61	1.181	0.842	0.819	0.682	0.812	0.902	0.928	0.91	0.878	0.845	1.138	0.849	0.755	0.951	1.024	0.654	0.699	1	1.13	0.936	1.149	1.313	1.19	0.722
hsa04912 GnRH signaling pathway	0.869254	3	0.63	Q14573	"Inositol 1,4,5-trisphosphate receptor type 3 OS=Homo sapiens OX=9606 GN=ITPR3 PE=1 SV=2"	2.506000	Up	0.002857	ITPR3	304.1	0.706	0.803	1.093	0.868	0.953	1.221	0.99	1.007	1.082	1.125	0.86	0.908	1.13	1.037	0.996	1.119	1.073	1.027	1.212	0.618	0.776	0.762	0.736	0.806	0.592	0.637	0.744	0.605	1.013	0.867	0.685	0.657	0.936	1.23	2.039	2.713	1.432	1.376	0.703
hsa04912 GnRH signaling pathway	0.869254	3	0.63	P52564	Dual specificity mitogen-activated protein kinase kinase 6 OS=Homo sapiens OX=9606 GN=MAP2K6 PE=1 SV=1	1.509000	Up	0.000280	MAP2K6	37.492	1.346	1.251	1.102						2.071	2.112	0.906	1.159	1.135	1.116	1.689	0.945	1.039	0.944	0.956						0.985	1.039	0.953	0.846	1.038	1.079	0.9	1.335	1.1	1.4	1.012	1.242	1.244	1.004	0.681
hsa00640 Propanoate metabolism	0.94407	1	0.36	Q9NR19	"Acetyl-coenzyme A synthetase, cytoplasmic OS=Homo sapiens OX=9606 GN=ACSS2 PE=1 SV=1"	1.543000	Up	0.029523	ACSS2	78.579	1.412	1.59	0.77	1.1	1.938	0.864	1.121	2.005	1.26	1.759	0.875	1.672	1.718	0.991	2.102	0.854	0.731	0.731	0.759	0.667	0.668	0.639	0.628	0.619	0.617	0.955	0.69	0.774	1.036	0.896	0.776	0.607	1.391	1.474	0.828	0.66	0.684	1.032	0.798
hsa00010 Glycolysis / Gluconeogenesis	0.209543	7	1.44	P43353	Aldehyde dehydrogenase family 3 member B1 OS=Homo sapiens OX=9606 GN=ALDH3B1 PE=1 SV=1	1.918000	Up	0.006122	ALDH3B1	51.839	1.504	1.763	1.009	2.092	2.004	2.004	2.524	1.515	1.895	1.85	0.916	0.928	1.376	1.53	1.54	1.133	0.483	0.535	0.908	0.557	0.399	0.41	0.524	0.791	0.531	0.519	0.461	0.622	0.88	1.137	0.48	0.434	0.8	1.098	0.686	1.502	0.798	1.328	0.587
hsa00010 Glycolysis / Gluconeogenesis	0.209543	7	1.44	P09104	Gamma-enolase OS=Homo sapiens OX=9606 GN=ENO2 PE=1 SV=3	1.669000	Up	0.001605	ENO2	47.268	1.57	1.955	0.621	1.228	1.346	1.481	1.734	1.262	1.407	1.307	2.106	1.532	1.384	1.184	1.245	1.222	0.476	0.502	0.55	0.793	0.799	0.814	0.648	0.821	0.68	0.54	0.549	0.502	1.052	1.024	0.792	0.831	0.831	1	0.987	1.076	0.822	0.668	0.838
hsa00010 Glycolysis / Gluconeogenesis	0.209543	7	1.44	P04075	Fructose-bisphosphate aldolase A OS=Homo sapiens OX=9606 GN=ALDOA PE=1 SV=2	1.703000	Up	0.004076	ALDOA	39.42	1.229	1.003	1.482	1.006	0.984	1.139	1.011	1.193	1.252	1.261	1.604	1.547	1.389	1.152	0.964	1.102	0.771	0.807	1.459	0.784	0.858	0.698	0.802	0.669	0.768	0.773	0.751	0.724	1.031	0.873	0.639	0.712	1.373	1.448	0.795	1.119	1.045	0.855	0.661
hsa00010 Glycolysis / Gluconeogenesis	0.209543	7	1.44	Q9NR19	"Acetyl-coenzyme A synthetase, cytoplasmic OS=Homo sapiens OX=9606 GN=ACSS2 PE=1 SV=1"	1.543000	Up	0.029523	ACSS2	78.579	1.412	1.59	0.77	1.1	1.938	0.864	1.121	2.005	1.26	1.759	0.875	1.672	1.718	0.991	2.102	0.854	0.731	0.731	0.759	0.667	0.668	0.639	0.628	0.619	0.617	0.955	0.69	0.774	1.036	0.896	0.776	0.607	1.391	1.474	0.828	0.66	0.684	1.032	0.798
hsa00010 Glycolysis / Gluconeogenesis	0.209543	7	1.44	P52790	Hexokinase-3 OS=Homo sapiens OX=9606 GN=HK3 PE=1 SV=2	2.293000	Up	0.007718	HK3	99.024	1.141	1.037	1.232	1.865	0.956	1.767	1.31	0.915	1.325	1.494	1.39	1.36	1.016	1.519	0.949	1.986	0.691	0.855	1.207	0.517	0.498	0.436	0.733	0.666	0.618	1.016	0.757	0.693	0.812	0.973	0.605	0.81	1.077	1.066	0.439	1.21	0.659	1.577	0.722
hsa00010 Glycolysis / Gluconeogenesis	0.209543	7	1.44	Q01813	"ATP-dependent 6-phosphofructokinase, platelet type OS=Homo sapiens OX=9606 GN=PFKP PE=1 SV=2"	1.773000	Up	0.000816	PFKP	85.595	1.503	1.368	1.017	1.28	1.638	1.196	1.982	1.531	1.22	0.848	2.908	1.339	1.85	1.278	1.286	1.185	0.58	0.606	0.946	0.618	0.63	0.58	0.639	0.683	0.647	0.703	0.633	0.645	1.178	0.949	0.643	0.682	1.191	1.637	1.07	1.155	1.032	0.976	0.637
hsa00010 Glycolysis / Gluconeogenesis	0.209543	7	1.44	P14618	Pyruvate kinase PKM OS=Homo sapiens OX=9606 GN=PKM PE=1 SV=4	1.616000	Up	0.000043	PKM	57.936	1.005	0.913	1.351	0.989	1.002	1.412	1.125	1.443	1.027	1.173	2.025	0.972	1.13	0.92	0.998	0.922	0.772	0.821	1.359	0.828	1.052	0.763	0.807	0.684	0.737	0.639	0.824	0.658	0.825	0.771	0.617	0.74	1.197	1.14	1.123	1.174	0.946	0.84	0.63
hsa02010 ABC transporters	0.640452	2	0.94	Q03519	Antigen peptide transporter 2 OS=Homo sapiens OX=9606 GN=TAP2 PE=1 SV=1	2.027000	Up	0.000316	TAP2	75.663	0.954	1.12	1.507	1.113	1.07	1.284	1.256	1.178	0.886	0.939	1.21	1.026	0.984	1.167	1.093	1.925	0.804	0.753	1.299	0.718	0.753	0.718	0.922	0.774	0.591	0.805	0.895	0.703	1.128	0.978	0.768	0.774	1.119	0.861	0.949	1.539	1.317	1.642	0.708
hsa02010 ABC transporters	0.640452	2	0.94	Q03518	Antigen peptide transporter 1 OS=Homo sapiens OX=9606 GN=TAP1 PE=1 SV=2	1.729000	Up	0.000181	TAP1	87.217	1.072	1.299	2.02	1.023	0.842	1.092	0.938	1.096	0.913	0.969	1.402	0.96	1.022	1.131	1.302	2.086	0.701	0.734	1.726	0.752	0.706	0.719	0.811	0.841	0.748	0.976	1.011	0.797	1.036	0.95	0.689	0.853	1.142	0.866	0.881	1.38	0.945	1.353	0.709
hsa04217 Necroptosis	4.74696e-05	21	2.52	Q9UKK3	Protein mono-ADP-ribosyltransferase PARP4 OS=Homo sapiens OX=9606 GN=PARP4 PE=1 SV=3	1.718000	Up	0.008020	PARP4	192.59	1.158	1.282	1.417	1.102	1.096	1.261	1.213	1.4	1.093	1.074	1.242	1.462	1.164	1.062	1.121	1.125	0.798	0.882	1.298	0.733	0.666	0.779	0.787	0.821	0.813	0.865	0.762	0.849	0.919	1.048	0.892	0.874	1.586	1.77	0.861	1.602	1.116	1.051	0.835
hsa04217 Necroptosis	4.74696e-05	21	2.52	P16104	Histone H2AX OS=Homo sapiens OX=9606 GN=H2AFX PE=1 SV=2	1.830000	Up	0.006461	H2AFX	15.144	2.065	1.329	0.798	0.88	1.267	1.6	1.531	1.183	1.026	1.192	1.072	1.226	1.627	1.34	1.534	0.805	1.016	0.676	1.038	1.006	1.106	0.768	1.677	1.168	0.817	0.404	0.766	0.678	2.052	1.137	0.776	0.655	0.754	1.21	0.873	0.546	1.051	1.169	0.368
hsa04217 Necroptosis	4.74696e-05	21	2.52	P07384	Calpain-1 catalytic subunit OS=Homo sapiens OX=9606 GN=CAPN1 PE=1 SV=1	1.722000	Up	0.000096	CAPN1	81.889	1.307	1.127	0.882	1.086	1.333	0.978	1.201	1.105	1.091	1.063	1.147	0.835	1.305	1.043	1.283	0.783	0.861	0.866	0.905	0.79	0.983	0.868	0.987	0.891	0.896	0.915	0.976	0.807	1.07	0.93	0.827	0.857	1.271	1.045	1.371	1.871	1.248	1.329	0.819
hsa04217 Necroptosis	4.74696e-05	21	2.52	Q9H444	Charged multivesicular body protein 4b OS=Homo sapiens OX=9606 GN=CHMP4B PE=1 SV=1	1.515000	Up	0.000002	CHMP4B	24.95	1.08	1.202	1.009	1.062	1.283	0.93	1.147	1.596	1.184	1.202	0.97	1.502	1.055	1.057	1.325	1.473	0.759	0.802	0.974	0.922	0.967	0.87	0.94	0.904	0.761	0.633	0.7	0.635	0.98	0.953	0.701	0.774	1.224	1.214	1.002	1.203	1.024	1.064	0.759
hsa04217 Necroptosis	4.74696e-05	21	2.52	P09429	High mobility group protein B1 OS=Homo sapiens OX=9606 GN=HMGB1 PE=1 SV=3	1.526000	Up	0.000544	HMGB1	24.893	1.161	1.25	1.148	0.716	0.973	1.054	0.908	0.857	1.011	0.974	0.731	1.148	0.791	0.792	1.042	0.775	1.41	0.896	1.02	1.026	0.884	1.073	1.379	0.862	0.574	0.604	0.964	0.59	0.782	0.969	1.335	0.906	1.215	1.623	1.717	1.321	1.379	1.326	1.019
hsa04217 Necroptosis	4.74696e-05	21	2.52	P06737	"Glycogen phosphorylase, liver form OS=Homo sapiens OX=9606 GN=PYGL PE=1 SV=4"	1.537000	Up	0.001197	PYGL	97.147	0.961	1.29	0.973	1.695	1.157	1.146	1.279	1.133	1.524	1.701	2.445	1.057	0.822	0.92	1.216	1.147	0.622	0.704	0.958	0.682	0.647	0.609	0.753	0.747	0.547	0.776	0.634	0.706	0.627	0.851	0.589	0.526	1.39	0.937	0.778	1.076	0.984	1.041	0.83
hsa04217 Necroptosis	4.74696e-05	21	2.52	P10415	Apoptosis regulator Bcl-2 OS=Homo sapiens OX=9606 GN=BCL2 PE=1 SV=2	1.605000	Up	0.001498	BCL2	26.266	1.507	0.999	0.441	0.684	1.79	1.021	1.203	0.979	0.686	1.018	0.989	3.809	1.513	1.016	0.998	0.842	0.544	0.575	0.536	0.753	0.688	0.748	0.867	1.133	1.261	1.032	0.841	0.967	1.638	1.101	0.68	0.799	1.347	1.261	1.234	0.817	1.223	1.065	0.969
hsa04217 Necroptosis	4.74696e-05	21	2.52	P29466	Caspase-1 OS=Homo sapiens OX=9606 GN=CASP1 PE=1 SV=1	1.611000	Up	0.013416	CASP1	45.158	1.443	1.211	1.245	0.994	1.057	1.292	0.987	1.105	1.81	1.978	1.84	0.866	0.908	1.025	0.983	1.459	0.69	0.995	1.277	1.008	0.881	1.34	1.24	1.164	0.58	0.528	0.477	0.325	1.02	0.996	1.033	1.053	1.09	0.705	0.738	1.084	0.607	0.768	0.906
hsa04217 Necroptosis	4.74696e-05	21	2.52	O75367	Core histone macro-H2A.1 OS=Homo sapiens OX=9606 GN=H2AFY PE=1 SV=4	1.593000	Up	0.001343	H2AFY	39.617	1.458	1.057	0.97	0.893	1.521	1.215	1.251	1.422	1.492	1.021	0.683	1.023	1.309	1.143	1.226	0.941	0.966	0.697	0.972	0.847	0.91	0.89	1.105	0.736	0.533	0.553	0.706	0.506	1.157	1.013	0.926	0.82	0.976	1.156	1.616	1.062	1.399	1.158	0.685
hsa04217 Necroptosis	4.74696e-05	21	2.52	P04839	Cytochrome b-245 heavy chain OS=Homo sapiens OX=9606 GN=CYBB PE=1 SV=2	2.091000	Up	0.001920	CYBB	65.335	1.328	1.047	1.705	1.617	0.896	1.508	1.326	0.992	1.234	0.849	2.139	1.716	0.757	1.296	1.349	2.242	0.838	0.797	1.309	0.483	0.604	0.512	0.699	0.682	0.491	0.583	0.66	0.803	0.768	0.988	0.436	0.607	1.256	1.1	0.593	1.122	0.907	1.468	0.754
hsa04217 Necroptosis	4.74696e-05	21	2.52	Q71UI9	Histone H2A.V OS=Homo sapiens OX=9606 GN=H2AFV PE=1 SV=3	1.840000	Up	0.000218	H2AFV	13.509	1.742	1.461	0.976	0.869	1.38	1.168	0.958	0.916	0.882	0.986	0.84	2.219	1.025	1.094	1.074	0.496	1.229	0.815	0.976	0.862	1.006	0.995	1.278	1.257	1.018	0.368	0.731	0.374	1.313	0.971	0.768	0.715	1.186	1.694	1.635	1.459	1.403	1.08	0.518
hsa04217 Necroptosis	4.74696e-05	21	2.52	P11216	"Glycogen phosphorylase, brain form OS=Homo sapiens OX=9606 GN=PYGB PE=1 SV=5"	1.704000	Up	0.000001	PYGB	96.695	1.061	1.277	0.833	1.153	1.563	0.736	1.337	1.652	1.544	1.648	1.472	1.249	0.947	1.039	1.282	0.864	0.812	0.798	0.857	0.787	0.746	0.737	0.744	0.758	0.726	0.761	0.754	0.803	0.847	0.943	0.784	0.775	1.356	1.282	1.305	1.155	1.349	1.11	0.903
hsa04217 Necroptosis	4.74696e-05	21	2.52	P23458	Tyrosine-protein kinase JAK1 OS=Homo sapiens OX=9606 GN=JAK1 PE=1 SV=2	1.676000	Up	0.000337	JAK1	133.28				0.949	1.11	0.883	1.081	1.245					0.881	0.942	1.262	1.185				0.869	1.12	0.671	0.715	0.809					0.8	1.063	0.585	0.736	1.375	1.369	1.989	1.568	1.644	1.419	0.882
hsa04217 Necroptosis	4.74696e-05	21	2.52	P42226	Signal transducer and activator of transcription 6 OS=Homo sapiens OX=9606 GN=STAT6 PE=1 SV=1	1.551000	Up	0.000004	STAT6	94.134	1.352	1.134	0.983	1.234	1.435	1.101	1.674	1.147	1.4	1.359	1.072	0.946	1.45	1.319	1.583	1.276	0.782	0.756	1.006	0.794	0.734	0.782	0.949	0.767	0.672	0.808	0.748	0.662	1.064	1.181	0.778	0.773	1.131	1.364	1.364	1.089	1.352	1.423	0.866
hsa04217 Necroptosis	4.74696e-05	21	2.52	P42224	Signal transducer and activator of transcription 1-alpha/beta OS=Homo sapiens OX=9606 GN=STAT1 PE=1 SV=2	1.569000	Up	0.002699	STAT1	87.334	2.318	1.942	1.399	1.168	2.287	0.84	2.212	1.014	2.317	2.187	0.836	0.853	1.728	1.242	3.09	1.863	0.565	0.556	1.386	0.53	0.541	0.548	0.602	0.59	0.452	0.613	0.62	0.498	1.206	1.104	0.668	0.662	0.799	0.666	0.732	0.506	0.627	0.546	0.633
hsa04217 Necroptosis	4.74696e-05	21	2.52	P20671	Histone H2A type 1-D OS=Homo sapiens OX=9606 GN=H2AC7 PE=1 SV=2	1.759000	Up	0.000360	H2AC7	14.107																																		0.997	0.777	0.74	0.878	0.867
hsa04217 Necroptosis	4.74696e-05	21	2.52	Q9P0M6	Core histone macro-H2A.2 OS=Homo sapiens OX=9606 GN=H2AFY2 PE=1 SV=3	1.666000	Up	0.042879	H2AFY2	40.058	1.353	1.26	1.062	1.058	1.423	1.057	1.025	1.644	1.2	1.121	0.841	1.051	1.358	1.045	1.169	1.026	0.925	0.61	0.878	0.918	1.203	0.983	1.323	0.756	0.816	0.927	1.044	0.949	1.163	0.994	0.89	0.775	1.257	1.085	2.237	0.738	1.424	0.849	0.718
hsa04217 Necroptosis	4.74696e-05	21	2.52	Q12933	TNF receptor-associated factor 2 OS=Homo sapiens OX=9606 GN=TRAF2 PE=1 SV=2	1.636000	Up	0.015384	TRAF2	55.859	0.842	0.754	0.605	0.894	0.94	0.932	0.908	0.973									0.804	0.792	0.817	1.105	1.083	0.831	0.956	0.922										1.481	0.892	1.194	1.515	1.724
hsa04217 Necroptosis	4.74696e-05	21	2.52	Q9ULZ3	Apoptosis-associated speck-like protein containing a CARD OS=Homo sapiens OX=9606 GN=PYCARD PE=1 SV=2	1.882000	Up	0.002317	PYCARD	21.627	1.38	0.906	1.255	1.481	0.984	1.171	1.241	1.155	1.317	1.051	1.452	2.188	1.208	1.188	1.533	1.695	0.449	0.54	1.65	0.603	0.616	0.56	0.903	1.206	0.619	0.619	0.473	0.486	1.014	0.845	0.626	0.662	1.201	1.386	0.832	0.779	0.791	1.155	0.521
hsa04217 Necroptosis	4.74696e-05	21	2.52	Q7L7L0	Histone H2A type 3 OS=Homo sapiens OX=9606 GN=HIST3H2A PE=1 SV=3	1.704000	Up	0.002397	HIST3H2A	14.121																																		0.759	1.194	0.845	1.049	1.01
hsa04217 Necroptosis	4.74696e-05	21	2.52	Q08752	Peptidyl-prolyl cis-trans isomerase D OS=Homo sapiens OX=9606 GN=PPID PE=1 SV=3	1.551000	Up	0.000162	PPID	40.763	0.981	1.045	1.533	1.021	0.921	1.009	0.969	1.332	0.962	1.145	0.862	1.498	1.053	0.953	0.506	1.525	0.749	0.713	1.351	0.984	0.949	1.257	0.887	0.924	0.77	0.822	0.893	0.777	0.858	0.955	0.892	0.957	1.435	1.614	1.366	1.118	1.224	1.277	1.098
hsa05230 Central carbon metabolism in cancer	0.457563	5	1.13	P00533	Epidermal growth factor receptor OS=Homo sapiens OX=9606 GN=EGFR PE=1 SV=2	1.531000	Up	0.000056	EGFR	134.28	2.098	1.239	0.707	1.54	1.71	1.366	1.624	1.29	1.393	1.283	0.822	1.169	1.319	0.995	1.61	1.181	0.842	0.819	0.682	0.812	0.902	0.928	0.91	0.878	0.845	1.138	0.849	0.755	0.951	1.024	0.654	0.699	1	1.13	0.936	1.149	1.313	1.19	0.722
hsa05230 Central carbon metabolism in cancer	0.457563	5	1.13	P52790	Hexokinase-3 OS=Homo sapiens OX=9606 GN=HK3 PE=1 SV=2	2.293000	Up	0.007718	HK3	99.024	1.141	1.037	1.232	1.865	0.956	1.767	1.31	0.915	1.325	1.494	1.39	1.36	1.016	1.519	0.949	1.986	0.691	0.855	1.207	0.517	0.498	0.436	0.733	0.666	0.618	1.016	0.757	0.693	0.812	0.973	0.605	0.81	1.077	1.066	0.439	1.21	0.659	1.577	0.722
hsa05230 Central carbon metabolism in cancer	0.457563	5	1.13	Q01813	"ATP-dependent 6-phosphofructokinase, platelet type OS=Homo sapiens OX=9606 GN=PFKP PE=1 SV=2"	1.773000	Up	0.000816	PFKP	85.595	1.503	1.368	1.017	1.28	1.638	1.196	1.982	1.531	1.22	0.848	2.908	1.339	1.85	1.278	1.286	1.185	0.58	0.606	0.946	0.618	0.63	0.58	0.639	0.683	0.647	0.703	0.633	0.645	1.178	0.949	0.643	0.682	1.191	1.637	1.07	1.155	1.032	0.976	0.637
hsa05230 Central carbon metabolism in cancer	0.457563	5	1.13	P14618	Pyruvate kinase PKM OS=Homo sapiens OX=9606 GN=PKM PE=1 SV=4	1.616000	Up	0.000043	PKM	57.936	1.005	0.913	1.351	0.989	1.002	1.412	1.125	1.443	1.027	1.173	2.025	0.972	1.13	0.92	0.998	0.922	0.772	0.821	1.359	0.828	1.052	0.763	0.807	0.684	0.737	0.639	0.824	0.658	0.825	0.771	0.617	0.74	1.197	1.14	1.123	1.174	0.946	0.84	0.63
hsa05230 Central carbon metabolism in cancer	0.457563	5	1.13	P08581	Hepatocyte growth factor receptor OS=Homo sapiens OX=9606 GN=MET PE=1 SV=4	2.304000	Up	0.000365	MET	155.54	0.979	1.038	1.058	1.09	0.952	0.714	1.109	0.9	1.357	1.59	0.991	1.059	0.985	1.33	1.242	1.527	0.762	0.704	1.012	0.666	0.786	0.794	0.727	0.548	0.599	1.011	0.664	0.613	0.938	1.015	0.708	0.69	1.731	1.038	1.068	2.186	2.035	1.608	0.986
hsa04014 Ras signaling pathway	0.964808	5	0.53	P00533	Epidermal growth factor receptor OS=Homo sapiens OX=9606 GN=EGFR PE=1 SV=2	1.531000	Up	0.000056	EGFR	134.28	2.098	1.239	0.707	1.54	1.71	1.366	1.624	1.29	1.393	1.283	0.822	1.169	1.319	0.995	1.61	1.181	0.842	0.819	0.682	0.812	0.902	0.928	0.91	0.878	0.845	1.138	0.849	0.755	0.951	1.024	0.654	0.699	1	1.13	0.936	1.149	1.313	1.19	0.722
hsa04014 Ras signaling pathway	0.964808	5	0.53	P09038	Fibroblast growth factor 2 OS=Homo sapiens OX=9606 GN=FGF2 PE=1 SV=3	1.839000	Up	0.009956	FGF2	30.77	2.845	1.593	1.395	1.261	1.621	1.403	1.342	1.268	1.166	2.511	0.96	1.911	1.182	1.116	1.28	0.829	1.108	1.08	0.913	0.693	0.816	0.78	0.907	0.788	0.993	0.937	0.683	0.747	0.968	0.91	0.538	0.601	1.31	1.556	0.779	0.679	0.773	1.029	0.605
hsa04014 Ras signaling pathway	0.964808	5	0.53	Q13043	Serine/threonine-protein kinase 4 OS=Homo sapiens OX=9606 GN=STK4 PE=1 SV=2	2.022000	Up	0.000004	STK4	55.63	1.049	1.261	1.28	1.497	1.16	1.197	1.581	1.525	1.106	1.229	1.11	1.373	1.185	1.379	1.356	1.445	0.707	0.728	1.267	0.566	0.826	0.788	0.797	0.882	0.339	0.773	0.423	0.468	0.926	1.135	0.632	0.73	1.165	1.218	0.962	1.348	0.938	1.325	0.67
hsa04014 Ras signaling pathway	0.964808	5	0.53	P04085	Platelet-derived growth factor subunit A OS=Homo sapiens OX=9606 GN=PDGFA PE=1 SV=1	3.038000	Up	0.030256	PDGFA	24.043																																		1.001	3.444	3.418	1.39	0.966
hsa04014 Ras signaling pathway	0.964808	5	0.53	P08581	Hepatocyte growth factor receptor OS=Homo sapiens OX=9606 GN=MET PE=1 SV=4	2.304000	Up	0.000365	MET	155.54	0.979	1.038	1.058	1.09	0.952	0.714	1.109	0.9	1.357	1.59	0.991	1.059	0.985	1.33	1.242	1.527	0.762	0.704	1.012	0.666	0.786	0.794	0.727	0.548	0.599	1.011	0.664	0.613	0.938	1.015	0.708	0.69	1.731	1.038	1.068	2.186	2.035	1.608	0.986
hsa05166 Human T-cell leukemia virus 1 infection	0.727053	10	0.87	P23458	Tyrosine-protein kinase JAK1 OS=Homo sapiens OX=9606 GN=JAK1 PE=1 SV=2	1.676000	Up	0.000337	JAK1	133.28				0.949	1.11	0.883	1.081	1.245					0.881	0.942	1.262	1.185				0.869	1.12	0.671	0.715	0.809					0.8	1.063	0.585	0.736	1.375	1.369	1.989	1.568	1.644	1.419	0.882
hsa05166 Human T-cell leukemia virus 1 infection	0.727053	10	0.87	P28068	"HLA class II histocompatibility antigen, DM beta chain OS=Homo sapiens OX=9606 GN=HLA-DMB PE=1 SV=1"	1.765000	Up	0.004017	HLA-DMB	28.943	1.262	0.996	1.759	1.4	0.748	0.983	0.9	0.948									0.397	0.4	1.277	0.351	0.432	0.413	0.718	1.297										1.032	0.883	1.48	0.996	1.685
hsa05166 Human T-cell leukemia virus 1 infection	0.727053	10	0.87	Q9UJX2	Cell division cycle protein 23 homolog OS=Homo sapiens OX=9606 GN=CDC23 PE=1 SV=3	1.665000	Up	0.000097	CDC23	68.833	1.834	1.028	1.3	1.24	1.509	1.072	1.222	1.122	0.987	0.955	0.928	1.06	1.323	1.064	1.249	1.178	0.863	0.82	1.677	0.91	0.937	0.997	1.019	0.986	1.631	2.097	1.114	1.754	0.943	1.002	0.836	0.856	1.42	1.17	1.288	1.013	1.57	1.554	0.922
hsa05166 Human T-cell leukemia virus 1 infection	0.727053	10	0.87	P06400	Retinoblastoma-associated protein OS=Homo sapiens OX=9606 GN=RB1 PE=1 SV=2	1.674000	Up	0.000123	RB1	106.16																																		1.246	1.504	1.282	1.659	1.365
hsa05166 Human T-cell leukemia virus 1 infection	0.727053	10	0.87	Q9Y4A5	Transformation/transcription domain-associated protein OS=Homo sapiens OX=9606 GN=TRRAP PE=1 SV=3	1.502000	Up	0.000616	TRRAP	437.6	1.355	1.328	0.903	1.061	1.165	1.022	1.282	1.002	1.157	0.889	1.079	0.898	1.321	1.073	1.084	0.87	1.088	0.714	0.77	0.809	0.81	1.02	1.052	0.847	0.666	1.158	0.824	0.689	1.099	0.958	0.76	0.882	1.24	1.034	1.247	1.28	1.434	1.428	0.629
hsa05166 Human T-cell leukemia virus 1 infection	0.727053	10	0.87	P01920	"HLA class II histocompatibility antigen, DQ beta 1 chain OS=Homo sapiens OX=9606 GN=HLA-DQB1 PE=1 SV=2"	2.045000	Up	0.010178	HLA-DQB1	29.991	1.01	0.501	1.726	0.864	0.6	0.349	0.756	1.947	0.665	0.776	5.453	2.123	0.599	1.231	0.728	0.871	0.564	0.654	1.592	0.396	0.432	0.25	0.726	1.576	0.46	1.053	1.159	1.065	0.898	1.09	0.55	0.507	0.972	0.903	0.837	1.593	0.425	0.838	0.561
hsa05166 Human T-cell leukemia virus 1 infection	0.727053	10	0.87	P01889	"HLA class I histocompatibility antigen, B alpha chain OS=Homo sapiens OX=9606 GN=HLA-B PE=1 SV=3"	1.526000	Up	0.030215	HLA-B	40.46	0.544	1.006	1.671	1.911	1.208	1.808	1.105	1.308	0.965	1.078	1.341	1.427	0.899	1.474	1.697	1.994	0.624	0.644	1.874	1.192	0.966	0.935	1.012	1.284	1.032	1.019	0.829	1.028	1.353	1.642	0.89	1.046	1.219	0.965	0.796	0.945	0.492	1.069	0.569
hsa05166 Human T-cell leukemia virus 1 infection	0.727053	10	0.87	P20701	Integrin alpha-L OS=Homo sapiens OX=9606 GN=ITGAL PE=1 SV=3	1.986000	Up	0.000344	ITGAL	128.77				0.928	0.861	0.794	0.722	0.86												0.73	0.805	0.873	1.082	0.886										1.02	0.917	1.343	0.949	1.393
hsa05166 Human T-cell leukemia virus 1 infection	0.727053	10	0.87	P05107	Integrin beta-2 OS=Homo sapiens OX=9606 GN=ITGB2 PE=1 SV=2	2.381000	Up	0.000381	ITGB2	84.781	1.375	1.185	1.403	1.472	0.979	1.653	1.311	1.125	1.018	0.768	1.264	1.706	0.872	1.091	1.316	2.276	0.712	0.666	1.35	0.4	0.431	0.466	0.638	0.641	0.386	0.679	0.438	0.407	0.756	0.829	0.615	0.612	1.182	1.39	0.686	1.582	0.816	1.397	0.646
hsa05166 Human T-cell leukemia virus 1 infection	0.727053	10	0.87	P01903	"HLA class II histocompatibility antigen, DR alpha chain OS=Homo sapiens OX=9606 GN=HLA-DRA PE=1 SV=1"	1.634000	Up	0.045102	HLA-DRA	28.607	0.894	0.891	1.222	1.013	0.794	1.327	0.783	1.091	0.707	0.586	2.126	0.915	0.583	0.82	0.744	1.05	0.734	0.683	1.127	0.948	0.874	0.782	0.935	1.375	1.346	0.845	0.851	0.824	1.072	0.804	0.791	0.86	1.111	1.108	0.694	1.632	0.81	1.876	0.901
hsa05014 Amyotrophic lateral sclerosis (ALS)	0.292182	4	1.46	P29466	Caspase-1 OS=Homo sapiens OX=9606 GN=CASP1 PE=1 SV=1	1.611000	Up	0.013416	CASP1	45.158	1.443	1.211	1.245	0.994	1.057	1.292	0.987	1.105	1.81	1.978	1.84	0.866	0.908	1.025	0.983	1.459	0.69	0.995	1.277	1.008	0.881	1.34	1.24	1.164	0.58	0.528	0.477	0.325	1.02	0.996	1.033	1.053	1.09	0.705	0.738	1.084	0.607	0.768	0.906
hsa05014 Amyotrophic lateral sclerosis (ALS)	0.292182	4	1.46	Q99683	Mitogen-activated protein kinase kinase kinase 5 OS=Homo sapiens OX=9606 GN=MAP3K5 PE=1 SV=1	1.834000	Up	0.000236	MAP3K5	154.54	1.309	1.24	1.277	1.16	0.996	0.901	1.362	0.832	0.969	1.536	0.846	0.936	1.114	1.033	1.534	1.518	1.049	0.983	1.101	0.794	0.896	0.862	0.93	0.992	0.735	0.916	0.707	0.812	0.97	1.14	0.785	0.673	1.312	0.873	1.475	1.645	0.995	1.265	0.811
hsa05014 Amyotrophic lateral sclerosis (ALS)	0.292182	4	1.46	P10415	Apoptosis regulator Bcl-2 OS=Homo sapiens OX=9606 GN=BCL2 PE=1 SV=2	1.605000	Up	0.001498	BCL2	26.266	1.507	0.999	0.441	0.684	1.79	1.021	1.203	0.979	0.686	1.018	0.989	3.809	1.513	1.016	0.998	0.842	0.544	0.575	0.536	0.753	0.688	0.748	0.867	1.133	1.261	1.032	0.841	0.967	1.638	1.101	0.68	0.799	1.347	1.261	1.234	0.817	1.223	1.065	0.969
hsa05014 Amyotrophic lateral sclerosis (ALS)	0.292182	4	1.46	P52564	Dual specificity mitogen-activated protein kinase kinase 6 OS=Homo sapiens OX=9606 GN=MAP2K6 PE=1 SV=1	1.509000	Up	0.000280	MAP2K6	37.492	1.346	1.251	1.102						2.071	2.112	0.906	1.159	1.135	1.116	1.689	0.945	1.039	0.944	0.956						0.985	1.039	0.953	0.846	1.038	1.079	0.9	1.335	1.1	1.4	1.012	1.242	1.244	1.004	0.681
hsa05332 Graft-versus-host disease	0.231667	4	1.61	P28068	"HLA class II histocompatibility antigen, DM beta chain OS=Homo sapiens OX=9606 GN=HLA-DMB PE=1 SV=1"	1.765000	Up	0.004017	HLA-DMB	28.943	1.262	0.996	1.759	1.4	0.748	0.983	0.9	0.948									0.397	0.4	1.277	0.351	0.432	0.413	0.718	1.297										1.032	0.883	1.48	0.996	1.685
hsa05332 Graft-versus-host disease	0.231667	4	1.61	P01920	"HLA class II histocompatibility antigen, DQ beta 1 chain OS=Homo sapiens OX=9606 GN=HLA-DQB1 PE=1 SV=2"	2.045000	Up	0.010178	HLA-DQB1	29.991	1.01	0.501	1.726	0.864	0.6	0.349	0.756	1.947	0.665	0.776	5.453	2.123	0.599	1.231	0.728	0.871	0.564	0.654	1.592	0.396	0.432	0.25	0.726	1.576	0.46	1.053	1.159	1.065	0.898	1.09	0.55	0.507	0.972	0.903	0.837	1.593	0.425	0.838	0.561
hsa05332 Graft-versus-host disease	0.231667	4	1.61	P01889	"HLA class I histocompatibility antigen, B alpha chain OS=Homo sapiens OX=9606 GN=HLA-B PE=1 SV=3"	1.526000	Up	0.030215	HLA-B	40.46	0.544	1.006	1.671	1.911	1.208	1.808	1.105	1.308	0.965	1.078	1.341	1.427	0.899	1.474	1.697	1.994	0.624	0.644	1.874	1.192	0.966	0.935	1.012	1.284	1.032	1.019	0.829	1.028	1.353	1.642	0.89	1.046	1.219	0.965	0.796	0.945	0.492	1.069	0.569
hsa05332 Graft-versus-host disease	0.231667	4	1.61	P01903	"HLA class II histocompatibility antigen, DR alpha chain OS=Homo sapiens OX=9606 GN=HLA-DRA PE=1 SV=1"	1.634000	Up	0.045102	HLA-DRA	28.607	0.894	0.891	1.222	1.013	0.794	1.327	0.783	1.091	0.707	0.586	2.126	0.915	0.583	0.82	0.744	1.05	0.734	0.683	1.127	0.948	0.874	0.782	0.935	1.375	1.346	0.845	0.851	0.824	1.072	0.804	0.791	0.86	1.111	1.108	0.694	1.632	0.81	1.876	0.901
hsa05416 Viral myocarditis	0.167236	8	1.48	P28068	"HLA class II histocompatibility antigen, DM beta chain OS=Homo sapiens OX=9606 GN=HLA-DMB PE=1 SV=1"	1.765000	Up	0.004017	HLA-DMB	28.943	1.262	0.996	1.759	1.4	0.748	0.983	0.9	0.948									0.397	0.4	1.277	0.351	0.432	0.413	0.718	1.297										1.032	0.883	1.48	0.996	1.685
hsa05416 Viral myocarditis	0.167236	8	1.48	P01920	"HLA class II histocompatibility antigen, DQ beta 1 chain OS=Homo sapiens OX=9606 GN=HLA-DQB1 PE=1 SV=2"	2.045000	Up	0.010178	HLA-DQB1	29.991	1.01	0.501	1.726	0.864	0.6	0.349	0.756	1.947	0.665	0.776	5.453	2.123	0.599	1.231	0.728	0.871	0.564	0.654	1.592	0.396	0.432	0.25	0.726	1.576	0.46	1.053	1.159	1.065	0.898	1.09	0.55	0.507	0.972	0.903	0.837	1.593	0.425	0.838	0.561
hsa05416 Viral myocarditis	0.167236	8	1.48	P01889	"HLA class I histocompatibility antigen, B alpha chain OS=Homo sapiens OX=9606 GN=HLA-B PE=1 SV=3"	1.526000	Up	0.030215	HLA-B	40.46	0.544	1.006	1.671	1.911	1.208	1.808	1.105	1.308	0.965	1.078	1.341	1.427	0.899	1.474	1.697	1.994	0.624	0.644	1.874	1.192	0.966	0.935	1.012	1.284	1.032	1.019	0.829	1.028	1.353	1.642	0.89	1.046	1.219	0.965	0.796	0.945	0.492	1.069	0.569
hsa05416 Viral myocarditis	0.167236	8	1.48	P63261	"Actin, cytoplasmic 2 OS=Homo sapiens OX=9606 GN=ACTG1 PE=1 SV=1"	1.864000	Up	0.000225	ACTG1	41.792	1.788	2.635	3.176	0.733	0.893	1.087	1.201	0.736	0.698	0.888	0.846	1.351	0.837	0.807	0.859	0.452	1.475	1.883	1.668	0.748	0.965	0.795	0.902	0.807	1.522	0.57	0.931	1.214	0.831	0.855	1.152	0.97	0.977	1.28	1.343	0.878	0.852	0.816	0.498
hsa05416 Viral myocarditis	0.167236	8	1.48	P20701	Integrin alpha-L OS=Homo sapiens OX=9606 GN=ITGAL PE=1 SV=3	1.986000	Up	0.000344	ITGAL	128.77				0.928	0.861	0.794	0.722	0.86												0.73	0.805	0.873	1.082	0.886										1.02	0.917	1.343	0.949	1.393
hsa05416 Viral myocarditis	0.167236	8	1.48	P60709	"Actin, cytoplasmic 1 OS=Homo sapiens OX=9606 GN=ACTB PE=1 SV=1"	1.564000	Up	0.000241	ACTB	41.736	1.678	2.529	2.23	0.969	0.729	0.89	0.889	0.907	0.798	0.867	1.01	1.044	0.709	0.827	0.846	0.765	1.478	1.737	1.188	0.818	0.827	0.892	0.926	0.872	0.812	0.578	0.704	0.762	0.914	1.053	0.904	0.861	0.988	1.316	0.821	1.138	1.008	1.001	0.601
hsa05416 Viral myocarditis	0.167236	8	1.48	P05107	Integrin beta-2 OS=Homo sapiens OX=9606 GN=ITGB2 PE=1 SV=2	2.381000	Up	0.000381	ITGB2	84.781	1.375	1.185	1.403	1.472	0.979	1.653	1.311	1.125	1.018	0.768	1.264	1.706	0.872	1.091	1.316	2.276	0.712	0.666	1.35	0.4	0.431	0.466	0.638	0.641	0.386	0.679	0.438	0.407	0.756	0.829	0.615	0.612	1.182	1.39	0.686	1.582	0.816	1.397	0.646
hsa05416 Viral myocarditis	0.167236	8	1.48	P01903	"HLA class II histocompatibility antigen, DR alpha chain OS=Homo sapiens OX=9606 GN=HLA-DRA PE=1 SV=1"	1.634000	Up	0.045102	HLA-DRA	28.607	0.894	0.891	1.222	1.013	0.794	1.327	0.783	1.091	0.707	0.586	2.126	0.915	0.583	0.82	0.744	1.05	0.734	0.683	1.127	0.948	0.874	0.782	0.935	1.375	1.346	0.845	0.851	0.824	1.072	0.804	0.791	0.86	1.111	1.108	0.694	1.632	0.81	1.876	0.901
hsa00983 Drug metabolism - other enzymes	0.842411	3	0.66	Q12882	Dihydropyrimidine dehydrogenase [NADP(+)] OS=Homo sapiens OX=9606 GN=DPYD PE=1 SV=2	1.768000	Up	0.000436	DPYD	111.4	1.023	1.016	0.988	1.345	0.734	1.125	1.159	1.015	1.419	1.012	0.98	1.113	1.108	1.379	1.053	1.396	0.868	0.868	0.947	0.868	1.007	0.899	0.84	0.872	0.718	1.258	0.866	0.831	0.928	1.081	0.774	0.973	1.098	0.939	1.353	1.918	1.325	1.166	0.847
hsa00983 Drug metabolism - other enzymes	0.842411	3	0.66	P05164	Myeloperoxidase OS=Homo sapiens OX=9606 GN=MPO PE=1 SV=1	1.978000	Up	0.021321	MPO	83.868	1.304	0.677	1.416	0.35	0.309	0.273	0.341	0.522	0.557	0.573	0.835	2.721	0.516	0.561	0.47	1.075	0.917	0.781	1.487	0.254	0.327	0.417	0.556	0.532	0.601	0.806	0.549	0.579	1.753	0.659	0.474	0.539	0.854	1.47	0.398	0.766	0.708	1.227	0.495
hsa00983 Drug metabolism - other enzymes	0.842411	3	0.66	P19971	Thymidine phosphorylase OS=Homo sapiens OX=9606 GN=TYMP PE=1 SV=2	1.879000	Up	0.000900	TYMP	49.955	1.27	0.865	1.458	1.233	0.838	1.175	0.85	1.145	1.492	0.883	1.444	1.149	1.229	1.327	1.125	1.426	0.8	0.723	1.595	0.573	0.478	0.436	0.592	0.75	0.794	0.814	0.733	0.801	1.207	0.962	0.786	0.826	0.951	1.672	0.72	1.221	0.859	1.102	0.694
hsa05310 Asthma	0.354472	4	1.33	P28068	"HLA class II histocompatibility antigen, DM beta chain OS=Homo sapiens OX=9606 GN=HLA-DMB PE=1 SV=1"	1.765000	Up	0.004017	HLA-DMB	28.943	1.262	0.996	1.759	1.4	0.748	0.983	0.9	0.948									0.397	0.4	1.277	0.351	0.432	0.413	0.718	1.297										1.032	0.883	1.48	0.996	1.685
hsa05310 Asthma	0.354472	4	1.33	P30273	High affinity immunoglobulin epsilon receptor subunit gamma OS=Homo sapiens OX=9606 GN=FCER1G PE=1 SV=1	2.096000	Up	0.005475	FCER1G	9.6674	1.525	1.518	1.719	2.224	0.772	2.62	1.247	0.695	1.643	1.175	2.319	0.926	0.869	1.255	1.872	2.822	0.551	0.506	1.439	0.189	0.191	0.171	0.321	0.334	0.275	0.241	0.325	0.198	0.607	0.567	0.323	0.54	0.794	0.74	0.338	0.488	0.397	1.028	0.316
hsa05310 Asthma	0.354472	4	1.33	P01920	"HLA class II histocompatibility antigen, DQ beta 1 chain OS=Homo sapiens OX=9606 GN=HLA-DQB1 PE=1 SV=2"	2.045000	Up	0.010178	HLA-DQB1	29.991	1.01	0.501	1.726	0.864	0.6	0.349	0.756	1.947	0.665	0.776	5.453	2.123	0.599	1.231	0.728	0.871	0.564	0.654	1.592	0.396	0.432	0.25	0.726	1.576	0.46	1.053	1.159	1.065	0.898	1.09	0.55	0.507	0.972	0.903	0.837	1.593	0.425	0.838	0.561
hsa05310 Asthma	0.354472	4	1.33	P01903	"HLA class II histocompatibility antigen, DR alpha chain OS=Homo sapiens OX=9606 GN=HLA-DRA PE=1 SV=1"	1.634000	Up	0.045102	HLA-DRA	28.607	0.894	0.891	1.222	1.013	0.794	1.327	0.783	1.091	0.707	0.586	2.126	0.915	0.583	0.82	0.744	1.05	0.734	0.683	1.127	0.948	0.874	0.782	0.935	1.375	1.346	0.845	0.851	0.824	1.072	0.804	0.791	0.86	1.111	1.108	0.694	1.632	0.81	1.876	0.901
hsa04210 Apoptosis	0.102961	12	1.49	Q9UKK3	Protein mono-ADP-ribosyltransferase PARP4 OS=Homo sapiens OX=9606 GN=PARP4 PE=1 SV=3	1.718000	Up	0.008020	PARP4	192.59	1.158	1.282	1.417	1.102	1.096	1.261	1.213	1.4	1.093	1.074	1.242	1.462	1.164	1.062	1.121	1.125	0.798	0.882	1.298	0.733	0.666	0.779	0.787	0.821	0.813	0.865	0.762	0.849	0.919	1.048	0.892	0.874	1.586	1.77	0.861	1.602	1.116	1.051	0.835
hsa04210 Apoptosis	0.102961	12	1.49	P20700	Lamin-B1 OS=Homo sapiens OX=9606 GN=LMNB1 PE=1 SV=2	1.767000	Up	0.000556	LMNB1	66.408	1.11	1.304	1.082	0.93	1.255	1.231	1.311	1.578	1.017	1.111	0.74	0.735	1.142	1.253	1.249	1.135	0.742	0.688	1.066	0.763	0.856	0.866	1.206	0.855	0.474	0.67	0.687	0.488	1.005	1.189	0.752	0.763	1.405	0.9	1.472	1.146	1.343	1.035	0.678
hsa04210 Apoptosis	0.102961	12	1.49	Q99683	Mitogen-activated protein kinase kinase kinase 5 OS=Homo sapiens OX=9606 GN=MAP3K5 PE=1 SV=1	1.834000	Up	0.000236	MAP3K5	154.54	1.309	1.24	1.277	1.16	0.996	0.901	1.362	0.832	0.969	1.536	0.846	0.936	1.114	1.033	1.534	1.518	1.049	0.983	1.101	0.794	0.896	0.862	0.93	0.992	0.735	0.916	0.707	0.812	0.97	1.14	0.785	0.673	1.312	0.873	1.475	1.645	0.995	1.265	0.811
hsa04210 Apoptosis	0.102961	12	1.49	P07384	Calpain-1 catalytic subunit OS=Homo sapiens OX=9606 GN=CAPN1 PE=1 SV=1	1.722000	Up	0.000096	CAPN1	81.889	1.307	1.127	0.882	1.086	1.333	0.978	1.201	1.105	1.091	1.063	1.147	0.835	1.305	1.043	1.283	0.783	0.861	0.866	0.905	0.79	0.983	0.868	0.987	0.891	0.896	0.915	0.976	0.807	1.07	0.93	0.827	0.857	1.271	1.045	1.371	1.871	1.248	1.329	0.819
hsa04210 Apoptosis	0.102961	12	1.49	P60709	"Actin, cytoplasmic 1 OS=Homo sapiens OX=9606 GN=ACTB PE=1 SV=1"	1.564000	Up	0.000241	ACTB	41.736	1.678	2.529	2.23	0.969	0.729	0.89	0.889	0.907	0.798	0.867	1.01	1.044	0.709	0.827	0.846	0.765	1.478	1.737	1.188	0.818	0.827	0.892	0.926	0.872	0.812	0.578	0.704	0.762	0.914	1.053	0.904	0.861	0.988	1.316	0.821	1.138	1.008	1.001	0.601
hsa04210 Apoptosis	0.102961	12	1.49	P02545	Prelamin-A/C OS=Homo sapiens OX=9606 GN=LMNA PE=1 SV=1	1.616000	Up	0.008757	LMNA	74.139	0.992	1.114	0.871	1.028	1.412	1.473	1.074	0.998	1.155	0.829	0.904	0.663	1.142	0.952	1.048	0.761	0.87	0.737	0.864	1.095	1.272	0.982	1.387	0.905	0.559	0.705	0.962	0.503	1.076	1.101	0.807	0.818	1.144	0.95	1.721	1.945	1.372	1.38	0.88
hsa04210 Apoptosis	0.102961	12	1.49	Q9UBR2	Cathepsin Z OS=Homo sapiens OX=9606 GN=CTSZ PE=1 SV=1	1.691000	Up	0.008239	CTSZ	33.868	1.338	1.29	1.14	1.227	0.53	0.838	0.783	0.739	0.639	0.847	1.524	1.667	0.571	0.921	0.726	0.747	1.133	1.091	0.976	0.585	0.478	0.772	0.569	0.923	1.155	0.72	0.759	1.086	0.732	0.739	1.159	0.934	1.486	1.73	1.492	1.784	0.856	1.198	0.907
hsa04210 Apoptosis	0.102961	12	1.49	P63261	"Actin, cytoplasmic 2 OS=Homo sapiens OX=9606 GN=ACTG1 PE=1 SV=1"	1.864000	Up	0.000225	ACTG1	41.792	1.788	2.635	3.176	0.733	0.893	1.087	1.201	0.736	0.698	0.888	0.846	1.351	0.837	0.807	0.859	0.452	1.475	1.883	1.668	0.748	0.965	0.795	0.902	0.807	1.522	0.57	0.931	1.214	0.831	0.855	1.152	0.97	0.977	1.28	1.343	0.878	0.852	0.816	0.498
hsa04210 Apoptosis	0.102961	12	1.49	Q12933	TNF receptor-associated factor 2 OS=Homo sapiens OX=9606 GN=TRAF2 PE=1 SV=2	1.636000	Up	0.015384	TRAF2	55.859	0.842	0.754	0.605	0.894	0.94	0.932	0.908	0.973									0.804	0.792	0.817	1.105	1.083	0.831	0.956	0.922										1.481	0.892	1.194	1.515	1.724
hsa04210 Apoptosis	0.102961	12	1.49	P07339	Cathepsin D OS=Homo sapiens OX=9606 GN=CTSD PE=1 SV=1	2.080000	Up	0.006361	CTSD	44.552	1.015	0.743	1.496	0.705	0.505	0.814	0.541	1.348	0.67	0.605	1.36	1.227	0.627	0.639	0.508	0.729	0.823	0.909	1.548	0.599	0.788	0.702	0.798	0.995	1.368	0.717	0.804	0.976	0.673	0.696	0.8	0.99	1.53	1.669	0.818	2.214	1.063	1.766	0.685
hsa04210 Apoptosis	0.102961	12	1.49	Q14573	"Inositol 1,4,5-trisphosphate receptor type 3 OS=Homo sapiens OX=9606 GN=ITPR3 PE=1 SV=2"	2.506000	Up	0.002857	ITPR3	304.1	0.706	0.803	1.093	0.868	0.953	1.221	0.99	1.007	1.082	1.125	0.86	0.908	1.13	1.037	0.996	1.119	1.073	1.027	1.212	0.618	0.776	0.762	0.736	0.806	0.592	0.637	0.744	0.605	1.013	0.867	0.685	0.657	0.936	1.23	2.039	2.713	1.432	1.376	0.703
hsa04210 Apoptosis	0.102961	12	1.49	P10415	Apoptosis regulator Bcl-2 OS=Homo sapiens OX=9606 GN=BCL2 PE=1 SV=2	1.605000	Up	0.001498	BCL2	26.266	1.507	0.999	0.441	0.684	1.79	1.021	1.203	0.979	0.686	1.018	0.989	3.809	1.513	1.016	0.998	0.842	0.544	0.575	0.536	0.753	0.688	0.748	0.867	1.133	1.261	1.032	0.841	0.967	1.638	1.101	0.68	0.799	1.347	1.261	1.234	0.817	1.223	1.065	0.969
hsa04370 VEGF signaling pathway	0.975897	1	0.28	Q16644	MAP kinase-activated protein kinase 3 OS=Homo sapiens OX=9606 GN=MAPKAPK3 PE=1 SV=1	2.123000	Up	0.000000	MAPKAPK3	42.987	1.346	1.635	1.043	1.2	1.75	0.774	1.601	1.462	1.462	1.322	0.771	1					0.669	0.715	1.094	0.594	0.493	0.555	0.758	0.576	0.589	0.948	0.655	0.517						1.36	1.352	1.237	1.163	1.08
hsa04012 ErbB signaling pathway	0.992881	1	0.21	P00533	Epidermal growth factor receptor OS=Homo sapiens OX=9606 GN=EGFR PE=1 SV=2	1.531000	Up	0.000056	EGFR	134.28	2.098	1.239	0.707	1.54	1.71	1.366	1.624	1.29	1.393	1.283	0.822	1.169	1.319	0.995	1.61	1.181	0.842	0.819	0.682	0.812	0.902	0.928	0.91	0.878	0.845	1.138	0.849	0.755	0.951	1.024	0.654	0.699	1	1.13	0.936	1.149	1.313	1.19	0.722
hsa04071 Sphingolipid signaling pathway	0.7666	6	0.81	P30273	High affinity immunoglobulin epsilon receptor subunit gamma OS=Homo sapiens OX=9606 GN=FCER1G PE=1 SV=1	2.096000	Up	0.005475	FCER1G	9.6674	1.525	1.518	1.719	2.224	0.772	2.62	1.247	0.695	1.643	1.175	2.319	0.926	0.869	1.255	1.872	2.822	0.551	0.506	1.439	0.189	0.191	0.171	0.321	0.334	0.275	0.241	0.325	0.198	0.607	0.567	0.323	0.54	0.794	0.74	0.338	0.488	0.397	1.028	0.316
hsa04071 Sphingolipid signaling pathway	0.7666	6	0.81	O15269	Serine palmitoyltransferase 1 OS=Homo sapiens OX=9606 GN=SPTLC1 PE=1 SV=1	1.509000	Up	0.002799	SPTLC1	52.743	0.89	0.956	0.808	0.9	0.983	0.898	0.921	1.093	0.884	0.937	0.73	1	0.961	0.785	0.968	0.997	1.09	0.835	0.977	0.928	1.071	0.941	1.046	1.033	0.789	0.986	0.919	0.772	0.869	0.815	0.767	0.973	1.243	0.93	1.871	1.381	1.256	1.332	0.878
hsa04071 Sphingolipid signaling pathway	0.7666	6	0.81	Q99683	Mitogen-activated protein kinase kinase kinase 5 OS=Homo sapiens OX=9606 GN=MAP3K5 PE=1 SV=1	1.834000	Up	0.000236	MAP3K5	154.54	1.309	1.24	1.277	1.16	0.996	0.901	1.362	0.832	0.969	1.536	0.846	0.936	1.114	1.033	1.534	1.518	1.049	0.983	1.101	0.794	0.896	0.862	0.93	0.992	0.735	0.916	0.707	0.812	0.97	1.14	0.785	0.673	1.312	0.873	1.475	1.645	0.995	1.265	0.811
hsa04071 Sphingolipid signaling pathway	0.7666	6	0.81	Q12933	TNF receptor-associated factor 2 OS=Homo sapiens OX=9606 GN=TRAF2 PE=1 SV=2	1.636000	Up	0.015384	TRAF2	55.859	0.842	0.754	0.605	0.894	0.94	0.932	0.908	0.973									0.804	0.792	0.817	1.105	1.083	0.831	0.956	0.922										1.481	0.892	1.194	1.515	1.724
hsa04071 Sphingolipid signaling pathway	0.7666	6	0.81	P10415	Apoptosis regulator Bcl-2 OS=Homo sapiens OX=9606 GN=BCL2 PE=1 SV=2	1.605000	Up	0.001498	BCL2	26.266	1.507	0.999	0.441	0.684	1.79	1.021	1.203	0.979	0.686	1.018	0.989	3.809	1.513	1.016	0.998	0.842	0.544	0.575	0.536	0.753	0.688	0.748	0.867	1.133	1.261	1.032	0.841	0.967	1.638	1.101	0.68	0.799	1.347	1.261	1.234	0.817	1.223	1.065	0.969
hsa04071 Sphingolipid signaling pathway	0.7666	6	0.81	P07339	Cathepsin D OS=Homo sapiens OX=9606 GN=CTSD PE=1 SV=1	2.080000	Up	0.006361	CTSD	44.552	1.015	0.743	1.496	0.705	0.505	0.814	0.541	1.348	0.67	0.605	1.36	1.227	0.627	0.639	0.508	0.729	0.823	0.909	1.548	0.599	0.788	0.702	0.798	0.995	1.368	0.717	0.804	0.976	0.673	0.696	0.8	0.99	1.53	1.669	0.818	2.214	1.063	1.766	0.685
hsa04929 GnRH secretion	0.94407	1	0.36	Q14573	"Inositol 1,4,5-trisphosphate receptor type 3 OS=Homo sapiens OX=9606 GN=ITPR3 PE=1 SV=2"	2.506000	Up	0.002857	ITPR3	304.1	0.706	0.803	1.093	0.868	0.953	1.221	0.99	1.007	1.082	1.125	0.86	0.908	1.13	1.037	0.996	1.119	1.073	1.027	1.212	0.618	0.776	0.762	0.736	0.806	0.592	0.637	0.744	0.605	1.013	0.867	0.685	0.657	0.936	1.23	2.039	2.713	1.432	1.376	0.703
hsa04152 AMPK signaling pathway	0.96329	3	0.46	P13639	Elongation factor 2 OS=Homo sapiens OX=9606 GN=EEF2 PE=1 SV=4	1.515000	Up	0.000000	EEF2	95.337	0.993	1.29	1.109	1.186	1.151	1.105	1.15	1.164	1.209	1.307	0.898	1.079	1.136	1.184	1.279	1.3	0.792	0.832	1.064	0.833	0.853	0.848	0.811	0.791	0.672	0.68	0.798	0.797	0.901	0.969	0.831	0.856	1.214	1.05	1.258	1.139	1.114	1.062	0.794
hsa04152 AMPK signaling pathway	0.96329	3	0.46	Q01813	"ATP-dependent 6-phosphofructokinase, platelet type OS=Homo sapiens OX=9606 GN=PFKP PE=1 SV=2"	1.773000	Up	0.000816	PFKP	85.595	1.503	1.368	1.017	1.28	1.638	1.196	1.982	1.531	1.22	0.848	2.908	1.339	1.85	1.278	1.286	1.185	0.58	0.606	0.946	0.618	0.63	0.58	0.639	0.683	0.647	0.703	0.633	0.645	1.178	0.949	0.643	0.682	1.191	1.637	1.07	1.155	1.032	0.976	0.637
hsa04152 AMPK signaling pathway	0.96329	3	0.46	Q15382	GTP-binding protein Rheb OS=Homo sapiens OX=9606 GN=RHEB PE=1 SV=1	1.559000	Up	0.002285	RHEB	20.497	1.112	1.292	1.082	1.243	1.294	1.379	1.16	1.022	1.155	1.038	1.019	1.189	0.847	0.716	1.018	1.196	0.789	0.711	0.978	0.904	0.907	0.85	0.977	0.983	0.951	0.761	0.87	0.796	0.892	0.825	0.759	0.687	1.128	1.11	0.812	1.504	1.248	1.314	0.548
hsa03030 DNA replication	0.0737965	5	2.17	P49736	DNA replication licensing factor MCM2 OS=Homo sapiens OX=9606 GN=MCM2 PE=1 SV=4	1.840000	Up	0.010576	MCM2	101.89	1.89	1.172	1.053	1.632	1.6	1.224	1.896	1.873					1.325	1.357	1.548	1.689	0.785	0.651	1.079	0.813	0.934	0.852	1.048	0.811					1.016	0.923	0.655	0.54	0.984	0.547	1.505	0.797	0.893	0.75	0.488
hsa03030 DNA replication	0.0737965	5	2.17	P25205	DNA replication licensing factor MCM3 OS=Homo sapiens OX=9606 GN=MCM3 PE=1 SV=3	1.705000	Up	0.000781	MCM3	90.98	1.828	1.13	1.111	1.245	1.565	0.996	1.565	1.579	1.503	1.63	0.975	0.837	1.517	1.438	1.498	1.696	0.604	0.59	0.944	0.752	0.736	0.743	0.899	0.771	0.655	0.688	0.621	0.776	0.932	1.148	0.768	0.732	1.152	0.728	1.479	1.045	1.246	1.025	0.704
hsa03030 DNA replication	0.0737965	5	2.17	P27694	Replication protein A 70 kDa DNA-binding subunit OS=Homo sapiens OX=9606 GN=RPA1 PE=1 SV=2	1.790000	Up	0.000000	RPA1	68.137	1.854	1.355	1.1	1.127	1.523	0.918	1.426	1.282	1.245	1.545	1.034	1.221	1.375	1.007	1.379	1.073	0.838	0.754	1.049	0.749	0.883	0.776	1.033	0.778	0.532	0.644	0.805	0.624	1.041	0.964	0.745	0.816	1.256	1.014	1.446	1.086	1.234	1.206	0.665
hsa03030 DNA replication	0.0737965	5	2.17	Q14566	DNA replication licensing factor MCM6 OS=Homo sapiens OX=9606 GN=MCM6 PE=1 SV=1	1.509000	Up	0.003644	MCM6	92.888	2.177	1.246	1.007	1.29	1.341	1.114	1.467	1.353	1.753	1.671	0.918	0.856	1.654	1.443	1.798	2.144	0.624	0.557	0.957	0.669	0.811	0.695	0.921	0.718	0.431	0.643	0.559	0.397	1.061	1.086	0.622	0.696	1.293	0.672	1.116	0.86	0.923	0.945	0.765
hsa03030 DNA replication	0.0737965	5	2.17	P12004	Proliferating cell nuclear antigen OS=Homo sapiens OX=9606 GN=PCNA PE=1 SV=1	1.746000	Up	0.000003	PCNA	28.768	1.478	1.176	0.93	1.109	1.375	1.075	1.115	1.22	1.038	1.375	0.883	1.328	0.917	1.068	1.216	1.237	0.953	0.856	0.858	0.796	0.788	0.845	0.89	1.005	1.134	0.759	0.818	0.706	0.896	0.946	0.792	0.84	1.355	0.903	1.276	1.122	1.145	1.215	0.695
hsa05162 Measles	0.919946	4	0.59	P23458	Tyrosine-protein kinase JAK1 OS=Homo sapiens OX=9606 GN=JAK1 PE=1 SV=2	1.676000	Up	0.000337	JAK1	133.28				0.949	1.11	0.883	1.081	1.245					0.881	0.942	1.262	1.185				0.869	1.12	0.671	0.715	0.809					0.8	1.063	0.585	0.736	1.375	1.369	1.989	1.568	1.644	1.419	0.882
hsa05162 Measles	0.919946	4	0.59	P42224	Signal transducer and activator of transcription 1-alpha/beta OS=Homo sapiens OX=9606 GN=STAT1 PE=1 SV=2	1.569000	Up	0.002699	STAT1	87.334	2.318	1.942	1.399	1.168	2.287	0.84	2.212	1.014	2.317	2.187	0.836	0.853	1.728	1.242	3.09	1.863	0.565	0.556	1.386	0.53	0.541	0.548	0.602	0.59	0.452	0.613	0.62	0.498	1.206	1.104	0.668	0.662	0.799	0.666	0.732	0.506	0.627	0.546	0.633
hsa05162 Measles	0.919946	4	0.59	Q9Y6K5	2'-5'-oligoadenylate synthase 3 OS=Homo sapiens OX=9606 GN=OAS3 PE=1 SV=3	1.640000	Up	0.000019	OAS3	121.17	1.144	0.95	1.133	1.154	1.496	0.764	1.959	1.551	1.092	1.319	1.54	0.891	0.912	0.982	1.354	1.77	0.731	0.689	1.243	0.593	1.199	0.394	0.97	0.815	0.508	0.773	0.66	0.549	0.918	0.843	0.659	0.718	0.956	1.005	0.935	1.022	0.889	1.173	0.667
hsa05162 Measles	0.919946	4	0.59	P10415	Apoptosis regulator Bcl-2 OS=Homo sapiens OX=9606 GN=BCL2 PE=1 SV=2	1.605000	Up	0.001498	BCL2	26.266	1.507	0.999	0.441	0.684	1.79	1.021	1.203	0.979	0.686	1.018	0.989	3.809	1.513	1.016	0.998	0.842	0.544	0.575	0.536	0.753	0.688	0.748	0.867	1.133	1.261	1.032	0.841	0.967	1.638	1.101	0.68	0.799	1.347	1.261	1.234	0.817	1.223	1.065	0.969
hsa04662 B cell receptor signaling pathway	0.940466	3	0.51	P29350	Tyrosine-protein phosphatase non-receptor type 6 OS=Homo sapiens OX=9606 GN=PTPN6 PE=1 SV=1	1.745000	Up	0.000016	PTPN6	67.56	1.089	1.27	1.419	1.339	1.057	1.355	1.364	1.169	1.019	1.028	1.13	1.116	1.137	1.305	1.384	1.689	0.834	0.789	1.211	0.775	0.786	0.876	0.978	1.053	0.734	0.8	0.655	0.76	0.931	1.285	0.773	0.739	1.145	1.239	0.866	1.182	0.966	1.281	0.711
hsa04662 B cell receptor signaling pathway	0.940466	3	0.51	P07948	Tyrosine-protein kinase Lyn OS=Homo sapiens OX=9606 GN=LYN PE=1 SV=3	1.620000	Up	0.006524	LYN	58.573	1.028	1.223	1.701	1.316	1.108	1.542	1.024	0.933	0.92	0.867	1.183	0.796	0.882	1.115	1.188	1.386	0.663	0.695	1.188	0.771	0.733	0.725	0.786	0.827	0.32	0.768	0.567	0.526	1.039	0.914	0.799	0.812	0.993	1.053	0.721	1.207	1.057	1.253	0.71
hsa04662 B cell receptor signaling pathway	0.940466	3	0.51	P15498	Proto-oncogene vav OS=Homo sapiens OX=9606 GN=VAV1 PE=1 SV=4	1.730000	Up	0.003337	VAV1	98.313	1.54	1.478	1.645	1.555	1.007	1.369	1.172	0.962	1.152	1.082	1.332	0.854	0.945	1.214	1.435	1.831	0.544	0.846	1.286	0.559	0.595	0.625	0.78	0.749	0.615	0.763	0.531	0.489	0.803	0.997	0.601	0.627	0.964	0.97	0.654	1.017	0.689	1.49	0.62
hsa00120 Primary bile acid biosynthesis	0.219565	2	2.26	P51857	Aldo-keto reductase family 1 member D1 OS=Homo sapiens OX=9606 GN=AKR1D1 PE=1 SV=1	1.853000	Up	0.033121	AKR1D1	37.376	2.003	0.939	1.947	1.002	2.484	0.721	1.22	1.066	1.398	0.418	0.408	0.861	1.423	0.584	0.919	0.888	0.834	0.906	1.639	0.764	0.951	0.816	0.804	0.785	0.925	1.016	0.951	1.15	1.253	0.804	0.561	0.846	0.766	1.408	1.321	0.522	1.431	1.754	0.514
hsa00120 Primary bile acid biosynthesis	0.219565	2	2.26	Q9UHK6	Alpha-methylacyl-CoA racemase OS=Homo sapiens OX=9606 GN=AMACR PE=1 SV=2	2.020000	Up	0.004121	AMACR	42.386	0.564	0.747	1.448	0.711	0.555	1.254	0.644	2.016	0.925	0.941	0.349	1.002	0.83	0.502	0.8	0.428	0.543	0.78	1.431	1.075	0.547	0.842	0.484	0.627	0.632	0.753	0.702	0.943	0.743	0.64	1.022	0.754	1.148	2.605	1.479	1.486	0.906	1.385	0.422
hsa04973 Carbohydrate digestion and absorption	0.925988	1	0.4	P52790	Hexokinase-3 OS=Homo sapiens OX=9606 GN=HK3 PE=1 SV=2	2.293000	Up	0.007718	HK3	99.024	1.141	1.037	1.232	1.865	0.956	1.767	1.31	0.915	1.325	1.494	1.39	1.36	1.016	1.519	0.949	1.986	0.691	0.855	1.207	0.517	0.498	0.436	0.733	0.666	0.618	1.016	0.757	0.693	0.812	0.973	0.605	0.81	1.077	1.066	0.439	1.21	0.659	1.577	0.722
hsa04659 Th17 cell differentiation	0.306972	7	1.28	P23458	Tyrosine-protein kinase JAK1 OS=Homo sapiens OX=9606 GN=JAK1 PE=1 SV=2	1.676000	Up	0.000337	JAK1	133.28				0.949	1.11	0.883	1.081	1.245					0.881	0.942	1.262	1.185				0.869	1.12	0.671	0.715	0.809					0.8	1.063	0.585	0.736	1.375	1.369	1.989	1.568	1.644	1.419	0.882
hsa04659 Th17 cell differentiation	0.306972	7	1.28	P42226	Signal transducer and activator of transcription 6 OS=Homo sapiens OX=9606 GN=STAT6 PE=1 SV=1	1.551000	Up	0.000004	STAT6	94.134	1.352	1.134	0.983	1.234	1.435	1.101	1.674	1.147	1.4	1.359	1.072	0.946	1.45	1.319	1.583	1.276	0.782	0.756	1.006	0.794	0.734	0.782	0.949	0.767	0.672	0.808	0.748	0.662	1.064	1.181	0.778	0.773	1.131	1.364	1.364	1.089	1.352	1.423	0.866
hsa04659 Th17 cell differentiation	0.306972	7	1.28	P28068	"HLA class II histocompatibility antigen, DM beta chain OS=Homo sapiens OX=9606 GN=HLA-DMB PE=1 SV=1"	1.765000	Up	0.004017	HLA-DMB	28.943	1.262	0.996	1.759	1.4	0.748	0.983	0.9	0.948									0.397	0.4	1.277	0.351	0.432	0.413	0.718	1.297										1.032	0.883	1.48	0.996	1.685
hsa04659 Th17 cell differentiation	0.306972	7	1.28	P42224	Signal transducer and activator of transcription 1-alpha/beta OS=Homo sapiens OX=9606 GN=STAT1 PE=1 SV=2	1.569000	Up	0.002699	STAT1	87.334	2.318	1.942	1.399	1.168	2.287	0.84	2.212	1.014	2.317	2.187	0.836	0.853	1.728	1.242	3.09	1.863	0.565	0.556	1.386	0.53	0.541	0.548	0.602	0.59	0.452	0.613	0.62	0.498	1.206	1.104	0.668	0.662	0.799	0.666	0.732	0.506	0.627	0.546	0.633
hsa04659 Th17 cell differentiation	0.306972	7	1.28	P01920	"HLA class II histocompatibility antigen, DQ beta 1 chain OS=Homo sapiens OX=9606 GN=HLA-DQB1 PE=1 SV=2"	2.045000	Up	0.010178	HLA-DQB1	29.991	1.01	0.501	1.726	0.864	0.6	0.349	0.756	1.947	0.665	0.776	5.453	2.123	0.599	1.231	0.728	0.871	0.564	0.654	1.592	0.396	0.432	0.25	0.726	1.576	0.46	1.053	1.159	1.065	0.898	1.09	0.55	0.507	0.972	0.903	0.837	1.593	0.425	0.838	0.561
hsa04659 Th17 cell differentiation	0.306972	7	1.28	P35869	Aryl hydrocarbon receptor OS=Homo sapiens OX=9606 GN=AHR PE=1 SV=2	3.029000	Up	0.007539	AHR	96.146	1.191	1.074	1.218	1.359	1.504	0.942	1.217	1.082					1.652	0.804	1.079	1.326	0.789	1.189	1.198	0.637	1.046	0.919	0.841	0.898					1.213	1.205	0.873	0.913	2.289	1.139	0.691	1.759	2.989	2.392	0.8
hsa04659 Th17 cell differentiation	0.306972	7	1.28	P01903	"HLA class II histocompatibility antigen, DR alpha chain OS=Homo sapiens OX=9606 GN=HLA-DRA PE=1 SV=1"	1.634000	Up	0.045102	HLA-DRA	28.607	0.894	0.891	1.222	1.013	0.794	1.327	0.783	1.091	0.707	0.586	2.126	0.915	0.583	0.82	0.744	1.05	0.734	0.683	1.127	0.948	0.874	0.782	0.935	1.375	1.346	0.845	0.851	0.824	1.072	0.804	0.791	0.86	1.111	1.108	0.694	1.632	0.81	1.876	0.901
hsa04066 HIF-1 signaling pathway	0.316486	8	1.24	P09104	Gamma-enolase OS=Homo sapiens OX=9606 GN=ENO2 PE=1 SV=3	1.669000	Up	0.001605	ENO2	47.268	1.57	1.955	0.621	1.228	1.346	1.481	1.734	1.262	1.407	1.307	2.106	1.532	1.384	1.184	1.245	1.222	0.476	0.502	0.55	0.793	0.799	0.814	0.648	0.821	0.68	0.54	0.549	0.502	1.052	1.024	0.792	0.831	0.831	1	0.987	1.076	0.822	0.668	0.838
hsa04066 HIF-1 signaling pathway	0.316486	8	1.24	P04075	Fructose-bisphosphate aldolase A OS=Homo sapiens OX=9606 GN=ALDOA PE=1 SV=2	1.703000	Up	0.004076	ALDOA	39.42	1.229	1.003	1.482	1.006	0.984	1.139	1.011	1.193	1.252	1.261	1.604	1.547	1.389	1.152	0.964	1.102	0.771	0.807	1.459	0.784	0.858	0.698	0.802	0.669	0.768	0.773	0.751	0.724	1.031	0.873	0.639	0.712	1.373	1.448	0.795	1.119	1.045	0.855	0.661
hsa04066 HIF-1 signaling pathway	0.316486	8	1.24	P04839	Cytochrome b-245 heavy chain OS=Homo sapiens OX=9606 GN=CYBB PE=1 SV=2	2.091000	Up	0.001920	CYBB	65.335	1.328	1.047	1.705	1.617	0.896	1.508	1.326	0.992	1.234	0.849	2.139	1.716	0.757	1.296	1.349	2.242	0.838	0.797	1.309	0.483	0.604	0.512	0.699	0.682	0.491	0.583	0.66	0.803	0.768	0.988	0.436	0.607	1.256	1.1	0.593	1.122	0.907	1.468	0.754
hsa04066 HIF-1 signaling pathway	0.316486	8	1.24	P00533	Epidermal growth factor receptor OS=Homo sapiens OX=9606 GN=EGFR PE=1 SV=2	1.531000	Up	0.000056	EGFR	134.28	2.098	1.239	0.707	1.54	1.71	1.366	1.624	1.29	1.393	1.283	0.822	1.169	1.319	0.995	1.61	1.181	0.842	0.819	0.682	0.812	0.902	0.928	0.91	0.878	0.845	1.138	0.849	0.755	0.951	1.024	0.654	0.699	1	1.13	0.936	1.149	1.313	1.19	0.722
hsa04066 HIF-1 signaling pathway	0.316486	8	1.24	P52790	Hexokinase-3 OS=Homo sapiens OX=9606 GN=HK3 PE=1 SV=2	2.293000	Up	0.007718	HK3	99.024	1.141	1.037	1.232	1.865	0.956	1.767	1.31	0.915	1.325	1.494	1.39	1.36	1.016	1.519	0.949	1.986	0.691	0.855	1.207	0.517	0.498	0.436	0.733	0.666	0.618	1.016	0.757	0.693	0.812	0.973	0.605	0.81	1.077	1.066	0.439	1.21	0.659	1.577	0.722
hsa04066 HIF-1 signaling pathway	0.316486	8	1.24	Q01813	"ATP-dependent 6-phosphofructokinase, platelet type OS=Homo sapiens OX=9606 GN=PFKP PE=1 SV=2"	1.773000	Up	0.000816	PFKP	85.595	1.503	1.368	1.017	1.28	1.638	1.196	1.982	1.531	1.22	0.848	2.908	1.339	1.85	1.278	1.286	1.185	0.58	0.606	0.946	0.618	0.63	0.58	0.639	0.683	0.647	0.703	0.633	0.645	1.178	0.949	0.643	0.682	1.191	1.637	1.07	1.155	1.032	0.976	0.637
hsa04066 HIF-1 signaling pathway	0.316486	8	1.24	P02786	Transferrin receptor protein 1 OS=Homo sapiens OX=9606 GN=TFRC PE=1 SV=2	1.523000	Up	0.025836	TFRC	84.87	1.238	1.187	1.669	0.896	0.977	0.937	1.125	1.19	1.068	1.079	0.972	1.699	1.769	1.149	1.205	1.322	0.867	0.864	1.731	1.477	1.223	1.438	0.968	0.691	0.684	1.027	0.751	0.843	1.33	1.099	0.957	0.861	1.202	1.666	0.93	1.184	1.256	0.644	1.035
hsa04066 HIF-1 signaling pathway	0.316486	8	1.24	P10415	Apoptosis regulator Bcl-2 OS=Homo sapiens OX=9606 GN=BCL2 PE=1 SV=2	1.605000	Up	0.001498	BCL2	26.266	1.507	0.999	0.441	0.684	1.79	1.021	1.203	0.979	0.686	1.018	0.989	3.809	1.513	1.016	0.998	0.842	0.544	0.575	0.536	0.753	0.688	0.748	0.867	1.133	1.261	1.032	0.841	0.967	1.638	1.101	0.68	0.799	1.347	1.261	1.234	0.817	1.223	1.065	0.969
hsa00350 Tyrosine metabolism	0.566386	2	1.08	P43353	Aldehyde dehydrogenase family 3 member B1 OS=Homo sapiens OX=9606 GN=ALDH3B1 PE=1 SV=1	1.918000	Up	0.006122	ALDH3B1	51.839	1.504	1.763	1.009	2.092	2.004	2.004	2.524	1.515	1.895	1.85	0.916	0.928	1.376	1.53	1.54	1.133	0.483	0.535	0.908	0.557	0.399	0.41	0.524	0.791	0.531	0.519	0.461	0.622	0.88	1.137	0.48	0.434	0.8	1.098	0.686	1.502	0.798	1.328	0.587
hsa00350 Tyrosine metabolism	0.566386	2	1.08	Q96RQ9	L-amino-acid oxidase OS=Homo sapiens OX=9606 GN=IL4I1 PE=1 SV=1	2.603000	Up	0.002002	IL4I1	62.88	1.242	1.031	1.101	1.592	1.256	1.432	1.244	1.423	1.135	0.989	1.014	1.76	0.887	0.988	0.775	1.276	0.775	0.626	1.03	0.595	0.642	0.567	0.926	1.022	0.633	0.844	0.609	0.591	0.998	0.804	0.826	0.973	0.939	1.614	1.481	2.927	1.038	1.551	1.238
hsa04520 Adherens junction	0.294424	6	1.33	P00533	Epidermal growth factor receptor OS=Homo sapiens OX=9606 GN=EGFR PE=1 SV=2	1.531000	Up	0.000056	EGFR	134.28	2.098	1.239	0.707	1.54	1.71	1.366	1.624	1.29	1.393	1.283	0.822	1.169	1.319	0.995	1.61	1.181	0.842	0.819	0.682	0.812	0.902	0.928	0.91	0.878	0.845	1.138	0.849	0.755	0.951	1.024	0.654	0.699	1	1.13	0.936	1.149	1.313	1.19	0.722
hsa04520 Adherens junction	0.294424	6	1.33	P29350	Tyrosine-protein phosphatase non-receptor type 6 OS=Homo sapiens OX=9606 GN=PTPN6 PE=1 SV=1	1.745000	Up	0.000016	PTPN6	67.56	1.089	1.27	1.419	1.339	1.057	1.355	1.364	1.169	1.019	1.028	1.13	1.116	1.137	1.305	1.384	1.689	0.834	0.789	1.211	0.775	0.786	0.876	0.978	1.053	0.734	0.8	0.655	0.76	0.931	1.285	0.773	0.739	1.145	1.239	0.866	1.182	0.966	1.281	0.711
hsa04520 Adherens junction	0.294424	6	1.33	P63261	"Actin, cytoplasmic 2 OS=Homo sapiens OX=9606 GN=ACTG1 PE=1 SV=1"	1.864000	Up	0.000225	ACTG1	41.792	1.788	2.635	3.176	0.733	0.893	1.087	1.201	0.736	0.698	0.888	0.846	1.351	0.837	0.807	0.859	0.452	1.475	1.883	1.668	0.748	0.965	0.795	0.902	0.807	1.522	0.57	0.931	1.214	0.831	0.855	1.152	0.97	0.977	1.28	1.343	0.878	0.852	0.816	0.498
hsa04520 Adherens junction	0.294424	6	1.33	P18031	Tyrosine-protein phosphatase non-receptor type 1 OS=Homo sapiens OX=9606 GN=PTPN1 PE=1 SV=1	1.561000	Up	0.004078	PTPN1	49.966	1.028	1.11	1.222	1.566	1.157	1.078	1.161	1.931	1.18	1.43	1.138	1.897	1.102	1.288	1.294	1.484	0.845	0.85	1.162	0.675	0.587	0.591	0.595	0.646	0.644	0.894	0.732	0.664	0.832	1	0.698	0.738	1.583	1.258	0.858	0.96	0.86	1.045	0.932
hsa04520 Adherens junction	0.294424	6	1.33	P60709	"Actin, cytoplasmic 1 OS=Homo sapiens OX=9606 GN=ACTB PE=1 SV=1"	1.564000	Up	0.000241	ACTB	41.736	1.678	2.529	2.23	0.969	0.729	0.89	0.889	0.907	0.798	0.867	1.01	1.044	0.709	0.827	0.846	0.765	1.478	1.737	1.188	0.818	0.827	0.892	0.926	0.872	0.812	0.578	0.704	0.762	0.914	1.053	0.904	0.861	0.988	1.316	0.821	1.138	1.008	1.001	0.601
hsa04520 Adherens junction	0.294424	6	1.33	P08581	Hepatocyte growth factor receptor OS=Homo sapiens OX=9606 GN=MET PE=1 SV=4	2.304000	Up	0.000365	MET	155.54	0.979	1.038	1.058	1.09	0.952	0.714	1.109	0.9	1.357	1.59	0.991	1.059	0.985	1.33	1.242	1.527	0.762	0.704	1.012	0.666	0.786	0.794	0.727	0.548	0.599	1.011	0.664	0.613	0.938	1.015	0.708	0.69	1.731	1.038	1.068	2.186	2.035	1.608	0.986
hsa04726 Serotonergic synapse	0.918182	2	0.5	P09917	Arachidonate 5-lipoxygenase OS=Homo sapiens OX=9606 GN=ALOX5 PE=1 SV=2	1.852000	Up	0.002023	ALOX5	77.982	1.244	1.26	1.206	1.461	1.182	1.819	1.532	1.252	1.213	0.904	0.965	0.894	1.293	0.966	1.4	2.033	0.739	0.742	1.191	0.638	0.773	0.704	0.951	0.778	0.315	1.279	0.378	0.357	0.875	0.811	0.48	0.573	1.162	0.955	0.782	1.605	1.006	1.773	0.698
hsa04726 Serotonergic synapse	0.918182	2	0.5	Q14573	"Inositol 1,4,5-trisphosphate receptor type 3 OS=Homo sapiens OX=9606 GN=ITPR3 PE=1 SV=2"	2.506000	Up	0.002857	ITPR3	304.1	0.706	0.803	1.093	0.868	0.953	1.221	0.99	1.007	1.082	1.125	0.86	0.908	1.13	1.037	0.996	1.119	1.073	1.027	1.212	0.618	0.776	0.762	0.736	0.806	0.592	0.637	0.744	0.605	1.013	0.867	0.685	0.657	0.936	1.23	2.039	2.713	1.432	1.376	0.703
hsa01524 Platinum drug resistance	0.877263	3	0.62	Q02880	DNA topoisomerase 2-beta OS=Homo sapiens OX=9606 GN=TOP2B PE=1 SV=3	1.677000	Up	0.000004	TOP2B	183.26	1.453	1.202	0.833	0.987	1.423	1.148	1.196	1.384	1.165	0.882	0.727	1.026	1.12	1.054	1.139	1.028	0.846	0.605	0.817	0.887	0.898	1.013	1.079	0.762	0.48	0.678	0.763	0.33	0.931	1.03	0.878	0.795	1.336	1.269	1.579	1.162	1.529	1.164	0.772
hsa01524 Platinum drug resistance	0.877263	3	0.62	Q99683	Mitogen-activated protein kinase kinase kinase 5 OS=Homo sapiens OX=9606 GN=MAP3K5 PE=1 SV=1	1.834000	Up	0.000236	MAP3K5	154.54	1.309	1.24	1.277	1.16	0.996	0.901	1.362	0.832	0.969	1.536	0.846	0.936	1.114	1.033	1.534	1.518	1.049	0.983	1.101	0.794	0.896	0.862	0.93	0.992	0.735	0.916	0.707	0.812	0.97	1.14	0.785	0.673	1.312	0.873	1.475	1.645	0.995	1.265	0.811
hsa01524 Platinum drug resistance	0.877263	3	0.62	P10415	Apoptosis regulator Bcl-2 OS=Homo sapiens OX=9606 GN=BCL2 PE=1 SV=2	1.605000	Up	0.001498	BCL2	26.266	1.507	0.999	0.441	0.684	1.79	1.021	1.203	0.979	0.686	1.018	0.989	3.809	1.513	1.016	0.998	0.842	0.544	0.575	0.536	0.753	0.688	0.748	0.867	1.133	1.261	1.032	0.841	0.967	1.638	1.101	0.68	0.799	1.347	1.261	1.234	0.817	1.223	1.065	0.969
hsa00030 Pentose phosphate pathway	0.407891	3	1.3	P29401	Transketolase OS=Homo sapiens OX=9606 GN=TKT PE=1 SV=3	1.706000	Up	0.000058	TKT	67.877	1.141	1.105	1.864	1.293	1.184	0.993	1.116	1.254	1.175	0.85	0.836	1.103	1.331	1.069	0.924	0.735	0.914	0.874	1.696	0.785	0.665	0.785	0.832	0.897	0.646	0.576	0.729	0.683	0.932	0.958	0.842	0.872	1.457	1.154	1.333	0.949	1.231	1.026	0.623
hsa00030 Pentose phosphate pathway	0.407891	3	1.3	P04075	Fructose-bisphosphate aldolase A OS=Homo sapiens OX=9606 GN=ALDOA PE=1 SV=2	1.703000	Up	0.004076	ALDOA	39.42	1.229	1.003	1.482	1.006	0.984	1.139	1.011	1.193	1.252	1.261	1.604	1.547	1.389	1.152	0.964	1.102	0.771	0.807	1.459	0.784	0.858	0.698	0.802	0.669	0.768	0.773	0.751	0.724	1.031	0.873	0.639	0.712	1.373	1.448	0.795	1.119	1.045	0.855	0.661
hsa00030 Pentose phosphate pathway	0.407891	3	1.3	Q01813	"ATP-dependent 6-phosphofructokinase, platelet type OS=Homo sapiens OX=9606 GN=PFKP PE=1 SV=2"	1.773000	Up	0.000816	PFKP	85.595	1.503	1.368	1.017	1.28	1.638	1.196	1.982	1.531	1.22	0.848	2.908	1.339	1.85	1.278	1.286	1.185	0.58	0.606	0.946	0.618	0.63	0.58	0.639	0.683	0.647	0.703	0.633	0.645	1.178	0.949	0.643	0.682	1.191	1.637	1.07	1.155	1.032	0.976	0.637
hsa04330 Notch signaling pathway	0.407891	3	1.3	Q92769	Histone deacetylase 2 OS=Homo sapiens OX=9606 GN=HDAC2 PE=1 SV=2	1.653000	Up	0.003061	HDAC2	55.364	1.152	1.056	0.948	0.947	1.213	0.949	1.033	0.962	1.203	1.314	0.968	1.244	1	0.827	1.237	0.769	0.992	0.983	0.882	0.836	0.876	0.802	0.997	0.75	0.562	0.429	0.782	0.437	0.879	0.897	0.757	0.818	0.945	0.937	1.179	0.974	1.675	1.56	0.698
hsa04330 Notch signaling pathway	0.407891	3	1.3	Q92585	Mastermind-like protein 1 OS=Homo sapiens OX=9606 GN=MAML1 PE=1 SV=3	1.836000	Up	0.041345	MAML1	108.05																																		2.925	1.152	2.777	2.75	3.345
hsa04330 Notch signaling pathway	0.407891	3	1.3	O14641	Segment polarity protein dishevelled homolog DVL-2 OS=Homo sapiens OX=9606 GN=DVL2 PE=1 SV=1	1.546000	Up	0.001782	DVL2	78.947				1.088	1.221	0.903	1.128	0.836												0.964	1.104	0.896	0.951	1.04										0.85	1.144	1.329	1.362	1.289
hsa04380 Osteoclast differentiation	0.203934	9	1.37	P23458	Tyrosine-protein kinase JAK1 OS=Homo sapiens OX=9606 GN=JAK1 PE=1 SV=2	1.676000	Up	0.000337	JAK1	133.28				0.949	1.11	0.883	1.081	1.245					0.881	0.942	1.262	1.185				0.869	1.12	0.671	0.715	0.809					0.8	1.063	0.585	0.736	1.375	1.369	1.989	1.568	1.644	1.419	0.882
hsa04380 Osteoclast differentiation	0.203934	9	1.37	P42224	Signal transducer and activator of transcription 1-alpha/beta OS=Homo sapiens OX=9606 GN=STAT1 PE=1 SV=2	1.569000	Up	0.002699	STAT1	87.334	2.318	1.942	1.399	1.168	2.287	0.84	2.212	1.014	2.317	2.187	0.836	0.853	1.728	1.242	3.09	1.863	0.565	0.556	1.386	0.53	0.541	0.548	0.602	0.59	0.452	0.613	0.62	0.498	1.206	1.104	0.668	0.662	0.799	0.666	0.732	0.506	0.627	0.546	0.633
hsa04380 Osteoclast differentiation	0.203934	9	1.37	Q15080	Neutrophil cytosol factor 4 OS=Homo sapiens OX=9606 GN=NCF4 PE=1 SV=2	1.606000	Up	0.018459	NCF4	39.031	1.151	1.006	1.578	1.359	0.878	1.362	1.034	0.988	1.01	0.834	1.3	1.582	0.646	0.904	0.758	1.396	0.679	0.732	1.402	0.537	0.623	0.488	0.944	0.804	0.668	0.886	0.699	0.648	0.854	1.024	0.373	0.594	0.912	1.299	0.689	1.527	1.07	1.573	0.458
hsa04380 Osteoclast differentiation	0.203934	9	1.37	P78324	Tyrosine-protein phosphatase non-receptor type substrate 1 OS=Homo sapiens OX=9606 GN=SIRPA PE=1 SV=2	1.647000	Up	0.000021	SIRPA	54.966	1.423	1.374	1.427	1.277	1.149	0.96	1.054	0.926	1.334	1.322	1.378	1.288	1.576	1.295	1.23	1.023	0.816	0.8	1.125	0.525	0.603	0.533	0.72	0.807	0.503	0.465	0.363	0.442	1.135	1.048	0.6	0.627	1.102	0.914	1.05	0.991	1.098	1.302	0.676
hsa04380 Osteoclast differentiation	0.203934	9	1.37	P17275	Transcription factor jun-B OS=Homo sapiens OX=9606 GN=JUNB PE=1 SV=1	1.653000	Up	0.010919	JUNB	35.879	1.187	1.271	1.22	1.712	1.046	2.085	1.358	1.57	1.303	1.487	1.128	1.488	1.51	1.427	1.423	0.762	0.573	0.552	0.86	0.551	0.598	0.607	1.156	0.94	0.543	0.593	0.615	0.524	0.985	1.098	0.553	0.568	0.685	1.298	1.44	0.969	0.894	0.815	0.609
hsa04380 Osteoclast differentiation	0.203934	9	1.37	P08637	Low affinity immunoglobulin gamma Fc region receptor III-A OS=Homo sapiens OX=9606 GN=FCGR3A PE=1 SV=2	1.917000	Up	0.021897	FCGR3A	29.089	1.208	1.322	2.144	2.393	1.079	2.504	1.395	1.345	1.257	1.154	2.034	1.413	0.984	1.086	1.252	2.295	0.543	0.618	1.332	0.524	0.563	0.589	0.687	0.662	0.637	0.712	0.587	0.58	0.751	0.759	0.616	0.623	1.059	1.085	0.346	0.65	0.578	1.222	0.553
hsa04380 Osteoclast differentiation	0.203934	9	1.37	Q12933	TNF receptor-associated factor 2 OS=Homo sapiens OX=9606 GN=TRAF2 PE=1 SV=2	1.636000	Up	0.015384	TRAF2	55.859	0.842	0.754	0.605	0.894	0.94	0.932	0.908	0.973									0.804	0.792	0.817	1.105	1.083	0.831	0.956	0.922										1.481	0.892	1.194	1.515	1.724
hsa04380 Osteoclast differentiation	0.203934	9	1.37	Q13094	Lymphocyte cytosolic protein 2 OS=Homo sapiens OX=9606 GN=LCP2 PE=1 SV=1	1.771000	Up	0.001822	LCP2	60.187	1.02	1.184	1.35														0.702	0.725	1.205															0.917	0.597	0.783	0.686	1.15
hsa04380 Osteoclast differentiation	0.203934	9	1.37	P52564	Dual specificity mitogen-activated protein kinase kinase 6 OS=Homo sapiens OX=9606 GN=MAP2K6 PE=1 SV=1	1.509000	Up	0.000280	MAP2K6	37.492	1.346	1.251	1.102						2.071	2.112	0.906	1.159	1.135	1.116	1.689	0.945	1.039	0.944	0.956						0.985	1.039	0.953	0.846	1.038	1.079	0.9	1.335	1.1	1.4	1.012	1.242	1.244	1.004	0.681
hsa05322 Systemic lupus erythematosus	0.00158394	16	2.23	P08246	Neutrophil elastase OS=Homo sapiens OX=9606 GN=ELANE PE=1 SV=1	1.756000	Up	0.002995	ELANE	28.518	0.959	0.493	1.105	0.462	0.548	0.48	0.427	0.612	0.632	0.613	0.995	6.149	0.551	0.63	0.427	1.908	0.741	0.829	1.116	0.328	0.329	0.454	0.577	0.423	0.555	0.643	0.42	0.69	0.734	0.565	0.392	0.462	1.311	1.148	0.759	1.726	0.95	1.467	0.533
hsa05322 Systemic lupus erythematosus	0.00158394	16	2.23	P16104	Histone H2AX OS=Homo sapiens OX=9606 GN=H2AFX PE=1 SV=2	1.830000	Up	0.006461	H2AFX	15.144	2.065	1.329	0.798	0.88	1.267	1.6	1.531	1.183	1.026	1.192	1.072	1.226	1.627	1.34	1.534	0.805	1.016	0.676	1.038	1.006	1.106	0.768	1.677	1.168	0.817	0.404	0.766	0.678	2.052	1.137	0.776	0.655	0.754	1.21	0.873	0.546	1.051	1.169	0.368
hsa05322 Systemic lupus erythematosus	0.00158394	16	2.23	Q6DRA6	Putative histone H2B type 2-D OS=Homo sapiens OX=9606 GN=HIST2H2BD PE=5 SV=3	2.604000	Up	0.022323	HIST2H2BD	18.018	1.224	1.31	1.142	0.698	0.847	0.985	0.941	1.041									1.222	1.221	0.942	0.729	1.076	0.881	1.071	0.974										1.247	5.788	1.793	2.505	2.177
hsa05322 Systemic lupus erythematosus	0.00158394	16	2.23	P01903	"HLA class II histocompatibility antigen, DR alpha chain OS=Homo sapiens OX=9606 GN=HLA-DRA PE=1 SV=1"	1.634000	Up	0.045102	HLA-DRA	28.607	0.894	0.891	1.222	1.013	0.794	1.327	0.783	1.091	0.707	0.586	2.126	0.915	0.583	0.82	0.744	1.05	0.734	0.683	1.127	0.948	0.874	0.782	0.935	1.375	1.346	0.845	0.851	0.824	1.072	0.804	0.791	0.86	1.111	1.108	0.694	1.632	0.81	1.876	0.901
hsa05322 Systemic lupus erythematosus	0.00158394	16	2.23	P28068	"HLA class II histocompatibility antigen, DM beta chain OS=Homo sapiens OX=9606 GN=HLA-DMB PE=1 SV=1"	1.765000	Up	0.004017	HLA-DMB	28.943	1.262	0.996	1.759	1.4	0.748	0.983	0.9	0.948									0.397	0.4	1.277	0.351	0.432	0.413	0.718	1.297										1.032	0.883	1.48	0.996	1.685
hsa05322 Systemic lupus erythematosus	0.00158394	16	2.23	Q71DI3	Histone H3.2 OS=Homo sapiens OX=9606 GN=HIST2H3A PE=1 SV=3	1.857000	Up	0.004542	HIST2H3A	15.388	1.68	1.108	1.588	0.948	0.659	0.948	0.814	0.484	1.177	1.051	1.134	1.434					0.481	0.46	1.828	0.266	0.255	0.423	0.972	0.785	0.33	0.424	0.31	0.24						0.698	0.559	0.815	1.052	1.107
hsa05322 Systemic lupus erythematosus	0.00158394	16	2.23	P08311	Cathepsin G OS=Homo sapiens OX=9606 GN=CTSG PE=1 SV=2	1.638000	Up	0.012918	CTSG	28.837	1.144	2.017	1.752	1.431	0.446	0.275	1.068	0.463	0.619	1.08	6.849	3.067	0.972	1.145	0.752	1.712	0.702	0.764	1.526	0.392	0.378	0.548	1.213	0.698	0.771	1.498	0.553	0.771	1.03	0.939	0.634	0.639	1.026	0.937	0.59	1.334	0.773	1.32	0.652
hsa05322 Systemic lupus erythematosus	0.00158394	16	2.23	O75367	Core histone macro-H2A.1 OS=Homo sapiens OX=9606 GN=H2AFY PE=1 SV=4	1.593000	Up	0.001343	H2AFY	39.617	1.458	1.057	0.97	0.893	1.521	1.215	1.251	1.422	1.492	1.021	0.683	1.023	1.309	1.143	1.226	0.941	0.966	0.697	0.972	0.847	0.91	0.89	1.105	0.736	0.533	0.553	0.706	0.506	1.157	1.013	0.926	0.82	0.976	1.156	1.616	1.062	1.399	1.158	0.685
hsa05322 Systemic lupus erythematosus	0.00158394	16	2.23	P62318	Small nuclear ribonucleoprotein Sm D3 OS=Homo sapiens OX=9606 GN=SNRPD3 PE=1 SV=1	1.503000	Up	0.001561	SNRPD3	13.916	1.732	1.158	0.933	0.984	1.218	1.023	1.111	1.168	1.104	1.251	1.099	1.539	0.976	0.899	1.118	1.176	0.923	0.74	0.833	0.775	0.812	0.771	1.135	1.18	1.465	1.043	0.918	0.92	1.114	0.92	0.799	0.796	0.935	1.067	1.369	0.983	1.255	0.999	0.73
hsa05322 Systemic lupus erythematosus	0.00158394	16	2.23	P62805	Histone H4 OS=Homo sapiens OX=9606 GN=H4C1 PE=1 SV=2	1.647000	Up	0.000055	H4C1	11.367	1.448	1.13	0.883	0.859	1.295	0.983	1.046	1.011	0.944	0.91	0.929	1.231	0.926	0.908	0.944	0.851	1.109	0.768	0.75	0.844	0.928	0.9	1.461	1.19	0.721	0.631	0.834	0.544	1.347	0.957	0.861	0.747	0.983	1.222	1.631	1.268	1.317	1.164	0.684
hsa05322 Systemic lupus erythematosus	0.00158394	16	2.23	Q71UI9	Histone H2A.V OS=Homo sapiens OX=9606 GN=H2AFV PE=1 SV=3	1.840000	Up	0.000218	H2AFV	13.509	1.742	1.461	0.976	0.869	1.38	1.168	0.958	0.916	0.882	0.986	0.84	2.219	1.025	1.094	1.074	0.496	1.229	0.815	0.976	0.862	1.006	0.995	1.278	1.257	1.018	0.368	0.731	0.374	1.313	0.971	0.768	0.715	1.186	1.694	1.635	1.459	1.403	1.08	0.518
hsa05322 Systemic lupus erythematosus	0.00158394	16	2.23	P20671	Histone H2A type 1-D OS=Homo sapiens OX=9606 GN=H2AC7 PE=1 SV=2	1.759000	Up	0.000360	H2AC7	14.107																																		0.997	0.777	0.74	0.878	0.867
hsa05322 Systemic lupus erythematosus	0.00158394	16	2.23	P01920	"HLA class II histocompatibility antigen, DQ beta 1 chain OS=Homo sapiens OX=9606 GN=HLA-DQB1 PE=1 SV=2"	2.045000	Up	0.010178	HLA-DQB1	29.991	1.01	0.501	1.726	0.864	0.6	0.349	0.756	1.947	0.665	0.776	5.453	2.123	0.599	1.231	0.728	0.871	0.564	0.654	1.592	0.396	0.432	0.25	0.726	1.576	0.46	1.053	1.159	1.065	0.898	1.09	0.55	0.507	0.972	0.903	0.837	1.593	0.425	0.838	0.561
hsa05322 Systemic lupus erythematosus	0.00158394	16	2.23	Q9P0M6	Core histone macro-H2A.2 OS=Homo sapiens OX=9606 GN=H2AFY2 PE=1 SV=3	1.666000	Up	0.042879	H2AFY2	40.058	1.353	1.26	1.062	1.058	1.423	1.057	1.025	1.644	1.2	1.121	0.841	1.051	1.358	1.045	1.169	1.026	0.925	0.61	0.878	0.918	1.203	0.983	1.323	0.756	0.816	0.927	1.044	0.949	1.163	0.994	0.89	0.775	1.257	1.085	2.237	0.738	1.424	0.849	0.718
hsa05322 Systemic lupus erythematosus	0.00158394	16	2.23	P08637	Low affinity immunoglobulin gamma Fc region receptor III-A OS=Homo sapiens OX=9606 GN=FCGR3A PE=1 SV=2	1.917000	Up	0.021897	FCGR3A	29.089	1.208	1.322	2.144	2.393	1.079	2.504	1.395	1.345	1.257	1.154	2.034	1.413	0.984	1.086	1.252	2.295	0.543	0.618	1.332	0.524	0.563	0.589	0.687	0.662	0.637	0.712	0.587	0.58	0.751	0.759	0.616	0.623	1.059	1.085	0.346	0.65	0.578	1.222	0.553
hsa05322 Systemic lupus erythematosus	0.00158394	16	2.23	Q7L7L0	Histone H2A type 3 OS=Homo sapiens OX=9606 GN=HIST3H2A PE=1 SV=3	1.704000	Up	0.002397	HIST3H2A	14.121																																		0.759	1.194	0.845	1.049	1.01
hsa05323 Rheumatoid arthritis	0.408185	6	1.17	P28068	"HLA class II histocompatibility antigen, DM beta chain OS=Homo sapiens OX=9606 GN=HLA-DMB PE=1 SV=1"	1.765000	Up	0.004017	HLA-DMB	28.943	1.262	0.996	1.759	1.4	0.748	0.983	0.9	0.948									0.397	0.4	1.277	0.351	0.432	0.413	0.718	1.297										1.032	0.883	1.48	0.996	1.685
hsa05323 Rheumatoid arthritis	0.408185	6	1.17	P01920	"HLA class II histocompatibility antigen, DQ beta 1 chain OS=Homo sapiens OX=9606 GN=HLA-DQB1 PE=1 SV=2"	2.045000	Up	0.010178	HLA-DQB1	29.991	1.01	0.501	1.726	0.864	0.6	0.349	0.756	1.947	0.665	0.776	5.453	2.123	0.599	1.231	0.728	0.871	0.564	0.654	1.592	0.396	0.432	0.25	0.726	1.576	0.46	1.053	1.159	1.065	0.898	1.09	0.55	0.507	0.972	0.903	0.837	1.593	0.425	0.838	0.561
hsa05323 Rheumatoid arthritis	0.408185	6	1.17	Q14116	Interleukin-18 OS=Homo sapiens OX=9606 GN=IL18 PE=1 SV=1	1.854000	Up	0.000017	IL18	22.326									1.198	1.088	1.403	0.904	0.817	0.961	1.081	1.796									0.805	0.725	0.62	0.663	0.749	1.037	0.618	0.591	1.354	1.234	1.1	1.589	1.399	1.478	0.551
hsa05323 Rheumatoid arthritis	0.408185	6	1.17	P20701	Integrin alpha-L OS=Homo sapiens OX=9606 GN=ITGAL PE=1 SV=3	1.986000	Up	0.000344	ITGAL	128.77				0.928	0.861	0.794	0.722	0.86												0.73	0.805	0.873	1.082	0.886										1.02	0.917	1.343	0.949	1.393
hsa05323 Rheumatoid arthritis	0.408185	6	1.17	P05107	Integrin beta-2 OS=Homo sapiens OX=9606 GN=ITGB2 PE=1 SV=2	2.381000	Up	0.000381	ITGB2	84.781	1.375	1.185	1.403	1.472	0.979	1.653	1.311	1.125	1.018	0.768	1.264	1.706	0.872	1.091	1.316	2.276	0.712	0.666	1.35	0.4	0.431	0.466	0.638	0.641	0.386	0.679	0.438	0.407	0.756	0.829	0.615	0.612	1.182	1.39	0.686	1.582	0.816	1.397	0.646
hsa05323 Rheumatoid arthritis	0.408185	6	1.17	P01903	"HLA class II histocompatibility antigen, DR alpha chain OS=Homo sapiens OX=9606 GN=HLA-DRA PE=1 SV=1"	1.634000	Up	0.045102	HLA-DRA	28.607	0.894	0.891	1.222	1.013	0.794	1.327	0.783	1.091	0.707	0.586	2.126	0.915	0.583	0.82	0.744	1.05	0.734	0.683	1.127	0.948	0.874	0.782	0.935	1.375	1.346	0.845	0.851	0.824	1.072	0.804	0.791	0.86	1.111	1.108	0.694	1.632	0.81	1.876	0.901
hsa04640 Hematopoietic cell lineage	0.375433	6	1.21	P28068	"HLA class II histocompatibility antigen, DM beta chain OS=Homo sapiens OX=9606 GN=HLA-DMB PE=1 SV=1"	1.765000	Up	0.004017	HLA-DMB	28.943	1.262	0.996	1.759	1.4	0.748	0.983	0.9	0.948									0.397	0.4	1.277	0.351	0.432	0.413	0.718	1.297										1.032	0.883	1.48	0.996	1.685
hsa04640 Hematopoietic cell lineage	0.375433	6	1.21	P26006	Integrin alpha-3 OS=Homo sapiens OX=9606 GN=ITGA3 PE=1 SV=5	1.627000	Up	0.003140	ITGA3	116.61	1.241	1.675	1.118	1.451	1.54	1.094	1.743	1.339	2.186	1.455	0.956	1.129	1.196	1.2	1.822	1.403	0.554	0.573	1.057	0.673	0.748	0.67	0.768	0.817	0.688	0.81	0.636	0.724	0.95	1.057	0.685	0.804	0.948	1.139	1.736	1.342	1.023	0.838	0.893
hsa04640 Hematopoietic cell lineage	0.375433	6	1.21	P11215	Integrin alpha-M OS=Homo sapiens OX=9606 GN=ITGAM PE=1 SV=2	2.319000	Up	0.004677	ITGAM	127.18	1.284	0.915	1.296	0.994	0.695	0.958	1.003	0.813	0.924	0.798	1.254	2.383	0.548	0.927	0.812	1.764	0.71	0.705	1.278	0.326	0.413	0.435	0.6	0.503	0.527	0.712	0.451	0.554	0.572	0.66	0.309	0.419	0.941	1.39	0.547	1.088	0.638	1.343	0.472
hsa04640 Hematopoietic cell lineage	0.375433	6	1.21	P01920	"HLA class II histocompatibility antigen, DQ beta 1 chain OS=Homo sapiens OX=9606 GN=HLA-DQB1 PE=1 SV=2"	2.045000	Up	0.010178	HLA-DQB1	29.991	1.01	0.501	1.726	0.864	0.6	0.349	0.756	1.947	0.665	0.776	5.453	2.123	0.599	1.231	0.728	0.871	0.564	0.654	1.592	0.396	0.432	0.25	0.726	1.576	0.46	1.053	1.159	1.065	0.898	1.09	0.55	0.507	0.972	0.903	0.837	1.593	0.425	0.838	0.561
hsa04640 Hematopoietic cell lineage	0.375433	6	1.21	P02786	Transferrin receptor protein 1 OS=Homo sapiens OX=9606 GN=TFRC PE=1 SV=2	1.523000	Up	0.025836	TFRC	84.87	1.238	1.187	1.669	0.896	0.977	0.937	1.125	1.19	1.068	1.079	0.972	1.699	1.769	1.149	1.205	1.322	0.867	0.864	1.731	1.477	1.223	1.438	0.968	0.691	0.684	1.027	0.751	0.843	1.33	1.099	0.957	0.861	1.202	1.666	0.93	1.184	1.256	0.644	1.035
hsa04640 Hematopoietic cell lineage	0.375433	6	1.21	P01903	"HLA class II histocompatibility antigen, DR alpha chain OS=Homo sapiens OX=9606 GN=HLA-DRA PE=1 SV=1"	1.634000	Up	0.045102	HLA-DRA	28.607	0.894	0.891	1.222	1.013	0.794	1.327	0.783	1.091	0.707	0.586	2.126	0.915	0.583	0.82	0.744	1.05	0.734	0.683	1.127	0.948	0.874	0.782	0.935	1.375	1.346	0.845	0.851	0.824	1.072	0.804	0.791	0.86	1.111	1.108	0.694	1.632	0.81	1.876	0.901
hsa05219 Bladder cancer	0.140141	4	1.97	P00533	Epidermal growth factor receptor OS=Homo sapiens OX=9606 GN=EGFR PE=1 SV=2	1.531000	Up	0.000056	EGFR	134.28	2.098	1.239	0.707	1.54	1.71	1.366	1.624	1.29	1.393	1.283	0.822	1.169	1.319	0.995	1.61	1.181	0.842	0.819	0.682	0.812	0.902	0.928	0.91	0.878	0.845	1.138	0.849	0.755	0.951	1.024	0.654	0.699	1	1.13	0.936	1.149	1.313	1.19	0.722
hsa05219 Bladder cancer	0.140141	4	1.97	P14780	Matrix metalloproteinase-9 OS=Homo sapiens OX=9606 GN=MMP9 PE=1 SV=3	3.105000	Up	0.046359	MMP9	78.457	1.101	0.753	1.348	0.281	0.218	0.168	0.214	0.32	0.565	0.619	0.686	3.904	0.402	0.601	0.57	1.946	0.71	0.773	1.322	0.172	0.195	0.238	0.49	0.311	0.611	0.825	0.622	0.543	0.471	0.456	0.341	0.439	1.548	1.153	0.204	1.186	0.402	1.505	0.421
hsa05219 Bladder cancer	0.140141	4	1.97	P06400	Retinoblastoma-associated protein OS=Homo sapiens OX=9606 GN=RB1 PE=1 SV=2	1.674000	Up	0.000123	RB1	106.16																																		1.246	1.504	1.282	1.659	1.365
hsa05219 Bladder cancer	0.140141	4	1.97	P19971	Thymidine phosphorylase OS=Homo sapiens OX=9606 GN=TYMP PE=1 SV=2	1.879000	Up	0.000900	TYMP	49.955	1.27	0.865	1.458	1.233	0.838	1.175	0.85	1.145	1.492	0.883	1.444	1.149	1.229	1.327	1.125	1.426	0.8	0.723	1.595	0.573	0.478	0.436	0.592	0.75	0.794	0.814	0.733	0.801	1.207	0.962	0.786	0.826	0.951	1.672	0.72	1.221	0.859	1.102	0.694
hsa04750 Inflammatory mediator regulation of TRP channels	0.944118	2	0.45	Q14573	"Inositol 1,4,5-trisphosphate receptor type 3 OS=Homo sapiens OX=9606 GN=ITPR3 PE=1 SV=2"	2.506000	Up	0.002857	ITPR3	304.1	0.706	0.803	1.093	0.868	0.953	1.221	0.99	1.007	1.082	1.125	0.86	0.908	1.13	1.037	0.996	1.119	1.073	1.027	1.212	0.618	0.776	0.762	0.736	0.806	0.592	0.637	0.744	0.605	1.013	0.867	0.685	0.657	0.936	1.23	2.039	2.713	1.432	1.376	0.703
hsa04750 Inflammatory mediator regulation of TRP channels	0.944118	2	0.45	P52564	Dual specificity mitogen-activated protein kinase kinase 6 OS=Homo sapiens OX=9606 GN=MAP2K6 PE=1 SV=1	1.509000	Up	0.000280	MAP2K6	37.492	1.346	1.251	1.102						2.071	2.112	0.906	1.159	1.135	1.116	1.689	0.945	1.039	0.944	0.956						0.985	1.039	0.953	0.846	1.038	1.079	0.9	1.335	1.1	1.4	1.012	1.242	1.244	1.004	0.681
hsa05220 Chronic myeloid leukemia	0.851847	3	0.65	Q92769	Histone deacetylase 2 OS=Homo sapiens OX=9606 GN=HDAC2 PE=1 SV=2	1.653000	Up	0.003061	HDAC2	55.364	1.152	1.056	0.948	0.947	1.213	0.949	1.033	0.962	1.203	1.314	0.968	1.244	1	0.827	1.237	0.769	0.992	0.983	0.882	0.836	0.876	0.802	0.997	0.75	0.562	0.429	0.782	0.437	0.879	0.897	0.757	0.818	0.945	0.937	1.179	0.974	1.675	1.56	0.698
hsa05220 Chronic myeloid leukemia	0.851847	3	0.65	P06400	Retinoblastoma-associated protein OS=Homo sapiens OX=9606 GN=RB1 PE=1 SV=2	1.674000	Up	0.000123	RB1	106.16																																		1.246	1.504	1.282	1.659	1.365
hsa05220 Chronic myeloid leukemia	0.851847	3	0.65	Q92466	DNA damage-binding protein 2 OS=Homo sapiens OX=9606 GN=DDB2 PE=1 SV=1	3.189000	Up	0.000015	DDB2	47.863	2.015	1.535	0.451	1.793	1.755	1.39	1.341	2.004	1.633	1.686	1.109	0.941	1.707	1.306	1.784	0.709	0.519	0.369	0.479	0.62	0.591	0.633	0.623	0.545	0.497	0.89	0.616	0.556	0.759	1.059	0.549	0.488	1.339	0.743	0.95	1.59	1.158	1.713	0.327
hsa04114 Oocyte meiosis	0.38125	7	1.18	P61981	14-3-3 protein gamma OS=Homo sapiens OX=9606 GN=YWHAG PE=1 SV=2	1.749000	Up	0.001240	YWHAG	28.302	1.179	1.402	1.263	1.216	1.145	1.035	1.152	1.09	1.107	1.221	0.84	1.342	1.135	1.065	1.379	1.03	0.873	0.973	1.211	0.735	0.727	0.737	0.726	0.846	0.963	0.498	0.699	0.615	0.839	0.984	0.814	0.825	1.111	1.041	0.766	1.465	1.324	1.518	0.642
hsa04114 Oocyte meiosis	0.38125	7	1.18	Q9UJX2	Cell division cycle protein 23 homolog OS=Homo sapiens OX=9606 GN=CDC23 PE=1 SV=3	1.665000	Up	0.000097	CDC23	68.833	1.834	1.028	1.3	1.24	1.509	1.072	1.222	1.122	0.987	0.955	0.928	1.06	1.323	1.064	1.249	1.178	0.863	0.82	1.677	0.91	0.937	0.997	1.019	0.986	1.631	2.097	1.114	1.754	0.943	1.002	0.836	0.856	1.42	1.17	1.288	1.013	1.57	1.554	0.922
hsa04114 Oocyte meiosis	0.38125	7	1.18	P27348	14-3-3 protein theta OS=Homo sapiens OX=9606 GN=YWHAQ PE=1 SV=1	1.712000	Up	0.001601	YWHAQ	27.764	1.091	1.11	1.655	1.169	1.044	1.019	1.246	1.288	1.185	1.415	0.876	1.114	1.109	1.073	1.315	0.965	0.752	0.718	1.512	0.751	0.738	0.696	0.764	0.923	0.858	0.726	0.694	0.672	0.945	0.879	0.75	0.802	1.191	1.5	1.654	1.21	0.932	1.002	0.731
hsa04114 Oocyte meiosis	0.38125	7	1.18	Q04917	14-3-3 protein eta OS=Homo sapiens OX=9606 GN=YWHAH PE=1 SV=4	2.472000	Up	0.000000	YWHAH	28.218	1.285	1.093	1.199	1.053	1.363	1.018	1.265	1.029	1.134	1.033	0.957	1.024	0.877	0.899	1.201	0.685	0.625	0.562	1.066	0.651	0.739	0.589	0.844	0.955	0.746	0.583	0.629	0.565	0.843	0.81	0.549	0.598	1.174	1.637	1.336	1.888	1.471	1.471	0.509
hsa04114 Oocyte meiosis	0.38125	7	1.18	P62258	14-3-3 protein epsilon OS=Homo sapiens OX=9606 GN=YWHAE PE=1 SV=1	1.534000	Up	0.000178	YWHAE	29.174	1.177	1.175	0.993	0.968	1.203	0.91	1.106	1.094	1.127	1.222	0.969	1.273	0.969	1.011	1.084	0.828	0.93	0.982	1.067	0.892	0.813	0.902	0.855	0.997	1.29	0.777	0.911	0.954	0.964	0.918	0.913	0.895	1.266	1.144	1.733	1.361	1.202	1.102	0.803
hsa04114 Oocyte meiosis	0.38125	7	1.18	Q14573	"Inositol 1,4,5-trisphosphate receptor type 3 OS=Homo sapiens OX=9606 GN=ITPR3 PE=1 SV=2"	2.506000	Up	0.002857	ITPR3	304.1	0.706	0.803	1.093	0.868	0.953	1.221	0.99	1.007	1.082	1.125	0.86	0.908	1.13	1.037	0.996	1.119	1.073	1.027	1.212	0.618	0.776	0.762	0.736	0.806	0.592	0.637	0.744	0.605	1.013	0.867	0.685	0.657	0.936	1.23	2.039	2.713	1.432	1.376	0.703
hsa04114 Oocyte meiosis	0.38125	7	1.18	P63104	14-3-3 protein zeta/delta OS=Homo sapiens OX=9606 GN=YWHAZ PE=1 SV=1	1.730000	Up	0.000002	YWHAZ	27.745	0.985	1.158	1.169	0.942	0.934	1.17	0.993	1.293	0.871	0.968	0.935	1.068	0.839	0.89	0.908	1.009	0.892	0.894	1.166	0.82	0.819	0.805	0.958	1.148	0.968	0.705	0.754	0.771	0.983	0.948	0.789	0.835	1.22	1.295	1.533	1.641	1.225	1.232	0.744
hsa03020 RNA polymerase	0.616926	2	0.98	Q9NW08	DNA-directed RNA polymerase III subunit RPC2 OS=Homo sapiens OX=9606 GN=POLR3B PE=1 SV=2	1.823000	Up	0.000078	POLR3B	127.78																																		1.688	1.451	1.254	1.8	1.47
hsa03020 RNA polymerase	0.616926	2	0.98	P19388	"DNA-directed RNA polymerases I, II, and III subunit RPABC1 OS=Homo sapiens OX=9606 GN=POLR2E PE=1 SV=4"	1.515000	Up	0.000362	POLR2E	24.551	1.253	1.029	0.853	1.29	1.243	1.117	1.145	1.249	0.969	1.234	0.891	1.221	1.044	1.039	1.17	1.159	0.823	0.823	0.939	0.924	0.759	0.894	1.019	1.136	0.972	0.823	0.812	0.851	1.027	0.997	0.837	0.876	1.119	1.262	1.463	1.334	1.724	1.358	0.774
hsa05211 Renal cell carcinoma	0.989635	1	0.23	P08581	Hepatocyte growth factor receptor OS=Homo sapiens OX=9606 GN=MET PE=1 SV=4	2.304000	Up	0.000365	MET	155.54	0.979	1.038	1.058	1.09	0.952	0.714	1.109	0.9	1.357	1.59	0.991	1.059	0.985	1.33	1.242	1.527	0.762	0.704	1.012	0.666	0.786	0.794	0.727	0.548	0.599	1.011	0.664	0.613	0.938	1.015	0.708	0.69	1.731	1.038	1.068	2.186	2.035	1.608	0.986
hsa04962 Vasopressin-regulated water reabsorption	0.741285	2	0.78	P52565	Rho GDP-dissociation inhibitor 1 OS=Homo sapiens OX=9606 GN=ARHGDIA PE=1 SV=3	1.541000	Up	0.000084	ARHGDIA	23.207	1.252	1.581	1.444	1.2	1.266	0.989	1.264	0.854	1.106	1.136	0.913	1.06	0.95	1.083	1.008	0.793	0.988	1.084	1.031	0.808	0.774	0.912	0.937	0.976	1.112	0.602	0.748	0.774	0.992	0.967	0.976	0.84	1.13	1.054	1.306	1.331	0.958	1.129	0.701
hsa04962 Vasopressin-regulated water reabsorption	0.741285	2	0.78	P52566	Rho GDP-dissociation inhibitor 2 OS=Homo sapiens OX=9606 GN=ARHGDIB PE=1 SV=3	1.956000	Up	0.002737	ARHGDIB	22.988	1.014	1.681	1.785	1.19	1.073	0.915	0.918	0.779	0.988	0.828	1.133	1.102	0.704	1.034	1.192	1.186	0.6	0.525	1.604	0.555	0.555	0.639	0.914	1.023	0.565	0.403	0.532	0.4	0.959	0.944	0.578	0.62	1.082	1.089	0.688	1.278	0.71	1.421	0.534
hsa04340 Hedgehog signaling pathway	0.870484	1	0.51	P10415	Apoptosis regulator Bcl-2 OS=Homo sapiens OX=9606 GN=BCL2 PE=1 SV=2	1.605000	Up	0.001498	BCL2	26.266	1.507	0.999	0.441	0.684	1.79	1.021	1.203	0.979	0.686	1.018	0.989	3.809	1.513	1.016	0.998	0.842	0.544	0.575	0.536	0.753	0.688	0.748	0.867	1.133	1.261	1.032	0.841	0.967	1.638	1.101	0.68	0.799	1.347	1.261	1.234	0.817	1.223	1.065	0.969
hsa00020 Citrate cycle (TCA cycle)	0.925988	1	0.4	P53396	ATP-citrate synthase OS=Homo sapiens OX=9606 GN=ACLY PE=1 SV=3	1.528000	Up	0.000002	ACLY	120.84	0.881	0.958	1.636	1.209	0.787	0.798	1.026	0.88	1.102	1.291	1.853	1.33	0.902	1.131	0.924	1.542	0.852	0.93	1.731	0.755	0.75	0.771	0.781	0.82	0.713	0.939	0.781	0.952	0.795	0.919	0.876	0.881	1.237	1.164	1.239	1.086	1.257	1.036	0.794
hsa04371 Apelin signaling pathway	0.999259	1	0.15	Q14573	"Inositol 1,4,5-trisphosphate receptor type 3 OS=Homo sapiens OX=9606 GN=ITPR3 PE=1 SV=2"	2.506000	Up	0.002857	ITPR3	304.1	0.706	0.803	1.093	0.868	0.953	1.221	0.99	1.007	1.082	1.125	0.86	0.908	1.13	1.037	0.996	1.119	1.073	1.027	1.212	0.618	0.776	0.762	0.736	0.806	0.592	0.637	0.744	0.605	1.013	0.867	0.685	0.657	0.936	1.23	2.039	2.713	1.432	1.376	0.703
hsa03460 Fanconi anemia pathway	0.141172	3	2.26	P54132	Bloom syndrome protein OS=Homo sapiens OX=9606 GN=BLM PE=1 SV=1	2.095000	Up	0.000001	BLM	159	1.482	1.306	1.168						1.371	1.33	0.794	1.134	1.059	0.986	1.365	1.198	0.636	0.554	0.859						0.501	0.571	0.53	0.497	0.817	0.892	0.662	0.595	1.166	1.402	1.269	1.166	1.807	1.475	0.746
hsa03460 Fanconi anemia pathway	0.141172	3	2.26	P27694	Replication protein A 70 kDa DNA-binding subunit OS=Homo sapiens OX=9606 GN=RPA1 PE=1 SV=2	1.790000	Up	0.000000	RPA1	68.137	1.854	1.355	1.1	1.127	1.523	0.918	1.426	1.282	1.245	1.545	1.034	1.221	1.375	1.007	1.379	1.073	0.838	0.754	1.049	0.749	0.883	0.776	1.033	0.778	0.532	0.644	0.805	0.624	1.041	0.964	0.745	0.816	1.256	1.014	1.446	1.086	1.234	1.206	0.665
hsa03460 Fanconi anemia pathway	0.141172	3	2.26	Q96E14	RecQ-mediated genome instability protein 2 OS=Homo sapiens OX=9606 GN=RMI2 PE=1 SV=2	2.216000	Up	0.009598	RMI2	15.865																																		0.99	2.137	1.704	1.546	2.46
hsa04310 Wnt signaling pathway	0.979931	2	0.36	Q9Y265	RuvB-like 1 OS=Homo sapiens OX=9606 GN=RUVBL1 PE=1 SV=1	1.503000	Up	0.000001	RUVBL1	50.227	1.272	1.211	1.006	1.113	1.187	1.021	1.163	1.154	1.144	1.111	0.925	1.306	1.104	1.177	1.138	1.072	0.853	0.866	0.935	0.939	0.914	1.004	0.908	0.954	0.791	0.813	0.903	0.781	0.914	1.051	0.897	0.843	1.314	1.282	1.379	1.086	1.205	1.154	0.806
hsa04310 Wnt signaling pathway	0.979931	2	0.36	O14641	Segment polarity protein dishevelled homolog DVL-2 OS=Homo sapiens OX=9606 GN=DVL2 PE=1 SV=1	1.546000	Up	0.001782	DVL2	78.947				1.088	1.221	0.903	1.128	0.836												0.964	1.104	0.896	0.951	1.04										0.85	1.144	1.329	1.362	1.289
hsa00620 Pyruvate metabolism	0.816965	2	0.66	Q9NR19	"Acetyl-coenzyme A synthetase, cytoplasmic OS=Homo sapiens OX=9606 GN=ACSS2 PE=1 SV=1"	1.543000	Up	0.029523	ACSS2	78.579	1.412	1.59	0.77	1.1	1.938	0.864	1.121	2.005	1.26	1.759	0.875	1.672	1.718	0.991	2.102	0.854	0.731	0.731	0.759	0.667	0.668	0.639	0.628	0.619	0.617	0.955	0.69	0.774	1.036	0.896	0.776	0.607	1.391	1.474	0.828	0.66	0.684	1.032	0.798
hsa00620 Pyruvate metabolism	0.816965	2	0.66	P14618	Pyruvate kinase PKM OS=Homo sapiens OX=9606 GN=PKM PE=1 SV=4	1.616000	Up	0.000043	PKM	57.936	1.005	0.913	1.351	0.989	1.002	1.412	1.125	1.443	1.027	1.173	2.025	0.972	1.13	0.92	0.998	0.922	0.772	0.821	1.359	0.828	1.052	0.763	0.807	0.684	0.737	0.639	0.824	0.658	0.825	0.771	0.617	0.74	1.197	1.14	1.123	1.174	0.946	0.84	0.63
hsa04660 T cell receptor signaling pathway	0.811921	4	0.73	P29350	Tyrosine-protein phosphatase non-receptor type 6 OS=Homo sapiens OX=9606 GN=PTPN6 PE=1 SV=1	1.745000	Up	0.000016	PTPN6	67.56	1.089	1.27	1.419	1.339	1.057	1.355	1.364	1.169	1.019	1.028	1.13	1.116	1.137	1.305	1.384	1.689	0.834	0.789	1.211	0.775	0.786	0.876	0.978	1.053	0.734	0.8	0.655	0.76	0.931	1.285	0.773	0.739	1.145	1.239	0.866	1.182	0.966	1.281	0.711
hsa04660 T cell receptor signaling pathway	0.811921	4	0.73	P08575	Receptor-type tyrosine-protein phosphatase C OS=Homo sapiens OX=9606 GN=PTPRC PE=1 SV=3	1.881000	Up	0.002044	PTPRC	147.48	1.209	1.389	1.467	1.403	0.929	1.148	1.08	0.983	1.224	0.859	1.483	1.061	0.878	1.331	1.127	1.842	0.673	0.594	1.229	0.649	0.586	0.761	0.817	0.892	0.46	0.614	0.501	0.505	0.804	1.038	0.616	0.644	0.913	1.057	0.623	1.219	0.733	1.137	0.708
hsa04660 T cell receptor signaling pathway	0.811921	4	0.73	Q13094	Lymphocyte cytosolic protein 2 OS=Homo sapiens OX=9606 GN=LCP2 PE=1 SV=1	1.771000	Up	0.001822	LCP2	60.187	1.02	1.184	1.35														0.702	0.725	1.205															0.917	0.597	0.783	0.686	1.15
hsa04660 T cell receptor signaling pathway	0.811921	4	0.73	P15498	Proto-oncogene vav OS=Homo sapiens OX=9606 GN=VAV1 PE=1 SV=4	1.730000	Up	0.003337	VAV1	98.313	1.54	1.478	1.645	1.555	1.007	1.369	1.172	0.962	1.152	1.082	1.332	0.854	0.945	1.214	1.435	1.831	0.544	0.846	1.286	0.559	0.595	0.625	0.78	0.749	0.615	0.763	0.531	0.489	0.803	0.997	0.601	0.627	0.964	0.97	0.654	1.017	0.689	1.49	0.62
hsa00600 Sphingolipid metabolism	0.918748	1	0.42	O15269	Serine palmitoyltransferase 1 OS=Homo sapiens OX=9606 GN=SPTLC1 PE=1 SV=1	1.509000	Up	0.002799	SPTLC1	52.743	0.89	0.956	0.808	0.9	0.983	0.898	0.921	1.093	0.884	0.937	0.73	1	0.961	0.785	0.968	0.997	1.09	0.835	0.977	0.928	1.071	0.941	1.046	1.033	0.789	0.986	0.919	0.772	0.869	0.815	0.767	0.973	1.243	0.93	1.871	1.381	1.256	1.332	0.878
hsa05217 Basal cell carcinoma	0.388205	2	1.51	Q92466	DNA damage-binding protein 2 OS=Homo sapiens OX=9606 GN=DDB2 PE=1 SV=1	3.189000	Up	0.000015	DDB2	47.863	2.015	1.535	0.451	1.793	1.755	1.39	1.341	2.004	1.633	1.686	1.109	0.941	1.707	1.306	1.784	0.709	0.519	0.369	0.479	0.62	0.591	0.633	0.623	0.545	0.497	0.89	0.616	0.556	0.759	1.059	0.549	0.488	1.339	0.743	0.95	1.59	1.158	1.713	0.327
hsa05217 Basal cell carcinoma	0.388205	2	1.51	O14641	Segment polarity protein dishevelled homolog DVL-2 OS=Homo sapiens OX=9606 GN=DVL2 PE=1 SV=1	1.546000	Up	0.001782	DVL2	78.947				1.088	1.221	0.903	1.128	0.836												0.964	1.104	0.896	0.951	1.04										0.85	1.144	1.329	1.362	1.289
hsa05146 Amoebiasis	0.898489	4	0.62	P50453	Serpin B9 OS=Homo sapiens OX=9606 GN=SERPINB9 PE=1 SV=1	1.553000	Up	0.000662	SERPINB9	42.403	1.682	1.474	1.333	1.2	1.195	1.127	1.259	0.848	1.312	0.831	1.13	0.881	1.17	1.317	1.408	1.599	0.827	0.784	1.272	0.725	0.799	0.781	0.95	1.147	0.703	1.099	0.81	0.724	0.986	1.3	0.775	0.77	1.542	0.906	1.011	1.092	0.931	0.968	0.696
hsa05146 Amoebiasis	0.898489	4	0.62	P08311	Cathepsin G OS=Homo sapiens OX=9606 GN=CTSG PE=1 SV=2	1.638000	Up	0.012918	CTSG	28.837	1.144	2.017	1.752	1.431	0.446	0.275	1.068	0.463	0.619	1.08	6.849	3.067	0.972	1.145	0.752	1.712	0.702	0.764	1.526	0.392	0.378	0.548	1.213	0.698	0.771	1.498	0.553	0.771	1.03	0.939	0.634	0.639	1.026	0.937	0.59	1.334	0.773	1.32	0.652
hsa05146 Amoebiasis	0.898489	4	0.62	P11215	Integrin alpha-M OS=Homo sapiens OX=9606 GN=ITGAM PE=1 SV=2	2.319000	Up	0.004677	ITGAM	127.18	1.284	0.915	1.296	0.994	0.695	0.958	1.003	0.813	0.924	0.798	1.254	2.383	0.548	0.927	0.812	1.764	0.71	0.705	1.278	0.326	0.413	0.435	0.6	0.503	0.527	0.712	0.451	0.554	0.572	0.66	0.309	0.419	0.941	1.39	0.547	1.088	0.638	1.343	0.472
hsa05146 Amoebiasis	0.898489	4	0.62	P05107	Integrin beta-2 OS=Homo sapiens OX=9606 GN=ITGB2 PE=1 SV=2	2.381000	Up	0.000381	ITGB2	84.781	1.375	1.185	1.403	1.472	0.979	1.653	1.311	1.125	1.018	0.768	1.264	1.706	0.872	1.091	1.316	2.276	0.712	0.666	1.35	0.4	0.431	0.466	0.638	0.641	0.386	0.679	0.438	0.407	0.756	0.829	0.615	0.612	1.182	1.39	0.686	1.582	0.816	1.397	0.646
hsa04612 Antigen processing and presentation	0.0662217	9	1.75	P48382	DNA-binding protein RFX5 OS=Homo sapiens OX=9606 GN=RFX5 PE=1 SV=1	1.655000	Up	0.001385	RFX5	65.322	1.415	0.94	1.09	0.977	1.057	1.642	1.268	1.662	1.364	0.967	1.184	1.005	0.942	1.131	0.9	1.298	1.106	1.25	1.588	1.104	1.116	0.901	1.295	1.087	0.7	0.813	0.914	0.688	0.937	0.964	0.788	0.899	0.883	1.142	1.161	0.776	1.344	1.305	0.811
hsa04612 Antigen processing and presentation	0.0662217	9	1.75	O15533	Tapasin OS=Homo sapiens OX=9606 GN=TAPBP PE=1 SV=1	1.987000	Up	0.000476	TAPBP	47.625	1.259	1.29	1.811	1.009	1.243	1.215	1.111	1.004	0.841	0.857	1.755	1.061	0.959	1.268	1.416	2.584	0.741	0.819	1.749	0.691	0.692	0.716	1.005	0.953	0.539	0.672	1.001	0.563	0.984	1.187	0.965	0.891	1.601	1.036	0.982	1.686	1.103	1.835	0.773
hsa04612 Antigen processing and presentation	0.0662217	9	1.75	Q03518	Antigen peptide transporter 1 OS=Homo sapiens OX=9606 GN=TAP1 PE=1 SV=2	1.729000	Up	0.000181	TAP1	87.217	1.072	1.299	2.02	1.023	0.842	1.092	0.938	1.096	0.913	0.969	1.402	0.96	1.022	1.131	1.302	2.086	0.701	0.734	1.726	0.752	0.706	0.719	0.811	0.841	0.748	0.976	1.011	0.797	1.036	0.95	0.689	0.853	1.142	0.866	0.881	1.38	0.945	1.353	0.709
hsa04612 Antigen processing and presentation	0.0662217	9	1.75	P01903	"HLA class II histocompatibility antigen, DR alpha chain OS=Homo sapiens OX=9606 GN=HLA-DRA PE=1 SV=1"	1.634000	Up	0.045102	HLA-DRA	28.607	0.894	0.891	1.222	1.013	0.794	1.327	0.783	1.091	0.707	0.586	2.126	0.915	0.583	0.82	0.744	1.05	0.734	0.683	1.127	0.948	0.874	0.782	0.935	1.375	1.346	0.845	0.851	0.824	1.072	0.804	0.791	0.86	1.111	1.108	0.694	1.632	0.81	1.876	0.901
hsa04612 Antigen processing and presentation	0.0662217	9	1.75	P28068	"HLA class II histocompatibility antigen, DM beta chain OS=Homo sapiens OX=9606 GN=HLA-DMB PE=1 SV=1"	1.765000	Up	0.004017	HLA-DMB	28.943	1.262	0.996	1.759	1.4	0.748	0.983	0.9	0.948									0.397	0.4	1.277	0.351	0.432	0.413	0.718	1.297										1.032	0.883	1.48	0.996	1.685
hsa04612 Antigen processing and presentation	0.0662217	9	1.75	Q03519	Antigen peptide transporter 2 OS=Homo sapiens OX=9606 GN=TAP2 PE=1 SV=1	2.027000	Up	0.000316	TAP2	75.663	0.954	1.12	1.507	1.113	1.07	1.284	1.256	1.178	0.886	0.939	1.21	1.026	0.984	1.167	1.093	1.925	0.804	0.753	1.299	0.718	0.753	0.718	0.922	0.774	0.591	0.805	0.895	0.703	1.128	0.978	0.768	0.774	1.119	0.861	0.949	1.539	1.317	1.642	0.708
hsa04612 Antigen processing and presentation	0.0662217	9	1.75	P01920	"HLA class II histocompatibility antigen, DQ beta 1 chain OS=Homo sapiens OX=9606 GN=HLA-DQB1 PE=1 SV=2"	2.045000	Up	0.010178	HLA-DQB1	29.991	1.01	0.501	1.726	0.864	0.6	0.349	0.756	1.947	0.665	0.776	5.453	2.123	0.599	1.231	0.728	0.871	0.564	0.654	1.592	0.396	0.432	0.25	0.726	1.576	0.46	1.053	1.159	1.065	0.898	1.09	0.55	0.507	0.972	0.903	0.837	1.593	0.425	0.838	0.561
hsa04612 Antigen processing and presentation	0.0662217	9	1.75	P13284	Gamma-interferon-inducible lysosomal thiol reductase OS=Homo sapiens OX=9606 GN=IFI30 PE=1 SV=3	1.728000	Up	0.002436	IFI30	27.963	1.408	1.046	1.29	1.4	1.037	1.142	1.105	1.068	1.066	0.746	1.181	1.412	0.907	0.943	0.859	0.926	0.758	0.897	1.073	0.653	0.64	0.674	0.79	1.096	1.162	1.09	0.975	1.03	0.936	0.916	0.696	0.708	0.981	1.118	0.756	1.536	1.192	1.676	0.567
hsa04612 Antigen processing and presentation	0.0662217	9	1.75	P01889	"HLA class I histocompatibility antigen, B alpha chain OS=Homo sapiens OX=9606 GN=HLA-B PE=1 SV=3"	1.526000	Up	0.030215	HLA-B	40.46	0.544	1.006	1.671	1.911	1.208	1.808	1.105	1.308	0.965	1.078	1.341	1.427	0.899	1.474	1.697	1.994	0.624	0.644	1.874	1.192	0.966	0.935	1.012	1.284	1.032	1.019	0.829	1.028	1.353	1.642	0.89	1.046	1.219	0.965	0.796	0.945	0.492	1.069	0.569
hsa05016 Huntington disease	0.999775	3	0.24	Q92769	Histone deacetylase 2 OS=Homo sapiens OX=9606 GN=HDAC2 PE=1 SV=2	1.653000	Up	0.003061	HDAC2	55.364	1.152	1.056	0.948	0.947	1.213	0.949	1.033	0.962	1.203	1.314	0.968	1.244	1	0.827	1.237	0.769	0.992	0.983	0.882	0.836	0.876	0.802	0.997	0.75	0.562	0.429	0.782	0.437	0.879	0.897	0.757	0.818	0.945	0.937	1.179	0.974	1.675	1.56	0.698
hsa05016 Huntington disease	0.999775	3	0.24	P21980	Protein-glutamine gamma-glutamyltransferase 2 OS=Homo sapiens OX=9606 GN=TGM2 PE=1 SV=2	2.116000	Up	0.026280	TGM2	77.328	0.526	0.749	0.476	1.109	0.502	1.277	1.031	2.025	0.852	1.982	0.951	0.611	0.586	0.746	0.738	2.73	0.517	0.45	0.529	0.663	0.821	0.513	0.757	0.697	0.45	0.581	0.457	0.317	0.68	0.677	0.455	0.625	1.006	0.875	2.429	1.143	0.72	0.582	0.606
hsa05016 Huntington disease	0.999775	3	0.24	P19388	"DNA-directed RNA polymerases I, II, and III subunit RPABC1 OS=Homo sapiens OX=9606 GN=POLR2E PE=1 SV=4"	1.515000	Up	0.000362	POLR2E	24.551	1.253	1.029	0.853	1.29	1.243	1.117	1.145	1.249	0.969	1.234	0.891	1.221	1.044	1.039	1.17	1.159	0.823	0.823	0.939	0.924	0.759	0.894	1.019	1.136	0.972	0.823	0.812	0.851	1.027	0.997	0.837	0.876	1.119	1.262	1.463	1.334	1.724	1.358	0.774
hsa04146 Peroxisome	0.985469	2	0.34	O00116	"Alkyldihydroxyacetonephosphate synthase, peroxisomal OS=Homo sapiens OX=9606 GN=AGPS PE=1 SV=1"	1.519000	Up	0.008538	AGPS	72.911	0.842	0.864	1.405	1.026	0.838	1.291	0.942	1.587	0.92	0.94	0.951	1.063	0.829	0.787	0.891	1.149	0.725	0.81	1.352	0.839	0.814	0.842	0.77	0.797	0.734	0.994	0.887	0.866	0.801	0.762	0.85	0.886	1.383	1.771	1.015	1.387	1.017	1.062	0.78
hsa04146 Peroxisome	0.985469	2	0.34	Q9UHK6	Alpha-methylacyl-CoA racemase OS=Homo sapiens OX=9606 GN=AMACR PE=1 SV=2	2.020000	Up	0.004121	AMACR	42.386	0.564	0.747	1.448	0.711	0.555	1.254	0.644	2.016	0.925	0.941	0.349	1.002	0.83	0.502	0.8	0.428	0.543	0.78	1.431	1.075	0.547	0.842	0.484	0.627	0.632	0.753	0.702	0.943	0.743	0.64	1.022	0.754	1.148	2.605	1.479	1.486	0.906	1.385	0.422
hsa04390 Hippo signaling pathway	0.0477968	10	1.79	P61981	14-3-3 protein gamma OS=Homo sapiens OX=9606 GN=YWHAG PE=1 SV=2	1.749000	Up	0.001240	YWHAG	28.302	1.179	1.402	1.263	1.216	1.145	1.035	1.152	1.09	1.107	1.221	0.84	1.342	1.135	1.065	1.379	1.03	0.873	0.973	1.211	0.735	0.727	0.737	0.726	0.846	0.963	0.498	0.699	0.615	0.839	0.984	0.814	0.825	1.111	1.041	0.766	1.465	1.324	1.518	0.642
hsa04390 Hippo signaling pathway	0.0477968	10	1.79	P27348	14-3-3 protein theta OS=Homo sapiens OX=9606 GN=YWHAQ PE=1 SV=1	1.712000	Up	0.001601	YWHAQ	27.764	1.091	1.11	1.655	1.169	1.044	1.019	1.246	1.288	1.185	1.415	0.876	1.114	1.109	1.073	1.315	0.965	0.752	0.718	1.512	0.751	0.738	0.696	0.764	0.923	0.858	0.726	0.694	0.672	0.945	0.879	0.75	0.802	1.191	1.5	1.654	1.21	0.932	1.002	0.731
hsa04390 Hippo signaling pathway	0.0477968	10	1.79	Q04917	14-3-3 protein eta OS=Homo sapiens OX=9606 GN=YWHAH PE=1 SV=4	2.472000	Up	0.000000	YWHAH	28.218	1.285	1.093	1.199	1.053	1.363	1.018	1.265	1.029	1.134	1.033	0.957	1.024	0.877	0.899	1.201	0.685	0.625	0.562	1.066	0.651	0.739	0.589	0.844	0.955	0.746	0.583	0.629	0.565	0.843	0.81	0.549	0.598	1.174	1.637	1.336	1.888	1.471	1.471	0.509
hsa04390 Hippo signaling pathway	0.0477968	10	1.79	Q13188	Serine/threonine-protein kinase 3 OS=Homo sapiens OX=9606 GN=STK3 PE=1 SV=2	1.708000	Up	0.000836	STK3	56.3	0.548	0.686	1.506	0.726	0.888	1.304	0.71	1.275					0.804	0.688	0.817	1.286	0.837	0.953	1.544	0.816	0.906	1.048	0.778	0.765					0.836	0.942	0.86	0.972	1.095	1.895	1.665	1.991	1.368	1.347	0.857
hsa04390 Hippo signaling pathway	0.0477968	10	1.79	O14641	Segment polarity protein dishevelled homolog DVL-2 OS=Homo sapiens OX=9606 GN=DVL2 PE=1 SV=1	1.546000	Up	0.001782	DVL2	78.947				1.088	1.221	0.903	1.128	0.836												0.964	1.104	0.896	0.951	1.04										0.85	1.144	1.329	1.362	1.289
hsa04390 Hippo signaling pathway	0.0477968	10	1.79	P60709	"Actin, cytoplasmic 1 OS=Homo sapiens OX=9606 GN=ACTB PE=1 SV=1"	1.564000	Up	0.000241	ACTB	41.736	1.678	2.529	2.23	0.969	0.729	0.89	0.889	0.907	0.798	0.867	1.01	1.044	0.709	0.827	0.846	0.765	1.478	1.737	1.188	0.818	0.827	0.892	0.926	0.872	0.812	0.578	0.704	0.762	0.914	1.053	0.904	0.861	0.988	1.316	0.821	1.138	1.008	1.001	0.601
hsa04390 Hippo signaling pathway	0.0477968	10	1.79	P63261	"Actin, cytoplasmic 2 OS=Homo sapiens OX=9606 GN=ACTG1 PE=1 SV=1"	1.864000	Up	0.000225	ACTG1	41.792	1.788	2.635	3.176	0.733	0.893	1.087	1.201	0.736	0.698	0.888	0.846	1.351	0.837	0.807	0.859	0.452	1.475	1.883	1.668	0.748	0.965	0.795	0.902	0.807	1.522	0.57	0.931	1.214	0.831	0.855	1.152	0.97	0.977	1.28	1.343	0.878	0.852	0.816	0.498
hsa04390 Hippo signaling pathway	0.0477968	10	1.79	P62258	14-3-3 protein epsilon OS=Homo sapiens OX=9606 GN=YWHAE PE=1 SV=1	1.534000	Up	0.000178	YWHAE	29.174	1.177	1.175	0.993	0.968	1.203	0.91	1.106	1.094	1.127	1.222	0.969	1.273	0.969	1.011	1.084	0.828	0.93	0.982	1.067	0.892	0.813	0.902	0.855	0.997	1.29	0.777	0.911	0.954	0.964	0.918	0.913	0.895	1.266	1.144	1.733	1.361	1.202	1.102	0.803
hsa04390 Hippo signaling pathway	0.0477968	10	1.79	P63104	14-3-3 protein zeta/delta OS=Homo sapiens OX=9606 GN=YWHAZ PE=1 SV=1	1.730000	Up	0.000002	YWHAZ	27.745	0.985	1.158	1.169	0.942	0.934	1.17	0.993	1.293	0.871	0.968	0.935	1.068	0.839	0.89	0.908	1.009	0.892	0.894	1.166	0.82	0.819	0.805	0.958	1.148	0.968	0.705	0.754	0.771	0.983	0.948	0.789	0.835	1.22	1.295	1.533	1.641	1.225	1.232	0.744
hsa04390 Hippo signaling pathway	0.0477968	10	1.79	P05107	Integrin beta-2 OS=Homo sapiens OX=9606 GN=ITGB2 PE=1 SV=2	2.381000	Up	0.000381	ITGB2	84.781	1.375	1.185	1.403	1.472	0.979	1.653	1.311	1.125	1.018	0.768	1.264	1.706	0.872	1.091	1.316	2.276	0.712	0.666	1.35	0.4	0.431	0.466	0.638	0.641	0.386	0.679	0.438	0.407	0.756	0.829	0.615	0.612	1.182	1.39	0.686	1.582	0.816	1.397	0.646
hsa00500 Starch and sucrose metabolism	0.055056	5	2.35	P52790	Hexokinase-3 OS=Homo sapiens OX=9606 GN=HK3 PE=1 SV=2	2.293000	Up	0.007718	HK3	99.024	1.141	1.037	1.232	1.865	0.956	1.767	1.31	0.915	1.325	1.494	1.39	1.36	1.016	1.519	0.949	1.986	0.691	0.855	1.207	0.517	0.498	0.436	0.733	0.666	0.618	1.016	0.757	0.693	0.812	0.973	0.605	0.81	1.077	1.066	0.439	1.21	0.659	1.577	0.722
hsa00500 Starch and sucrose metabolism	0.055056	5	2.35	P06737	"Glycogen phosphorylase, liver form OS=Homo sapiens OX=9606 GN=PYGL PE=1 SV=4"	1.537000	Up	0.001197	PYGL	97.147	0.961	1.29	0.973	1.695	1.157	1.146	1.279	1.133	1.524	1.701	2.445	1.057	0.822	0.92	1.216	1.147	0.622	0.704	0.958	0.682	0.647	0.609	0.753	0.747	0.547	0.776	0.634	0.706	0.627	0.851	0.589	0.526	1.39	0.937	0.778	1.076	0.984	1.041	0.83
hsa00500 Starch and sucrose metabolism	0.055056	5	2.35	P10253	Lysosomal alpha-glucosidase OS=Homo sapiens OX=9606 GN=GAA PE=1 SV=4	1.673000	Up	0.000124	GAA	105.32	1.149	1.297	1.019	1.23	0.879	1.13	1.022	1.005	1.012	1.204	1.196	1.377	1.371	1.329	0.912	1.064	0.76	0.95	0.921	0.827	0.849	0.816	0.898	1.078	1.061	0.873	0.948	1.021	1.213	0.912	0.556	0.718	1.595	1.045	1.079	1.077	1.244	1.314	0.607
hsa00500 Starch and sucrose metabolism	0.055056	5	2.35	Q6PCE3	"Glucose 1,6-bisphosphate synthase OS=Homo sapiens OX=9606 GN=PGM2L1 PE=1 SV=3"	1.696000	Up	0.027677	PGM2L1	70.441	1.838	1.662	0.816	1.808	2.087	1.154	1.589	1.134	1.441	1.267	0.989	0.81	1.578	1.488	1.829	1.083	0.651	0.582	0.95	0.725	0.971	0.805	0.943	0.762	0.653	1.285	0.79	0.718	1.166	1.068	0.687	0.665	0.974	0.406	0.607	0.575	0.917	0.991	0.704
hsa00500 Starch and sucrose metabolism	0.055056	5	2.35	P11216	"Glycogen phosphorylase, brain form OS=Homo sapiens OX=9606 GN=PYGB PE=1 SV=5"	1.704000	Up	0.000001	PYGB	96.695	1.061	1.277	0.833	1.153	1.563	0.736	1.337	1.652	1.544	1.648	1.472	1.249	0.947	1.039	1.282	0.864	0.812	0.798	0.857	0.787	0.746	0.737	0.744	0.758	0.726	0.761	0.754	0.803	0.847	0.943	0.784	0.775	1.356	1.282	1.305	1.155	1.349	1.11	0.903
hsa00982 Drug metabolism - cytochrome P450	0.961516	1	0.32	P43353	Aldehyde dehydrogenase family 3 member B1 OS=Homo sapiens OX=9606 GN=ALDH3B1 PE=1 SV=1	1.918000	Up	0.006122	ALDH3B1	51.839	1.504	1.763	1.009	2.092	2.004	2.004	2.524	1.515	1.895	1.85	0.916	0.928	1.376	1.53	1.54	1.133	0.483	0.535	0.908	0.557	0.399	0.41	0.524	0.791	0.531	0.519	0.461	0.622	0.88	1.137	0.48	0.434	0.8	1.098	0.686	1.502	0.798	1.328	0.587
hsa04961 Endocrine and other factor-regulated calcium reabsorption	0.964953	1	0.31	Q05193	Dynamin-1 OS=Homo sapiens OX=9606 GN=DNM1 PE=1 SV=2	1.856000	Up	0.000121	DNM1	97.407				1.068	0.969	0.907	0.988	1.18					1.201	0.973	1.029	1.243				0.777	0.785	0.764	0.719	0.714					0.975	0.869	0.607	0.755	1.264	1.486	1.993	1.436	1.19	1.041	0.856
hsa05145 Toxoplasmosis	0.44124	8	1.1	P23458	Tyrosine-protein kinase JAK1 OS=Homo sapiens OX=9606 GN=JAK1 PE=1 SV=2	1.676000	Up	0.000337	JAK1	133.28				0.949	1.11	0.883	1.081	1.245					0.881	0.942	1.262	1.185				0.869	1.12	0.671	0.715	0.809					0.8	1.063	0.585	0.736	1.375	1.369	1.989	1.568	1.644	1.419	0.882
hsa05145 Toxoplasmosis	0.44124	8	1.1	P28068	"HLA class II histocompatibility antigen, DM beta chain OS=Homo sapiens OX=9606 GN=HLA-DMB PE=1 SV=1"	1.765000	Up	0.004017	HLA-DMB	28.943	1.262	0.996	1.759	1.4	0.748	0.983	0.9	0.948									0.397	0.4	1.277	0.351	0.432	0.413	0.718	1.297										1.032	0.883	1.48	0.996	1.685
hsa05145 Toxoplasmosis	0.44124	8	1.1	P42224	Signal transducer and activator of transcription 1-alpha/beta OS=Homo sapiens OX=9606 GN=STAT1 PE=1 SV=2	1.569000	Up	0.002699	STAT1	87.334	2.318	1.942	1.399	1.168	2.287	0.84	2.212	1.014	2.317	2.187	0.836	0.853	1.728	1.242	3.09	1.863	0.565	0.556	1.386	0.53	0.541	0.548	0.602	0.59	0.452	0.613	0.62	0.498	1.206	1.104	0.668	0.662	0.799	0.666	0.732	0.506	0.627	0.546	0.633
hsa05145 Toxoplasmosis	0.44124	8	1.1	P01920	"HLA class II histocompatibility antigen, DQ beta 1 chain OS=Homo sapiens OX=9606 GN=HLA-DQB1 PE=1 SV=2"	2.045000	Up	0.010178	HLA-DQB1	29.991	1.01	0.501	1.726	0.864	0.6	0.349	0.756	1.947	0.665	0.776	5.453	2.123	0.599	1.231	0.728	0.871	0.564	0.654	1.592	0.396	0.432	0.25	0.726	1.576	0.46	1.053	1.159	1.065	0.898	1.09	0.55	0.507	0.972	0.903	0.837	1.593	0.425	0.838	0.561
hsa05145 Toxoplasmosis	0.44124	8	1.1	P09917	Arachidonate 5-lipoxygenase OS=Homo sapiens OX=9606 GN=ALOX5 PE=1 SV=2	1.852000	Up	0.002023	ALOX5	77.982	1.244	1.26	1.206	1.461	1.182	1.819	1.532	1.252	1.213	0.904	0.965	0.894	1.293	0.966	1.4	2.033	0.739	0.742	1.191	0.638	0.773	0.704	0.951	0.778	0.315	1.279	0.378	0.357	0.875	0.811	0.48	0.573	1.162	0.955	0.782	1.605	1.006	1.773	0.698
hsa05145 Toxoplasmosis	0.44124	8	1.1	P10415	Apoptosis regulator Bcl-2 OS=Homo sapiens OX=9606 GN=BCL2 PE=1 SV=2	1.605000	Up	0.001498	BCL2	26.266	1.507	0.999	0.441	0.684	1.79	1.021	1.203	0.979	0.686	1.018	0.989	3.809	1.513	1.016	0.998	0.842	0.544	0.575	0.536	0.753	0.688	0.748	0.867	1.133	1.261	1.032	0.841	0.967	1.638	1.101	0.68	0.799	1.347	1.261	1.234	0.817	1.223	1.065	0.969
hsa05145 Toxoplasmosis	0.44124	8	1.1	P52564	Dual specificity mitogen-activated protein kinase kinase 6 OS=Homo sapiens OX=9606 GN=MAP2K6 PE=1 SV=1	1.509000	Up	0.000280	MAP2K6	37.492	1.346	1.251	1.102						2.071	2.112	0.906	1.159	1.135	1.116	1.689	0.945	1.039	0.944	0.956						0.985	1.039	0.953	0.846	1.038	1.079	0.9	1.335	1.1	1.4	1.012	1.242	1.244	1.004	0.681
hsa05145 Toxoplasmosis	0.44124	8	1.1	P01903	"HLA class II histocompatibility antigen, DR alpha chain OS=Homo sapiens OX=9606 GN=HLA-DRA PE=1 SV=1"	1.634000	Up	0.045102	HLA-DRA	28.607	0.894	0.891	1.222	1.013	0.794	1.327	0.783	1.091	0.707	0.586	2.126	0.915	0.583	0.82	0.744	1.05	0.734	0.683	1.127	0.948	0.874	0.782	0.935	1.375	1.346	0.845	0.851	0.824	1.072	0.804	0.791	0.86	1.111	1.108	0.694	1.632	0.81	1.876	0.901
hsa04720 Long-term potentiation	0.981803	1	0.26	Q14573	"Inositol 1,4,5-trisphosphate receptor type 3 OS=Homo sapiens OX=9606 GN=ITPR3 PE=1 SV=2"	2.506000	Up	0.002857	ITPR3	304.1	0.706	0.803	1.093	0.868	0.953	1.221	0.99	1.007	1.082	1.125	0.86	0.908	1.13	1.037	0.996	1.119	1.073	1.027	1.212	0.618	0.776	0.762	0.736	0.806	0.592	0.637	0.744	0.605	1.013	0.867	0.685	0.657	0.936	1.23	2.039	2.713	1.432	1.376	0.703
hsa04630 JAK-STAT signaling pathway	0.0282821	8	2.15	P29350	Tyrosine-protein phosphatase non-receptor type 6 OS=Homo sapiens OX=9606 GN=PTPN6 PE=1 SV=1	1.745000	Up	0.000016	PTPN6	67.56	1.089	1.27	1.419	1.339	1.057	1.355	1.364	1.169	1.019	1.028	1.13	1.116	1.137	1.305	1.384	1.689	0.834	0.789	1.211	0.775	0.786	0.876	0.978	1.053	0.734	0.8	0.655	0.76	0.931	1.285	0.773	0.739	1.145	1.239	0.866	1.182	0.966	1.281	0.711
hsa04630 JAK-STAT signaling pathway	0.0282821	8	2.15	P04085	Platelet-derived growth factor subunit A OS=Homo sapiens OX=9606 GN=PDGFA PE=1 SV=1	3.038000	Up	0.030256	PDGFA	24.043																																		1.001	3.444	3.418	1.39	0.966
hsa04630 JAK-STAT signaling pathway	0.0282821	8	2.15	P42226	Signal transducer and activator of transcription 6 OS=Homo sapiens OX=9606 GN=STAT6 PE=1 SV=1	1.551000	Up	0.000004	STAT6	94.134	1.352	1.134	0.983	1.234	1.435	1.101	1.674	1.147	1.4	1.359	1.072	0.946	1.45	1.319	1.583	1.276	0.782	0.756	1.006	0.794	0.734	0.782	0.949	0.767	0.672	0.808	0.748	0.662	1.064	1.181	0.778	0.773	1.131	1.364	1.364	1.089	1.352	1.423	0.866
hsa04630 JAK-STAT signaling pathway	0.0282821	8	2.15	P23458	Tyrosine-protein kinase JAK1 OS=Homo sapiens OX=9606 GN=JAK1 PE=1 SV=2	1.676000	Up	0.000337	JAK1	133.28				0.949	1.11	0.883	1.081	1.245					0.881	0.942	1.262	1.185				0.869	1.12	0.671	0.715	0.809					0.8	1.063	0.585	0.736	1.375	1.369	1.989	1.568	1.644	1.419	0.882
hsa04630 JAK-STAT signaling pathway	0.0282821	8	2.15	P42224	Signal transducer and activator of transcription 1-alpha/beta OS=Homo sapiens OX=9606 GN=STAT1 PE=1 SV=2	1.569000	Up	0.002699	STAT1	87.334	2.318	1.942	1.399	1.168	2.287	0.84	2.212	1.014	2.317	2.187	0.836	0.853	1.728	1.242	3.09	1.863	0.565	0.556	1.386	0.53	0.541	0.548	0.602	0.59	0.452	0.613	0.62	0.498	1.206	1.104	0.668	0.662	0.799	0.666	0.732	0.506	0.627	0.546	0.633
hsa04630 JAK-STAT signaling pathway	0.0282821	8	2.15	P00533	Epidermal growth factor receptor OS=Homo sapiens OX=9606 GN=EGFR PE=1 SV=2	1.531000	Up	0.000056	EGFR	134.28	2.098	1.239	0.707	1.54	1.71	1.366	1.624	1.29	1.393	1.283	0.822	1.169	1.319	0.995	1.61	1.181	0.842	0.819	0.682	0.812	0.902	0.928	0.91	0.878	0.845	1.138	0.849	0.755	0.951	1.024	0.654	0.699	1	1.13	0.936	1.149	1.313	1.19	0.722
hsa04630 JAK-STAT signaling pathway	0.0282821	8	2.15	Q13642	Four and a half LIM domains protein 1 OS=Homo sapiens OX=9606 GN=FHL1 PE=1 SV=4	5.868000	Up	0.000299	FHL1	36.263	2.262	1.448	0.313	0.843	2.468	0.468	0.975	1.085	2.14	1.194	0.396	1.075	1.918	0.763	2.154	0.523	0.303	0.207	0.257	0.293	0.411	0.322	0.516	0.391	0.305	0.369	0.308	0.277	0.771	0.758	0.398	0.346	1.965	3.579	1.015	3.004	2.024	2.743	0.432
hsa04630 JAK-STAT signaling pathway	0.0282821	8	2.15	P10415	Apoptosis regulator Bcl-2 OS=Homo sapiens OX=9606 GN=BCL2 PE=1 SV=2	1.605000	Up	0.001498	BCL2	26.266	1.507	0.999	0.441	0.684	1.79	1.021	1.203	0.979	0.686	1.018	0.989	3.809	1.513	1.016	0.998	0.842	0.544	0.575	0.536	0.753	0.688	0.748	0.867	1.133	1.261	1.032	0.841	0.967	1.638	1.101	0.68	0.799	1.347	1.261	1.234	0.817	1.223	1.065	0.969
hsa04623 Cytosolic DNA-sensing pathway	0.120249	5	1.88	Q9NW08	DNA-directed RNA polymerase III subunit RPC2 OS=Homo sapiens OX=9606 GN=POLR3B PE=1 SV=2	1.823000	Up	0.000078	POLR3B	127.78																																		1.688	1.451	1.254	1.8	1.47
hsa04623 Cytosolic DNA-sensing pathway	0.120249	5	1.88	P29466	Caspase-1 OS=Homo sapiens OX=9606 GN=CASP1 PE=1 SV=1	1.611000	Up	0.013416	CASP1	45.158	1.443	1.211	1.245	0.994	1.057	1.292	0.987	1.105	1.81	1.978	1.84	0.866	0.908	1.025	0.983	1.459	0.69	0.995	1.277	1.008	0.881	1.34	1.24	1.164	0.58	0.528	0.477	0.325	1.02	0.996	1.033	1.053	1.09	0.705	0.738	1.084	0.607	0.768	0.906
hsa04623 Cytosolic DNA-sensing pathway	0.120249	5	1.88	P19388	"DNA-directed RNA polymerases I, II, and III subunit RPABC1 OS=Homo sapiens OX=9606 GN=POLR2E PE=1 SV=4"	1.515000	Up	0.000362	POLR2E	24.551	1.253	1.029	0.853	1.29	1.243	1.117	1.145	1.249	0.969	1.234	0.891	1.221	1.044	1.039	1.17	1.159	0.823	0.823	0.939	0.924	0.759	0.894	1.019	1.136	0.972	0.823	0.812	0.851	1.027	0.997	0.837	0.876	1.119	1.262	1.463	1.334	1.724	1.358	0.774
hsa04623 Cytosolic DNA-sensing pathway	0.120249	5	1.88	Q14116	Interleukin-18 OS=Homo sapiens OX=9606 GN=IL18 PE=1 SV=1	1.854000	Up	0.000017	IL18	22.326									1.198	1.088	1.403	0.904	0.817	0.961	1.081	1.796									0.805	0.725	0.62	0.663	0.749	1.037	0.618	0.591	1.354	1.234	1.1	1.589	1.399	1.478	0.551
hsa04623 Cytosolic DNA-sensing pathway	0.120249	5	1.88	Q9ULZ3	Apoptosis-associated speck-like protein containing a CARD OS=Homo sapiens OX=9606 GN=PYCARD PE=1 SV=2	1.882000	Up	0.002317	PYCARD	21.627	1.38	0.906	1.255	1.481	0.984	1.171	1.241	1.155	1.317	1.051	1.452	2.188	1.208	1.188	1.533	1.695	0.449	0.54	1.65	0.603	0.616	0.56	0.903	1.206	0.619	0.619	0.473	0.486	1.014	0.845	0.626	0.662	1.201	1.386	0.832	0.779	0.791	1.155	0.521
hsa05134 Legionellosis	0.277106	5	1.41	P29466	Caspase-1 OS=Homo sapiens OX=9606 GN=CASP1 PE=1 SV=1	1.611000	Up	0.013416	CASP1	45.158	1.443	1.211	1.245	0.994	1.057	1.292	0.987	1.105	1.81	1.978	1.84	0.866	0.908	1.025	0.983	1.459	0.69	0.995	1.277	1.008	0.881	1.34	1.24	1.164	0.58	0.528	0.477	0.325	1.02	0.996	1.033	1.053	1.09	0.705	0.738	1.084	0.607	0.768	0.906
hsa05134 Legionellosis	0.277106	5	1.41	P11215	Integrin alpha-M OS=Homo sapiens OX=9606 GN=ITGAM PE=1 SV=2	2.319000	Up	0.004677	ITGAM	127.18	1.284	0.915	1.296	0.994	0.695	0.958	1.003	0.813	0.924	0.798	1.254	2.383	0.548	0.927	0.812	1.764	0.71	0.705	1.278	0.326	0.413	0.435	0.6	0.503	0.527	0.712	0.451	0.554	0.572	0.66	0.309	0.419	0.941	1.39	0.547	1.088	0.638	1.343	0.472
hsa05134 Legionellosis	0.277106	5	1.41	Q14116	Interleukin-18 OS=Homo sapiens OX=9606 GN=IL18 PE=1 SV=1	1.854000	Up	0.000017	IL18	22.326									1.198	1.088	1.403	0.904	0.817	0.961	1.081	1.796									0.805	0.725	0.62	0.663	0.749	1.037	0.618	0.591	1.354	1.234	1.1	1.589	1.399	1.478	0.551
hsa05134 Legionellosis	0.277106	5	1.41	P05107	Integrin beta-2 OS=Homo sapiens OX=9606 GN=ITGB2 PE=1 SV=2	2.381000	Up	0.000381	ITGB2	84.781	1.375	1.185	1.403	1.472	0.979	1.653	1.311	1.125	1.018	0.768	1.264	1.706	0.872	1.091	1.316	2.276	0.712	0.666	1.35	0.4	0.431	0.466	0.638	0.641	0.386	0.679	0.438	0.407	0.756	0.829	0.615	0.612	1.182	1.39	0.686	1.582	0.816	1.397	0.646
hsa05134 Legionellosis	0.277106	5	1.41	Q9ULZ3	Apoptosis-associated speck-like protein containing a CARD OS=Homo sapiens OX=9606 GN=PYCARD PE=1 SV=2	1.882000	Up	0.002317	PYCARD	21.627	1.38	0.906	1.255	1.481	0.984	1.171	1.241	1.155	1.317	1.051	1.452	2.188	1.208	1.188	1.533	1.695	0.449	0.54	1.65	0.603	0.616	0.56	0.903	1.206	0.619	0.619	0.473	0.486	1.014	0.845	0.626	0.662	1.201	1.386	0.832	0.779	0.791	1.155	0.521
hsa05231 Choline metabolism in cancer	0.790957	4	0.75	P49585	Choline-phosphate cytidylyltransferase A OS=Homo sapiens OX=9606 GN=PCYT1A PE=1 SV=2	1.673000	Up	0.000038	PCYT1A	41.731	1.699	1.59	1.253	1.329	1.588	1.18	1.44	1.439	1.495	1.02	0.946	1.208	1.237	1.207	1.517	0.972	0.949	0.96	1.226	0.843	0.905	0.88	0.92	0.813	0.697	0.798	0.865	0.684	0.95	1.076	0.749	0.824	1.292	1.224	1.271	0.957	1.207	1.177	0.721
hsa05231 Choline metabolism in cancer	0.790957	4	0.75	P00533	Epidermal growth factor receptor OS=Homo sapiens OX=9606 GN=EGFR PE=1 SV=2	1.531000	Up	0.000056	EGFR	134.28	2.098	1.239	0.707	1.54	1.71	1.366	1.624	1.29	1.393	1.283	0.822	1.169	1.319	0.995	1.61	1.181	0.842	0.819	0.682	0.812	0.902	0.928	0.91	0.878	0.845	1.138	0.849	0.755	0.951	1.024	0.654	0.699	1	1.13	0.936	1.149	1.313	1.19	0.722
hsa05231 Choline metabolism in cancer	0.790957	4	0.75	P04085	Platelet-derived growth factor subunit A OS=Homo sapiens OX=9606 GN=PDGFA PE=1 SV=1	3.038000	Up	0.030256	PDGFA	24.043																																		1.001	3.444	3.418	1.39	0.966
hsa05231 Choline metabolism in cancer	0.790957	4	0.75	Q15382	GTP-binding protein Rheb OS=Homo sapiens OX=9606 GN=RHEB PE=1 SV=1	1.559000	Up	0.002285	RHEB	20.497	1.112	1.292	1.082	1.243	1.294	1.379	1.16	1.022	1.155	1.038	1.019	1.189	0.847	0.716	1.018	1.196	0.789	0.711	0.978	0.904	0.907	0.85	0.977	0.983	0.951	0.761	0.87	0.796	0.892	0.825	0.759	0.687	1.128	1.11	0.812	1.504	1.248	1.314	0.548
hsa04916 Melanogenesis	0.984914	1	0.25	O14641	Segment polarity protein dishevelled homolog DVL-2 OS=Homo sapiens OX=9606 GN=DVL2 PE=1 SV=1	1.546000	Up	0.001782	DVL2	78.947				1.088	1.221	0.903	1.128	0.836												0.964	1.104	0.896	0.951	1.04										0.85	1.144	1.329	1.362	1.289
hsa04979 Cholesterol metabolism	0.648468	3	0.92	Q6PIU2	Neutral cholesterol ester hydrolase 1 OS=Homo sapiens OX=9606 GN=NCEH1 PE=1 SV=3	1.961000	Up	0.000016	NCEH1	45.807	1.213	1.187	1.439	1.326	0.992	1.193	1.089	1.253	1.645	1.18	0.901	1.031	0.898	1.033	1.54	1.458	0.709	0.703	1.268	0.758	0.904	0.729	0.797	0.734	0.699	1.13	0.85	0.762	0.855	0.964	0.915	0.777	1.587	1.337	1.102	1.745	1.189	1.532	0.842
hsa04979 Cholesterol metabolism	0.648468	3	0.92	P35610	Sterol O-acyltransferase 1 OS=Homo sapiens OX=9606 GN=SOAT1 PE=1 SV=3	2.949000	Up	0.000002	SOAT1	64.734	1.028	0.757	0.642														0.714	0.658	0.628															1.273	1.83	2.101	1.788	1.785
hsa04979 Cholesterol metabolism	0.648468	3	0.92	P38571	Lysosomal acid lipase/cholesteryl ester hydrolase OS=Homo sapiens OX=9606 GN=LIPA PE=1 SV=2	2.699000	Up	0.005821	LIPA	45.418									0.882	0.966	2.659	1.353	0.712	0.745	0.639	1.229									0.88	0.821	0.852	0.902	0.714	0.573	0.505	0.517	1.642	1.974	0.779	3.159	1.347	2.105	0.626
hsa05167 Kaposi sarcoma-associated herpesvirus infection	0.543297	9	1.01	P09038	Fibroblast growth factor 2 OS=Homo sapiens OX=9606 GN=FGF2 PE=1 SV=3	1.839000	Up	0.009956	FGF2	30.77	2.845	1.593	1.395	1.261	1.621	1.403	1.342	1.268	1.166	2.511	0.96	1.911	1.182	1.116	1.28	0.829	1.108	1.08	0.913	0.693	0.816	0.78	0.907	0.788	0.993	0.937	0.683	0.747	0.968	0.91	0.538	0.601	1.31	1.556	0.779	0.679	0.773	1.029	0.605
hsa05167 Kaposi sarcoma-associated herpesvirus infection	0.543297	9	1.01	P06400	Retinoblastoma-associated protein OS=Homo sapiens OX=9606 GN=RB1 PE=1 SV=2	1.674000	Up	0.000123	RB1	106.16																																		1.246	1.504	1.282	1.659	1.365
hsa05167 Kaposi sarcoma-associated herpesvirus infection	0.543297	9	1.01	P52564	Dual specificity mitogen-activated protein kinase kinase 6 OS=Homo sapiens OX=9606 GN=MAP2K6 PE=1 SV=1	1.509000	Up	0.000280	MAP2K6	37.492	1.346	1.251	1.102						2.071	2.112	0.906	1.159	1.135	1.116	1.689	0.945	1.039	0.944	0.956						0.985	1.039	0.953	0.846	1.038	1.079	0.9	1.335	1.1	1.4	1.012	1.242	1.244	1.004	0.681
hsa05167 Kaposi sarcoma-associated herpesvirus infection	0.543297	9	1.01	P23458	Tyrosine-protein kinase JAK1 OS=Homo sapiens OX=9606 GN=JAK1 PE=1 SV=2	1.676000	Up	0.000337	JAK1	133.28				0.949	1.11	0.883	1.081	1.245					0.881	0.942	1.262	1.185				0.869	1.12	0.671	0.715	0.809					0.8	1.063	0.585	0.736	1.375	1.369	1.989	1.568	1.644	1.419	0.882
hsa05167 Kaposi sarcoma-associated herpesvirus infection	0.543297	9	1.01	P42224	Signal transducer and activator of transcription 1-alpha/beta OS=Homo sapiens OX=9606 GN=STAT1 PE=1 SV=2	1.569000	Up	0.002699	STAT1	87.334	2.318	1.942	1.399	1.168	2.287	0.84	2.212	1.014	2.317	2.187	0.836	0.853	1.728	1.242	3.09	1.863	0.565	0.556	1.386	0.53	0.541	0.548	0.602	0.59	0.452	0.613	0.62	0.498	1.206	1.104	0.668	0.662	0.799	0.666	0.732	0.506	0.627	0.546	0.633
hsa05167 Kaposi sarcoma-associated herpesvirus infection	0.543297	9	1.01	P07948	Tyrosine-protein kinase Lyn OS=Homo sapiens OX=9606 GN=LYN PE=1 SV=3	1.620000	Up	0.006524	LYN	58.573	1.028	1.223	1.701	1.316	1.108	1.542	1.024	0.933	0.92	0.867	1.183	0.796	0.882	1.115	1.188	1.386	0.663	0.695	1.188	0.771	0.733	0.725	0.786	0.827	0.32	0.768	0.567	0.526	1.039	0.914	0.799	0.812	0.993	1.053	0.721	1.207	1.057	1.253	0.71
hsa05167 Kaposi sarcoma-associated herpesvirus infection	0.543297	9	1.01	P01889	"HLA class I histocompatibility antigen, B alpha chain OS=Homo sapiens OX=9606 GN=HLA-B PE=1 SV=3"	1.526000	Up	0.030215	HLA-B	40.46	0.544	1.006	1.671	1.911	1.208	1.808	1.105	1.308	0.965	1.078	1.341	1.427	0.899	1.474	1.697	1.994	0.624	0.644	1.874	1.192	0.966	0.935	1.012	1.284	1.032	1.019	0.829	1.028	1.353	1.642	0.89	1.046	1.219	0.965	0.796	0.945	0.492	1.069	0.569
hsa05167 Kaposi sarcoma-associated herpesvirus infection	0.543297	9	1.01	Q12933	TNF receptor-associated factor 2 OS=Homo sapiens OX=9606 GN=TRAF2 PE=1 SV=2	1.636000	Up	0.015384	TRAF2	55.859	0.842	0.754	0.605	0.894	0.94	0.932	0.908	0.973									0.804	0.792	0.817	1.105	1.083	0.831	0.956	0.922										1.481	0.892	1.194	1.515	1.724
hsa05167 Kaposi sarcoma-associated herpesvirus infection	0.543297	9	1.01	Q14573	"Inositol 1,4,5-trisphosphate receptor type 3 OS=Homo sapiens OX=9606 GN=ITPR3 PE=1 SV=2"	2.506000	Up	0.002857	ITPR3	304.1	0.706	0.803	1.093	0.868	0.953	1.221	0.99	1.007	1.082	1.125	0.86	0.908	1.13	1.037	0.996	1.119	1.073	1.027	1.212	0.618	0.776	0.762	0.736	0.806	0.592	0.637	0.744	0.605	1.013	0.867	0.685	0.657	0.936	1.23	2.039	2.713	1.432	1.376	0.703
hsa04924 Renin secretion	0.590084	3	1	Q02153	Guanylate cyclase soluble subunit beta-1 OS=Homo sapiens OX=9606 GN=GUCY1B1 PE=1 SV=1	1.770000	Up	0.000345	GUCY1B1	70.514	1.034	0.897	1.037	1.059	1.272	1.012	1.093	1.107	0.834	0.775	1.082	1.034	0.956	0.931	1.118	1.089	0.765	0.68	1.193	0.975	1.028	1.745	0.921	1.081	0.772	1.068	2.942	0.9	0.704	1.035	0.893	0.805	1.494	1.615	1.551	1.09	1.224	0.963	0.673
hsa04924 Renin secretion	0.590084	3	1	Q14573	"Inositol 1,4,5-trisphosphate receptor type 3 OS=Homo sapiens OX=9606 GN=ITPR3 PE=1 SV=2"	2.506000	Up	0.002857	ITPR3	304.1	0.706	0.803	1.093	0.868	0.953	1.221	0.99	1.007	1.082	1.125	0.86	0.908	1.13	1.037	0.996	1.119	1.073	1.027	1.212	0.618	0.776	0.762	0.736	0.806	0.592	0.637	0.744	0.605	1.013	0.867	0.685	0.657	0.936	1.23	2.039	2.713	1.432	1.376	0.703
hsa04924 Renin secretion	0.590084	3	1	Q02108	Guanylate cyclase soluble subunit alpha-1 OS=Homo sapiens OX=9606 GN=GUCY1A1 PE=1 SV=2	1.597000	Up	0.001238	GUCY1A1	77.452																																		1.362	1.994	1.212	1.611	1.371
hsa00564 Glycerophospholipid metabolism	0.492837	5	1.09	P49585	Choline-phosphate cytidylyltransferase A OS=Homo sapiens OX=9606 GN=PCYT1A PE=1 SV=2	1.673000	Up	0.000038	PCYT1A	41.731	1.699	1.59	1.253	1.329	1.588	1.18	1.44	1.439	1.495	1.02	0.946	1.208	1.237	1.207	1.517	0.972	0.949	0.96	1.226	0.843	0.905	0.88	0.92	0.813	0.697	0.798	0.865	0.684	0.95	1.076	0.749	0.824	1.292	1.224	1.271	0.957	1.207	1.177	0.721
hsa00564 Glycerophospholipid metabolism	0.492837	5	1.09	Q8NF37	Lysophosphatidylcholine acyltransferase 1 OS=Homo sapiens OX=9606 GN=LPCAT1 PE=1 SV=2	1.794000	Up	0.006584	LPCAT1	59.151	1.096	1.142	1.265	1.162	0.777	1.598	0.847	1.23	1.02	1.081	1.462	1.695	1.474	1.11	1.188	1.709	0.754	0.778	1.108	0.522	0.595	0.52	0.555	0.574	0.676	0.899	0.646	0.674	0.907	0.928	0.676	0.719	0.976	2.16	0.967	1.211	1.101	0.997	0.763
hsa00564 Glycerophospholipid metabolism	0.492837	5	1.09	O95674	Phosphatidate cytidylyltransferase 2 OS=Homo sapiens OX=9606 GN=CDS2 PE=1 SV=1	1.621000	Up	0.000002	CDS2	51.417	1.218	0.958	0.795	1.128	1.152	1.151	1.112	1.551	0.999	1.125	0.932	1.086	1.285	1.105	1.126	0.872	0.913	0.801	0.864	0.978	1.013	1.034	0.981	1.018	0.654	1.099	0.884	0.797	0.998	0.864	0.816	0.743	1.54	1.302	1.517	1.201	1.176	1.361	0.771
hsa00564 Glycerophospholipid metabolism	0.492837	5	1.09	Q96N66	Lysophospholipid acyltransferase 7 OS=Homo sapiens OX=9606 GN=MBOAT7 PE=1 SV=2	1.594000	Up	0.000016	MBOAT7	52.764	1.07	1.172	0.82	1.035	0.977	1.178	1.179	1.172	0.913	1.068	0.945	0.952	1.306	0.986	1.223	1.617	0.917	0.863	0.813	1.123	1.02	0.948	1.137	0.952	0.689	0.76	0.871	0.687	1.191	0.995	0.781	0.898	1.175	1.303	1.618	1.24	1.216	1.238	0.733
hsa00564 Glycerophospholipid metabolism	0.492837	5	1.09	Q8IV08	Phospholipase D3 OS=Homo sapiens OX=9606 GN=PLD3 PE=1 SV=1	1.690000	Up	0.004444	PLD3	54.705	1.618	0.973	0.969	1.686	0.737	1.001	1.049	1.311	0.845	1.129	2.562	1.338	1.016	0.961	0.75	1.294	0.69	0.874	0.955	0.815	0.79	0.632	1.045	1.247	0.911	0.704	0.713	0.761	0.895	0.85	0.704	0.765	1.298	1.666	1.09	1.76	1.537	1.344	1.596
hsa04022 cGMP-PKG signaling pathway	0.937258	4	0.56	Q02153	Guanylate cyclase soluble subunit beta-1 OS=Homo sapiens OX=9606 GN=GUCY1B1 PE=1 SV=1	1.770000	Up	0.000345	GUCY1B1	70.514	1.034	0.897	1.037	1.059	1.272	1.012	1.093	1.107	0.834	0.775	1.082	1.034	0.956	0.931	1.118	1.089	0.765	0.68	1.193	0.975	1.028	1.745	0.921	1.081	0.772	1.068	2.942	0.9	0.704	1.035	0.893	0.805	1.494	1.615	1.551	1.09	1.224	0.963	0.673
hsa04022 cGMP-PKG signaling pathway	0.937258	4	0.56	P78347	General transcription factor II-I OS=Homo sapiens OX=9606 GN=GTF2I PE=1 SV=2	1.856000	Up	0.000704	GTF2I	112.42	1.204	0.974	0.75	1.189	1.19	0.961	1.126	1.314	1.135	1.089	0.754	1.028	1.225	1.029	1.119	1.121	0.939	0.809	0.767	0.869	0.922	0.867	0.997	0.744	0.578	0.79	0.841	0.626	0.996	0.988	0.893	0.888	1.344	1.209	1.364	1.385	2.104	1.615	0.852
hsa04022 cGMP-PKG signaling pathway	0.937258	4	0.56	Q14573	"Inositol 1,4,5-trisphosphate receptor type 3 OS=Homo sapiens OX=9606 GN=ITPR3 PE=1 SV=2"	2.506000	Up	0.002857	ITPR3	304.1	0.706	0.803	1.093	0.868	0.953	1.221	0.99	1.007	1.082	1.125	0.86	0.908	1.13	1.037	0.996	1.119	1.073	1.027	1.212	0.618	0.776	0.762	0.736	0.806	0.592	0.637	0.744	0.605	1.013	0.867	0.685	0.657	0.936	1.23	2.039	2.713	1.432	1.376	0.703
hsa04022 cGMP-PKG signaling pathway	0.937258	4	0.56	Q02108	Guanylate cyclase soluble subunit alpha-1 OS=Homo sapiens OX=9606 GN=GUCY1A1 PE=1 SV=2	1.597000	Up	0.001238	GUCY1A1	77.452																																		1.362	1.994	1.212	1.611	1.371
hsa05160 Hepatitis C	0.205846	11	1.32	P61981	14-3-3 protein gamma OS=Homo sapiens OX=9606 GN=YWHAG PE=1 SV=2	1.749000	Up	0.001240	YWHAG	28.302	1.179	1.402	1.263	1.216	1.145	1.035	1.152	1.09	1.107	1.221	0.84	1.342	1.135	1.065	1.379	1.03	0.873	0.973	1.211	0.735	0.727	0.737	0.726	0.846	0.963	0.498	0.699	0.615	0.839	0.984	0.814	0.825	1.111	1.041	0.766	1.465	1.324	1.518	0.642
hsa05160 Hepatitis C	0.205846	11	1.32	P27348	14-3-3 protein theta OS=Homo sapiens OX=9606 GN=YWHAQ PE=1 SV=1	1.712000	Up	0.001601	YWHAQ	27.764	1.091	1.11	1.655	1.169	1.044	1.019	1.246	1.288	1.185	1.415	0.876	1.114	1.109	1.073	1.315	0.965	0.752	0.718	1.512	0.751	0.738	0.696	0.764	0.923	0.858	0.726	0.694	0.672	0.945	0.879	0.75	0.802	1.191	1.5	1.654	1.21	0.932	1.002	0.731
hsa05160 Hepatitis C	0.205846	11	1.32	Q9Y6K5	2'-5'-oligoadenylate synthase 3 OS=Homo sapiens OX=9606 GN=OAS3 PE=1 SV=3	1.640000	Up	0.000019	OAS3	121.17	1.144	0.95	1.133	1.154	1.496	0.764	1.959	1.551	1.092	1.319	1.54	0.891	0.912	0.982	1.354	1.77	0.731	0.689	1.243	0.593	1.199	0.394	0.97	0.815	0.508	0.773	0.66	0.549	0.918	0.843	0.659	0.718	0.956	1.005	0.935	1.022	0.889	1.173	0.667
hsa05160 Hepatitis C	0.205846	11	1.32	Q04917	14-3-3 protein eta OS=Homo sapiens OX=9606 GN=YWHAH PE=1 SV=4	2.472000	Up	0.000000	YWHAH	28.218	1.285	1.093	1.199	1.053	1.363	1.018	1.265	1.029	1.134	1.033	0.957	1.024	0.877	0.899	1.201	0.685	0.625	0.562	1.066	0.651	0.739	0.589	0.844	0.955	0.746	0.583	0.629	0.565	0.843	0.81	0.549	0.598	1.174	1.637	1.336	1.888	1.471	1.471	0.509
hsa05160 Hepatitis C	0.205846	11	1.32	P06400	Retinoblastoma-associated protein OS=Homo sapiens OX=9606 GN=RB1 PE=1 SV=2	1.674000	Up	0.000123	RB1	106.16																																		1.246	1.504	1.282	1.659	1.365
hsa05160 Hepatitis C	0.205846	11	1.32	P23458	Tyrosine-protein kinase JAK1 OS=Homo sapiens OX=9606 GN=JAK1 PE=1 SV=2	1.676000	Up	0.000337	JAK1	133.28				0.949	1.11	0.883	1.081	1.245					0.881	0.942	1.262	1.185				0.869	1.12	0.671	0.715	0.809					0.8	1.063	0.585	0.736	1.375	1.369	1.989	1.568	1.644	1.419	0.882
hsa05160 Hepatitis C	0.205846	11	1.32	P00533	Epidermal growth factor receptor OS=Homo sapiens OX=9606 GN=EGFR PE=1 SV=2	1.531000	Up	0.000056	EGFR	134.28	2.098	1.239	0.707	1.54	1.71	1.366	1.624	1.29	1.393	1.283	0.822	1.169	1.319	0.995	1.61	1.181	0.842	0.819	0.682	0.812	0.902	0.928	0.91	0.878	0.845	1.138	0.849	0.755	0.951	1.024	0.654	0.699	1	1.13	0.936	1.149	1.313	1.19	0.722
hsa05160 Hepatitis C	0.205846	11	1.32	P42224	Signal transducer and activator of transcription 1-alpha/beta OS=Homo sapiens OX=9606 GN=STAT1 PE=1 SV=2	1.569000	Up	0.002699	STAT1	87.334	2.318	1.942	1.399	1.168	2.287	0.84	2.212	1.014	2.317	2.187	0.836	0.853	1.728	1.242	3.09	1.863	0.565	0.556	1.386	0.53	0.541	0.548	0.602	0.59	0.452	0.613	0.62	0.498	1.206	1.104	0.668	0.662	0.799	0.666	0.732	0.506	0.627	0.546	0.633
hsa05160 Hepatitis C	0.205846	11	1.32	P62258	14-3-3 protein epsilon OS=Homo sapiens OX=9606 GN=YWHAE PE=1 SV=1	1.534000	Up	0.000178	YWHAE	29.174	1.177	1.175	0.993	0.968	1.203	0.91	1.106	1.094	1.127	1.222	0.969	1.273	0.969	1.011	1.084	0.828	0.93	0.982	1.067	0.892	0.813	0.902	0.855	0.997	1.29	0.777	0.911	0.954	0.964	0.918	0.913	0.895	1.266	1.144	1.733	1.361	1.202	1.102	0.803
hsa05160 Hepatitis C	0.205846	11	1.32	Q12933	TNF receptor-associated factor 2 OS=Homo sapiens OX=9606 GN=TRAF2 PE=1 SV=2	1.636000	Up	0.015384	TRAF2	55.859	0.842	0.754	0.605	0.894	0.94	0.932	0.908	0.973									0.804	0.792	0.817	1.105	1.083	0.831	0.956	0.922										1.481	0.892	1.194	1.515	1.724
hsa05160 Hepatitis C	0.205846	11	1.32	P63104	14-3-3 protein zeta/delta OS=Homo sapiens OX=9606 GN=YWHAZ PE=1 SV=1	1.730000	Up	0.000002	YWHAZ	27.745	0.985	1.158	1.169	0.942	0.934	1.17	0.993	1.293	0.871	0.968	0.935	1.068	0.839	0.89	0.908	1.009	0.892	0.894	1.166	0.82	0.819	0.805	0.958	1.148	0.968	0.705	0.754	0.771	0.983	0.948	0.789	0.835	1.22	1.295	1.533	1.641	1.225	1.232	0.744
hsa04666 Fc gamma R-mediated phagocytosis	0.597856	7	0.96	P08575	Receptor-type tyrosine-protein phosphatase C OS=Homo sapiens OX=9606 GN=PTPRC PE=1 SV=3	1.881000	Up	0.002044	PTPRC	147.48	1.209	1.389	1.467	1.403	0.929	1.148	1.08	0.983	1.224	0.859	1.483	1.061	0.878	1.331	1.127	1.842	0.673	0.594	1.229	0.649	0.586	0.761	0.817	0.892	0.46	0.614	0.501	0.505	0.804	1.038	0.616	0.644	0.913	1.057	0.623	1.219	0.733	1.137	0.708
hsa04666 Fc gamma R-mediated phagocytosis	0.597856	7	0.96	P07948	Tyrosine-protein kinase Lyn OS=Homo sapiens OX=9606 GN=LYN PE=1 SV=3	1.620000	Up	0.006524	LYN	58.573	1.028	1.223	1.701	1.316	1.108	1.542	1.024	0.933	0.92	0.867	1.183	0.796	0.882	1.115	1.188	1.386	0.663	0.695	1.188	0.771	0.733	0.725	0.786	0.827	0.32	0.768	0.567	0.526	1.039	0.914	0.799	0.812	0.993	1.053	0.721	1.207	1.057	1.253	0.71
hsa04666 Fc gamma R-mediated phagocytosis	0.597856	7	0.96	Q9Y6U3	Adseverin OS=Homo sapiens OX=9606 GN=SCIN PE=1 SV=4	2.190000	Up	0.001616	SCIN	80.488	1.185	1.069	0.885	1.272	0.876	1.066	0.762	1.077	1.143	1.77	1.126	0.605	1.209	0.835	2.18	0.963	0.876	0.894	0.851	0.918	0.699	0.774	0.593	0.696	0.851	0.638	0.975	0.689	0.946	0.609	0.671	0.832	1.864	1.037	1.204	1.908	2.36	1.025	0.871
hsa04666 Fc gamma R-mediated phagocytosis	0.597856	7	0.96	P08637	Low affinity immunoglobulin gamma Fc region receptor III-A OS=Homo sapiens OX=9606 GN=FCGR3A PE=1 SV=2	1.917000	Up	0.021897	FCGR3A	29.089	1.208	1.322	2.144	2.393	1.079	2.504	1.395	1.345	1.257	1.154	2.034	1.413	0.984	1.086	1.252	2.295	0.543	0.618	1.332	0.524	0.563	0.589	0.687	0.662	0.637	0.712	0.587	0.58	0.751	0.759	0.616	0.623	1.059	1.085	0.346	0.65	0.578	1.222	0.553
hsa04666 Fc gamma R-mediated phagocytosis	0.597856	7	0.96	O15143	Actin-related protein 2/3 complex subunit 1B OS=Homo sapiens OX=9606 GN=ARPC1B PE=1 SV=3	1.630000	Up	0.000020	ARPC1B	40.949	1.295	1.395	1.48	1.311	1.237	1.404	1.269	1.138	1.351	1.133	1.371	1.088	1.105	1.132	1.218	1.464	0.657	0.689	1.24	0.788	0.761	0.726	0.911	0.877	0.663	0.772	0.736	0.698	1.002	1.011	0.809	0.888	1.18	1.241	0.953	1.209	0.967	1.226	0.836
hsa04666 Fc gamma R-mediated phagocytosis	0.597856	7	0.96	P29966	Myristoylated alanine-rich C-kinase substrate OS=Homo sapiens OX=9606 GN=MARCKS PE=1 SV=4	2.465000	Up	0.000037	MARCKS	31.554	1.356	1.417	1.144	1.721	0.942	0.935	0.914	0.961	1.236	1.088	1.87	1.169	0.635	1.021	1.23	0.84	0.533	0.415	1.403	0.697	0.766	0.705	0.967	1.035	0.956	0.8	0.757	0.681	1.017	0.839	0.513	0.742	1.864	0.863	1.181	1.166	0.992	1.456	0.472
hsa04666 Fc gamma R-mediated phagocytosis	0.597856	7	0.96	P15498	Proto-oncogene vav OS=Homo sapiens OX=9606 GN=VAV1 PE=1 SV=4	1.730000	Up	0.003337	VAV1	98.313	1.54	1.478	1.645	1.555	1.007	1.369	1.172	0.962	1.152	1.082	1.332	0.854	0.945	1.214	1.435	1.831	0.544	0.846	1.286	0.559	0.595	0.625	0.78	0.749	0.615	0.763	0.531	0.489	0.803	0.997	0.601	0.627	0.964	0.97	0.654	1.017	0.689	1.49	0.62
hsa05200 Pathways in cancer	0.874341	18	0.8	P09038	Fibroblast growth factor 2 OS=Homo sapiens OX=9606 GN=FGF2 PE=1 SV=3	1.839000	Up	0.009956	FGF2	30.77	2.845	1.593	1.395	1.261	1.621	1.403	1.342	1.268	1.166	2.511	0.96	1.911	1.182	1.116	1.28	0.829	1.108	1.08	0.913	0.693	0.816	0.78	0.907	0.788	0.993	0.937	0.683	0.747	0.968	0.91	0.538	0.601	1.31	1.556	0.779	0.679	0.773	1.029	0.605
hsa05200 Pathways in cancer	0.874341	18	0.8	Q92466	DNA damage-binding protein 2 OS=Homo sapiens OX=9606 GN=DDB2 PE=1 SV=1	3.189000	Up	0.000015	DDB2	47.863	2.015	1.535	0.451	1.793	1.755	1.39	1.341	2.004	1.633	1.686	1.109	0.941	1.707	1.306	1.784	0.709	0.519	0.369	0.479	0.62	0.591	0.633	0.623	0.545	0.497	0.89	0.616	0.556	0.759	1.059	0.549	0.488	1.339	0.743	0.95	1.59	1.158	1.713	0.327
hsa05200 Pathways in cancer	0.874341	18	0.8	P10415	Apoptosis regulator Bcl-2 OS=Homo sapiens OX=9606 GN=BCL2 PE=1 SV=2	1.605000	Up	0.001498	BCL2	26.266	1.507	0.999	0.441	0.684	1.79	1.021	1.203	0.979	0.686	1.018	0.989	3.809	1.513	1.016	0.998	0.842	0.544	0.575	0.536	0.753	0.688	0.748	0.867	1.133	1.261	1.032	0.841	0.967	1.638	1.101	0.68	0.799	1.347	1.261	1.234	0.817	1.223	1.065	0.969
hsa05200 Pathways in cancer	0.874341	18	0.8	P14780	Matrix metalloproteinase-9 OS=Homo sapiens OX=9606 GN=MMP9 PE=1 SV=3	3.105000	Up	0.046359	MMP9	78.457	1.101	0.753	1.348	0.281	0.218	0.168	0.214	0.32	0.565	0.619	0.686	3.904	0.402	0.601	0.57	1.946	0.71	0.773	1.322	0.172	0.195	0.238	0.49	0.311	0.611	0.825	0.622	0.543	0.471	0.456	0.341	0.439	1.548	1.153	0.204	1.186	0.402	1.505	0.421
hsa05200 Pathways in cancer	0.874341	18	0.8	P61244	Protein max OS=Homo sapiens OX=9606 GN=MAX PE=1 SV=1	1.539000	Up	0.000004	MAX	18.275	1.59	1.229	0.814	0.897	1.111	0.774	1.081	0.974	1.041	1.575	0.98	1.132	0.862	0.942	1.18	0.52	0.755	0.647	0.816	0.619	0.72	0.818	1.28	1.048	1.224	0.417	0.849	0.65	1.038	1.095	0.721	0.74	1.054	0.987	1.288	1.051	1.222	1.146	0.703
hsa05200 Pathways in cancer	0.874341	18	0.8	P06400	Retinoblastoma-associated protein OS=Homo sapiens OX=9606 GN=RB1 PE=1 SV=2	1.674000	Up	0.000123	RB1	106.16																																		1.246	1.504	1.282	1.659	1.365
hsa05200 Pathways in cancer	0.874341	18	0.8	O14641	Segment polarity protein dishevelled homolog DVL-2 OS=Homo sapiens OX=9606 GN=DVL2 PE=1 SV=1	1.546000	Up	0.001782	DVL2	78.947				1.088	1.221	0.903	1.128	0.836												0.964	1.104	0.896	0.951	1.04										0.85	1.144	1.329	1.362	1.289
hsa05200 Pathways in cancer	0.874341	18	0.8	P29590	Protein PML OS=Homo sapiens OX=9606 GN=PML PE=1 SV=3	1.672000	Up	0.000037	PML	97.55	1.123	0.914	1.017	1.129	0.961	2.126	1.145	1.597	1.185	1.369	1.407	0.97	1.05	0.979	1.409	1.14	0.613	0.569	1.213	0.656	0.794	0.73	1.052	0.901	0.608	0.804	0.748	0.567	0.971	1.031	0.67	0.687	1.031	1.155	0.794	0.933	1.009	1.215	0.523
hsa05200 Pathways in cancer	0.874341	18	0.8	P08581	Hepatocyte growth factor receptor OS=Homo sapiens OX=9606 GN=MET PE=1 SV=4	2.304000	Up	0.000365	MET	155.54	0.979	1.038	1.058	1.09	0.952	0.714	1.109	0.9	1.357	1.59	0.991	1.059	0.985	1.33	1.242	1.527	0.762	0.704	1.012	0.666	0.786	0.794	0.727	0.548	0.599	1.011	0.664	0.613	0.938	1.015	0.708	0.69	1.731	1.038	1.068	2.186	2.035	1.608	0.986
hsa05200 Pathways in cancer	0.874341	18	0.8	P04085	Platelet-derived growth factor subunit A OS=Homo sapiens OX=9606 GN=PDGFA PE=1 SV=1	3.038000	Up	0.030256	PDGFA	24.043																																		1.001	3.444	3.418	1.39	0.966
hsa05200 Pathways in cancer	0.874341	18	0.8	P42226	Signal transducer and activator of transcription 6 OS=Homo sapiens OX=9606 GN=STAT6 PE=1 SV=1	1.551000	Up	0.000004	STAT6	94.134	1.352	1.134	0.983	1.234	1.435	1.101	1.674	1.147	1.4	1.359	1.072	0.946	1.45	1.319	1.583	1.276	0.782	0.756	1.006	0.794	0.734	0.782	0.949	0.767	0.672	0.808	0.748	0.662	1.064	1.181	0.778	0.773	1.131	1.364	1.364	1.089	1.352	1.423	0.866
hsa05200 Pathways in cancer	0.874341	18	0.8	Q92769	Histone deacetylase 2 OS=Homo sapiens OX=9606 GN=HDAC2 PE=1 SV=2	1.653000	Up	0.003061	HDAC2	55.364	1.152	1.056	0.948	0.947	1.213	0.949	1.033	0.962	1.203	1.314	0.968	1.244	1	0.827	1.237	0.769	0.992	0.983	0.882	0.836	0.876	0.802	0.997	0.75	0.562	0.429	0.782	0.437	0.879	0.897	0.757	0.818	0.945	0.937	1.179	0.974	1.675	1.56	0.698
hsa05200 Pathways in cancer	0.874341	18	0.8	P23458	Tyrosine-protein kinase JAK1 OS=Homo sapiens OX=9606 GN=JAK1 PE=1 SV=2	1.676000	Up	0.000337	JAK1	133.28				0.949	1.11	0.883	1.081	1.245					0.881	0.942	1.262	1.185				0.869	1.12	0.671	0.715	0.809					0.8	1.063	0.585	0.736	1.375	1.369	1.989	1.568	1.644	1.419	0.882
hsa05200 Pathways in cancer	0.874341	18	0.8	P00533	Epidermal growth factor receptor OS=Homo sapiens OX=9606 GN=EGFR PE=1 SV=2	1.531000	Up	0.000056	EGFR	134.28	2.098	1.239	0.707	1.54	1.71	1.366	1.624	1.29	1.393	1.283	0.822	1.169	1.319	0.995	1.61	1.181	0.842	0.819	0.682	0.812	0.902	0.928	0.91	0.878	0.845	1.138	0.849	0.755	0.951	1.024	0.654	0.699	1	1.13	0.936	1.149	1.313	1.19	0.722
hsa05200 Pathways in cancer	0.874341	18	0.8	P42224	Signal transducer and activator of transcription 1-alpha/beta OS=Homo sapiens OX=9606 GN=STAT1 PE=1 SV=2	1.569000	Up	0.002699	STAT1	87.334	2.318	1.942	1.399	1.168	2.287	0.84	2.212	1.014	2.317	2.187	0.836	0.853	1.728	1.242	3.09	1.863	0.565	0.556	1.386	0.53	0.541	0.548	0.602	0.59	0.452	0.613	0.62	0.498	1.206	1.104	0.668	0.662	0.799	0.666	0.732	0.506	0.627	0.546	0.633
hsa05200 Pathways in cancer	0.874341	18	0.8	P26006	Integrin alpha-3 OS=Homo sapiens OX=9606 GN=ITGA3 PE=1 SV=5	1.627000	Up	0.003140	ITGA3	116.61	1.241	1.675	1.118	1.451	1.54	1.094	1.743	1.339	2.186	1.455	0.956	1.129	1.196	1.2	1.822	1.403	0.554	0.573	1.057	0.673	0.748	0.67	0.768	0.817	0.688	0.81	0.636	0.724	0.95	1.057	0.685	0.804	0.948	1.139	1.736	1.342	1.023	0.838	0.893
hsa05200 Pathways in cancer	0.874341	18	0.8	Q13043	Serine/threonine-protein kinase 4 OS=Homo sapiens OX=9606 GN=STK4 PE=1 SV=2	2.022000	Up	0.000004	STK4	55.63	1.049	1.261	1.28	1.497	1.16	1.197	1.581	1.525	1.106	1.229	1.11	1.373	1.185	1.379	1.356	1.445	0.707	0.728	1.267	0.566	0.826	0.788	0.797	0.882	0.339	0.773	0.423	0.468	0.926	1.135	0.632	0.73	1.165	1.218	0.962	1.348	0.938	1.325	0.67
hsa05200 Pathways in cancer	0.874341	18	0.8	Q12933	TNF receptor-associated factor 2 OS=Homo sapiens OX=9606 GN=TRAF2 PE=1 SV=2	1.636000	Up	0.015384	TRAF2	55.859	0.842	0.754	0.605	0.894	0.94	0.932	0.908	0.973									0.804	0.792	0.817	1.105	1.083	0.831	0.956	0.922										1.481	0.892	1.194	1.515	1.724
hsa04650 Natural killer cell mediated cytotoxicity	0.28957	8	1.27	P30273	High affinity immunoglobulin epsilon receptor subunit gamma OS=Homo sapiens OX=9606 GN=FCER1G PE=1 SV=1	2.096000	Up	0.005475	FCER1G	9.6674	1.525	1.518	1.719	2.224	0.772	2.62	1.247	0.695	1.643	1.175	2.319	0.926	0.869	1.255	1.872	2.822	0.551	0.506	1.439	0.189	0.191	0.171	0.321	0.334	0.275	0.241	0.325	0.198	0.607	0.567	0.323	0.54	0.794	0.74	0.338	0.488	0.397	1.028	0.316
hsa04650 Natural killer cell mediated cytotoxicity	0.28957	8	1.27	P29350	Tyrosine-protein phosphatase non-receptor type 6 OS=Homo sapiens OX=9606 GN=PTPN6 PE=1 SV=1	1.745000	Up	0.000016	PTPN6	67.56	1.089	1.27	1.419	1.339	1.057	1.355	1.364	1.169	1.019	1.028	1.13	1.116	1.137	1.305	1.384	1.689	0.834	0.789	1.211	0.775	0.786	0.876	0.978	1.053	0.734	0.8	0.655	0.76	0.931	1.285	0.773	0.739	1.145	1.239	0.866	1.182	0.966	1.281	0.711
hsa04650 Natural killer cell mediated cytotoxicity	0.28957	8	1.27	P01889	"HLA class I histocompatibility antigen, B alpha chain OS=Homo sapiens OX=9606 GN=HLA-B PE=1 SV=3"	1.526000	Up	0.030215	HLA-B	40.46	0.544	1.006	1.671	1.911	1.208	1.808	1.105	1.308	0.965	1.078	1.341	1.427	0.899	1.474	1.697	1.994	0.624	0.644	1.874	1.192	0.966	0.935	1.012	1.284	1.032	1.019	0.829	1.028	1.353	1.642	0.89	1.046	1.219	0.965	0.796	0.945	0.492	1.069	0.569
hsa04650 Natural killer cell mediated cytotoxicity	0.28957	8	1.27	P08637	Low affinity immunoglobulin gamma Fc region receptor III-A OS=Homo sapiens OX=9606 GN=FCGR3A PE=1 SV=2	1.917000	Up	0.021897	FCGR3A	29.089	1.208	1.322	2.144	2.393	1.079	2.504	1.395	1.345	1.257	1.154	2.034	1.413	0.984	1.086	1.252	2.295	0.543	0.618	1.332	0.524	0.563	0.589	0.687	0.662	0.637	0.712	0.587	0.58	0.751	0.759	0.616	0.623	1.059	1.085	0.346	0.65	0.578	1.222	0.553
hsa04650 Natural killer cell mediated cytotoxicity	0.28957	8	1.27	Q13094	Lymphocyte cytosolic protein 2 OS=Homo sapiens OX=9606 GN=LCP2 PE=1 SV=1	1.771000	Up	0.001822	LCP2	60.187	1.02	1.184	1.35														0.702	0.725	1.205															0.917	0.597	0.783	0.686	1.15
hsa04650 Natural killer cell mediated cytotoxicity	0.28957	8	1.27	P20701	Integrin alpha-L OS=Homo sapiens OX=9606 GN=ITGAL PE=1 SV=3	1.986000	Up	0.000344	ITGAL	128.77				0.928	0.861	0.794	0.722	0.86												0.73	0.805	0.873	1.082	0.886										1.02	0.917	1.343	0.949	1.393
hsa04650 Natural killer cell mediated cytotoxicity	0.28957	8	1.27	P05107	Integrin beta-2 OS=Homo sapiens OX=9606 GN=ITGB2 PE=1 SV=2	2.381000	Up	0.000381	ITGB2	84.781	1.375	1.185	1.403	1.472	0.979	1.653	1.311	1.125	1.018	0.768	1.264	1.706	0.872	1.091	1.316	2.276	0.712	0.666	1.35	0.4	0.431	0.466	0.638	0.641	0.386	0.679	0.438	0.407	0.756	0.829	0.615	0.612	1.182	1.39	0.686	1.582	0.816	1.397	0.646
hsa04650 Natural killer cell mediated cytotoxicity	0.28957	8	1.27	P15498	Proto-oncogene vav OS=Homo sapiens OX=9606 GN=VAV1 PE=1 SV=4	1.730000	Up	0.003337	VAV1	98.313	1.54	1.478	1.645	1.555	1.007	1.369	1.172	0.962	1.152	1.082	1.332	0.854	0.945	1.214	1.435	1.831	0.544	0.846	1.286	0.559	0.595	0.625	0.78	0.749	0.615	0.763	0.531	0.489	0.803	0.997	0.601	0.627	0.964	0.97	0.654	1.017	0.689	1.49	0.62
hsa03430 Mismatch repair	0.511226	2	1.19	P27694	Replication protein A 70 kDa DNA-binding subunit OS=Homo sapiens OX=9606 GN=RPA1 PE=1 SV=2	1.790000	Up	0.000000	RPA1	68.137	1.854	1.355	1.1	1.127	1.523	0.918	1.426	1.282	1.245	1.545	1.034	1.221	1.375	1.007	1.379	1.073	0.838	0.754	1.049	0.749	0.883	0.776	1.033	0.778	0.532	0.644	0.805	0.624	1.041	0.964	0.745	0.816	1.256	1.014	1.446	1.086	1.234	1.206	0.665
hsa03430 Mismatch repair	0.511226	2	1.19	P12004	Proliferating cell nuclear antigen OS=Homo sapiens OX=9606 GN=PCNA PE=1 SV=1	1.746000	Up	0.000003	PCNA	28.768	1.478	1.176	0.93	1.109	1.375	1.075	1.115	1.22	1.038	1.375	0.883	1.328	0.917	1.068	1.216	1.237	0.953	0.856	0.858	0.796	0.788	0.845	0.89	1.005	1.134	0.759	0.818	0.706	0.896	0.946	0.792	0.84	1.355	0.903	1.276	1.122	1.145	1.215	0.695
hsa05012 Parkinson disease	0.999973	1	0.1	Q5S007	Leucine-rich repeat serine/threonine-protein kinase 2 OS=Homo sapiens OX=9606 GN=LRRK2 PE=1 SV=2	2.457000	Up	0.000201	LRRK2	286.1	1.046	0.743	0.912	0.738	1.743	0.592	0.934	1.158	1.213	1.05	0.857	0.701	1.823	0.996	1.395	1.17	0.603	0.672	0.947	0.437	0.587	0.407	0.455	0.398	0.57	0.766	0.623	0.63	0.983	0.945	0.518	0.52	1.317	1.818	1.66	2.764	2.258	1.204	0.536
hsa04261 Adrenergic signaling in cardiomyocytes	0.998694	1	0.16	P10415	Apoptosis regulator Bcl-2 OS=Homo sapiens OX=9606 GN=BCL2 PE=1 SV=2	1.605000	Up	0.001498	BCL2	26.266	1.507	0.999	0.441	0.684	1.79	1.021	1.203	0.979	0.686	1.018	0.989	3.809	1.513	1.016	0.998	0.842	0.544	0.575	0.536	0.753	0.688	0.748	0.867	1.133	1.261	1.032	0.841	0.967	1.638	1.101	0.68	0.799	1.347	1.261	1.234	0.817	1.223	1.065	0.969
hsa04714 Thermogenesis	0.997989	6	0.41	Q99683	Mitogen-activated protein kinase kinase kinase 5 OS=Homo sapiens OX=9606 GN=MAP3K5 PE=1 SV=1	1.834000	Up	0.000236	MAP3K5	154.54	1.309	1.24	1.277	1.16	0.996	0.901	1.362	0.832	0.969	1.536	0.846	0.936	1.114	1.033	1.534	1.518	1.049	0.983	1.101	0.794	0.896	0.862	0.93	0.992	0.735	0.916	0.707	0.812	0.97	1.14	0.785	0.673	1.312	0.873	1.475	1.645	0.995	1.265	0.811
[truncated: 345 more rows]
[truncated: 9 more columns]

## Sheet: Down
KEGG pathway	Mapping	Background	All Mapping	All Background	Fold enrichment	Fisher's exact test p value	-log10(p value)	Related proteins
[truncated: 25 more rows]

## Sheet: Down Pathway2Protein
KEGG pathway	Fisher's exact test p value	Mapping	Fold enrichment	Protein accession	Protein description	PRCC_Ca/PRCC_N Ratio	Regulated Type	PRCC_Ca/PRCC_N P value	Gene name	MW [kDa]	MTS_Ca1	MTS_Ca2	MTS_Ca3	MTS_Ca4	MTS_Ca5	MTS_Ca6	MTS_Ca7	MTS_Ca8	MTS_Ca9	MTS_Ca10	MTS_Ca11	MTS_Ca12	MTS_Ca14	MTS_Ca15	MTS_Ca16	MTS_Ca17	MTS_N1	MTS_N2	MTS_N3	MTS_N4	MTS_N5	MTS_N6	MTS_N7	MTS_N8	MTS_N9	MTS_N10	MTS_N11	MTS_N12	MTS_N14	MTS_N15	MTS_N16	MTS_N17	PRCC_Ca1	PRCC_Ca2	PRCC_Ca3	PRCC_Ca4	PRCC_Ca5	PRCC_Ca6	PRCC_N1
[truncated: 2,329 more rows]
[truncated: 9 more columns]

[truncated: 2 more sheets: all, all Pathway2Protein]
